# Supplementary material for: Whole-genome SNP allele frequency differences between Tibetan and Large white pigs reveal genes associated with skeletal muscle growth
Source: BMC Genomics. 2024 Jun 12;25:588. doi: 10.1186/s12864-024-10508-7 (PMC11167949; doi:10.1186/s12864-024-10508-7)
Supplement: Supplementary file 1 — Supplementary Material 1 [file 12864_2024_10508_MOESM1_ESM.xlsx]

## Sheet: Sheet1
Table S3. Enriched GO terms of biological process for candidate genes.
GO.ID	Description	GO terms	P Value	Genes
1	GO:0032502	developmental process	8.43e-208	A1CF,AATF,AATK,ABCA12,ABCA3,ABCA5,ABCB5,ABCD1,ABCD2,ABHD2,ABI1,ABI3BP,ABL1,ABL2,ACACB,ACAN,ACE,ACER1,ACER3,ACKR3,ACO1,ACOD1,ACOX1,ACP6,ACSL4,ACSL6,ACTA2,ACTB,ACTBL2,ACTC1,ACTL6A,ACTL8,ACTL9,ACTN1,ACTN2,ACVR1,ACVR1C,ACVR2A,ACVR2B,ACVRL1,ADA,ADAM10,ADAM15,ADAM17,ADAM19,ADAM8,ADAM9,ADAMTS1,ADAMTS12,ADAMTS15,ADAMTS16,ADAMTS18,ADAMTS2,ADAMTS20,ADAMTS3,ADAMTS5,ADAMTS6,ADAMTS9,ADAMTSL2,ADAMTSL4,ADAP2,AD…
2	GO:0048856	anatomical structure development	6.27e-194	A1CF,AATF,AATK,ABCA12,ABCA3,ABCB5,ABCD1,ABCD2,ABHD2,ABI1,ABI3BP,ABL1,ABL2,ACACB,ACAN,ACE,ACER1,ACER3,ACKR3,ACO1,ACOD1,ACP6,ACSL4,ACSL6,ACTA2,ACTB,ACTBL2,ACTC1,ACTL6A,ACTL8,ACTL9,ACTN1,ACTN2,ACVR1,ACVR1C,ACVR2A,ACVR2B,ACVRL1,ADA,ADAM10,ADAM15,ADAM17,ADAM19,ADAM8,ADAM9,ADAMTS1,ADAMTS12,ADAMTS15,ADAMTS16,ADAMTS18,ADAMTS2,ADAMTS3,ADAMTS5,ADAMTS6,ADAMTSL2,ADAMTSL4,ADAP2,ADAR,ADARB1,ADCK1,ADCY1,ADCY9,A…
3	GO:0048518	positive regulation of biological process	8.59e-193	A1CF,A2M,AAK1,AATF,ABCA1,ABCA12,ABCA3,ABCA5,ABCB11,ABCB7,ABCD1,ABCD2,ABCG1,ABHD17B,ABHD17C,ABHD6,ABI1,ABI3BP,ABL1,ABL2,ABLIM3,ABRA,ACACB,ACE,ACE2,ACER2,ACER3,ACKR3,ACOD1,ACOX2,ACSL1,ACSL3,ACSL5,ACTA2,ACTB,ACTC1,ACTL6A,ACTN1,ACTN2,ACTR2,ACTR3,ACTR5,ACVR1,ACVR1C,ACVR2A,ACVR2B,ACVRL1,ADA,ADAM10,ADAM17,ADAM19,ADAM8,ADAM9,ADAMTS1,ADAMTS20,ADAMTS3,ADAMTS9,ADAMTSL4,ADAR,ADARB1,ADCK1,ADCY1,ADCY8,ADCYAP1,…
5	GO:0048522	positive regulation of cellular process	4.47e-169	AAK1,AATF,ABCA1,ABCA12,ABCA3,ABCB7,ABCD1,ABCD2,ABCG1,ABHD17B,ABHD17C,ABI1,ABI3BP,ABL1,ABL2,ABLIM3,ABRA,ACE,ACE2,ACER2,ACER3,ACKR3,ACOX2,ACSL1,ACSL3,ACSL5,ACTB,ACTL6A,ACTN1,ACTN2,ACTR2,ACTR3,ACTR5,ACVR1,ACVR1C,ACVR2A,ACVR2B,ACVRL1,ADA,ADAM10,ADAM17,ADAM19,ADAM8,ADAM9,ADAMTS1,ADAMTS20,ADAMTS3,ADAMTS9,ADAMTSL4,ADCK1,ADCY1,ADCY8,ADCYAP1,ADD1,ADGRA2,ADGRB1,ADGRB3,ADGRF5,ADGRG1,ADGRL2,ADIG,ADIPOQ,ADM,A…
7	GO:0048523	negative regulation of cellular process	1.54e-160	A1CF,A4GNT,AATF,ABCA12,ABCA5,ABCD1,ABCD2,ABCE1,ABHD17B,ABHD17C,ABHD2,ABHD6,ABI3BP,ABL1,ACAA2,ACACB,ACE,ACER2,ACKR3,ACMSD,ACOD1,ACOT8,ACTC1,ACTN2,ACVR1,ACVR1C,ACVR2B,ACVRL1,ADA,ADAM10,ADAM15,ADAM17,ADAM8,ADAMTS12,ADAMTS18,ADAMTS20,ADAMTSL2,ADAR,ADARB1,ADCK1,ADCY8,ADD1,ADD2,ADGRA2,ADGRB1,ADGRF5,ADGRG1,ADGRG3,ADGRV1,ADIPOQ,ADM,ADNP,ADORA1,ADORA3,ADRA1A,ADRA2A,ADRB2,ADTRP,AEBP1,AEBP2,AGO1,AGO2,AGR2,A…
8	GO:0007275	multicellular organism development	3.26e-160	A1CF,AATF,AATK,ABCA12,ABCA3,ABCB5,ABCD1,ABCD2,ABI1,ABI3BP,ABL1,ABL2,ACACB,ACAN,ACE,ACER3,ACKR3,ACO1,ACOD1,ACSL4,ACSL6,ACTA2,ACTBL2,ACTC1,ACTL6A,ACTN2,ACVR1,ACVR1C,ACVR2A,ACVR2B,ACVRL1,ADA,ADAM10,ADAM15,ADAM8,ADAMTS1,ADAMTS12,ADAMTS16,ADAMTS18,ADAMTS2,ADAMTS3,ADAMTS6,ADAMTSL2,ADAP2,ADAR,ADARB1,ADCY1,ADCY9,ADCYAP1,ADD1,ADD2,ADGRA2,ADGRB1,ADGRB3,ADGRF1,ADGRF5,ADGRG1,ADGRG6,ADGRL2,ADGRL3,ADIPOQ,ADIPO…
10	GO:0048519	negative regulation of biological process	3.82e-143	A1CF,A2M,A2ML1,A4GNT,AATF,ABCA12,ABCA5,ABCD1,ABCD2,ABCE1,ABCG5,ABCG8,ABHD17B,ABHD17C,ABHD2,ABHD6,ABI3BP,ABL1,ACAA2,ACACB,ACE,ACER2,ACKR3,ACMSD,ACOD1,ACOT8,ACTC1,ACTN2,ACVR1,ACVR1C,ACVR2B,ACVRL1,ADA,ADAM10,ADAM15,ADAM17,ADAM8,ADAMTS1,ADAMTS12,ADAMTS18,ADAMTS20,ADAMTS5,ADAMTSL2,ADAR,ADARB1,ADCK1,ADCY7,ADCY8,ADD1,ADD2,ADGRA2,ADGRB1,ADGRB3,ADGRF5,ADGRG1,ADGRG3,ADGRV1,ADIPOQ,ADM,ADNP,ADORA1,ADORA3,ADR…
11	GO:0048731	system development	1.78e-141	AATK,ABCA12,ABCA3,ABCB5,ABCD1,ABCD2,ABI1,ABI3BP,ABL1,ABL2,ACACB,ACAN,ACE,ACER3,ACKR3,ACOD1,ACSL4,ACSL6,ACTA2,ACTBL2,ACTC1,ACTL6A,ACTN2,ACVR1,ACVR2A,ACVR2B,ACVRL1,ADA,ADAM10,ADAM15,ADAM8,ADAMTS1,ADAMTS12,ADAMTS16,ADAMTS18,ADAMTS2,ADAMTS6,ADAMTSL2,ADAP2,ADAR,ADARB1,ADCY1,ADCYAP1,ADD2,ADGRA2,ADGRB1,ADGRB3,ADGRF1,ADGRF5,ADGRG1,ADGRG6,ADGRL2,ADGRL3,ADIPOQ,ADIPOR2,ADM,ADRA1A,ADRA2B,ADRA2C,ADTRP,AGGF1,A…
12	GO:0051179	localization	5.01e-141	A1CF,AAK1,ABCA1,ABCA12,ABCA3,ABCA4,ABCA5,ABCA6,ABCA7,ABCB1,ABCB11,ABCB4,ABCB5,ABCB7,ABCB9,ABCC1,ABCC11,ABCC12,ABCC2,ABCC4,ABCC6,ABCC8,ABCC9,ABCD1,ABCD2,ABCD3,ABCD4,ABCE1,ABCG1,ABCG2,ABCG5,ABCG8,ABHD17A,ABHD17B,ABHD17C,ABL1,ABRA,ACAA2,ACACB,ACE,ACE2,ACKR2,ACKR3,ACO1,ACSL1,ACSL3,ACSL5,ACTB,ACTN2,ACTR10,ACTR2,ACTR3,ACVR1C,ACVR2B,ADA,ADAM10,ADAM9,ADCY1,ADCY10,ADCY5,ADCY8,ADCYAP1,ADGRB1,ADGRV1,ADIPOQ,…
14	GO:0080090	regulation of primary metabolic process	3.72e-130	A1CF,A2M,A2ML1,AATF,ABCA3,ABCA7,ABCB11,ABCD1,ABCD2,ABCE1,ABCG1,ABHD6,ABI1,ABL1,ABLIM3,ABRA,ACACB,ACE,ACER1,ACER2,ACO1,ACOT8,ACSL1,ACSL3,ACTB,ACTL6A,ACTN1,ACTR2,ACTR3,ACTR5,ACVR1,ACVR1C,ACVR2A,ACVR2B,ACVRL1,ADAM17,ADAM8,ADAM9,ADAR,ADARB1,ADCY1,ADCY8,ADCYAP1,ADGRB1,ADGRF1,ADGRF5,ADGRG3,ADIPOQ,ADNP,ADORA3,ADRA1A,ADRA2A,ADRA2B,ADRA2C,ADRB2,ADTRP,AEBP1,AEBP2,AFAP1L2,AFF2,AFF3,AGO1,AGO2,AGT,AGTPBP1,AGT…
15	GO:0009893	positive regulation of metabolic process	3.44e-125	A1CF,AATF,ABCB7,ABCD1,ABCD2,ABCG1,ABHD6,ABI1,ABL1,ABLIM3,ABRA,ACE,ACER2,ACSL1,ACSL3,ACTA2,ACTB,ACTC1,ACTL6A,ACTN1,ACTR2,ACTR3,ACTR5,ACVR1,ACVR1C,ACVR2A,ACVR2B,ACVRL1,ADAM17,ADAM19,ADAM8,ADAM9,ADAR,ADCYAP1,ADGRB1,ADGRF5,ADIPOQ,ADIPOR2,ADRA1A,ADRA2A,ADRA2B,ADRA2C,ADRB1,ADRB2,ADRB3,ADTRP,AFAP1L2,AGO2,AGR2,AGT,AGTPBP1,AGTR1,AGXT2,AHI1,AHR,AICDA,AIFM1,AIRE,AKAP8L,AKAP9,AKIRIN1,AKNA,ALDH1A2,ALKAL1,ALKA…
16	GO:0051171	regulation of nitrogen compound metabolic process	9.64e-124	A1CF,A2M,A2ML1,AATF,ABCA3,ABCA7,ABCB7,ABCE1,ABCG1,ABI1,ABL1,ABLIM3,ABRA,ACE,ACER2,ACMSD,ACO1,ACOT8,ACSL1,ACSL3,ACTB,ACTL6A,ACTN1,ACTR2,ACTR3,ACTR5,ACVR1,ACVR1C,ACVR2A,ACVR2B,ACVRL1,ADAM17,ADAM8,ADAM9,ADAR,ADARB1,ADCY1,ADCY8,ADCYAP1,ADGRB1,ADGRF1,ADGRG3,ADIPOQ,ADNP,ADORA3,ADRA1A,ADRA2A,ADRA2B,ADRA2C,ADRB2,ADTRP,AEBP1,AEBP2,AFAP1L2,AFF2,AFF3,AGO1,AGO2,AGT,AGTPBP1,AGTR1,AGXT2,AHCYL1,AHI1,AHNAK,AHR,A…
17	GO:0048869	cellular developmental process	4.67e-123	ABCA12,ABCA5,ABHD2,ABI1,ABI3BP,ABL1,ABL2,ACAN,ACE,ACER1,ACKR3,ACP6,ACSL4,ACSL6,ACTA2,ACTBL2,ACTC1,ACTL8,ACTL9,ACTN1,ACTN2,ACVR1,ACVR1C,ACVR2A,ACVR2B,ACVRL1,ADA,ADAM15,ADAM8,ADAM9,ADAMTS12,ADAMTS15,ADAMTS20,ADAMTS5,ADAMTS9,ADAMTSL4,ADAR,ADARB1,ADCY1,ADCYAP1,ADD1,ADD2,ADGRA2,ADGRB1,ADGRB3,ADGRF1,ADGRF5,ADGRG1,ADGRG3,ADGRG6,ADGRV1,ADIG,ADIPOQ,ADM,ADRA1A,ADRA2B,ADRA2C,ADRB1,ADRB2,ADRB3,AFDN,AFF4,AGFG…
18	GO:0030154	cell differentiation	1.18e-122	ABCA12,ABCA5,ABHD2,ABI1,ABI3BP,ABL1,ABL2,ACAN,ACE,ACER1,ACKR3,ACP6,ACSL4,ACSL6,ACTA2,ACTBL2,ACTC1,ACTL8,ACTL9,ACTN1,ACTN2,ACVR1,ACVR1C,ACVR2A,ACVR2B,ACVRL1,ADA,ADAM15,ADAM8,ADAM9,ADAMTS12,ADAMTS15,ADAMTS20,ADAMTS5,ADAMTS9,ADAMTSL4,ADAR,ADARB1,ADCY1,ADCYAP1,ADD1,ADD2,ADGRA2,ADGRB1,ADGRB3,ADGRF1,ADGRF5,ADGRG1,ADGRG3,ADGRG6,ADGRV1,ADIG,ADIPOQ,ADM,ADRA1A,ADRA2B,ADRA2C,ADRB1,ADRB2,ADRB3,AFDN,AFF4,AGFG…
19	GO:0048583	regulation of response to stimulus	1.59e-122	A2M,AAK1,AATF,ABCA1,ABCD1,ABHD6,ABL1,ABRA,ACAA2,ACE2,ACKR3,ACOD1,ACOX2,ACTB,ACTL6A,ACTR2,ACVR1,ACVR2A,ACVR2B,ACVRL1,ADA,ADAM10,ADAM17,ADAM8,ADAM9,ADAMTS12,ADAMTS18,ADAMTS20,ADAMTS3,ADAMTSL2,ADAR,ADCY7,ADCY8,ADCYAP1,ADGRA2,ADGRG1,ADGRG3,ADIPOQ,ADM,ADORA1,ADRA1A,ADRA1B,ADRA2A,ADRA2B,ADRA2C,ADRB2,ADRB3,ADTRP,AFAP1,AFAP1L2,AGR2,AGT,AHR,AHSG,AIDA,AIFM2,AIPL1,AJAP1,AKAP12,AKAP7,AKAP9,AKIP1,AKIRIN1,AKNA…
20	GO:0010646	regulation of cell communication	2.26e-122	AAK1,AATF,ABCA1,ABCA12,ABHD6,ABL1,ABRA,ACAA2,ACE,ACE2,ACKR3,ACOD1,ACVR1,ACVR1C,ACVR2A,ACVR2B,ACVRL1,ADA,ADAM10,ADAM17,ADAM8,ADAM9,ADAMTS12,ADAMTS20,ADAMTS3,ADAMTSL2,ADAR,ADCY1,ADCY5,ADCY8,ADCYAP1,ADGRA2,ADGRB1,ADGRG1,ADGRG3,ADIPOQ,ADM,ADORA1,ADRA1A,ADRA1B,ADRA2A,ADRA2B,ADRA2C,ADRB2,ADRB3,AFAP1,AFAP1L2,AGR2,AGT,AIDA,AIPL1,AKAP12,AKAP7,AKAP9,AKIP1,AKT3,ALKAL1,ALKAL2,ALOX12B,ALOX5,ALPK1,ALPK2,AMER1,…
21	GO:0023051	regulation of signaling	3.33e-122	AAK1,AATF,ABCA1,ABCA12,ABHD6,ABL1,ABRA,ACAA2,ACE,ACE2,ACKR3,ACOD1,ACVR1,ACVR1C,ACVR2A,ACVR2B,ACVRL1,ADA,ADAM10,ADAM17,ADAM8,ADAM9,ADAMTS12,ADAMTS20,ADAMTS3,ADAMTSL2,ADAR,ADCY1,ADCY5,ADCY8,ADCYAP1,ADGRA2,ADGRB1,ADGRG1,ADGRG3,ADIPOQ,ADM,ADORA1,ADRA1A,ADRA1B,ADRA2A,ADRA2B,ADRA2C,ADRB2,ADRB3,AFAP1,AFAP1L2,AGR2,AGT,AIDA,AIPL1,AKAP12,AKAP7,AKAP9,AKIP1,AKT3,ALKAL1,ALKAL2,ALOX12B,ALOX5,ALPK1,ALPK2,AMER1,…
22	GO:0031323	regulation of cellular metabolic process	5.27e-121	A1CF,AATF,ABCA3,ABCB11,ABCB7,ABCD1,ABCD2,ABCE1,ABI1,ABL1,ABLIM3,ABRA,ACACB,ACE,ACER2,ACMSD,ACO1,ACOT8,ACSL1,ACSL3,ACTB,ACTL6A,ACTN1,ACTR2,ACTR3,ACTR5,ACVR1,ACVR2A,ACVR2B,ACVRL1,ADAM17,ADAM8,ADAM9,ADAR,ADARB1,ADCY1,ADCY8,ADCYAP1,ADGRB1,ADGRF1,ADGRF5,ADGRG3,ADIPOQ,ADNP,ADORA3,ADRA1A,ADRA2A,ADRA2B,ADRA2C,ADRB2,ADTRP,AEBP1,AEBP2,AFAP1L2,AFF2,AFF3,AGO1,AGO2,AGT,AGTPBP1,AGXT2,AHCYL1,AHI1,AHNAK,AHR,AHRR…
23	GO:0051234	establishment of localization	3.13e-116	AAK1,ABCA1,ABCA12,ABCA3,ABCA4,ABCA5,ABCA6,ABCA7,ABCB1,ABCB11,ABCB4,ABCB5,ABCB7,ABCB9,ABCC1,ABCC11,ABCC12,ABCC2,ABCC4,ABCC6,ABCC8,ABCC9,ABCD1,ABCD2,ABCD3,ABCD4,ABCE1,ABCG1,ABCG2,ABCG5,ABCG8,ABL1,ABRA,ACAA2,ACE,ACE2,ACKR2,ACKR3,ACO1,ACSL1,ACSL3,ACSL5,ACTB,ACTN2,ACTR10,ACTR2,ACVR1C,ACVR2B,ADA,ADAM10,ADAM9,ADCY1,ADCY10,ADCY5,ADCY8,ADCYAP1,ADGRB1,ADGRV1,ADIPOQ,ADM,ADORA1,ADRA2A,ADRB2,ADTRP,AFM,AFTPH,A…
24	GO:0010604	positive regulation of macromolecule metabolic process	4.43e-115	A1CF,AATF,ABCG1,ABI1,ABL1,ABLIM3,ABRA,ACE,ACER2,ACSL1,ACTA2,ACTB,ACTC1,ACTL6A,ACTN1,ACTR2,ACTR3,ACTR5,ACVR1,ACVR1C,ACVR2A,ACVR2B,ACVRL1,ADAM17,ADAM19,ADAM8,ADAM9,ADAR,ADCYAP1,ADIPOQ,ADRA1A,ADRA2A,ADRA2B,ADRA2C,ADRB2,ADTRP,AFAP1L2,AGO2,AGR2,AGT,AGTPBP1,AGTR1,AHI1,AHR,AICDA,AIFM1,AIRE,AKAP8L,AKAP9,AKIRIN1,AKNA,ALDH1A2,ALKAL1,ALKAL2,ALOX12B,ALS2,ALX1,ALX4,AMBRA1,AMER1,ANGEL2,ANGPT1,ANGPT4,ANKIB1,ANK…
26	GO:0048513	animal organ development	3.85e-109	AATK,ABCA12,ABCA3,ABCB5,ABI1,ABI3BP,ABL1,ACACB,ACAN,ACE,ACER1,ACTA2,ACTC1,ACTL6A,ACTN2,ACVR1,ACVR2A,ACVR2B,ACVRL1,ADA,ADAM10,ADAM15,ADAM19,ADAM9,ADAMTS1,ADAMTS12,ADAMTS16,ADAMTS18,ADAMTS2,ADAMTS6,ADAMTSL2,ADAP2,ADARB1,ADGRG1,ADGRG6,ADGRL3,ADGRV1,ADIPOQ,ADM,ADRA1A,ADRB2,AGR2,AGRN,AGT,AGTPBP1,AGTR1,AHI1,AIRE,AJAP1,AK8,AKIRIN1,AKNA,AKR1B1,AKT3,ALDH1A2,ALDH1A3,ALKBH1,ALOX12B,ALOX5,ALOXE3,ALPK2,ALPK3,…
27	GO:0006810	transport	1.06e-108	AAK1,ABCA1,ABCA12,ABCA3,ABCA4,ABCA5,ABCA6,ABCA7,ABCB1,ABCB11,ABCB4,ABCB5,ABCB7,ABCB9,ABCC1,ABCC11,ABCC12,ABCC2,ABCC4,ABCC6,ABCC8,ABCC9,ABCD1,ABCD2,ABCD3,ABCD4,ABCE1,ABCG1,ABCG2,ABCG5,ABCG8,ABL1,ABRA,ACAA2,ACE,ACE2,ACKR2,ACKR3,ACO1,ACSL1,ACSL3,ACSL5,ACTB,ACTN2,ACTR10,ACTR2,ACVR1C,ACVR2B,ADA,ADAM10,ADAM9,ADCY1,ADCY10,ADCY5,ADCY8,ADCYAP1,ADGRB1,ADGRV1,ADIPOQ,ADM,ADORA1,ADRA2A,ADRB2,ADTRP,AFM,AFTPH,A…
29	GO:0009966	regulation of signal transduction	2.73e-105	AAK1,AATF,ABCA1,ABHD6,ABL1,ABRA,ACAA2,ACE2,ACKR3,ACOD1,ACVR1,ACVR2A,ACVR2B,ACVRL1,ADA,ADAM10,ADAM17,ADAM8,ADAM9,ADAMTS12,ADAMTS20,ADAMTS3,ADAMTSL2,ADAR,ADCYAP1,ADGRA2,ADGRG1,ADGRG3,ADIPOQ,ADM,ADRA1A,ADRA1B,ADRA2A,ADRA2B,ADRA2C,ADRB2,ADRB3,AFAP1,AFAP1L2,AGR2,AGT,AIDA,AIPL1,AKAP12,AKAP7,AKAP9,AKIP1,AKT3,ALKAL1,ALKAL2,ALOX12B,ALPK1,ALPK2,AMER1,AMER2,AMER3,AMFR,AMOT,ANAPC15,ANGPT1,ANKRD1,ANKRD13C,ANK…
30	GO:0009653	anatomical structure morphogenesis	2.19e-103	ABI1,ABL1,ACAN,ACKR3,ACTA2,ACTB,ACTBL2,ACTC1,ACTL6A,ACTL9,ACTN1,ACTN2,ACVR1,ACVR2A,ACVR2B,ACVRL1,ADA,ADAM15,ADAM17,ADAM8,ADAM9,ADAMTS1,ADAMTS12,ADAMTS15,ADAMTS16,ADAMTS5,ADARB1,ADCK1,ADCY1,ADD1,ADGRA2,ADGRB1,ADGRB3,ADGRF5,ADGRG1,ADGRG6,ADIPOQ,ADIPOR2,ADM,ADTRP,AFF3,AGFG1,AGGF1,AGO2,AGR2,AGRN,AGT,AGTPBP1,AGTR1,AHI1,AIRE,AJAP1,AKT3,ALCAM,ALDH1A2,ALDH1A3,ALOX5,ALPK2,ALPK3,ALS2,ALX1,ALX3,ALX4,AMBN,AM…
31	GO:0051173	positive regulation of nitrogen compound metabolic process	1.61e-100	AATF,ABCB7,ABCG1,ABI1,ABL1,ABLIM3,ABRA,ACE,ACER2,ACSL1,ACSL3,ACTB,ACTL6A,ACTN1,ACTR2,ACTR3,ACTR5,ACVR1,ACVR1C,ACVR2A,ACVR2B,ACVRL1,ADAM17,ADAM8,ADAM9,ADCYAP1,ADIPOQ,ADRA1A,ADRA2A,ADRA2B,ADRA2C,ADRB2,ADTRP,AFAP1L2,AGO2,AGT,AGTPBP1,AGTR1,AGXT2,AHI1,AHR,AIFM1,AIRE,AKAP8L,AKAP9,AKIRIN1,AKNA,ALKAL1,ALKAL2,ALS2,ALX1,ALX4,AMBRA1,AMER1,ANGPT1,ANGPT4,ANKIB1,ANKRD1,ANKRD49,ANTXR1,ANXA2,AP3B1,APAF1,APBB2,AP…
32	GO:0031325	positive regulation of cellular metabolic process	1.65e-99	AATF,ABCB7,ABCD1,ABCD2,ABI1,ABL1,ABLIM3,ABRA,ACE,ACSL1,ACSL3,ACTB,ACTL6A,ACTN1,ACTR2,ACTR3,ACTR5,ACVR1,ACVR2A,ACVR2B,ACVRL1,ADAM17,ADAM8,ADAM9,ADCYAP1,ADGRB1,ADGRF5,ADIPOQ,ADRA1A,ADRA2A,ADRA2B,ADRA2C,ADRB2,ADTRP,AFAP1L2,AGO2,AGT,AGTPBP1,AGXT2,AHI1,AHR,AIRE,AKAP8L,AKAP9,AKIRIN1,AKNA,ALKAL1,ALKAL2,ALS2,ALX1,ALX4,AMBRA1,ANGPT1,ANGPT4,ANKIB1,ANKRD1,ANKRD49,ANXA1,ANXA2,AP3B1,APBB2,APBB3,APLF,APLN,APOA…
33	GO:0051239	regulation of multicellular organismal process	1.06e-98	ABCA1,ABCA12,ABCC9,ABCD1,ABCD2,ABCG5,ABCG8,ABHD6,ABI3BP,ABL1,ACACB,ACE2,ACKR1,ACSL1,ACTL6A,ACVR1,ACVR1C,ACVR2A,ACVR2B,ACVRL1,ADA,ADAM10,ADAM17,ADAM8,ADAM9,ADAMTS1,ADAMTS12,ADAMTS18,ADAMTS5,ADCY7,ADCYAP1,ADD1,ADGRA2,ADGRB1,ADGRB3,ADGRF5,ADGRL2,ADIPOQ,ADIPOR2,ADM,ADORA1,ADRA1A,ADRA1B,ADRA2A,ADRA2B,ADRA2C,ADRB1,ADRB2,ADRB3,ADTRP,AFAP1L2,AGGF1,AGO2,AGRP,AGT,AGTR1,AHI1,AHR,AIRE,AJAP1,AKAP9,AKT3,ALOX12…
34	GO:0006996	organelle organization	9.8e-93	ABCA1,ABCA3,ABCD1,ABCD2,ABCD3,ABCD4,ABI1,ABI2,ABL1,ABLIM1,ABLIM2,ABLIM3,ABRAXAS2,ACAA2,ACAD9,ACOT8,ACTB,ACTBL2,ACTC1,ACTL6A,ACTL9,ACTN1,ACTN2,ACTR2,ACTR3,ACTR5,ACTR6,ADCK1,ADD1,ADD2,ADD3,ADRB2,AFAP1,AFF2,AFG1L,AGFG1,AGK,AGTPBP1,AHCTF1,AHI1,AIF1L,AIFM1,AIFM2,AIP,AKAP11,AKAP4,AKAP8L,AKAP9,AKT3,ALKBH7,ALMS1,ALPK1,ALS2,AMBRA1,AMOT,AMOTL1,AMOTL2,ANAPC1,ANAPC15,ANAPC4,ANAPC5,ANAPC7,ANKFN1,ANKRD23,ANKRD…
35	GO:0043412	macromolecule modification	6.29e-92	A1CF,A4GNT,AAK1,AASDHPPT,AATK,ABCA1,ABCB11,ABHD12B,ABHD13,ABHD17A,ABHD17B,ABHD17C,ABI1,ABL1,ABL2,ABRAXAS2,ACE,ACER2,ACSL1,ACTB,ACTL6A,ACVR1,ACVR1C,ACVR2A,ACVR2B,ACVRL1,ADAM10,ADAM17,ADAM8,ADAM9,ADAR,ADARB1,ADAT2,ADCK1,ADCYAP1,ADGRB1,ADIPOQ,ADPRH,ADRA1A,ADRA2A,ADRA2B,ADRA2C,ADRB2,ADTRP,AGA,AGBL2,AGBL3,AGPS,AGT,AGTPBP1,AICDA,AIDA,AIPL1,AKAP8L,AKAP9,AKT3,ALG1,ALG10,ALG11,ALG12,ALG13,ALG14,ALG2,ALG5,…
36	GO:0019538	protein metabolic process	2.12e-88	A2M,A2ML1,A4GNT,AAK1,AASDHPPT,AATF,AATK,ABCA1,ABCA7,ABCB11,ABCE1,ABCG1,ABHD13,ABHD17A,ABHD17B,ABHD17C,ABI1,ABL1,ABL2,ABRAXAS2,ACACA,ACAN,ACE,ACE2,ACER2,ACO1,ACOT8,ACSL1,ACTB,ACTL6A,ACVR1,ACVR1C,ACVR2A,ACVR2B,ACVRL1,ADAM10,ADAM11,ADAM12,ADAM15,ADAM17,ADAM19,ADAM2,ADAM22,ADAM23,ADAM28,ADAM29,ADAM3A,ADAM7,ADAM8,ADAM9,ADAMTS1,ADAMTS12,ADAMTS13,ADAMTS14,ADAMTS15,ADAMTS16,ADAMTS17,ADAMTS18,ADAMTS19,ADA…
37	GO:0036211	protein modification process	4.08e-87	A4GNT,AAK1,AASDHPPT,AATK,ABCA1,ABCB11,ABHD13,ABHD17A,ABHD17B,ABHD17C,ABI1,ABL1,ABL2,ABRAXAS2,ACE,ACER2,ACSL1,ACTB,ACTL6A,ACVR1,ACVR1C,ACVR2A,ACVR2B,ACVRL1,ADAM10,ADAM17,ADAM8,ADAM9,ADAR,ADARB1,ADCK1,ADCYAP1,ADGRB1,ADIPOQ,ADPRH,ADRA1A,ADRA2A,ADRA2B,ADRA2C,ADRB2,ADTRP,AGA,AGBL2,AGBL3,AGPS,AGT,AGTPBP1,AIDA,AIPL1,AKAP8L,AKAP9,AKT3,ALG1,ALG10,ALG11,ALG12,ALG13,ALG14,ALG2,ALG5,ALG6,ALG8,ALG9,ALKAL1,ALK…
38	GO:0051641	cellular localization	2.14e-86	A1CF,AAK1,ABCA1,ABCA12,ABCD1,ABCD2,ABCD3,ABCD4,ABCE1,ABCG1,ABHD17A,ABHD17B,ABHD17C,ABL1,ABRA,ACAA2,ACSL3,ACTB,ACTN2,ACTR10,ACTR2,ACVR1C,ACVR2B,ADAM10,ADAM9,ADCY1,ADCY5,ADCY8,ADCYAP1,ADIPOQ,ADRA2A,ADTRP,AFDN,AFM,AFTPH,AGK,AGR2,AGRN,AGTPBP1,AHCYL1,AHI1,AIFM1,AIP,AKAIN1,AKAP10,AKAP11,AKAP3,AKAP4,AKAP8L,AKAP9,ALB,ALKBH5,ALKBH7,ALMS1,ALOX5,ALS2,AMOT,AMPH,ANGPT1,ANK1,ANK3,ANKFN1,ANKRD1,ANKRD13A,ANKRD13…
39	GO:0048468	cell development	4.94e-83	ABCA12,ABHD2,ABI1,ABL1,ABL2,ACAN,ACE,ACP6,ACTA2,ACTBL2,ACTC1,ACTL9,ACTN1,ACTN2,ACVR1,ACVR2A,ADA,ADAM8,ADAMTSL4,ADAR,ADARB1,ADCY1,ADCYAP1,ADD1,ADD2,ADGRA2,ADGRB3,ADGRF1,ADGRF5,ADGRG3,ADGRG6,ADIPOQ,ADM,ADRA1A,AFF4,AGFG1,AGPAT5,AGTPBP1,AHI1,AHSP,AIRE,AKAP4,AKR1B1,ALAS2,ALCAM,ALDH1A2,ALKAL1,ALKAL2,ALKBH1,ALPK2,ALPK3,ALS2,ALX1,AMBRA1,AMIGO1,ANGPT1,ANKRD23,ANKRD27,ANKRD54,ANXA1,ANXA2,ANXA6,AP3B1,APLP2,…
40	GO:0007166	cell surface receptor signaling pathway	7.47e-83	AAK1,ABCA1,ABCA7,ABL1,ACKR1,ACKR2,ACKR3,ACOD1,ACSL1,ACVR1,ACVR1C,ACVR2A,ACVR2B,ACVRL1,ADA,ADAM10,ADAM11,ADAM12,ADAM15,ADAM17,ADAM22,ADAM23,ADAM28,ADAM8,ADAM9,ADAMTS12,ADAMTS15,ADAMTS20,ADAMTS3,ADAMTS6,ADAMTSL2,ADAR,ADCY5,ADCYAP1R1,ADGRA2,ADGRA3,ADGRB1,ADGRB3,ADGRD1,ADGRD2,ADGRE1,ADGRE3,ADGRF1,ADGRF3,ADGRF4,ADGRF5,ADGRG1,ADGRG2,ADGRG3,ADGRG6,ADGRG7,ADGRL1,ADGRL2,ADGRL3,ADGRL4,ADGRV1,ADIPOQ,ADIPOR2…
41	GO:0065008	regulation of biological quality	8.51e-83	A1CF,AAK1,ABAT,ABCA1,ABCA12,ABCA4,ABCA7,ABCB1,ABCB4,ABCB5,ABCC1,ABCC9,ABCD1,ABCG1,ABHD17A,ABHD17B,ABHD17C,ABHD6,ABL1,ABL2,ACAA2,ACE,ACE2,ACKR2,ACKR3,ACTA2,ACTG2,ACTN2,ACVR1C,ACVR2B,ACVRL1,ADA,ADAM10,ADAMTS18,ADCY1,ADCY5,ADCY8,ADCYAP1,ADD1,ADD2,ADGRB1,ADGRB3,ADGRL2,ADH4,ADIPOQ,ADM,ADORA1,ADRA1A,ADRA1B,ADRA2A,ADRA2B,ADRA2C,ADRB1,ADRB2,ADRB3,ADTRP,AFM,AGO2,AGR2,AGT,AGTPBP1,AGTR1,AGTRAP,AHSP,AKAP11,A…
42	GO:0035556	intracellular signal transduction	1.98e-81	ABCA1,ABL1,ABR,ABRA,ACER2,ACKR2,ACKR3,ADA,ADAM8,ADAM9,ADAP2,ADCY1,ADCY10,ADCY2,ADCY3,ADCY4,ADCY5,ADCY7,ADCY8,ADCY9,ADCYAP1,ADGRG1,ADGRG3,ADGRG6,ADIPOQ,ADRA1A,ADRA1B,ADRA2A,ADRA2B,ADRA2C,ADRB2,ADRB3,ADTRP,AEN,AGT,AGTR1,AHR,AIDA,AIFM1,AKAP12,AKAP7,AKIP1,AKT3,ALKAL1,ALKAL2,ALOX12B,ALPK1,AMOT,ANAPC15,ANGPT1,ANKRD1,ANKRD17,ANKRD54,ANKRD6,ANO2,APAF1,APC,APIP,APOA1,APOC3,APP,AQP1,AR,ARAF,ARAP3,ARF6,ARFG…
43	GO:0050793	regulation of developmental process	1.78e-80	ABCA12,ABCA5,ABI3BP,ABL1,ACACB,ACTL6A,ACVR1,ACVR2A,ACVR2B,ACVRL1,ADA,ADAM10,ADAM8,ADAM9,ADAMTS1,ADAMTS12,ADAMTS20,ADAMTS9,ADCK1,ADD1,ADGRA2,ADGRB1,ADGRB3,ADGRL2,ADGRV1,ADIG,ADIPOQ,ADM,ADRA2B,ADRA2C,ADRB1,ADRB2,ADRB3,AGGF1,AGO2,AGR2,AGT,AGTR1,AHI1,AJAP1,AKIRIN1,AKT3,ALOX5,ALPK2,ALX1,AMBRA1,AMIGO1,AMOT,AMTN,ANGPT2,ANGPT4,ANKH,ANKRD17,ANKRD27,ANKRD54,ANKRD6,ANO6,ANXA1,ANXA2,AP3B1,APOB,APOH,APOLD1,AP…
44	GO:0065009	regulation of molecular function	1.46e-79	A2M,A2ML1,ABCC9,ABCE1,ABI1,ABL1,ABL2,ABR,ABRA,ACACB,ACAP1,ACAP2,ACE,ACE2,ACER2,ACSL1,ACTB,ACTN2,ACVR1C,ACVR2A,ACVR2B,ADAM15,ADAM17,ADAM8,ADAM9,ADAP1,ADAP2,ADAR,ADARB1,ADCY1,ADCY8,ADCYAP1,ADD2,ADGRB3,ADGRF1,ADGRG3,ADGRV1,ADIPOQ,ADORA3,ADRA1A,ADRA2A,ADRA2B,ADRA2C,ADRB1,ADRB2,ADRB3,AGAP1,AGAP3,AGFG1,AGFG2,AGT,AGTR1,AHCYL1,AHSA1,AHSG,AIDA,AIFM1,AKAP6,AKAP9,ALDOB,ALKAL1,ALKAL2,ALOX5AP,ALS2,AMBP,AMBRA1…
45	GO:0007399	nervous system development	1.1e-77	AATK,ABCD1,ABCD2,ABI1,ABL1,ABL2,ACER3,ACKR3,ACSL4,ACSL6,ACTBL2,ACTL6A,ADARB1,ADCY1,ADCYAP1,ADD2,ADGRA2,ADGRB1,ADGRB3,ADGRF1,ADGRG1,ADGRG6,ADGRL2,ADGRL3,ADM,ADRA2B,ADRA2C,AGTPBP1,AHI1,AK8,AKNA,AKT3,ALCAM,ALDH1A2,ALDH1A3,ALDH5A1,ALKAL1,ALKAL2,ALKBH1,ALPK3,ALS2,AMBRA1,AMIGO1,ANAPC7,ANKRD27,ANXA1,ANXA2,APAF1,APLP2,APOB,APOD,APP,AQP1,ARCN1,ARF4,ARF6,ARHGAP44,ARHGEF10,ARHGEF2,ARHGEF25,ARHGEF9,ARL13B,AR…
46	GO:0009058	biosynthetic process	1.17e-76	A4GALT,A4GNT,AADAT,AASDH,AASDHPPT,AASS,AATF,ABCA1,ABCA3,ABCB7,ABCD1,ABCD2,ABCD3,ABCE1,ABHD2,ABHD3,ABHD4,ABHD6,ABLIM2,ABLIM3,ABRA,ACAA2,ACACA,ACACB,ACAN,ACAT2,ACCS,ACER1,ACER2,ACER3,ACLY,ACMSD,ACO1,ACOT7,ACOT8,ACOX1,ACSBG2,ACSF3,ACSL1,ACSL3,ACSL5,ACSL6,ACSM2B,ACSM4,ACSM5,ACSS2,ACTL6A,ACTN1,ACTR2,ACTR3,ACTR5,ACVR1,ACVR2A,ACVR2B,ACVRL1,ADA,ADAM8,ADAMTS3,ADCY1,ADCY10,ADCY2,ADCY3,ADCY4,ADCY5,ADCY7,ADC…
47	GO:0033036	macromolecule localization	6.64e-76	A1CF,AAK1,ABCA1,ABCA12,ABCA3,ABCA4,ABCA5,ABCA6,ABCA7,ABCB1,ABCB11,ABCB4,ABCC1,ABCC11,ABCC2,ABCD1,ABCD2,ABCD3,ABCD4,ABCG1,ABCG5,ABCG8,ABHD17A,ABHD17B,ABHD17C,ABL1,ABRA,ACACB,ACE,ACSL1,ACSL3,ACSL5,ACTB,ACTN2,ACVR1C,ACVR2B,ADAM10,ADAM9,ADCY5,ADCY8,ADCYAP1,ADIPOQ,ADRA2A,ADTRP,AFDN,AFM,AGK,AGR2,AGRN,AHCYL1,AHI1,AIFM1,AIP,AKAIN1,AKAP10,AKAP11,AKAP3,AKAP4,AKAP8L,ALKBH5,ALKBH7,ALOX5,ALS2,AMOT,ANGPT1,ANK1…
49	GO:1901576	organic substance biosynthetic process	3.62e-75	A4GALT,A4GNT,AASDH,AASDHPPT,AASS,AATF,ABCA1,ABCA3,ABCB7,ABCD1,ABCD2,ABCD3,ABCE1,ABHD2,ABHD3,ABHD4,ABHD6,ABLIM2,ABLIM3,ABRA,ACAA2,ACACA,ACACB,ACAN,ACAT2,ACER1,ACER2,ACER3,ACLY,ACMSD,ACO1,ACOT7,ACOT8,ACSBG2,ACSF3,ACSL1,ACSL3,ACSL5,ACSL6,ACSM2B,ACSM4,ACSM5,ACSS2,ACTL6A,ACTN1,ACTR2,ACTR3,ACTR5,ACVR1,ACVR2A,ACVR2B,ACVRL1,ADA,ADAM8,ADCY1,ADCY10,ADCY2,ADCY3,ADCY4,ADCY5,ADCY7,ADCY8,ADCY9,ADCYAP1,ADGRF1,A…
50	GO:0009889	regulation of biosynthetic process	4.64e-75	AATF,ABCA3,ABCB7,ABCD1,ABCD2,ABHD6,ABLIM3,ABRA,ACER2,ACMSD,ACO1,ACOT8,ACSL3,ACTL6A,ACTN1,ACTR2,ACTR3,ACTR5,ACVR1,ACVR2A,ACVR2B,ACVRL1,ADAM8,ADCY1,ADCY8,ADCYAP1,ADGRB1,ADGRF1,ADGRF5,ADGRG3,ADIPOQ,ADNP,ADORA3,ADRB2,AEBP1,AEBP2,AFAP1L2,AFF3,AGO1,AGO2,AGT,AGXT2,AHI1,AHR,AHRR,AICDA,AIRE,AKAP8L,AKIRIN1,AKNA,ALKBH1,ALOX5,ALX1,ALX3,ALX4,AMBRA1,ANKRD1,ANKRD33,ANKRD42,ANKRD49,ANXA1,ANXA2,ANXA4,AP3B1,APBB2,…
51	GO:0044249	cellular biosynthetic process	1.89e-73	A4GALT,A4GNT,AASDH,AASDHPPT,AASS,AATF,ABCA1,ABCB7,ABCD1,ABCD2,ABCD3,ABCE1,ABHD2,ABHD3,ABHD4,ABLIM2,ABLIM3,ABRA,ACAA2,ACACA,ACACB,ACAN,ACAT2,ACER1,ACER2,ACER3,ACLY,ACMSD,ACO1,ACOT7,ACOT8,ACOX1,ACSBG2,ACSF3,ACSL1,ACSL3,ACSL5,ACSL6,ACSM2B,ACSM4,ACSM5,ACSS2,ACTL6A,ACTN1,ACTR2,ACTR3,ACTR5,ACVR1,ACVR2A,ACVR2B,ACVRL1,ADA,ADAM8,ADCY1,ADCY10,ADCY2,ADCY3,ADCY4,ADCY5,ADCY7,ADCY8,ADCY9,ADCYAP1,ADGRF1,ADGRG3,…
52	GO:0006950	response to stress	4.23e-73	A2M,AATF,ABCA1,ABCC9,ABCD1,ABCD2,ABHD2,ABI3BP,ABL1,ABRAXAS2,ACAA2,ACER2,ACER3,ACKR1,ACKR2,ACKR3,ACOD1,ACOX2,ACTB,ACTL6A,ACTR2,ACTR3,ACTR5,ACVR1,ACVRL1,ADA,ADAM15,ADAM17,ADAM8,ADAM9,ADAMTS12,ADAMTS18,ADAMTS5,ADAR,ADCY1,ADCY7,ADCY8,ADGRB1,ADIPOQ,ADIPOR2,ADO,ADORA1,ADRA2A,ADRA2B,ADRA2C,ADRB1,ADRB2,ADRB3,ADTRP,AEN,AFAP1L2,AGR2,AHSG,AICDA,AIDA,AIFM1,AIFM2,AJAP1,AKAP1,AKNA,AKR1B1,AKT3,ALAS2,ALB,ALKBH1,…
53	GO:0031326	regulation of cellular biosynthetic process	8.5e-73	AATF,ABCB7,ABCD1,ABCD2,ABLIM3,ABRA,ACER2,ACMSD,ACO1,ACOT8,ACSL3,ACTL6A,ACTN1,ACTR2,ACTR3,ACTR5,ACVR1,ACVR2A,ACVR2B,ACVRL1,ADAM8,ADCY1,ADCY8,ADCYAP1,ADGRF1,ADGRG3,ADIPOQ,ADNP,ADORA3,ADRB2,AEBP1,AEBP2,AFAP1L2,AFF3,AGO1,AGO2,AGT,AGXT2,AHI1,AHR,AHRR,AICDA,AIRE,AKAP8L,AKIRIN1,AKNA,ALKBH1,ALX1,ALX3,ALX4,AMBRA1,ANKRD1,ANKRD33,ANKRD42,ANKRD49,ANXA1,ANXA2,ANXA4,AP3B1,APBB2,APBB3,APLN,APOA1,APOA4,APOA5,APO…
54	GO:0070887	cellular response to chemical stimulus	8.47e-71	ABCA1,ABCA12,ABCB11,ABCD1,ABCD4,ABHD2,ABL1,ABL2,ABTB2,ACAA2,ACACA,ACER1,ACER2,ACKR1,ACKR2,ACKR3,ACOD1,ACSL1,ACTB,ACTN2,ACTR2,ACTR3,ADAM10,ADAM15,ADAM17,ADAM23,ADAM8,ADAM9,ADAMTS12,ADAR,ADCY10,ADCY3,ADCY5,ADCY7,ADCY8,ADD1,ADH4,ADIPOQ,ADIPOR2,ADO,ADRA2A,ADRB2,ADTRP,AGR2,AGRN,AGTR1,AGTRAP,AHCYL1,AHR,AHRR,AICDA,AIFM2,AIP,AKAP6,AKAP9,AKIRIN1,AKR1A1,AKR1B1,ALDH1A1,ALDH1A2,ALOX5,ALOX5AP,AMCF-II,AMFR,ANG…
55	GO:0010468	regulation of gene expression	1.02e-70	A1CF,AATF,ABCD1,ABCD2,ABL1,ABLIM3,ABRA,ACACB,ACE,ACKR1,ACO1,ACTA2,ACTC1,ACTL6A,ACTN1,ACTR2,ACTR3,ACTR5,ACVR1,ACVR2A,ACVR2B,ACVRL1,ADAM10,ADAM17,ADAM19,ADAM8,ADAR,ADCY1,ADCY7,ADCY8,ADCYAP1,ADGRF1,ADGRG3,ADIPOQ,ADNP,ADORA3,ADRA2A,ADRB2,ADTRP,AEBP1,AEBP2,AFAP1L2,AFF1,AFF2,AFF3,AFF4,AGO1,AGO2,AGR2,AGT,AHI1,AHNAK,AHR,AHRR,AICDA,AIRE,AKAP8L,AKIRIN1,AKNA,ALDH1A2,ALKBH1,ALKBH5,ALOX12B,ALOX5,ALPK2,ALX1,AL…
56	GO:0051246	regulation of protein metabolic process	1.33e-70	A2M,A2ML1,AATF,ABCA7,ABCG1,ABI1,ABL1,ACE,ACER2,ACO1,ACOT8,ACSL1,ACVR1,ACVR1C,ACVR2A,ACVR2B,ACVRL1,ADAM17,ADAM8,ADAM9,ADAR,ADARB1,ADCYAP1,ADGRB1,ADIPOQ,ADRA1A,ADRA2A,ADRA2B,ADRA2C,ADRB2,ADTRP,AGO1,AGO2,AGT,AGTPBP1,AGTR1,AHSG,AIDA,AIFM1,AIRE,AKAP8L,AKAP9,ALKAL1,ALKAL2,ALKBH1,ALS2,AMBP,AMBRA1,AMER1,ANGPT1,ANGPT4,ANKIB1,ANKRD54,ANTXR1,ANXA2,ANXA8,APAF1,APC,APH1B,APLP2,APOA1,APOD,APP,AQP1,AQP11,ARAF,A…
57	GO:0009888	tissue development	1.53e-70	ABCA12,ABI1,ABL1,ACAN,ACER1,ACTA2,ACTB,ACTC1,ACTL8,ACTN2,ACVR1,ACVR2A,ACVR2B,ACVRL1,ADA,ADAM15,ADAM17,ADAM9,ADAMTS12,ADAMTS16,ADAMTSL2,ADAMTSL4,ADARB1,ADD1,ADIPOQ,ADM,ADRA1A,ADRB2,AGR2,AGRN,AGT,AHI1,AIRE,AJAP1,AKIRIN1,AKNA,AKR1B1,ALDH1A2,ALDH1A3,ALOX12B,ALOX5,ALOXE3,ALPK2,ALPK3,ALX1,ALX4,AMBN,AMBRA1,AMER1,AMTN,ANKH,ANKRD1,ANKRD33,ANKRD6,ANO6,ANXA1,ANXA4,ANXA6,ANXA7,AP3B1,APAF1,APOLD1,AQP1,AQP11,A…
58	GO:0019219	regulation of nucleobase-containing compound metabolic process	2.62e-70	A1CF,AATF,ABCE1,ABLIM3,ABRA,ACTB,ACTL6A,ACTN1,ACTR2,ACTR3,ACTR5,ACVR1,ACVR2A,ACVR2B,ACVRL1,ADAM8,ADCY1,ADCY8,ADCYAP1,ADGRF1,ADGRG3,ADIPOQ,ADNP,ADORA3,ADRB2,AEBP1,AEBP2,AFAP1L2,AFF2,AFF3,AGO2,AGT,AHCYL1,AHI1,AHNAK,AHR,AHRR,AICDA,AIFM1,AIRE,AKAP8L,AKIRIN1,AKNA,ALKBH5,ALX1,ALX3,ALX4,AMBRA1,ANGEL2,ANKRD1,ANKRD17,ANKRD33,ANKRD42,ANKRD49,ANXA2,ANXA4,AP3B1,APAF1,APBB2,APBB3,APLF,APLN,APOBEC1,APP,AR,ARF4…
59	GO:0051128	regulation of cellular component organization	4.27e-70	AAK1,ABCA1,ABCA3,ABCB7,ABHD17A,ABHD17B,ABHD17C,ABL1,ABL2,ACAA2,ACE,ACE2,ACTL6A,ACTN2,ACTR2,ACTR3,ACTR5,ACVRL1,ADAM10,ADAM15,ADAM17,ADAM9,ADCK1,ADD1,ADD2,ADGRB1,ADGRB3,ADGRL2,ADIPOQ,ADRB2,ADTRP,AEBP1,AFAP1,AGT,AHI1,AICDA,AIDA,AKAIN1,AKAP9,AKIRIN1,ALKAL1,ALKAL2,ALMS1,AMBRA1,AMIGO1,ANAPC1,ANAPC15,ANAPC4,ANAPC5,ANAPC7,ANGPT1,ANKRD13A,ANKRD13D,ANKRD23,ANKRD27,ANLN,ANTXR1,ANXA1,ANXA2,AP3S2,APC,APLN,APO…
60	GO:0032879	regulation of localization	6.98e-69	AAK1,ABCA1,ABCA12,ABCA3,ABCA5,ABCB11,ABCC9,ABCG1,ABCG5,ABCG8,ABHD17B,ABHD17C,ABL1,ACAA2,ACACB,ACE2,ACSL3,ACSL5,ACTB,ACTN2,ACVR1C,ADA,ADAM10,ADAM9,ADCY1,ADCY5,ADCY8,ADCYAP1,ADIPOQ,ADORA1,ADRA2A,ADRB2,ADTRP,AFDN,AGR2,AHCYL1,AHI1,AHSG,AKAP6,AKAP8L,AKAP9,ALKBH7,ALOX12B,ALOX5,AMIGO1,ANGPT1,ANKRD1,ANKRD13A,ANKRD13D,ANKRD27,ANO1,ANO6,ANXA1,ANXA2,ANXA6,AP1G1,AP2M1,APBA1,APBA2,APBB3,APC,APLN,APOA1,APOA4,A…
61	GO:0010556	regulation of macromolecule biosynthetic process	2.19e-68	AATF,ABLIM3,ABRA,ACER2,ACO1,ACOT8,ACTL6A,ACTN1,ACTR2,ACTR3,ACTR5,ACVR1,ACVR2A,ACVR2B,ACVRL1,ADAM8,ADCY1,ADCY8,ADCYAP1,ADGRF1,ADGRG3,ADIPOQ,ADNP,ADORA3,ADRB2,AEBP1,AEBP2,AFAP1L2,AFF3,AGO1,AGO2,AGT,AHI1,AHR,AHRR,AICDA,AIRE,AKAP8L,AKIRIN1,AKNA,ALKBH1,ALX1,ALX3,ALX4,AMBRA1,ANKRD1,ANKRD33,ANKRD42,ANKRD49,ANXA2,ANXA4,AP3B1,APBB2,APBB3,APLN,APP,AR,ARF4,ARHGEF11,ARHGEF2,ARHGEF5,ARID1A,ARID1B,ARID2,ARID3A…
62	GO:0009891	positive regulation of biosynthetic process	1.13e-66	AATF,ABCB7,ABCD1,ABCD2,ABHD6,ABLIM3,ABRA,ACSL3,ACTL6A,ACTN1,ACTR2,ACTR3,ACTR5,ACVR1,ACVR2A,ACVRL1,ADCYAP1,ADGRB1,ADGRF5,ADRB2,AFAP1L2,AGO2,AGT,AGXT2,AHI1,AHR,AIRE,AKAP8L,AKIRIN1,AKNA,ALX1,ALX4,ANKRD1,ANKRD49,ANXA1,ANXA2,AP3B1,APBB2,APBB3,APLN,APOA1,APOA4,APOA5,APP,AR,ARF4,ARHGEF11,ARHGEF2,ARID1A,ARID1B,ARID3A,ARID3B,ARID3C,ARID4A,ARID5B,ARMCX3,ARNT,ARNT2,ARNTL,ARNTL2,ARPP19,ARRB1,ASCL1,ASH1L,ASIP…
63	GO:0031328	positive regulation of cellular biosynthetic process	5.04e-66	AATF,ABCB7,ABCD1,ABCD2,ABLIM3,ABRA,ACSL3,ACTL6A,ACTN1,ACTR2,ACTR3,ACTR5,ACVR1,ACVR2A,ACVRL1,ADCYAP1,ADRB2,AFAP1L2,AGO2,AGT,AGXT2,AHI1,AHR,AIRE,AKAP8L,AKIRIN1,AKNA,ALX1,ALX4,ANKRD1,ANKRD49,ANXA1,ANXA2,AP3B1,APBB2,APBB3,APLN,APOA1,APOA4,APOA5,APP,AR,ARF4,ARHGEF11,ARHGEF2,ARID1A,ARID1B,ARID3A,ARID3B,ARID3C,ARID4A,ARID5B,ARMCX3,ARNT,ARNT2,ARNTL,ARNTL2,ARPP19,ARRB1,ASCL1,ASH1L,ASIP,ASL,ASS1,ASXL1,ASXL…
64	GO:0045935	positive regulation of nucleobase-containing compound metabolic process	2.8e-65	AATF,ABLIM3,ABRA,ACTB,ACTL6A,ACTN1,ACTR2,ACTR3,ACTR5,ACVR1,ACVR2A,ACVRL1,ADCYAP1,ADRB2,AFAP1L2,AGO2,AGT,AHI1,AHR,AIRE,AKAP8L,AKIRIN1,AKNA,ALX1,ALX4,ANKRD1,ANKRD49,ANXA2,AP3B1,APBB2,APBB3,APLF,APLN,APP,AR,ARF4,ARHGEF11,ARHGEF2,ARID1A,ARID1B,ARID2,ARID3A,ARID3B,ARID3C,ARID4A,ARID5B,ARMCX3,ARNT,ARNT2,ARNTL,ARNTL2,ARRB1,ASCL1,ASH1L,ASXL1,ASXL2,ASXL3,ATAD2,ATAD2B,ATAD5,ATF1,ATF3,ATF4,ATF5,ATF6,ATF7,AT…
65	GO:0006793	phosphorus metabolic process	8.78e-64	AAK1,AASS,AATK,ABCA3,ABCC6,ABCD1,ABHD12B,ABHD3,ABHD4,ABHD6,ABI1,ABL1,ABL2,ACAA2,ACACA,ACACB,ACAT2,ACE,ACER2,ACER3,ACLY,ACOT11,ACOT7,ACOT8,ACOT9,ACP6,ACSL1,ACSL3,ACSL4,ACSL5,ACSL6,ACSM2B,ACSM4,ACSM5,ACSS2,ACVR1,ACVR1C,ACVR2A,ACVR2B,ACVRL1,ADA,ADAM10,ADAM17,ADAM8,ADAM9,ADAR,ADARB1,ADCK1,ADCY1,ADCY10,ADCY2,ADCY3,ADCY4,ADCY5,ADCY7,ADCY8,ADCY9,ADCYAP1,ADGRF5,ADIPOQ,ADK,ADRA1A,ADRA2A,ADRA2B,ADRA2C,ADRB…
66	GO:0071702	organic substance transport	9.87e-64	ABCA1,ABCA12,ABCA3,ABCA4,ABCA5,ABCA6,ABCA7,ABCB1,ABCB11,ABCB4,ABCB9,ABCC1,ABCC11,ABCC2,ABCC6,ABCD1,ABCD2,ABCD3,ABCD4,ABCG1,ABCG5,ABCG8,ABRA,ACE,ACE2,ACSL1,ACSL3,ACSL5,ACTB,ACVR1C,ACVR2B,ADAM9,ADCY5,ADCY8,ADCYAP1,ADIPOQ,ADRA2A,ADTRP,AFM,AGK,AHCYL1,AIFM1,AIP,AKAP8L,ALKBH5,ALOX5,ANGPT1,ANKH,ANKRD1,ANO1,ANO3,ANO4,ANO6,ANXA1,ANXA2,AP1B1,AP1G1,AP1M1,AP1S2,AP1S3,AP2A2,AP2B1,AP2M1,AP3B1,AP3B2,AP3M2,AP3S1…
67	GO:0006796	phosphate-containing compound metabolic process	4.69e-63	AAK1,AASS,AATK,ABCA3,ABCC6,ABCD1,ABHD12B,ABHD3,ABHD4,ABHD6,ABI1,ABL1,ABL2,ACAA2,ACACA,ACACB,ACAT2,ACE,ACER2,ACER3,ACLY,ACOT11,ACOT7,ACOT8,ACOT9,ACP6,ACSL1,ACSL3,ACSL4,ACSL5,ACSL6,ACSM2B,ACSM4,ACSM5,ACSS2,ACVR1,ACVR1C,ACVR2A,ACVR2B,ACVRL1,ADA,ADAM10,ADAM17,ADAM8,ADAM9,ADAR,ADARB1,ADCK1,ADCY1,ADCY10,ADCY2,ADCY3,ADCY4,ADCY5,ADCY7,ADCY8,ADCY9,ADCYAP1,ADGRF5,ADIPOQ,ADK,ADRA1A,ADRA2A,ADRA2B,ADRA2C,ADRB…
68	GO:0051252	regulation of RNA metabolic process	5.76e-63	A1CF,AATF,ABCE1,ABLIM3,ABRA,ACTL6A,ACTN1,ACTR2,ACTR3,ACTR5,ACVR1,ACVR2A,ACVR2B,ACVRL1,ADAM8,ADCY1,ADCY8,ADCYAP1,ADGRF1,ADGRG3,ADIPOQ,ADNP,ADORA3,ADRB2,AEBP1,AEBP2,AFAP1L2,AFF2,AFF3,AGO2,AGT,AHCYL1,AHI1,AHNAK,AHR,AHRR,AICDA,AIRE,AKAP8L,AKIRIN1,AKNA,ALKBH5,ALX1,ALX3,ALX4,AMBRA1,ANGEL2,ANKRD1,ANKRD33,ANKRD42,ANKRD49,ANXA2,ANXA4,AP3B1,APBB2,APBB3,APLN,APOBEC1,APP,AR,ARF4,ARHGEF11,ARHGEF2,ARHGEF5,ARID…
69	GO:0016310	phosphorylation	1.3e-62	AAK1,AATK,ABI1,ABL1,ABL2,ACE,ACER2,ACSL1,ACVR1,ACVR1C,ACVR2A,ACVR2B,ACVRL1,ADAM10,ADAM17,ADAM8,ADAM9,ADAR,ADARB1,ADCK1,ADCYAP1,ADIPOQ,ADK,ADRA1A,ADRA2A,ADRA2B,ADRA2C,ADRB2,ADTRP,AGK,AGPS,AGT,AIDA,AK1,AK2,AK3,AK4,AK5,AK6,AK7,AK8,AKAP10,AKAP3,AKAP6,AKAP8L,AKAP9,AKT3,ALDH18A1,ALDOB,ALKAL1,ALKAL2,ALPK1,ALPK2,ALPK3,ALS2,AMBRA1,AMHR2,ANGPT1,ANGPT4,ANKRD54,APC,APOA1,APP,AR,ARAF,AREG,ARHGEF2,ARHGEF5,ARL2…
70	GO:0010557	positive regulation of macromolecule biosynthetic process	2.06e-62	AATF,ABLIM3,ABRA,ACTL6A,ACTN1,ACTR2,ACTR3,ACTR5,ACVR1,ACVR2A,ACVRL1,ADCYAP1,ADRB2,AFAP1L2,AGO2,AGT,AHI1,AHR,AIRE,AKAP8L,AKIRIN1,AKNA,ALX1,ALX4,ANKRD1,ANKRD49,ANXA2,AP3B1,APBB2,APBB3,APLN,APP,AR,ARF4,ARHGEF11,ARHGEF2,ARID1A,ARID1B,ARID3A,ARID3B,ARID3C,ARID4A,ARID5B,ARMCX3,ARNT,ARNT2,ARNTL,ARNTL2,ARRB1,ASCL1,ASH1L,ASXL1,ASXL2,ASXL3,ATAD2,ATAD2B,ATF1,ATF3,ATF4,ATF5,ATF6,ATF7,ATF7IP,ATM,ATN1,ATOH1,AT…
72	GO:0051254	positive regulation of RNA metabolic process	1.27e-60	AATF,ABLIM3,ABRA,ACTL6A,ACTN1,ACTR2,ACTR3,ACTR5,ACVR1,ACVR2A,ACVRL1,ADCYAP1,ADRB2,AFAP1L2,AGO2,AGT,AHI1,AHR,AIRE,AKAP8L,AKIRIN1,AKNA,ALX1,ALX4,ANKRD1,ANKRD49,ANXA2,AP3B1,APBB2,APBB3,APLN,APP,AR,ARF4,ARHGEF11,ARHGEF2,ARID1A,ARID1B,ARID3A,ARID3B,ARID3C,ARID4A,ARID5B,ARMCX3,ARNT,ARNT2,ARNTL,ARNTL2,ARRB1,ASCL1,ASH1L,ASXL1,ASXL2,ASXL3,ATAD2,ATAD2B,ATF1,ATF3,ATF4,ATF5,ATF6,ATF7,ATF7IP,ATM,ATN1,ATOH1,AT…
73	GO:0070727	cellular macromolecule localization	2.88e-60	A1CF,AAK1,ABCA1,ABCA12,ABCG1,ABHD17A,ABHD17B,ABHD17C,ABL1,ABRA,ACSL3,ACTB,ACTN2,ACVR1C,ACVR2B,ADAM10,ADAM9,ADCY5,ADCY8,ADCYAP1,ADIPOQ,ADRA2A,ADTRP,AFDN,AFM,AGK,AGR2,AGRN,AHCYL1,AHI1,AIFM1,AIP,AKAIN1,AKAP10,AKAP11,AKAP3,AKAP4,ALOX5,ALS2,AMOT,ANGPT1,ANK1,ANK3,ANKRD1,ANKRD13A,ANKRD13C,ANKS4B,ANO1,ANXA1,AP1B1,AP1G1,AP1M1,AP1S2,AP1S3,AP2A2,AP2B1,AP2M1,AP3B1,AP3B2,AP3M2,AP3S1,AP3S2,AP4B1,AP4E1,AP5B1,AP…
74	GO:0008104	protein localization	3.36e-60	AAK1,ABCA1,ABCA12,ABCG1,ABHD17A,ABHD17B,ABHD17C,ABL1,ABRA,ACSL3,ACTB,ACTN2,ACVR1C,ACVR2B,ADAM10,ADAM9,ADCY5,ADCY8,ADCYAP1,ADIPOQ,ADRA2A,ADTRP,AFDN,AFM,AGK,AGR2,AGRN,AHCYL1,AHI1,AIFM1,AIP,AKAIN1,AKAP10,AKAP11,AKAP3,AKAP4,ALOX5,ALS2,AMOT,ANGPT1,ANK1,ANK3,ANKRD1,ANKRD13A,ANKRD13C,ANKS4B,ANO1,ANXA1,AP1B1,AP1G1,AP1M1,AP1S2,AP1S3,AP2A2,AP2B1,AP2M1,AP3B1,AP3B2,AP3M2,AP3S1,AP3S2,AP4B1,AP4E1,AP5B1,APBA1,A…
75	GO:1901362	organic cyclic compound biosynthetic process	4.32e-60	AATF,ABCB7,ABCD3,ABLIM2,ABLIM3,ABRA,ACAA2,ACACA,ACACB,ACAT2,ACER3,ACLY,ACMSD,ACOT7,ACSL1,ACSL5,ACSL6,ACSS2,ACTL6A,ACTN1,ACTR2,ACTR3,ACTR5,ACVR1,ACVR2A,ACVR2B,ACVRL1,ADA,ADAM8,ADCY1,ADCY10,ADCY2,ADCY3,ADCY4,ADCY5,ADCY7,ADCY8,ADCY9,ADCYAP1,ADGRF1,ADGRG3,ADIPOQ,ADK,ADNP,ADORA3,ADRB2,AEBP1,AEBP2,AFAP1L2,AFF3,AGO2,AGPS,AGT,AHI1,AHR,AHRR,AICDA,AIP,AIRE,AK1,AK2,AK3,AK4,AK5,AK6,AK7,AK8,AKAP8L,AKIRIN1,AKN…
76	GO:0019438	aromatic compound biosynthetic process	6.92e-59	AATF,ABCB7,ABLIM2,ABLIM3,ABRA,ACAA2,ACACA,ACACB,ACAT2,ACER3,ACLY,ACOT7,ACSL1,ACSL5,ACSL6,ACSS2,ACTL6A,ACTN1,ACTR2,ACTR3,ACTR5,ACVR1,ACVR2A,ACVR2B,ACVRL1,ADA,ADAM8,ADCY1,ADCY10,ADCY2,ADCY3,ADCY4,ADCY5,ADCY7,ADCY8,ADCY9,ADCYAP1,ADGRF1,ADGRG3,ADIPOQ,ADK,ADNP,ADORA3,ADRB2,AEBP1,AEBP2,AFAP1L2,AFF3,AGO2,AGPS,AGT,AHI1,AHR,AHRR,AICDA,AIP,AIRE,AK1,AK2,AK3,AK4,AK5,AK6,AK7,AK8,AKAP8L,AKIRIN1,AKNA,ALAS1,ALAS…
77	GO:0018130	heterocycle biosynthetic process	7.11e-59	AATF,ABCB7,ABLIM2,ABLIM3,ABRA,ACAA2,ACACA,ACACB,ACAT2,ACER3,ACLY,ACMSD,ACOT7,ACSL1,ACSL5,ACSL6,ACSS2,ACTL6A,ACTN1,ACTR2,ACTR3,ACTR5,ACVR1,ACVR2A,ACVR2B,ACVRL1,ADA,ADAM8,ADCY1,ADCY10,ADCY2,ADCY3,ADCY4,ADCY5,ADCY7,ADCY8,ADCY9,ADCYAP1,ADGRF1,ADGRG3,ADIPOQ,ADK,ADNP,ADORA3,ADRB2,AEBP1,AEBP2,AFAP1L2,AFF3,AGO2,AGPS,AGT,AHI1,AHR,AHRR,AICDA,AIP,AIRE,AK1,AK2,AK3,AK4,AK5,AK6,AK7,AK8,AKAP8L,AKIRIN1,AKNA,AKR1…
79	GO:0051172	negative regulation of nitrogen compound metabolic process	5.91e-58	A1CF,A2M,A2ML1,AATF,ABCE1,ABL1,ACMSD,ACOT8,ACVR2B,ACVRL1,ADAR,ADARB1,ADGRB1,ADIPOQ,AEBP1,AEBP2,AGO1,AGO2,AGT,AHSG,AICDA,AIDA,ALX1,AMBP,ANGEL2,ANGPT1,ANKRD1,ANKRD33,ANXA2,ANXA8,APBB2,APC,APLP2,APOBEC1,APOD,APP,AQP1,AQP11,AR,ARID4A,ARID5A,ARID5B,ARRB1,ARRB2,ARX,ASCL1,ATCAY,ATF3,ATF4,ATF5,ATF7IP,ATG14,ATG5,ATM,ATN1,ATOH8,ATP2B4,ATP8B1,ATR,ATRAID,ATRX,ATXN1,AUNIP,AURKB,AVP,AXIN1,AXIN2,AZIN1,BACH1,BAC…
80	GO:0031324	negative regulation of cellular metabolic process	1.03e-57	A1CF,AATF,ABCD1,ABCD2,ABCE1,ABL1,ACACB,ACMSD,ACOT8,ACVR2B,ACVRL1,ADAR,ADARB1,ADIPOQ,ADRA1A,AEBP1,AEBP2,AGO1,AGO2,AGT,AICDA,AIDA,AKT3,ALX1,ANGEL2,ANGPT1,ANKRD1,ANKRD33,ANXA2,APBB2,APC,APOBEC1,APOC3,APOD,AR,ARID4A,ARID5A,ARID5B,ARRB2,ARX,ASCL1,ATCAY,ATF3,ATF4,ATF5,ATF7IP,ATG14,ATG5,ATM,ATN1,ATOH8,ATP1A1,ATP2B4,ATP8B1,ATR,ATRX,ATXN1,AUNIP,AURKB,AXIN1,AXIN2,BACH1,BACH2,BAG3,BAG4,BAHD1,BANK1,BARX2,BAS…
81	GO:0009056	catabolic process	3.72e-57	A1CF,AASDHPPT,AASS,ABAT,ABCB11,ABCD1,ABCD2,ABCD3,ABCD4,ABHD12B,ABHD13,ABHD17A,ABHD17B,ABHD17C,ABHD2,ABHD3,ABHD6,ACACB,ACAD10,ACADL,ACADSB,ACAT2,ACBD5,ACE,ACER1,ACER2,ACER3,ACOT7,ACOT8,ACOX1,ACOX2,ACOX3,ACOXL,ACSF3,ADA,ADAM8,ADAMTS12,ADAMTS13,ADGRB1,ADH4,ADHFE1,ADIPOQ,ADRA1A,ADRA2A,ADRB2,ADTRP,AFG1L,AGL,AGO2,AGPS,AGTPBP1,AGXT2,AICDA,AIFM1,AIG1,AKR1A1,AKR1D1,ALDH1A1,ALDH1L1,ALDH1L2,ALDH2,ALDH4A1,AL…
82	GO:1902680	positive regulation of RNA biosynthetic process	4.05e-57	AATF,ABLIM3,ABRA,ACTL6A,ACTN1,ACTR2,ACTR3,ACTR5,ACVR1,ACVR2A,ACVRL1,ADCYAP1,ADRB2,AFAP1L2,AGO2,AGT,AHI1,AHR,AIRE,AKAP8L,AKIRIN1,AKNA,ALX1,ALX4,ANKRD1,ANKRD49,ANXA2,AP3B1,APBB2,APBB3,APLN,APP,AR,ARF4,ARHGEF11,ARHGEF2,ARID1A,ARID1B,ARID3A,ARID3B,ARID3C,ARID4A,ARID5B,ARMCX3,ARNT,ARNT2,ARNTL,ARNTL2,ARRB1,ASCL1,ASH1L,ASXL1,ASXL2,ASXL3,ATAD2,ATAD2B,ATF1,ATF3,ATF4,ATF5,ATF6,ATF7,ATF7IP,ATM,ATN1,ATOH1,AT…
83	GO:0010648	negative regulation of cell communication	5.45e-57	AATF,ABHD6,ABL1,ACAA2,ACKR3,ACOD1,ACVR1,ACVR1C,ACVR2B,ADA,ADAM17,ADAMTS12,ADAMTSL2,ADAR,ADCY8,ADGRA2,ADGRG3,ADIPOQ,ADM,ADORA1,ADRA2A,ADRB2,AGT,AIDA,ALPK2,AMER1,AMER2,AMFR,ANKRD6,APC,APC2,APCDD1L,APLN,APOA1,APOD,AR,ARAP3,ARG1,ARHGAP12,ARHGAP24,ARHGAP25,ARHGAP42,ARHGAP44,ARMC10,ARRB1,ARRB2,ASAH2,ASH1L,ASXL1,ATAD5,ATF3,ATM,ATP2B4,AVP,AXIN1,AXIN2,BAMBI,BANK1,BARX1,BCL2,BCL2L10,BCL3,BCL6,BCL9L,BDKRB2,…
84	GO:0023057	negative regulation of signaling	5.45e-57	AATF,ABHD6,ABL1,ACAA2,ACKR3,ACOD1,ACVR1,ACVR1C,ACVR2B,ADA,ADAM17,ADAMTS12,ADAMTSL2,ADAR,ADCY8,ADGRA2,ADGRG3,ADIPOQ,ADM,ADORA1,ADRA2A,ADRB2,AGT,AIDA,ALPK2,AMER1,AMER2,AMFR,ANKRD6,APC,APC2,APCDD1L,APLN,APOA1,APOD,AR,ARAP3,ARG1,ARHGAP12,ARHGAP24,ARHGAP25,ARHGAP42,ARHGAP44,ARMC10,ARRB1,ARRB2,ASAH2,ASH1L,ASXL1,ATAD5,ATF3,ATM,ATP2B4,AVP,AXIN1,AXIN2,BAMBI,BANK1,BARX1,BCL2,BCL2L10,BCL3,BCL6,BCL9L,BDKRB2,…
85	GO:0032774	RNA biosynthetic process	5.61e-57	AATF,ABLIM2,ABLIM3,ABRA,ACTL6A,ACTN1,ACTR2,ACTR3,ACTR5,ACVR1,ACVR2A,ACVR2B,ACVRL1,ADAM8,ADCY1,ADCY8,ADCYAP1,ADGRF1,ADGRG3,ADIPOQ,ADNP,ADORA3,ADRB2,AEBP1,AEBP2,AFAP1L2,AFF3,AGO2,AGT,AHI1,AHR,AHRR,AICDA,AIP,AIRE,AKAP8L,AKIRIN1,AKNA,ALX1,ALX3,ALX4,AMBRA1,ANKRD1,ANKRD33,ANKRD42,ANKRD49,ANXA2,ANXA4,AP3B1,APBB2,APBB3,APLN,APP,AR,ARF4,ARHGEF11,ARHGEF2,ARHGEF5,ARID1A,ARID1B,ARID2,ARID3A,ARID3B,ARID3C,ARI…
86	GO:0045893	positive regulation of DNA-templated transcription	7.09e-57	AATF,ABLIM3,ABRA,ACTL6A,ACTN1,ACTR2,ACTR3,ACTR5,ACVR1,ACVR2A,ACVRL1,ADCYAP1,ADRB2,AFAP1L2,AGO2,AGT,AHI1,AHR,AIRE,AKAP8L,AKIRIN1,AKNA,ALX1,ALX4,ANKRD1,ANKRD49,ANXA2,AP3B1,APBB2,APBB3,APLN,APP,AR,ARF4,ARHGEF11,ARHGEF2,ARID1A,ARID1B,ARID3A,ARID3B,ARID3C,ARID4A,ARID5B,ARMCX3,ARNT,ARNT2,ARNTL,ARNTL2,ARRB1,ASCL1,ASH1L,ASXL1,ASXL2,ASXL3,ATAD2,ATAD2B,ATF1,ATF3,ATF4,ATF5,ATF6,ATF7,ATF7IP,ATM,ATN1,ATOH1,AT…
87	GO:1903508	positive regulation of nucleic acid-templated transcription	7.09e-57	AATF,ABLIM3,ABRA,ACTL6A,ACTN1,ACTR2,ACTR3,ACTR5,ACVR1,ACVR2A,ACVRL1,ADCYAP1,ADRB2,AFAP1L2,AGO2,AGT,AHI1,AHR,AIRE,AKAP8L,AKIRIN1,AKNA,ALX1,ALX4,ANKRD1,ANKRD49,ANXA2,AP3B1,APBB2,APBB3,APLN,APP,AR,ARF4,ARHGEF11,ARHGEF2,ARID1A,ARID1B,ARID3A,ARID3B,ARID3C,ARID4A,ARID5B,ARMCX3,ARNT,ARNT2,ARNTL,ARNTL2,ARRB1,ASCL1,ASH1L,ASXL1,ASXL2,ASXL3,ATAD2,ATAD2B,ATF1,ATF3,ATF4,ATF5,ATF6,ATF7,ATF7IP,ATM,ATN1,ATOH1,AT…
88	GO:0071495	cellular response to endogenous stimulus	9.1e-57	ABHD2,ABL1,ACACA,ACSL1,ACTB,ACTN2,ACVR1,ACVR2A,ACVR2B,ACVRL1,ADAM17,ADAM9,ADAMTS12,ADAMTS3,ADAMTSL2,ADCY5,ADCY8,ADGRA2,ADIPOQ,ADIPOR2,ADRA2A,ADRB2,ADTRP,AGT,AGTR1,AGTRAP,AHCYL1,AHR,AKAP6,AKAP9,AMHR2,ANKRD1,ANXA1,AOC1,APC,APLN,APP,APPL2,AQP1,AQP8,AQP9,AR,ARHGEF2,ARID1A,ARID5A,ARRB2,ASIP,ATF4,ATP1A1,ATP1A2,ATP2B1,ATP2B4,AXIN1,BAG4,BAIAP2L1,BAMBI,BCAR1,BCAR3,BCAS3,BCL9L,BLM,BMP10,BMP15,BMP2,BMP4,BMP…
89	GO:0048870	cell motility	2.75e-56	AAMP,ABHD2,ABHD6,ABL1,ACKR2,ACKR3,ACTB,ACTBL2,ACVR1,ACVR1C,ACVRL1,ADA,ADAM10,ADAM15,ADAM17,ADAM8,ADAM9,ADAMTS1,ADAMTS12,ADARB1,ADCY3,ADD2,ADGRA2,ADGRB1,ADGRG1,ADGRG3,ADIPOQ,ADORA1,ADORA3,ADRA2A,ADTRP,AGO2,AGT,AGTR1,AIMP1,AIRE,AKAP4,AKIRIN1,AKT3,ALKBH1,ALOX5,ALX1,AMCF-II,AMOT,AMOTL1,AMOTL2,ANGPT1,ANGPT2,ANGPT4,ANLN,ANO6,ANXA1,ANXA6,APC,APOA1,APOB,APOD,APOH,APP,AQP1,ARF4,ARF6,ARHGAP18,ARHGAP24,ARHG…
90	GO:0022008	neurogenesis	4.85e-56	ABI1,ABL1,ABL2,ACSL4,ACSL6,ACTBL2,ADARB1,ADCY1,ADCYAP1,ADGRB3,ADGRF1,ADGRG1,ADGRG6,ADRA2B,ADRA2C,AGTPBP1,AHI1,AKNA,ALCAM,ALDH1A2,ALKAL1,ALKAL2,ALKBH1,ALS2,AMIGO1,ANKRD27,ANXA1,ANXA2,APLP2,APOD,APP,ARF4,ARF6,ARHGAP44,ARHGEF10,ARHGEF2,ARHGEF25,ARTN,ARX,ASAP1,ASCL1,ASTN1,ASTN2,ATCAY,ATF5,ATOH1,ATOH8,ATP2B2,ATXN10,AXL,AZU1,B3GNT2,B4GALT5,B4GALT6,BARHL1,BARHL2,BBS1,BCL11A,BCL11B,BCL2,BCL6,BDNF,BECN1,B…
91	GO:0008283	cell population proliferation	4.87e-56	A4GNT,ABI3BP,ABL1,ACE,ACER2,ACER3,ACKR3,ACSL6,ACVR1C,ACVR2A,ACVRL1,ADA,ADAM10,ADAM17,ADAMTS1,ADARB1,ADGRG1,ADIPOQ,ADM,ADORA3,AGGF1,AGO1,AGTPBP1,AGTR1,AHR,AIMP1,AKIRIN1,AKNA,AKT3,ALDH1A2,ALOX5,AMBRA1,ANGPT1,ANXA1,APC,APLN,APOA1,APOBEC1,APOD,APOH,APP,AQP1,AQP11,AR,AREG,ARG1,ARG2,ARHGEF2,ARID2,ARMC5,ARX,ASCC3,ASCL1,ASH2L,ATAD5,ATF5,ATG13,ATM,ATOH8,ATRAID,AVPR1B,AXIN2,B4GALT1,B4GALT7,BAD,BAMBI,BBS1,B…
92	GO:0050790	regulation of catalytic activity	4.93e-56	A2M,A2ML1,ABCE1,ABI1,ABL1,ABL2,ABR,ACACB,ACAP1,ACAP2,ACE,ACER2,ACSL1,ACVR1C,ACVR2A,ACVR2B,ADAM17,ADAM8,ADAM9,ADAP1,ADAP2,ADAR,ADARB1,ADCYAP1,ADGRB3,ADGRV1,ADIPOQ,ADRA1A,ADRA2A,ADRA2B,ADRA2C,ADRB1,ADRB2,ADRB3,AGAP1,AGAP3,AGFG1,AGFG2,AGT,AGTR1,AHSG,AIDA,AIFM1,ALKAL1,ALKAL2,ALOX5AP,ALS2,AMBP,AMBRA1,AMOT,ANGPT1,ANGPT4,ANGPTL4,ANKRD27,ANKRD54,ANP32E,ANTXR1,ANXA1,ANXA2,ANXA8,AP3B1,APAF1,APC,APC2,APH1B,…
93	GO:0010033	response to organic substance	1.22e-55	ABAT,ABCA1,ABCA12,ABCC9,ABCD4,ABCG1,ABHD2,ABL1,ABL2,ACACA,ACER2,ACKR1,ACKR2,ACKR3,ACOD1,ACSL1,ACTB,ACTN2,ACTR2,ACTR3,ACVR1C,ACVR2B,ADA,ADAM10,ADAM15,ADAM17,ADAM23,ADAM9,ADAMTS12,ADAR,ADCY3,ADCY5,ADCY7,ADCY8,ADH4,ADIPOQ,ADIPOR2,ADORA1,ADRA2A,ADRB2,ADTRP,AFF3,AGR2,AGRN,AGTR1,AGTRAP,AHCYL1,AHR,AICDA,AKAP6,AKAP9,AKR1A1,ALAS1,ALDH1A1,ALDH1A2,AMCF-II,AMFR,ANGPT1,ANKRD1,ANKZF1,ANO1,ANXA1,AOC1,APC,APOA1,…
94	GO:0097659	nucleic acid-templated transcription	1.26e-55	AATF,ABLIM2,ABLIM3,ABRA,ACTL6A,ACTN1,ACTR2,ACTR3,ACTR5,ACVR1,ACVR2A,ACVR2B,ACVRL1,ADAM8,ADCY1,ADCY8,ADCYAP1,ADGRF1,ADGRG3,ADIPOQ,ADNP,ADORA3,ADRB2,AEBP1,AEBP2,AFAP1L2,AFF3,AGO2,AGT,AHI1,AHR,AHRR,AIP,AIRE,AKAP8L,AKIRIN1,AKNA,ALX1,ALX3,ALX4,AMBRA1,ANKRD1,ANKRD33,ANKRD42,ANKRD49,ANXA2,ANXA4,AP3B1,APBB2,APBB3,APLN,APP,AR,ARF4,ARHGEF11,ARHGEF2,ARHGEF5,ARID1A,ARID1B,ARID2,ARID3A,ARID3B,ARID3C,ARID4A,AR…
95	GO:0048585	negative regulation of response to stimulus	1.5e-55	A2M,AATF,ABL1,ACAA2,ACKR3,ACOD1,ACVR1,ADA,ADAM17,ADAMTS12,ADAMTS18,ADAMTSL2,ADAR,ADGRA2,ADGRG3,ADIPOQ,ADM,ADORA1,ADRA2A,ADRB2,ADTRP,AGT,AHR,AIDA,AJAP1,ALOX5,ALPK2,AMER1,AMER2,AMFR,ANGPT2,ANKRD6,ANXA1,ANXA2,AOAH,APC,APC2,APCDD1L,APLN,APOA1,APOD,APOH,AQP11,AR,ARAP3,ARG1,ARG2,ARHGAP12,ARHGAP24,ARHGAP25,ARHGAP42,ARHGAP44,ARMC10,ARRB1,ARRB2,ASAH2,ASH1L,ASXL1,ATAD5,ATF3,ATG5,ATM,ATP2B4,AUNIP,AVP,AXIN1,…
96	GO:0006351	DNA-templated transcription	1.5e-55	AATF,ABLIM2,ABLIM3,ABRA,ACTL6A,ACTN1,ACTR2,ACTR3,ACTR5,ACVR1,ACVR2A,ACVR2B,ACVRL1,ADAM8,ADCY1,ADCY8,ADCYAP1,ADGRF1,ADGRG3,ADIPOQ,ADNP,ADORA3,ADRB2,AEBP1,AEBP2,AFAP1L2,AFF3,AGO2,AGT,AHI1,AHR,AHRR,AIP,AIRE,AKAP8L,AKIRIN1,AKNA,ALX1,ALX3,ALX4,AMBRA1,ANKRD1,ANKRD33,ANKRD42,ANKRD49,ANXA2,ANXA4,AP3B1,APBB2,APBB3,APLN,APP,AR,ARF4,ARHGEF11,ARHGEF2,ARHGEF5,ARID1A,ARID1B,ARID2,ARID3A,ARID3B,ARID3C,ARID4A,AR…
97	GO:0009719	response to endogenous stimulus	2.33e-55	ABHD2,ABL1,ACACA,ACSL1,ACTB,ACTN2,ACVR1,ACVR1C,ACVR2A,ACVR2B,ACVRL1,ADAM17,ADAM9,ADAMTS12,ADAMTS3,ADAMTSL2,ADCY5,ADCY8,ADGRA2,ADIPOQ,ADIPOR2,ADRA2A,ADRB2,ADTRP,AGT,AGTR1,AGTRAP,AHCYL1,AHR,AKAP6,AKAP9,AMHR2,ANKRD1,ANXA1,AOC1,APC,APLN,APP,APPL2,AQP1,AQP8,AQP9,AR,ARHGEF2,ARID1A,ARID5A,ARRB2,ASH2L,ASIP,ATF4,ATP1A1,ATP1A2,ATP2B1,ATP2B4,AXIN1,BAG4,BAIAP2L1,BAMBI,BCAR1,BCAR3,BCAS3,BCL2,BCL9L,BLM,BMP10,B…
98	GO:2001141	regulation of RNA biosynthetic process	3.4e-55	AATF,ABLIM3,ABRA,ACTL6A,ACTN1,ACTR2,ACTR3,ACTR5,ACVR1,ACVR2A,ACVR2B,ACVRL1,ADAM8,ADCY1,ADCY8,ADCYAP1,ADGRF1,ADGRG3,ADIPOQ,ADNP,ADORA3,ADRB2,AEBP1,AEBP2,AFAP1L2,AFF3,AGO2,AGT,AHI1,AHR,AHRR,AICDA,AIRE,AKAP8L,AKIRIN1,AKNA,ALX1,ALX3,ALX4,AMBRA1,ANKRD1,ANKRD33,ANKRD42,ANKRD49,ANXA2,ANXA4,AP3B1,APBB2,APBB3,APLN,APP,AR,ARF4,ARHGEF11,ARHGEF2,ARHGEF5,ARID1A,ARID1B,ARID2,ARID3A,ARID3B,ARID3C,ARID4A,ARID5A,…
99	GO:0044093	positive regulation of molecular function	3.51e-55	ABI1,ABL1,ABL2,ABR,ABRA,ACE,ACER2,ACSL1,ACTN2,ACVR1C,ACVR2B,ADAM17,ADAM8,ADAM9,ADAP1,ADAP2,ADCY1,ADCY8,ADCYAP1,ADD2,ADGRF1,ADIPOQ,ADRA1A,ADRA2A,ADRA2B,ADRA2C,ADRB1,ADRB2,ADRB3,AGAP3,AGT,AGTR1,AHSA1,AIFM1,AKAP6,AKAP9,ALDOB,ALKAL1,ALKAL2,ALS2,AMBRA1,AMFR,ANGPT1,ANGPT4,ANKRD42,ANTXR1,ANXA2,APAF1,APC2,APH1B,APOA1,APOA4,APOA5,APOH,APP,AR,ARAP1,ARAP2,ARAP3,AREG,ARF4,ARHGAP22,ARHGAP24,ARHGAP29,ARHGAP42,…
100	GO:0009059	macromolecule biosynthetic process	3.76e-55	A4GNT,AATF,ABCA1,ABCE1,ABLIM2,ABLIM3,ABRA,ACAN,ACER2,ACO1,ACOT8,ACTL6A,ACTN1,ACTR2,ACTR3,ACTR5,ACVR1,ACVR2A,ACVR2B,ACVRL1,ADAM8,ADCY1,ADCY8,ADCYAP1,ADGRF1,ADGRG3,ADIPOQ,ADNP,ADORA3,ADRB2,AEBP1,AEBP2,AFAP1L2,AFF3,AGL,AGO1,AGO2,AGPS,AGT,AHI1,AHR,AHRR,AICDA,AIP,AIRE,AKAP8L,AKIRIN1,AKNA,ALAS2,ALG1,ALG10,ALG11,ALG12,ALG13,ALG14,ALG2,ALG5,ALG6,ALG8,ALG9,ALKBH1,ALOX12B,ALX1,ALX3,ALX4,AMBRA1,ANGPT1,ANKRD…
101	GO:0034654	nucleobase-containing compound biosynthetic process	3.76e-55	AATF,ABLIM2,ABLIM3,ABRA,ACAA2,ACACA,ACACB,ACER3,ACLY,ACOT7,ACSL1,ACSL5,ACSL6,ACSS2,ACTL6A,ACTN1,ACTR2,ACTR3,ACTR5,ACVR1,ACVR2A,ACVR2B,ACVRL1,ADA,ADAM8,ADCY1,ADCY10,ADCY2,ADCY3,ADCY4,ADCY5,ADCY7,ADCY8,ADCY9,ADCYAP1,ADGRF1,ADGRG3,ADIPOQ,ADK,ADNP,ADORA3,ADRB2,AEBP1,AEBP2,AFAP1L2,AFF3,AGO2,AGT,AHI1,AHR,AHRR,AICDA,AIP,AIRE,AK1,AK2,AK3,AK4,AK5,AK6,AK7,AK8,AKAP8L,AKIRIN1,AKNA,ALOX12B,ALOX5,ALX1,ALX3,ALX…
102	GO:0048584	positive regulation of response to stimulus	4.57e-55	A2M,AAK1,ABL1,ABRA,ACKR3,ACOD1,ACOX2,ACTB,ACTL6A,ACTR2,ACVR1,ACVR2A,ACVR2B,ACVRL1,ADA,ADAM10,ADAM17,ADAM8,ADAM9,ADAMTS20,ADAMTS3,ADCYAP1,ADGRA2,ADGRG1,ADIPOQ,ADRA1A,ADRA1B,ADRA2A,ADRA2B,ADRA2C,ADRB2,ADRB3,AFAP1L2,AGR2,AGT,AKAP12,AKIRIN1,AKT3,ALKAL1,ALKAL2,ALOX12B,ALPK1,AMER1,ANGPT1,ANKRD1,ANKRD17,ANKRD6,ANO2,ANO6,ANXA1,AP1G1,AP3B1,APAF1,APOA1,APOH,APP,AR,AREG,ARFGEF1,ARG1,ARHGAP8,ARHGEF2,ARHGEF3,…
103	GO:0006366	transcription by RNA polymerase II	6.48e-55	AATF,ABLIM3,ABRA,ACTL6A,ACTR2,ACTR3,ACVR1,ACVR2A,ACVR2B,ACVRL1,ADCYAP1,ADNP,ADRB2,AEBP1,AEBP2,AGO2,AHI1,AHR,AHRR,AIRE,AKAP8L,AKIRIN1,AKNA,ALX1,ALX3,ALX4,AMBRA1,ANKRD1,ANKRD33,ANXA2,ANXA4,AP3B1,APBB2,APP,AR,ARF4,ARHGEF2,ARID1B,ARID3A,ARID3B,ARID3C,ARID4A,ARID5A,ARID5B,ARMCX3,ARNT,ARNT2,ARNTL,ARNTL2,ARRB1,ARRB2,ARX,ASCL1,ASCL5,ASH1L,ASXL1,ASXL2,ASXL3,ATAD2,ATAD2B,ATF1,ATF3,ATF4,ATF5,ATF6,ATF7,ATF7I…
104	GO:1903506	regulation of nucleic acid-templated transcription	7.41e-55	AATF,ABLIM3,ABRA,ACTL6A,ACTN1,ACTR2,ACTR3,ACTR5,ACVR1,ACVR2A,ACVR2B,ACVRL1,ADAM8,ADCY1,ADCY8,ADCYAP1,ADGRF1,ADGRG3,ADIPOQ,ADNP,ADORA3,ADRB2,AEBP1,AEBP2,AFAP1L2,AFF3,AGO2,AGT,AHI1,AHR,AHRR,AIRE,AKAP8L,AKIRIN1,AKNA,ALX1,ALX3,ALX4,AMBRA1,ANKRD1,ANKRD33,ANKRD42,ANKRD49,ANXA2,ANXA4,AP3B1,APBB2,APBB3,APLN,APP,AR,ARF4,ARHGEF11,ARHGEF2,ARHGEF5,ARID1A,ARID1B,ARID2,ARID3A,ARID3B,ARID3C,ARID4A,ARID5A,ARID5B…
105	GO:0006355	regulation of DNA-templated transcription	1.09e-54	AATF,ABLIM3,ABRA,ACTL6A,ACTN1,ACTR2,ACTR3,ACTR5,ACVR1,ACVR2A,ACVR2B,ACVRL1,ADAM8,ADCY1,ADCY8,ADCYAP1,ADGRF1,ADGRG3,ADIPOQ,ADNP,ADORA3,ADRB2,AEBP1,AEBP2,AFAP1L2,AFF3,AGO2,AGT,AHI1,AHR,AHRR,AIRE,AKAP8L,AKIRIN1,AKNA,ALX1,ALX3,ALX4,AMBRA1,ANKRD1,ANKRD33,ANKRD42,ANKRD49,ANXA2,ANXA4,AP3B1,APBB2,APBB3,APLN,APP,AR,ARF4,ARHGEF11,ARHGEF2,ARHGEF5,ARID1A,ARID1B,ARID2,ARID3A,ARID3B,ARID3C,ARID4A,ARID5A,ARID5B…
106	GO:0009968	negative regulation of signal transduction	2.1e-54	AATF,ABL1,ACAA2,ACKR3,ACOD1,ACVR1,ADA,ADAM17,ADAMTS12,ADAMTSL2,ADAR,ADGRA2,ADGRG3,ADIPOQ,ADM,ADRB2,AGT,AIDA,ALPK2,AMER1,AMER2,AMFR,ANKRD6,APC,APC2,APCDD1L,APLN,APOA1,APOD,AR,ARAP3,ARG1,ARHGAP12,ARHGAP24,ARHGAP25,ARHGAP42,ARHGAP44,ARMC10,ARRB1,ARRB2,ASAH2,ASH1L,ASXL1,ATAD5,ATF3,ATM,ATP2B4,AVP,AXIN1,AXIN2,BAMBI,BANK1,BARX1,BCL2,BCL2L10,BCL3,BCL6,BCL9L,BDKRB2,BEND6,BFAR,BICC1,BIRC6,BMI1,BMP2,BMP4,BM…
107	GO:0071310	cellular response to organic substance	2.37e-54	ABCA1,ABCA12,ABCD4,ABHD2,ABL1,ABL2,ACACA,ACKR1,ACKR2,ACKR3,ACOD1,ACSL1,ACTB,ACTN2,ACTR2,ACTR3,ADAM15,ADAM17,ADAM23,ADAM9,ADAMTS12,ADAR,ADCY3,ADCY5,ADCY7,ADCY8,ADIPOQ,ADIPOR2,ADRA2A,ADRB2,ADTRP,AGR2,AGTR1,AGTRAP,AHCYL1,AHR,AICDA,AKAP6,AKAP9,ALDH1A2,AMCF-II,AMFR,ANGPT1,ANKRD1,ANO1,ANXA1,AOC1,APC,APOA1,APP,AQP1,AQP4,AQP8,AQP9,AR,ARG1,ARHGEF2,ARID1A,ARID5A,ARID5B,ASAH1,ASAH2,ASIP,ATF3,ATF4,ATF6,ATIC,…
108	GO:0009892	negative regulation of metabolic process	4.92e-54	A1CF,A2M,A2ML1,AATF,ABCD1,ABCD2,ABCE1,ABHD6,ABL1,ACACB,ACE,ACMSD,ACOT8,ACVR2B,ACVRL1,ADAM10,ADAMTS5,ADAR,ADARB1,ADCY7,ADGRB1,ADIPOQ,ADRA1A,ADRA2A,AEBP1,AEBP2,AFF2,AGO1,AGO2,AGT,AHSG,AICDA,AIDA,AKT3,ALKBH5,ALX1,AMBP,ANGEL2,ANGPT1,ANKRD1,ANKRD33,ANXA1,ANXA2,ANXA4,ANXA7,ANXA8,APBB2,APC,APLN,APLP2,APOA1,APOBEC1,APOC3,APOD,APP,AQP1,AQP11,AR,ARG1,ARG2,ARID4A,ARID5A,ARID5B,ARRB1,ARRB2,ARX,ASCL1,ASIP,ASX…
109	GO:0006468	protein phosphorylation	1.52e-53	AAK1,AATK,ABI1,ABL1,ABL2,ACE,ACSL1,ACVR1,ACVR1C,ACVR2A,ACVR2B,ACVRL1,ADAM10,ADAM17,ADAM8,ADAM9,ADAR,ADARB1,ADCK1,ADCYAP1,ADIPOQ,ADRA1A,ADRA2A,ADRA2B,ADRA2C,ADRB2,ADTRP,AGT,AIDA,AKAP9,AKT3,ALKAL1,ALKAL2,ALPK1,ALPK2,ALPK3,ALS2,AMHR2,ANGPT1,ANGPT4,ANKRD54,APC,APOA1,APP,ARAF,AREG,ARHGEF2,ARHGEF5,ARR3,ARRB1,ARRB2,ATG13,ATG14,ATM,ATP2B4,ATR,AURKB,AVP,AXIN1,AXIN2,AXL,AZU1,BAG4,BANK1,BAZ1B,BCAR3,BCCIP,BC…
110	GO:0006357	regulation of transcription by RNA polymerase II	1.81e-53	AATF,ABLIM3,ABRA,ACTL6A,ACTR2,ACTR3,ACVR1,ACVR2A,ACVR2B,ACVRL1,ADCYAP1,ADNP,ADRB2,AEBP1,AEBP2,AGO2,AHI1,AHR,AHRR,AIRE,AKAP8L,AKIRIN1,AKNA,ALX1,ALX3,ALX4,AMBRA1,ANKRD1,ANKRD33,ANXA2,ANXA4,AP3B1,APBB2,APP,AR,ARF4,ARHGEF2,ARID1B,ARID3A,ARID3B,ARID3C,ARID4A,ARID5A,ARID5B,ARMCX3,ARNT,ARNT2,ARNTL,ARNTL2,ARRB1,ARX,ASCL1,ASCL5,ASH1L,ASXL1,ASXL2,ASXL3,ATAD2,ATAD2B,ATF1,ATF3,ATF4,ATF5,ATF6,ATF7,ATF7IP,ATM,…
111	GO:0023056	positive regulation of signaling	2.42e-53	AAK1,ABL1,ABRA,ACKR3,ACVR1,ACVR2A,ACVR2B,ACVRL1,ADA,ADAM17,ADAM8,ADAM9,ADAMTS20,ADAMTS3,ADCY1,ADCY8,ADCYAP1,ADGRA2,ADGRG1,ADIPOQ,ADORA1,ADRA1A,ADRA1B,ADRA2A,ADRA2B,ADRA2C,ADRB2,ADRB3,AFAP1L2,AGR2,AGT,AKAP12,AKT3,ALKAL1,ALKAL2,ALOX12B,ALPK1,AMER1,ANGPT1,ANKRD1,ANKRD17,ANKRD6,ANO1,ANO2,ANXA2,APAF1,APOA1,APP,AR,AREG,ARHGAP8,ARHGEF2,ARHGEF3,ARHGEF5,ARHGEF7,ARMC9,ARRB1,ARRB2,ASCL1,ASXL1,ASXL2,ATF3,ATF…
112	GO:0010647	positive regulation of cell communication	2.66e-53	AAK1,ABL1,ABRA,ACKR3,ACVR1,ACVR2A,ACVR2B,ACVRL1,ADA,ADAM17,ADAM8,ADAM9,ADAMTS20,ADAMTS3,ADCY1,ADCY8,ADCYAP1,ADGRA2,ADGRG1,ADIPOQ,ADORA1,ADRA1A,ADRA1B,ADRA2A,ADRA2B,ADRA2C,ADRB2,ADRB3,AFAP1L2,AGR2,AGT,AKAP12,AKT3,ALKAL1,ALKAL2,ALOX12B,ALPK1,AMER1,ANGPT1,ANKRD1,ANKRD17,ANKRD6,ANO1,ANO2,APAF1,APOA1,APP,AR,AREG,ARHGAP8,ARHGEF2,ARHGEF3,ARHGEF5,ARHGEF7,ARMC9,ARRB1,ARRB2,ASCL1,ASXL1,ASXL2,ATF3,ATF6,ATM,…
113	GO:0051649	establishment of localization in cell	2.82e-53	ABCA1,ABCA12,ABCD1,ABCD2,ABCD3,ABCD4,ABCE1,ABCG1,ABL1,ABRA,ACAA2,ACTB,ACTN2,ACTR10,ACTR2,ADCY1,ADCY5,ADCY8,ADIPOQ,ADRA2A,AFTPH,AGK,AGTPBP1,AHCYL1,AIFM1,AIP,AKAP4,AKAP8L,ALKBH5,ALKBH7,ALMS1,ALS2,AMPH,ANGPT1,ANK1,ANKFN1,ANKRD27,ANKRD50,ANKRD54,ANO1,ANO3,ANO4,ANXA2,ANXA8,AP1B1,AP1G1,AP1M1,AP1S2,AP1S3,AP2A2,AP2B1,AP2M1,AP3B1,AP3B2,AP3M2,AP3S1,AP3S2,AP4B1,AP4E1,AP5B1,AP5M1,AP5S1,AP5Z1,APBA1,APBA2,APOB…
114	GO:0045595	regulation of cell differentiation	3.91e-53	ABCA12,ABCA5,ABI3BP,ABL1,ACVR1,ACVR2A,ACVR2B,ACVRL1,ADA,ADAM8,ADAMTS12,ADAMTS20,ADAMTS9,ADD1,ADGRA2,ADGRV1,ADIG,ADIPOQ,ADM,ADRA2B,ADRA2C,AGT,AGTR1,AHI1,AJAP1,AKIRIN1,ALOX5,ALX1,AMBRA1,ANKRD17,ANKRD27,ANKRD54,ANXA1,ANXA2,AP3B1,APOB,APOLD1,APP,AR,ARHGEF2,ARRB2,ASB4,ASCL1,ASXL1,ASXL2,ATF4,ATOH1,ATOH8,ATP11C,ATRAID,AXIN1,AXIN2,AXL,BAD,BAMBI,BBS12,BCL11B,BCL2,BCL6,BCL7A,BCL7B,BCL7C,BCL9L,BDNF,BEND6,BH…
115	GO:0007267	cell-cell signaling	7.32e-51	ABCA1,ABCA12,ABHD6,ABL1,ACE,ACVR1C,ACVR2B,ADARB1,ADCY1,ADCY5,ADCY8,ADCYAP1,ADGRA2,ADGRB1,ADIPOQ,ADORA1,ADRA1A,ADRA1B,ADRA2A,ADRB2,AGRN,AIMP1,AKAP12,AKAP7,AKAP9,ALOX5,ALPK2,ALS2,AMER1,AMER2,AMER3,AMFR,ANKRD6,ANO1,ANXA1,ANXA9,APBA1,APBA2,APC,APC2,APCDD1L,APP,AQP1,ARHGEF7,ARL6,ARRB2,ASIC1,ATF4,ATP6AP2,ATP6V1C2,AXIN1,AXIN2,BACE1,BAD,BAMBI,BARX1,BCL9,BCL9L,BCR,BEGAIN,BICC1,BLK,BMP2,BMP4,BRAF,BRSK2,BTB…
116	GO:1902531	regulation of intracellular signal transduction	1.13e-50	ABCA1,ABL1,ABRA,ACKR3,ADA,ADAM8,ADAM9,ADCYAP1,ADGRG1,ADGRG3,ADIPOQ,ADRA1A,ADRA1B,ADRA2A,ADRA2B,ADRA2C,ADRB2,ADRB3,AGT,AIDA,AKAP12,AKAP7,AKIP1,AKT3,ALKAL1,ALKAL2,ALOX12B,ALPK1,AMOT,ANAPC15,ANGPT1,ANKRD1,ANKRD17,ANKRD54,ANKRD6,ANO2,APIP,APOA1,APOC3,APP,AR,ARAF,ARAP3,ARF6,ARFGEF1,ARFGEF2,ARFGEF3,ARHGAP12,ARHGAP18,ARHGAP19,ARHGAP24,ARHGAP25,ARHGAP26,ARHGAP28,ARHGAP42,ARHGAP44,ARHGAP8,ARHGDIB,ARHGEF10…
117	GO:0048646	anatomical structure formation involved in morphogenesis	3.27e-50	ABI1,ABL1,ACKR3,ACTC1,ACTL6A,ACTL9,ACTN1,ACTN2,ACVR1,ACVR2B,ACVRL1,ADA,ADAM8,ADAM9,ADAMTS1,ADAMTS15,ADAMTS5,ADGRA2,ADGRB1,ADGRB3,ADGRG1,ADGRG6,ADIPOR2,ADM,ADTRP,AGFG1,AGGF1,AGO2,AGTPBP1,AGTR1,AHI1,AKT3,ALDH1A2,ALDH1A3,ALOX5,ALPK3,AMOT,AMOTL1,AMOTL2,AMTN,ANGPT1,ANGPT2,ANGPT4,ANKRD23,ANXA1,ANXA2,APAF1,APOH,APOLD1,AQP1,AR,ARMC5,ATM,ATOH8,ATP2B4,AXIN1,AXIN2,B4GALT1,BCL2L11,BCL3,BCL6,BMP10,BMP2,BMP4,B…
118	GO:0016477	cell migration	7.15e-50	AAMP,ABHD2,ABHD6,ABL1,ACKR2,ACKR3,ACVR1,ACVR1C,ACVRL1,ADA,ADAM10,ADAM15,ADAM17,ADAM8,ADAM9,ADAMTS1,ADAMTS12,ADARB1,ADD2,ADGRA2,ADGRB1,ADGRG1,ADGRG3,ADIPOQ,ADORA1,ADORA3,ADRA2A,ADTRP,AGO2,AGT,AGTR1,AIMP1,AIRE,AKIRIN1,AKT3,ALKBH1,ALOX5,ALX1,AMCF-II,AMOT,AMOTL1,AMOTL2,ANGPT1,ANGPT2,ANGPT4,ANLN,ANO6,ANXA1,ANXA6,APC,APOA1,APOD,APOH,APP,AQP1,ARF4,ARF6,ARHGAP24,ARHGDIB,ARHGEF16,ARHGEF39,ARHGEF5,ARID2,AR…
119	GO:0008219	cell death	1.24e-49	AATF,ABL1,ACAA2,ACER2,ACER3,ACKR3,ACOX2,ACTC1,ACVR1,ACVR1C,ADA,ADAM8,ADAMTS20,ADAMTSL4,ADAR,ADARB1,ADIPOQ,ADNP,AEN,AGR2,AGT,AHCYL1,AHI1,AIFM1,AIFM2,AIFM3,AIPL1,AKAP1,AKR1B1,ALB,ALDH1A2,ALDH1A3,ALKBH1,ALKBH7,ALPK2,ALX3,ALX4,AMBRA1,ANGPT1,ANGPT4,ANGPTL4,ANKRD1,ANKRD13C,ANO6,ANXA1,ANXA6,APAF1,APC,API5,APIP,APOH,APP,AQP1,AR,ARAF,AREL1,ARF4,ARF6,ARG2,ARHGAP10,ARMC10,ASAH1,ASAH2,ASCL1,ASNS,ATAD5,ATCAY,…
120	GO:0051049	regulation of transport	1.52e-49	AAK1,ABCA1,ABCA12,ABCA3,ABCA5,ABCB11,ABCC9,ABCG1,ABCG5,ABCG8,ABL1,ACAA2,ACE2,ACSL3,ACSL5,ACTB,ACTN2,ACVR1C,ADA,ADAM9,ADCY1,ADCY5,ADCY8,ADIPOQ,ADORA1,ADRA2A,ADRB2,ADTRP,AHCYL1,AHI1,AHSG,AKAP6,AKAP8L,AKAP9,ALOX12B,ALOX5,AMIGO1,ANGPT1,ANKRD1,ANKRD13A,ANKRD13D,ANKRD27,ANO1,ANO6,ANXA1,ANXA2,AP1G1,APBA1,APBA2,APBB3,APLN,APOA1,APOA4,APOC3,APOD,APPL2,AQP1,ARF6,ARFIP1,ARHGAP1,ARHGAP44,ARHGAP8,ARHGEF5,ARHG…
121	GO:0010605	negative regulation of macromolecule metabolic process	3.06e-48	A1CF,A2M,A2ML1,AATF,ABCD1,ABCD2,ABCE1,ABL1,ACACB,ACE,ACOT8,ACVR2B,ACVRL1,ADAM10,ADAR,ADARB1,ADCY7,ADGRB1,ADIPOQ,AEBP1,AEBP2,AFF2,AGO1,AGO2,AGT,AHSG,AICDA,AIDA,ALKBH5,ALX1,AMBP,ANGEL2,ANGPT1,ANKRD1,ANKRD33,ANXA1,ANXA2,ANXA4,ANXA7,ANXA8,APBB2,APC,APLN,APLP2,APOA1,APOBEC1,APOD,APP,AQP1,AQP11,AR,ARG1,ARG2,ARID4A,ARID5A,ARID5B,ARRB1,ARRB2,ARX,ASCL1,ASIP,ASZ1,ATF3,ATF4,ATF5,ATF7IP,ATF7IP2,ATG14,ATG5,AT…
122	GO:0045944	positive regulation of transcription by RNA polymerase II	3.67e-48	AATF,ABLIM3,ABRA,ACTR2,ACTR3,ACVR1,ACVR2A,ACVRL1,ADCYAP1,ADRB2,AGO2,AHI1,AHR,AIRE,AKAP8L,AKIRIN1,AKNA,ALX1,ALX4,ANXA2,AP3B1,APBB2,APP,AR,ARF4,ARHGEF2,ARID3A,ARID3B,ARID3C,ARID4A,ARMCX3,ARNT,ARNT2,ARNTL,ARNTL2,ARRB1,ASCL1,ASH1L,ASXL1,ASXL2,ASXL3,ATAD2,ATAD2B,ATF1,ATF3,ATF4,ATF5,ATF6,ATF7,ATM,ATOH1,ATRX,AUTS2,BACH1,BARHL1,BARHL2,BARX2,BATF,BCAS3,BCL11B,BCL3,BCL9,BCL9L,BMP2,BMP4,BMP5,BMP6,BMP7,BMPR1…
123	GO:0009605	response to external stimulus	5.36e-48	A2M,ABCA1,ABCC9,ABCD2,ABL1,ACACB,ACKR2,ACKR3,ACOD1,ACTA2,ACTR2,ACTR3,ACVR1C,ADA,ADAM10,ADAM15,ADAM17,ADAM8,ADAM9,ADAMTS12,ADAMTS18,ADAMTS5,ADAMTS9,ADAR,ADGRA2,ADGRB1,ADGRL2,ADIPOQ,ADORA1,ADRA1A,ADRB1,ADRB2,ADRB3,ADTRP,AGTR1,AHSG,AICDA,AIPL1,AJAP1,AKAP1,AKIRIN1,AKNA,ALB,ALCAM,ALDH1A3,ALKBH1,ALOX5,ALPK1,AMCF-II,AMOT,ANGPT1,ANGPT2,ANKHD1,ANKRD1,ANKRD17,ANKRD23,ANKRD27,ANO6,ANXA1,ANXA2,AOAH,AOC1,AP1G…
124	GO:0044271	cellular nitrogen compound biosynthetic process	1.76e-47	AASDH,AATF,ABCB7,ABCE1,ABLIM2,ABLIM3,ABRA,ACAA2,ACACA,ACACB,ACAT2,ACER1,ACER2,ACER3,ACLY,ACMSD,ACO1,ACOT7,ACSL1,ACSL5,ACSL6,ACSS2,ACTL6A,ACTN1,ACTR2,ACTR3,ACTR5,ACVR1,ACVR2A,ACVR2B,ACVRL1,ADA,ADAM8,ADCY1,ADCY10,ADCY2,ADCY3,ADCY4,ADCY5,ADCY7,ADCY8,ADCY9,ADCYAP1,ADGRF1,ADGRG3,ADIPOQ,ADK,ADNP,ADORA3,ADRB2,AEBP1,AEBP2,AFAP1L2,AFF3,AGK,AGMAT,AGO1,AGO2,AGPS,AGT,AGXT2,AHI1,AHR,AHRR,AICDA,AIP,AIRE,AK1,AK…
125	GO:0044248	cellular catabolic process	2.41e-47	A1CF,AASDHPPT,AASS,ABAT,ABCB11,ABCD1,ABCD2,ABCD3,ABCD4,ABHD12B,ABHD2,ABHD3,ABHD6,ACACB,ACAD10,ACADL,ACADSB,ACAT2,ACBD5,ACE,ACER1,ACER2,ACER3,ACOT7,ACOT8,ACOX1,ACOX2,ACOX3,ACOXL,ACSF3,ADA,ADAM8,ADAMTS12,ADAMTS13,ADH4,ADHFE1,ADIPOQ,ADRA1A,ADRA2A,ADRB2,ADTRP,AGL,AGO2,AGPS,AGTPBP1,AGXT2,AICDA,AIFM1,AIG1,AKR1A1,ALDH1L1,ALDH1L2,ALDH2,ALDH4A1,ALDH5A1,ALDH6A1,ALKBH5,AMBRA1,AMDHD1,AMDHD2,AMFR,ANAPC1,ANAPC…
126	GO:0051240	positive regulation of multicellular organismal process	2.56e-47	ABCA1,ABI3BP,ABL1,ACACB,ACE2,ACSL1,ACVR1,ACVR2A,ACVR2B,ACVRL1,ADA,ADAM17,ADAM8,ADCYAP1,ADGRB1,ADGRB3,ADGRL2,ADIPOQ,ADIPOR2,ADM,ADRA1A,ADRA1B,ADRA2A,ADRB1,ADRB2,ADRB3,AFAP1L2,AGGF1,AGO2,AGT,AIRE,AKT3,ALOX12B,ALOX5,ALX1,AMBRA1,AMIGO1,AMOT,ANGPT4,ANKRD27,ANKRD42,ANO6,ANXA1,ANXA2,AP1G1,AP3B1,APOA5,APOH,APP,AQP1,AR,ARFGEF2,ARHGEF2,ARNT,ARRB2,ARX,ASCL1,ATAD5,ATF4,ATG5,ATP11C,ATP1A1,ATP2A1,ATP2B1,ATP6AP…
127	GO:2000026	regulation of multicellular organismal development	3.5e-47	ABCA12,ABL1,ACACB,ACTL6A,ACVR1,ACVR2A,ACVR2B,ACVRL1,ADA,ADAM10,ADAM8,ADAMTS1,ADAMTS12,ADD1,ADGRA2,ADGRB1,ADGRB3,ADGRL2,ADIPOQ,ADM,ADRB2,AGGF1,AGO2,AHI1,AJAP1,AKT3,ALOX5,AMBRA1,AMIGO1,AMOT,AMTN,ANGPT2,ANGPT4,ANKH,ANKRD27,ANKRD54,ANO6,ANXA1,ANXA2,AP3B1,APOH,APOLD1,AQP1,ASCL1,ATF4,ATOH1,ATOH8,ATP11C,ATP2B1,ATP2B4,ATRAID,AXIN2,AXL,B4GALT5,BAD,BCL6,BCOR,BDNF,BHLHB9,BHLHE40,BHLHE41,BIN1,BMP1,BMP10,BMP2…
128	GO:0042127	regulation of cell population proliferation	4.45e-47	A4GNT,ABI3BP,ABL1,ACE,ACER2,ACER3,ACKR3,ACVR1C,ACVRL1,ADA,ADAM10,ADAM17,ADAMTS1,ADARB1,ADGRG1,ADIPOQ,ADM,ADORA3,AGGF1,AGO1,AGTPBP1,AGTR1,AHR,AIMP1,AKIRIN1,AKT3,ALDH1A2,ALOX5,AMBRA1,ANGPT1,ANXA1,APC,APLN,APOBEC1,APOD,APOH,APP,AQP1,AQP11,AR,AREG,ARG1,ARG2,ARID2,ARX,ASCL1,ASH2L,ATAD5,ATF5,ATG13,ATM,ATOH8,ATRAID,AVPR1B,AXIN2,B4GALT1,B4GALT7,BAD,BAMBI,BCL11B,BCL2,BCL6,BCL7A,BCL7B,BCL7C,BECN1,BEX4,BIRC…
129	GO:0009967	positive regulation of signal transduction	8.73e-47	AAK1,ABL1,ABRA,ACKR3,ACVR1,ACVR2A,ACVR2B,ACVRL1,ADA,ADAM17,ADAM8,ADAM9,ADAMTS20,ADAMTS3,ADCYAP1,ADGRA2,ADGRG1,ADIPOQ,ADRA1A,ADRA1B,ADRA2A,ADRA2B,ADRA2C,ADRB2,ADRB3,AFAP1L2,AGR2,AGT,AKAP12,AKT3,ALKAL1,ALKAL2,ALOX12B,ALPK1,AMER1,ANGPT1,ANKRD1,ANKRD17,ANKRD6,ANO2,APAF1,APOA1,APP,AR,AREG,ARHGAP8,ARHGEF2,ARHGEF3,ARHGEF5,ARMC9,ARRB1,ARRB2,ASCL1,ASXL1,ASXL2,ATF3,ATF6,ATM,ATP6AP2,ATP6V1C2,ATR,AVPR1B,AXIN…
130	GO:0012501	programmed cell death	1.56e-46	AATF,ABL1,ACAA2,ACER2,ACER3,ACKR3,ACTC1,ACVR1,ACVR1C,ADA,ADAM8,ADAMTS20,ADAMTSL4,ADAR,ADARB1,ADIPOQ,ADNP,AEN,AGT,AHCYL1,AHI1,AIFM1,AIFM2,AIFM3,AIPL1,AKAP1,AKR1B1,ALB,ALDH1A2,ALDH1A3,ALKBH1,ALKBH7,ALPK2,ALX3,ALX4,AMBRA1,ANGPT1,ANGPT4,ANGPTL4,ANKRD1,ANKRD13C,ANO6,ANXA1,ANXA6,APAF1,APC,API5,APIP,APOH,APP,AQP1,AR,ARAF,AREL1,ARF4,ARF6,ARG2,ARHGAP10,ARMC10,ASAH1,ASAH2,ASCL1,ASNS,ATAD5,ATCAY,ATF3,ATF4,A…
131	GO:0035295	tube development	1.65e-46	ABCA12,ABCA3,ABL1,ACKR3,ACVR1,ACVR2B,ACVRL1,ADA,ADAM8,ADAMTS1,ADAMTS12,ADAMTS16,ADAMTS2,ADAMTSL2,ADGRA2,ADGRB1,ADGRB3,ADGRF5,ADGRG1,ADIPOR2,ADM,ADTRP,AGGF1,AGO2,AGR2,AGT,AGTR1,AHI1,AKR1B1,AKT3,ALDH1A2,ALOX5,ALX4,AMBRA1,AMOT,AMOTL1,AMOTL2,ANGPT1,ANGPT2,ANGPT4,ANXA1,ANXA2,AP3B1,APAF1,APOB,APOH,APOLD1,AQP1,AQP11,AQP2,AR,AREG,ARG2,ARID2,ARL13B,ASB2,ASB4,ASCL1,ASXL1,ATOH8,ATP2B4,ATP6AP2,ATRX,B4GALT1,B…
132	GO:0030030	cell projection organization	3.7e-46	ABCD1,ABCD2,ABHD17B,ABI1,ABL1,ABL2,ABLIM1,ABLIM2,ABLIM3,ACTBL2,ACTN2,ACTR2,ACTR3,ADARB1,ADCY1,ADCYAP1,ADGRB3,ADGRF1,AHI1,AIF1L,AKAP4,AKIRIN1,ALCAM,ALKAL1,ALKAL2,ALKBH1,ALPK1,ALS2,AMIGO1,ANKRD27,ANLN,ANO6,APC,APLP2,APOD,APP,ARAP1,ARF4,ARF6,ARHGAP24,ARHGAP44,ARHGEF25,ARHGEF26,ARHGEF6,ARHGEF7,ARL13A,ARL13B,ARL6,ARMC2,ARMC4,ARMC9,ARPC2,ARTN,ARX,ASAP1,ATCAY,ATG3,ATG5,ATOH1,ATP6V1D,ATP8B1,ATXN10,B3GNT2…
133	GO:1901575	organic substance catabolic process	3.72e-46	A1CF,AASDHPPT,AASS,ABAT,ABCB11,ABCD1,ABCD2,ABCD3,ABCD4,ABHD12B,ABHD13,ABHD17A,ABHD17B,ABHD17C,ABHD2,ABHD3,ABHD6,ACACB,ACAD10,ACADL,ACADSB,ACAT2,ACE,ACER1,ACER2,ACER3,ACOT7,ACOT8,ACOX1,ACOX2,ACOX3,ACOXL,ACSF3,ADA,ADAM8,ADAMTS12,ADAMTS13,ADGRB1,ADH4,ADHFE1,ADIPOQ,ADRA2A,ADTRP,AFG1L,AGL,AGO2,AGPS,AGTPBP1,AGXT2,AICDA,AIFM1,AIG1,AKR1A1,AKR1D1,ALDH1A1,ALDH1L1,ALDH1L2,ALDH2,ALDH4A1,ALDH5A1,ALDH6A1,ALDOB…
134	GO:0048699	generation of neurons	4.04e-46	ABI1,ABL1,ABL2,ACSL4,ACSL6,ACTBL2,ADARB1,ADCY1,ADCYAP1,ADGRB3,ADGRF1,ADGRG1,ADRA2B,ADRA2C,AGTPBP1,AHI1,AKNA,ALCAM,ALDH1A2,ALKAL1,ALKAL2,ALKBH1,ALS2,AMIGO1,ANKRD27,APLP2,APOD,APP,ARF4,ARF6,ARHGAP44,ARHGEF2,ARHGEF25,ARTN,ARX,ASAP1,ASCL1,ASTN1,ASTN2,ATCAY,ATF5,ATOH1,ATOH8,ATP2B2,ATXN10,AXL,B3GNT2,B4GALT5,B4GALT6,BARHL1,BARHL2,BBS1,BCL11A,BCL11B,BCL2,BCL6,BDNF,BECN1,BEND6,BHLHB9,BIN1,BLK,BLOC1S6,BMP2…
135	GO:0031399	regulation of protein modification process	4.22e-46	ABI1,ABL1,ACE,ACER2,ACSL1,ACVR1,ACVR2A,ACVR2B,ACVRL1,ADAM17,ADAM8,ADAM9,ADAR,ADARB1,ADCYAP1,ADGRB1,ADIPOQ,ADRA1A,ADRA2A,ADRA2B,ADRA2C,ADRB2,ADTRP,AGT,AIDA,AKAP8L,AKAP9,ALKAL1,ALKAL2,ALS2,AMBRA1,AMER1,ANGPT1,ANGPT4,ANKRD54,APC,APOA1,APP,ARAF,AREG,ARHGEF2,ARHGEF5,ARNT,ARNTL,ARR3,ARRB1,ARRB2,ARRDC4,ATG13,ATG14,ATG5,ATP2B4,ATRX,AUTS2,AVP,AXIN1,AXIN2,AZU1,BAG4,BANK1,BCAR3,BCCIP,BCL2,BCL6,BCOR,BDKRB2,B…
136	GO:0060429	epithelium development	7.45e-46	ABCA12,ABI1,ABL1,ACER1,ACTA2,ACTB,ACTL8,ACVR1,ACVR2B,ACVRL1,ADAM17,ADAM9,ADAMTS12,ADAMTS16,ADAMTSL2,ADAMTSL4,ADD1,ADIPOQ,ADM,AGR2,AGT,AHI1,AIRE,AJAP1,AKR1B1,ALDH1A2,ALDH1A3,ALOX12B,ALOXE3,ALX4,AMBRA1,ANKRD6,ANXA1,ANXA4,ANXA7,AP3B1,APAF1,APOLD1,AQP1,AQP11,AR,AREG,ARG2,ARHGAP12,ARHGAP24,ARHGEF26,ARID4A,ARL13B,ARX,ASAH1,ASB2,ASCL1,ASTN2,ASXL1,ATF4,ATM,ATOH1,ATOH8,ATP2C2,ATP6AP2,ATRX,AXIN2,B4GALT1,B9…
137	GO:0033554	cellular response to stress	8.21e-46	AATF,ABCD1,ABL1,ACAA2,ACER2,ACKR3,ACTB,ACTL6A,ACTR2,ACTR5,ADAM8,ADCY8,ADO,AEN,AGR2,AIDA,AIFM1,AIFM2,AKR1B1,AKT3,ALB,ALKBH1,ALKBH2,ALKBH7,ALKBH8,ALOX5,AMBRA1,AMFR,ANGPT4,ANKRD1,ANKRD6,ANKS4B,ANKZF1,ANO1,ANXA1,AOC1,AP5S1,AP5Z1,APAF1,APC,APEX2,APITD1,APLF,APOA4,APOD,APP,APTX,AQP1,AQP11,AQP2,AQP5,ARG2,ARHGEF10L,ARHGEF2,ARID2,ARNT,ARPP21,ASCC3,ASH2L,ASNS,ASS1,ATAD5,ATF3,ATF4,ATF6,ATG10,ATG13,ATG14,ATG…
138	GO:0006915	apoptotic process	1.02e-45	AATF,ABL1,ACAA2,ACER2,ACKR3,ACTC1,ACVR1,ACVR1C,ADA,ADAM8,ADAMTS20,ADAMTSL4,ADAR,ADARB1,ADIPOQ,ADNP,AEN,AGT,AHCYL1,AHI1,AIFM1,AIFM2,AIFM3,AIPL1,AKAP1,AKR1B1,ALB,ALDH1A2,ALDH1A3,ALKBH1,ALPK2,ALX3,ALX4,AMBRA1,ANGPT1,ANGPT4,ANGPTL4,ANKRD1,ANKRD13C,ANO6,ANXA1,ANXA6,APAF1,APC,API5,APIP,APOH,APP,AQP1,AR,ARAF,AREL1,ARF4,ARF6,ARG2,ARHGAP10,ARMC10,ASAH2,ASCL1,ASNS,ATAD5,ATCAY,ATF3,ATF4,ATF5,ATF6,ATG3,ATG5,…
139	GO:1901700	response to oxygen-containing compound	1.29e-45	ABAT,ABCA1,ABCA12,ABCC9,ABHD2,ABL1,ABL2,ACACA,ACER2,ACOD1,ACTB,ACTN2,ACVR1C,ACVR2B,ADAM15,ADAM17,ADAM9,ADCY3,ADCY5,ADCY7,ADCY8,ADH4,ADIPOQ,ADRA2A,ADRB2,AGRN,AGTR1,AGTRAP,AHCYL1,AHR,AICDA,AKAP6,AKAP9,AKR1A1,ALAS1,ALDH1A1,ALDH1A2,AMCF-II,ANKRD1,ANKZF1,ANO1,ANXA1,APC,APOA4,APOD,APP,APTX,AQP1,AQP2,AQP8,AQP9,AR,AREG,ARHGEF2,ASCL1,ASXL1,ATF4,ATM,ATP1A1,ATP1A2,ATP2B1,ATP2B4,AXL,BAD,BAIAP2L1,BCAR3,BCL2,B…
140	GO:0120036	plasma membrane bounded cell projection organization	1.51e-45	ABCD1,ABCD2,ABHD17B,ABI1,ABL1,ABL2,ABLIM1,ABLIM2,ABLIM3,ACTBL2,ACTN2,ACTR2,ACTR3,ADARB1,ADCY1,ADCYAP1,ADGRB3,ADGRF1,AHI1,AIF1L,AKAP4,AKIRIN1,ALCAM,ALKAL1,ALKAL2,ALKBH1,ALPK1,ALS2,AMIGO1,ANKRD27,ANLN,ANO6,APC,APLP2,APOD,APP,ARAP1,ARF4,ARF6,ARHGAP24,ARHGAP44,ARHGEF25,ARHGEF26,ARHGEF6,ARHGEF7,ARL13A,ARL13B,ARL6,ARMC2,ARMC4,ARMC9,ARPC2,ARTN,ARX,ASAP1,ATCAY,ATG3,ATG5,ATOH1,ATP6V1D,ATP8B1,ATXN10,B3GNT2…
141	GO:0071705	nitrogen compound transport	1.3e-44	ABCA1,ABCA12,ABCB1,ABCB4,ABCB9,ABCC1,ABCC11,ABCC2,ABCC6,ABCD4,ABCG1,ABRA,ACE2,ACSL3,ACTB,ACVR1C,ACVR2B,ADAM9,ADCY5,ADCY8,ADCYAP1,ADIPOQ,ADRA2A,ADTRP,AFM,AGK,AHCYL1,AIFM1,AIP,AKAP8L,ALKBH5,ALOX5,ANGPT1,ANKH,ANKRD1,ANO1,ANXA1,AP1B1,AP1G1,AP1M1,AP1S2,AP1S3,AP2A2,AP2B1,AP2M1,AP3B1,AP3B2,AP3M2,AP3S1,AP3S2,AP4B1,AP4E1,AP5B1,APBA1,APBB3,APOB,APOBEC1,APOD,APPBP2,APPL2,AQP1,AQP10,AQP11,AQP6,AQP7,AQP9,ARCN…
142	GO:0051247	positive regulation of protein metabolic process	3.27e-44	ABCG1,ABI1,ABL1,ACE,ACER2,ACSL1,ACVR1,ACVR1C,ACVR2A,ACVR2B,ACVRL1,ADAM17,ADAM8,ADAM9,ADCYAP1,ADIPOQ,ADRA1A,ADRA2A,ADRA2B,ADRA2C,ADRB2,ADTRP,AGT,AGTPBP1,AGTR1,AIFM1,AKAP8L,AKAP9,ALKAL1,ALKAL2,ALS2,AMBRA1,AMER1,ANGPT1,ANGPT4,ANKIB1,ANTXR1,ANXA2,APAF1,APC,APH1B,APP,ARAF,AREG,ARHGEF2,ARHGEF5,ARIH1,ARNT,ARNTL,ARRB1,ARRB2,ARRDC4,ASB11,ASB5,ASB9,ASPH,ATG14,ATP2A3,ATP2B4,ATXN3,AUTS2,AVP,AXIN1,AXIN2,AZU1,…
143	GO:0072359	circulatory system development	7.1e-44	ABI3BP,ABL1,ACACB,ACAN,ACKR3,ACTA2,ACTC1,ACTN2,ACVR1,ACVR2B,ACVRL1,ADAM10,ADAM15,ADAM8,ADAMTS1,ADAMTS6,ADAP2,ADGRA2,ADGRB1,ADGRB3,ADGRF5,ADGRG1,ADGRG6,ADIPOR2,ADM,ADRA1A,ADTRP,AGGF1,AGO2,AGTR1,AHI1,AKT3,ALDH1A2,ALOX5,ALPK2,ALPK3,AMOT,AMOTL1,AMOTL2,ANGPT1,ANGPT2,ANGPT4,ANKRD1,ANKRD17,ANKS6,ANTXR1,ANXA1,ANXA2,AP1B1,AP2B1,APLN,APOB,APOH,APOLD1,AQP1,ARID2,ARL13B,ARMC4,ARRB2,ASB2,ASB4,ASXL1,ATG5,ATM,A…
144	GO:0009887	animal organ morphogenesis	7.15e-44	ABL1,ACAN,ACTA2,ACTC1,ACVR1,ACVR2A,ACVR2B,ACVRL1,ADAM15,ADAMTS1,ADAMTS16,ADARB1,ADGRG6,AGRN,AGT,AGTPBP1,AHI1,AJAP1,AKT3,ALDH1A2,ALDH1A3,ALPK2,ALPK3,ALX1,ALX3,ALX4,AMBN,AMTN,ANKH,ANKRD1,ANKRD11,ANKRD6,ANXA6,AP3B1,AQP1,AQP5,AQP6,AR,AREG,ARID2,ARID5B,ARL13B,ASB2,ASH1L,ASXL1,ASXL2,ASXL3,ATF4,ATOH1,ATP6V1B1,ATRNL1,AXIN2,BARX2,BBS1,BCAR3,BCL11B,BCL2,BCL2L11,BCOR,BCR,BLOC1S5,BMI1,BMP10,BMP2,BMP4,BMP6,BM…
145	GO:0030182	neuron differentiation	1.23e-43	ABI1,ABL1,ABL2,ACSL4,ACTBL2,ADARB1,ADCY1,ADCYAP1,ADGRB3,ADGRF1,ADRA2B,ADRA2C,AGTPBP1,AHI1,ALCAM,ALDH1A2,ALKAL1,ALKAL2,ALKBH1,ALS2,AMIGO1,ANKRD27,APLP2,APOD,APP,ARF4,ARF6,ARHGAP44,ARHGEF2,ARHGEF25,ARTN,ARX,ASAP1,ASCL1,ATCAY,ATF5,ATOH1,ATOH8,ATP2B2,ATXN10,B3GNT2,B4GALT5,B4GALT6,BARHL2,BBS1,BCL11A,BCL11B,BCL2,BCL6,BDNF,BECN1,BEND6,BHLHB9,BIN1,BLK,BLOC1S6,BMP2,BMP4,BMP5,BMP6,BMP7,BMPR1A,BMPR1B,BMPR2,…
146	GO:0009790	embryo development	7.96e-43	AATF,ABI1,ABL1,ACSL4,ACTL6A,ACVR1,ACVR1C,ACVR2A,ACVR2B,ACVRL1,ADA,ADAM10,ADAMTS3,ADCY9,ADD1,ADGRF5,ADIPOQ,ADM,AFF3,AHI1,AKAP3,ALDH1A2,ALDH1A3,ALKBH1,ALX1,ALX3,ALX4,AMBRA1,AMOT,ANGPT1,ANKS6,APAF1,APBA1,APBA2,APLN,APOA1,APOB,AR,ARID2,ARL13B,ARMC5,ARNT,ARNT2,ASB2,ATF4,ATM,ATOH1,ATOH8,ATP6AP2,ATP6V1B1,AXIN1,AXIN2,B4GALT5,B9D1,BCL2L11,BCOR,BCR,BIRC6,BLOC1S5,BMI1,BMP2,BMP4,BMP7,BMPR1A,BMPR2,BPTF,BRCA1,…
147	GO:0042592	homeostatic process	1.22e-42	ABCA1,ABCA12,ABCA3,ABCA4,ABCA5,ABCB11,ABCB7,ABCC6,ABCD1,ABCG1,ABCG5,ABCG8,ABHD4,ABHD6,ABL1,ACACA,ACACB,ACO1,ACOX1,ACOX2,ACOX3,ACOXL,ACSL1,ACVR2A,ACVR2B,ADA,ADAM8,ADAMTS5,ADAR,ADCY5,ADCY8,ADD1,ADGRF5,ADGRG1,ADGRV1,ADIPOQ,ADIPOR2,ADRA2A,ADRB1,ADRB2,ADRB3,AHSP,AIPL1,AKAP11,AKR1B1,AKT3,ALAS2,ALOX5,AMBRA1,ANGPT1,ANGPTL4,ANKH,ANKRD54,ANO1,ANO6,ANXA1,ANXA6,AP3B1,APOA1,APOA4,APOA5,APOB,APOC3,APP,APPL2,AQ…
148	GO:0018193	peptidyl-amino acid modification	1.39e-42	AATK,ABI1,ABL1,ABL2,ACE,ACTB,ACTL6A,ACVR1,ADAM17,ADRA1A,ADRA2A,AGBL2,AGBL3,AGT,AGTPBP1,AKAP9,AKT3,ALKAL1,ALKAL2,ANGPT1,ANGPT4,APOA1,APP,ARAF,AREG,ARHGEF2,ARID4A,ARNT,ARRB1,ASH1L,ASH2L,ASPH,ASPHD2,ATG5,ATM,ATP2B4,ATR,ATRX,ATXN7,ATXN7L3,AUTS2,AVP,AXIN1,AXL,AZU1,BAG4,BANK1,BAZ1B,BCAR3,BCL2,BCOR,BDKRB2,BGN,BLK,BLOC1S1,BMI1,BMP6,BMP7,BMX,BRAF,BRCA1,BRCA2,BRD1,BRD4,BRD7,BRSK2,BST1,BTK,CAB39,CALML4,CAMK…
149	GO:0051094	positive regulation of developmental process	3.99e-42	ABI3BP,ABL1,ACACB,ACVR1,ACVR2A,ACVR2B,ACVRL1,ADA,ADAM8,ADAM9,ADAMTS20,ADAMTS9,ADD1,ADGRB1,ADGRB3,ADGRL2,ADIG,ADIPOQ,ADM,ADRA2B,ADRA2C,ADRB2,AGGF1,AGO2,AGR2,AGT,AGTR1,AHI1,AKIRIN1,AKT3,ALOX5,ALX1,AMBRA1,AMIGO1,AMOT,AMTN,ANGPT4,ANKRD27,ANKRD54,ANO6,ANXA1,AP3B1,APOB,AQP1,AR,ARHGEF2,ARRB2,ARX,ASB4,ASCL1,ASXL2,ATAD5,ATF4,ATOH1,ATOH8,ATP11C,ATP2B1,ATRAID,AXIN2,AXL,B4GALT5,BAD,BAMBI,BCL2,BCL6,BCL7A,BCL7…
150	GO:0043085	positive regulation of catalytic activity	1.56e-41	ABI1,ABL1,ABL2,ABR,ACE,ACER2,ACSL1,ACVR1C,ACVR2B,ADAM17,ADAM8,ADAM9,ADAP1,ADAP2,ADCYAP1,ADIPOQ,ADRA1A,ADRA2A,ADRA2B,ADRA2C,ADRB1,ADRB2,ADRB3,AGAP3,AGT,AGTR1,AIFM1,ALKAL1,ALKAL2,ALS2,AMBRA1,ANGPT1,ANGPT4,ANTXR1,APAF1,APC2,APH1B,APOA1,APOA4,APOA5,APOH,ARAP1,ARAP2,ARAP3,AREG,ARF4,ARHGAP22,ARHGAP24,ARHGAP29,ARHGAP42,ARHGEF10,ARHGEF16,ARHGEF19,ARHGEF2,ARHGEF26,ARHGEF5,ARHGEF7,ARL1,ARRDC4,ASAP1,ASAP2,A…
151	GO:0051241	negative regulation of multicellular organismal process	5.17e-41	ABCD1,ABCD2,ABCG5,ABCG8,ABHD6,ABI3BP,ACVR1C,ACVR2B,ACVRL1,ADA,ADAMTS1,ADAMTS12,ADAMTS18,ADAMTS5,ADCY7,ADGRB1,ADGRB3,ADGRF5,ADIPOQ,ADM,ADORA1,ADRA1A,ADRB1,ADRB2,ADRB3,ADTRP,ALOX5,ALPK2,AMOT,ANGPT1,ANGPT2,ANGPT4,ANXA1,ANXA2,ANXA4,APOA1,APOA4,APOC3,APOD,APOH,ARG1,ARG2,ARHGAP42,ARHGDIB,ARRB1,ARRB2,ATF4,ATG5,ATM,ATOH1,ATP1A1,ATP1A2,ATP2B1,ATP2B4,AXL,BANK1,BCL2,BCL3,BCL6,BCOR,BCR,BIN1,BLK,BMP10,BMP2,BM…
153	GO:0007167	enzyme-linked receptor protein signaling pathway	6.65e-41	ABL1,ACVR1,ACVR1C,ACVR2A,ACVR2B,ACVRL1,ADAM17,ADAM9,ADAMTS12,ADAMTS3,ADAMTSL2,ADGRA2,ADIPOQ,ADRA2A,AFAP1L2,AGR2,AGT,AHI1,AKAP3,AKAP4,AMHR2,ANGPT1,ANGPT2,ANGPT4,ANGPTL1,ANKS1A,ANKS1B,APC,APLN,APOD,APPL2,AR,AREG,ARHGEF2,ARID5B,ARRB2,ATOH8,AXIN1,AXL,BAIAP2L1,BAMBI,BCAR1,BCAR3,BCL9L,BLK,BMP10,BMP15,BMP2,BMP3,BMP4,BMP5,BMP6,BMP7,BMP8A,BMP8B,BMPER,BMPR1A,BMPR1B,BMPR2,BRAF,BRMS1L,BTBD11,BTC,CASP3,CASS4,…
154	GO:0010941	regulation of cell death	1.43e-40	AATF,ABL1,ACAA2,ACER2,ACER3,ACKR3,ACOX2,ACTC1,ACVR1,ACVR1C,ADA,ADAM8,ADAMTS20,ADAMTSL4,ADAR,ADIPOQ,ADNP,AGR2,AGT,AHI1,AIFM1,AIFM2,AIPL1,AKR1B1,ALB,ALDH1A2,ALDH1A3,ALKBH1,ALPK2,ALX3,ALX4,AMBRA1,ANGPT1,ANGPT4,ANGPTL4,ANKRD1,ANKRD13C,ANO6,ANXA1,APAF1,APC,API5,APIP,APOH,AQP1,AR,ARAF,AREL1,ARF4,ARG2,ARHGAP10,ARMC10,ASAH1,ASAH2,ASCL1,ASNS,ATAD5,ATF3,ATF4,ATF5,ATF6,ATG5,ATM,ATOH1,AURKB,AVEN,AVP,AXIN2,AX…
155	GO:0007010	cytoskeleton organization	1.82e-40	ABI1,ABI2,ABL1,ABLIM1,ABLIM2,ABLIM3,ABRAXAS2,ACTB,ACTBL2,ACTC1,ACTN1,ACTN2,ACTR2,ACTR3,ADD1,ADD2,ADD3,AFAP1,AGFG1,AIF1L,AKAP11,AKAP9,ALMS1,AMOT,AMOTL1,AMOTL2,ANKFN1,ANKRD23,ANLN,ANTXR1,ANXA1,AP3S2,APC,APC2,APOA1,AQP1,ARAP1,ARF6,ARFGEF1,ARFGEF3,ARFIP1,ARHGAP10,ARHGAP12,ARHGAP18,ARHGAP25,ARHGAP26,ARHGAP28,ARHGAP44,ARHGAP6,ARHGDIB,ARHGEF10,ARHGEF10L,ARHGEF17,ARHGEF18,ARHGEF19,ARHGEF2,ARHGEF5,ARL2,AR…
156	GO:0009890	negative regulation of biosynthetic process	1.93e-40	AATF,ABCD1,ABCD2,ACMSD,ACOT8,ACVR2B,ACVRL1,ADIPOQ,AEBP1,AEBP2,AGO1,AGO2,AICDA,ALX1,ANKRD1,ANKRD33,APBB2,APOC3,AR,ARID4A,ARID5A,ARID5B,ARX,ASCL1,ASXL3,ATF3,ATF4,ATF5,ATF7IP,ATN1,ATOH8,ATP1A1,ATP2B4,ATP8B1,ATRX,ATXN1,AURKB,AXIN1,BACH1,BACH2,BAG3,BAHD1,BANK1,BARX2,BASP1,BCL11A,BCL3,BCL6,BCOR,BCORL1,BEND6,BHLHE40,BHLHE41,BIN1,BMI1,BMP2,BMP4,BMP5,BMP6,BMP7,BMPR2,BPTF,BRCA1,BRD7,BRMS1L,BTAF1,BTG2,BTRC,…
157	GO:0031327	negative regulation of cellular biosynthetic process	2.16e-40	AATF,ACMSD,ACOT8,ACVR2B,ACVRL1,ADIPOQ,AEBP1,AEBP2,AGO1,AGO2,AICDA,ALX1,ANKRD1,ANKRD33,APBB2,APOC3,AR,ARID4A,ARID5A,ARID5B,ARX,ASCL1,ATF3,ATF4,ATF5,ATF7IP,ATN1,ATOH8,ATP1A1,ATP2B4,ATP8B1,ATRX,ATXN1,AURKB,AXIN1,BACH1,BACH2,BAG3,BAHD1,BANK1,BARX2,BASP1,BCL11A,BCL3,BCL6,BCOR,BCORL1,BEND6,BHLHE40,BHLHE41,BIN1,BMI1,BMP2,BMP4,BMP5,BMP6,BMP7,BMPR2,BPTF,BRCA1,BRD7,BRMS1L,BTAF1,BTG2,BTRC,C1QTNF3,CAPN3,CAPR…
158	GO:0040011	locomotion	6.06e-40	ABHD2,ABHD6,ABL1,ACKR2,ACKR3,ACVR1,ACVR1C,ACVRL1,ADA,ADAM10,ADAM15,ADAM17,ADAM8,ADAM9,ADAMTS1,ADARB1,ADGRA2,ADGRB1,ADGRG1,ADGRG3,ADIPOQ,ADORA1,ADORA3,ADRA2A,ADTRP,AGO2,AGT,AGTR1,AIRE,AKIRIN1,AKT3,ALCAM,ALKBH1,ALOX5,AMCF-II,AMOT,AMOTL1,AMOTL2,ANGPT1,ANGPT2,ANGPT4,ANO6,ANXA1,APC,APOA1,APOD,APOH,APP,AQP1,ARF6,ARHGAP18,ARHGDIB,ARHGEF16,ARHGEF25,ARHGEF39,ARHGEF5,ARID2,ARRB2,ARSB,ARTN,ARX,ATM,ATOH1,ATO…
159	GO:0019220	regulation of phosphate metabolic process	1.09e-39	ABCA3,ABI1,ABL1,ACE,ACSL1,ACSL3,ACVR1,ACVR2A,ACVR2B,ACVRL1,ADAM17,ADAM8,ADAM9,ADAR,ADARB1,ADCYAP1,ADGRF5,ADIPOQ,ADRA1A,ADRA2A,ADRA2B,ADRA2C,ADRB2,ADTRP,AGT,AIDA,AKAP9,ALKAL1,ALKAL2,ALS2,AMBRA1,ANGPT1,ANGPT4,ANKRD54,APC,APOA1,APP,AR,ARAF,AREG,ARHGEF2,ARHGEF5,ARL2,ARR3,ARRB1,ARRB2,ATG14,ATP2B4,AVP,AVPR1B,AXIN1,AXIN2,AXL,AZU1,BAD,BAG4,BANK1,BARD1,BCAR3,BCCIP,BCL2,BDKRB2,BLM,BMP10,BMP15,BMP2,BMP3,BMP…
160	GO:0051174	regulation of phosphorus metabolic process	1.09e-39	ABCA3,ABI1,ABL1,ACE,ACSL1,ACSL3,ACVR1,ACVR2A,ACVR2B,ACVRL1,ADAM17,ADAM8,ADAM9,ADAR,ADARB1,ADCYAP1,ADGRF5,ADIPOQ,ADRA1A,ADRA2A,ADRA2B,ADRA2C,ADRB2,ADTRP,AGT,AIDA,AKAP9,ALKAL1,ALKAL2,ALS2,AMBRA1,ANGPT1,ANGPT4,ANKRD54,APC,APOA1,APP,AR,ARAF,AREG,ARHGEF2,ARHGEF5,ARL2,ARR3,ARRB1,ARRB2,ATG14,ATP2B4,AVP,AVPR1B,AXIN1,AXIN2,AXL,AZU1,BAD,BAG4,BANK1,BARD1,BCAR3,BCCIP,BCL2,BDKRB2,BLM,BMP10,BMP15,BMP2,BMP3,BMP…
161	GO:0045934	negative regulation of nucleobase-containing compound metabolic process	1.96e-38	A1CF,ABCE1,ACVR2B,ACVRL1,ADIPOQ,AEBP1,AEBP2,AICDA,ALX1,ANGEL2,ANKRD1,ANKRD33,APBB2,APOBEC1,AR,ARID4A,ARID5A,ARID5B,ARX,ASCL1,ATF3,ATF4,ATF5,ATF7IP,ATM,ATN1,ATOH8,ATP8B1,ATR,ATRX,ATXN1,AUNIP,AURKB,AXIN1,AXIN2,BACH1,BACH2,BAG3,BAHD1,BARX2,BASP1,BCDIN3D,BCL11A,BCL3,BCL6,BCOR,BCORL1,BEND6,BHLHE40,BHLHE41,BIN1,BLM,BMI1,BMP2,BMP4,BMP6,BMP7,BMPR2,BPTF,BRCA1,BRCA2,BRD7,BRMS1L,BTAF1,BTRC,CAPN3,CAV1,CBFA2T…
162	GO:0010558	negative regulation of macromolecule biosynthetic process	3.76e-38	AATF,ACOT8,ACVR2B,ACVRL1,ADIPOQ,AEBP1,AEBP2,AGO1,AGO2,AICDA,ALX1,ANKRD1,ANKRD33,APBB2,AR,ARID4A,ARID5A,ARID5B,ARX,ASCL1,ATF3,ATF4,ATF5,ATF7IP,ATN1,ATOH8,ATP8B1,ATRX,ATXN1,AURKB,AXIN1,BACH1,BACH2,BAG3,BAHD1,BANK1,BARX2,BASP1,BCL11A,BCL3,BCL6,BCOR,BCORL1,BEND6,BHLHE40,BHLHE41,BIN1,BMI1,BMP2,BMP4,BMP6,BMP7,BMPR2,BPTF,BRCA1,BRD7,BRMS1L,BTAF1,BTG2,BTRC,CAPN3,CAPRIN1,CAV1,CBFA2T2,CBFA2T3,CBX1,CBX3,CBX5…
163	GO:0042325	regulation of phosphorylation	6.98e-38	ABI1,ABL1,ACE,ACSL1,ACVR1,ACVR2A,ACVR2B,ACVRL1,ADAM17,ADAM8,ADAM9,ADAR,ADARB1,ADCYAP1,ADIPOQ,ADRA1A,ADRA2A,ADRA2B,ADRA2C,ADRB2,ADTRP,AGT,AIDA,AKAP9,ALKAL1,ALKAL2,ALS2,AMBRA1,ANGPT1,ANGPT4,ANKRD54,APC,APOA1,APP,AR,ARAF,AREG,ARHGEF2,ARHGEF5,ARL2,ARR3,ARRB1,ARRB2,ATG14,ATP2B4,AVP,AXIN1,AXIN2,AXL,AZU1,BAD,BAG4,BANK1,BARD1,BCAR3,BCCIP,BCL2,BDKRB2,BLM,BMP10,BMP15,BMP2,BMP3,BMP4,BMP5,BMP6,BMP7,BMP8A,BMP…
165	GO:0007417	central nervous system development	6.89e-37	AATK,ABL1,ACKR3,ADARB1,ADGRA2,ADGRG1,ADGRL3,AGTPBP1,AHI1,AK8,AKNA,AKT3,ALDH1A2,ALDH1A3,ALDH5A1,AMIGO1,ANAPC7,APAF1,APLP2,APOD,APP,AQP1,ARCN1,ARL13B,ARMC4,ARNT2,ARX,ASCL1,ATF5,ATG16L1,ATM,ATOH1,ATP1A2,ATP6AP2,ATRX,AXL,B3GNT5,B4GALT5,B4GALT6,BARHL1,BBS1,BCAN,BCL11B,BCL2,BCR,BIN1,BMI1,BMP2,BMP4,BMP7,BMPR1A,BMPR1B,BPGM,BPTF,BRCA2,BTBD3,BTG2,C13H21orf91,C2CD3,C3,CADM2,CBLN1,CCDC141,CCDC39,CCIN,CCKAR,C…
166	GO:0043067	regulation of programmed cell death	1.35e-36	AATF,ABL1,ACAA2,ACER2,ACER3,ACKR3,ACTC1,ACVR1,ACVR1C,ADA,ADAM8,ADAMTS20,ADAMTSL4,ADAR,ADIPOQ,ADNP,AGT,AHI1,AIFM1,AIFM2,AIPL1,AKR1B1,ALB,ALDH1A2,ALDH1A3,ALKBH1,ALPK2,ALX3,ALX4,AMBRA1,ANGPT1,ANGPT4,ANGPTL4,ANKRD1,ANKRD13C,ANO6,ANXA1,APAF1,APC,API5,APIP,APOH,AQP1,AR,ARAF,AREL1,ARF4,ARG2,ARHGAP10,ARMC10,ASAH1,ASAH2,ASCL1,ASNS,ATAD5,ATF3,ATF4,ATF5,ATF6,ATG5,ATM,ATOH1,AURKB,AVEN,AVP,AXL,B4GALT1,BABAM2,…
167	GO:0007049	cell cycle	2.57e-36	AATF,ABL1,ABRAXAS2,ACTB,ACTL6A,ACTR2,ACTR3,ACTR5,ACVR1,ADAM17,ADAMTS1,ADARB1,AFAP1L2,AHCTF1,AICDA,AKAP8L,ALMS1,AMBRA1,ANAPC1,ANAPC10,ANAPC13,ANAPC15,ANAPC4,ANAPC5,ANAPC7,ANGEL2,ANKFN1,ANKRD17,ANLN,ANXA1,ANXA11,APBB2,APC,APITD1,APP,APPL2,ARHGEF10,ARHGEF2,ARL2,ARL8B,ARPP19,ASAH2,ASCL1,ASNS,ASPM,ASZ1,ATAD5,ATF5,ATM,ATP1B3,ATP2B4,ATR,ATRX,AUNIP,AURKB,AXIN2,BABAM2,BACH1,BANF2,BANP,BAZ1B,BCCIP,BCL2,BCL…
168	GO:0042981	regulation of apoptotic process	3.22e-36	AATF,ABL1,ACAA2,ACER2,ACKR3,ACTC1,ACVR1,ACVR1C,ADA,ADAM8,ADAMTS20,ADAMTSL4,ADAR,ADIPOQ,ADNP,AGT,AHI1,AIFM2,AIPL1,AKR1B1,ALB,ALDH1A2,ALDH1A3,ALKBH1,ALPK2,ALX3,ALX4,AMBRA1,ANGPT1,ANGPT4,ANGPTL4,ANKRD1,ANKRD13C,ANO6,ANXA1,APAF1,APC,API5,APIP,APOH,AQP1,AR,ARAF,AREL1,ARF4,ARG2,ARHGAP10,ARMC10,ASAH2,ASCL1,ASNS,ATAD5,ATF3,ATF4,ATF5,ATF6,ATG5,ATM,ATOH1,AURKB,AVEN,AVP,AXL,B4GALT1,BABAM2,BACE1,BAD,BAG3,BAR…
169	GO:0009628	response to abiotic stimulus	4.66e-36	ACAA2,ACER1,ACTR5,ADA,ADAM17,ADAM8,ADO,ADRB1,ADRB2,ADRB3,AEN,AIPL1,AKR1B1,ALAS2,ALKBH5,ANGPT4,ANKRD1,ANKRD23,ANO1,ANXA1,APOBEC1,APP,AQP1,AQP10,AQP2,AQP5,ARNT,ARNT2,ARPP21,ASIC1,ATM,ATP1A2,ATP2B4,ATP6V0A2,ATP6V1A,ATR,ATXN3,AURKB,BABAM2,BAD,BAG3,BARD1,BCL2,BCL3,BDKRB2,BEST1,BHLHE40,BLM,BMF,BMP2,BNIP3,BNIP3L,BRAF,BRAT1,BRCA1,BRCA2,C9H11orf1,CABP4,CACNA1F,CACNA2D4,CACNB4,CAPN3,CASP1,CASP2,CASP3,CASP8…
170	GO:0051253	negative regulation of RNA metabolic process	1.37e-35	A1CF,ABCE1,ACVR2B,ADIPOQ,AEBP1,AEBP2,AICDA,ALX1,ANGEL2,ANKRD1,ANKRD33,APBB2,APOBEC1,AR,ARID4A,ARID5A,ARID5B,ARX,ASCL1,ATF3,ATF4,ATF5,ATF7IP,ATN1,ATOH8,ATP8B1,ATRX,ATXN1,AURKB,AXIN1,AXIN2,BACH1,BACH2,BAG3,BAHD1,BARX2,BASP1,BCDIN3D,BCL11A,BCL3,BCL6,BCOR,BCORL1,BEND6,BHLHE40,BHLHE41,BIN1,BMI1,BMP2,BMP4,BMP6,BMP7,BPTF,BRCA1,BRD7,BRMS1L,BTAF1,BTRC,CAPN3,CAV1,CBFA2T2,CBFA2T3,CBX1,CBX3,CBX5,CBX6,CBX7,CC…
171	GO:0016192	vesicle-mediated transport	1.4e-35	AAK1,ABCA1,ABCA12,ABL1,ACKR2,ACKR3,ACSL3,ACTB,ACTN2,ADCY1,ADGRB1,ADIPOQ,ADM,ADRA2A,ADRB2,AHI1,AHSG,ALMS1,ALS2,AMPH,ANGPT1,ANK1,ANKRD13A,ANKRD13D,ANKRD27,ANKRD50,ANXA1,ANXA11,ANXA2,ANXA8,AP1B1,AP1G1,AP1M1,AP1S2,AP1S3,AP2A2,AP2B1,AP2M1,AP3B1,AP3B2,AP3M2,AP3S1,AP3S2,AP4B1,AP4E1,AP5B1,AP5M1,AP5S1,AP5Z1,APBA1,APBA2,APLN,APOA1,APOC3,APP,ARCN1,ARF3,ARF4,ARF5,ARF6,ARFGEF2,ARFIP1,ARHGAP1,ARHGAP12,ARHGAP25…
172	GO:0060341	regulation of cellular localization	1.73e-35	AAK1,ABCA12,ABCG1,ABHD17B,ABHD17C,ACSL3,ACTB,ACTN2,ACVR1C,ADAM10,ADAM9,ADCY5,ADCY8,ADCYAP1,ADIPOQ,ADRA2A,ADTRP,AFDN,AGR2,AKAP8L,ALOX5,ANGPT1,ANKRD1,ANKRD13A,ANO1,ANXA2,AP2M1,APBB3,APC,APOD,AR,ARF6,ARFIP1,ARHGAP1,ARHGAP44,ARHGAP8,ARHGEF16,ARHGEF5,ASTN2,ATCAY,ATP2B4,ATP2C1,B9D1,BAD,BAG3,BAG4,BARD1,BCAP31,BCL2,BICD1,BLK,BMP4,BMPER,BNIP3L,BORA,BORCS5,BRSK2,BVES,C10H9orf72,C1QTNF3,C2CD2L,C2CD5,C7H6orf…
173	GO:0040007	growth	3.92e-35	ABL1,ACACB,ACVR1C,ACVR2B,ACVRL1,ADAM10,ADAM15,ADAM17,ADARB1,ADD1,ADM,ADRA1A,ADRB1,ADRB2,ADRB3,AGR2,AKIRIN1,ALKBH1,ANXA1,ANXA6,APBA1,APBA2,APOA5,APOD,APP,AR,AREG,ARID2,ARID5B,ARX,ATF5,ATM,ATN1,ATRX,BARHL2,BCL2,BCL2L11,BCL6,BCL9,BDNF,BMP10,BMP4,BMPR1A,BMPR1B,BMPR2,BNC2,BNIPL,BRAT1,BRCA1,BRCA2,C10H9orf72,CAPN3,CCL11,CCM2,CCNB2,CD81,CD9,CDA,CDC42,CDH4,CDHR2,CDKL3,CDKL5,CDKN2AIP,CDKN2C,CER1,CGRRF1,CHD…
174	GO:1901701	cellular response to oxygen-containing compound	5.06e-35	ABCA1,ABCA12,ABL1,ABL2,ACACA,ACOD1,ACTB,ACTN2,ADAM15,ADAM9,ADCY3,ADCY5,ADCY7,ADCY8,ADH4,ADIPOQ,ADRA2A,ADRB2,AGRN,AGTR1,AGTRAP,AHCYL1,AHR,AICDA,AKAP6,AKAP9,AKR1A1,ALDH1A1,ALDH1A2,AMCF-II,ANKRD1,ANKZF1,ANO1,ANXA1,APC,APOA4,APP,AQP1,AQP2,AQP8,AQP9,AR,ARHGEF2,ATF4,ATM,ATP2B1,ATP2B4,AXL,BAD,BAIAP2L1,BCAR3,BCR,BLM,BMP6,BPI,BRCA1,BRINP1,BRINP2,BRINP3,BRSK2,C2CD2L,C2CD5,CACNA1A,CACNA2D1,CACNB1,CALCRL,CAL…
175	GO:0032880	regulation of protein localization	1.45e-34	AAK1,ABCA12,ABCG1,ABHD17B,ABHD17C,ACSL3,ACTB,ACTN2,ACVR1C,ADAM10,ADAM9,ADCY5,ADCY8,ADCYAP1,ADIPOQ,ADRA2A,ADTRP,AFDN,AGR2,ALOX5,ANGPT1,ANKRD1,ANKRD13A,ANO1,AP2M1,APBB3,APC,APOD,AR,ARF6,ARFIP1,ARHGAP44,ARHGEF16,ARHGEF5,ASTN2,ATCAY,ATP2B4,ATP2C1,B9D1,BAD,BAG3,BAG4,BARD1,BCAP31,BCL2,BICD1,BLK,BMP4,BMPER,BNIP3L,BORA,BRSK2,C10H9orf72,C1QTNF3,C2CD2L,C2CD5,C7H6orf125,C9H11orf65,CARD10,CCDC66,CCNE2,CCT6A,…
176	GO:0045184	establishment of protein localization	1.66e-34	ABCA1,ABCA12,ABCG1,ABRA,ACSL3,ACVR1C,ACVR2B,ADAM9,ADCY5,ADCY8,ADCYAP1,ADIPOQ,ADRA2A,ADTRP,AFM,AGK,AHCYL1,AIFM1,AIP,AKAP4,ALOX5,ANGPT1,ANKRD1,ANO1,ANXA1,AP1B1,AP1G1,AP1M1,AP1S2,AP1S3,AP2A2,AP2B1,AP2M1,AP3B1,AP3B2,AP3M2,AP3S1,AP3S2,AP4B1,AP4E1,AP5B1,APBA1,APBB3,APOB,APOBEC1,APOD,APPBP2,APPL2,AQP11,ARCN1,ARF3,ARF4,ARF5,ARF6,ARFGAP3,ARFGEF1,ARFGEF2,ARFIP1,ARHGAP1,ARHGAP44,ARHGEF5,ARL1,ARL4A,ARL4C,ARL…
177	GO:0051093	negative regulation of developmental process	6.03e-34	ABCA5,ACVRL1,ADAMTS1,ADAMTS12,ADCK1,ADGRB1,ADGRB3,ADGRV1,ADIPOQ,ADRB1,ADRB2,ADRB3,AKIRIN1,ALOX5,ALPK2,AMOT,ANGPT2,ANGPT4,ANKRD17,ANXA1,APOH,APP,ASAP1,ASCL1,ASXL1,ATOH1,ATP2B4,AXIN1,AXIN2,BAMBI,BBS12,BCL11A,BCL2,BCL6,BCL7A,BCL7B,BCL7C,BCOR,BCR,BHLHE41,BMP2,BMP4,BMP7,BMPR1A,BMPR2,BNIP3,BRINP1,BRMS1L,C9H11orf65,CAV1,CAV3,CBLN1,CCL11,CCL17,CCNB1,CCNB2,CCND1,CCR1,CCR2,CDC73,CDH3,CDK12,CDK13,CDK5RAP2,C…
178	GO:0044260	cellular macromolecule metabolic process	6.93e-34	A1CF,A4GNT,AATF,ABCA1,ABCE1,ACAN,ACER2,ACO1,ACOT8,ACTB,ACTL6A,ACTR2,ACTR5,ACVRL1,ADAMTS12,ADD1,ADIPOQ,AGA,AGL,AGO1,AGO2,AGPS,AGTPBP1,AICDA,AIFM1,AIRE,ALAS2,ALG1,ALG10,ALG11,ALG12,ALG13,ALG14,ALG2,ALG5,ALG6,ALG8,ALG9,ALKBH1,ALKBH2,ALKBH5,ALKBH8,ALOX12B,ALS2,AMFR,ANAPC1,ANAPC10,ANAPC4,ANAPC5,ANAPC7,ANGEL2,ANKIB1,ANKRD1,ANKRD17,ANKZF1,ANXA2,AOAH,AP5S1,AP5Z1,APAF1,APEX2,APITD1,APLF,APOA1,APOB,APOBEC1…
179	GO:0048666	neuron development	7.34e-34	ABI1,ABL1,ABL2,ACTBL2,ADARB1,ADCY1,ADCYAP1,ADGRB3,ADGRF1,AGTPBP1,AHI1,ALCAM,ALKAL1,ALKAL2,ALKBH1,ALS2,AMIGO1,ANKRD27,APLP2,APOD,APP,ARF4,ARF6,ARHGAP44,ARHGEF25,ARTN,ARX,ASAP1,ASCL1,ATCAY,ATF5,ATOH1,ATXN10,B3GNT2,B4GALT5,B4GALT6,BARHL2,BBS1,BCL11A,BCL11B,BCL2,BDNF,BECN1,BHLHB9,BLK,BLOC1S6,BMP5,BMP7,BMPR1B,BMPR2,BOC,BRAF,BRSK2,BSG,BTBD3,BTG2,C10H9orf72,C13H21orf91,C1QL1,C3,CABP4,CAMK1D,CAMK2A,CAMSA…
180	GO:0080134	regulation of response to stress	9.87e-34	A2M,ABCD1,ABL1,ACKR3,ACOD1,ACOX2,ACTB,ACTL6A,ACTR2,ADA,ADAM8,ADAMTS12,ADAMTS18,ADAR,ADCY8,ADIPOQ,ADORA1,ADRA2A,ADTRP,AGR2,AHSG,AIDA,AIFM2,AJAP1,AKNA,ALOX5,ALPK1,AMFR,ANKRD1,ANKRD17,ANKRD6,ANO6,ANXA1,ANXA2,AOAH,AP1G1,AP3B1,APOA1,APOH,APP,AQP11,AREL1,ARFGEF1,ARG1,ARG2,ARHGEF2,ARID2,ARRB2,ASH1L,ATAD5,ATF4,ATF6,ATG5,ATM,ATP2B4,ATR,ATXN3,AUNIP,AXIN1,AXIN2,BABAM2,BAD,BCAP31,BCL6,BCL7A,BCL7B,BCL7C,BCR,B…
181	GO:0035239	tube morphogenesis	1.01e-33	ABL1,ACKR3,ACVR1,ACVR2B,ACVRL1,ADAM8,ADAMTS1,ADAMTS12,ADAMTS16,ADGRA2,ADGRB1,ADGRB3,ADGRF5,ADGRG1,ADIPOR2,ADM,ADTRP,AGGF1,AGO2,AGR2,AGT,AGTR1,AHI1,AKT3,ALOX5,AMOT,AMOTL1,AMOTL2,ANGPT1,ANGPT2,ANGPT4,ANXA1,ANXA2,APAF1,APOB,APOH,APOLD1,AQP1,AR,AREG,ARID2,ARL13B,ASB2,ASB4,ATOH8,ATP2B4,B4GALT1,BCL2,BCL2L11,BMP2,BMP4,BMP7,BMPER,BMPR1A,BMPR2,BRCA1,BTRC,C2CD3,C3,C5,CALCRL,CALD1,CARD10,CASP3,CAV1,CAV3,CC2…
182	GO:0046907	intracellular transport	1.03e-33	ABCA1,ABCA12,ABCD1,ABCD2,ABCD3,ABCD4,ABCE1,ABCG1,ABRA,ACAA2,ACTN2,ACTR10,ACTR2,ADIPOQ,AFTPH,AGK,AGTPBP1,AHCYL1,AIFM1,AIP,AKAP8L,ALKBH5,ALKBH7,ALMS1,ALS2,ANGPT1,ANK1,ANKRD27,ANKRD50,ANKRD54,ANXA2,ANXA8,AP1B1,AP1G1,AP1M1,AP1S2,AP1S3,AP2A2,AP2B1,AP2M1,AP3B1,AP3B2,AP3M2,AP3S1,AP3S2,AP4B1,AP4E1,AP5B1,AP5M1,AP5S1,AP5Z1,APBA1,APOD,APP,APPBP2,APPL2,AQP11,ARCN1,ARF3,ARF5,ARF6,ARFIP1,ARHGAP1,ARHGAP21,ARHGA…
183	GO:0040012	regulation of locomotion	1.34e-33	ABHD2,ABHD6,ABL1,ACVR1,ACVR1C,ACVRL1,ADA,ADAM10,ADAM15,ADAM17,ADAM8,ADAM9,ADAMTS1,ADARB1,ADGRA2,ADGRB1,ADGRG1,ADGRG3,ADIPOQ,ADORA1,ADORA3,ADRA2A,ADTRP,AGO2,AGT,AIRE,AKIRIN1,AKT3,AMOT,AMOTL1,AMOTL2,ANGPT1,ANGPT2,ANGPT4,ANO6,ANXA1,APC,APOD,APOH,APP,AQP1,ARF6,ARHGAP18,ARHGDIB,ARHGEF39,ARID2,ARSB,ARTN,ATM,ATOH8,ATP2B4,ATP8A1,BAG4,BBS1,BCAR1,BCL2,BCR,BEX4,BMP10,BMP2,BMP4,BMP7,BMPER,BMPR1A,BMPR2,BRAF,B…
184	GO:0001932	regulation of protein phosphorylation	1.75e-33	ABI1,ABL1,ACE,ACSL1,ACVR1,ACVR2A,ACVR2B,ACVRL1,ADAM17,ADAM8,ADAM9,ADAR,ADARB1,ADCYAP1,ADIPOQ,ADRA1A,ADRA2A,ADRA2B,ADRA2C,ADRB2,ADTRP,AGT,AIDA,AKAP9,ALKAL1,ALKAL2,ALS2,ANGPT1,ANGPT4,ANKRD54,APC,APOA1,APP,ARAF,AREG,ARHGEF2,ARHGEF5,ARR3,ARRB1,ARRB2,ATG14,ATP2B4,AVP,AXIN1,AXIN2,AZU1,BAG4,BANK1,BCAR3,BCCIP,BCL2,BDKRB2,BLM,BMP10,BMP15,BMP2,BMP3,BMP4,BMP5,BMP6,BMP7,BMP8A,BMP8B,BMPER,BMPR1A,BMPR1B,BMPR2,…
185	GO:0033043	regulation of organelle organization	4.87e-33	ABL1,ACAA2,ACTL6A,ACTN2,ACTR5,ADCK1,ADD1,ADD2,ADRB2,AFAP1,AKAP9,ALMS1,AMBRA1,ANAPC1,ANAPC15,ANAPC4,ANAPC5,ANAPC7,ANKRD23,ANKRD27,ANXA1,ANXA2,AP3S2,APC,APOA1,ARAP1,ARF6,ARFGEF1,ARFIP1,ARHGAP18,ARHGAP28,ARHGAP44,ARHGDIB,ARHGEF10,ARHGEF10L,ARHGEF18,ARHGEF19,ARHGEF2,ARHGEF5,ARHGEF9,ARL2,ARPC2,ARPC5,ATF7IP,ATF7IP2,ATG3,ATG5,ATL3,ATM,ATRX,ATXN7,AURKB,AVP,AXIN2,BAD,BAG4,BAIAP2L1,BAIAP2L2,BAZ1B,BCL2L11,B…
186	GO:0000902	cell morphogenesis	1.33e-32	ABI1,ABL1,ACTBL2,ACTN1,ADAM8,ADARB1,ADCY1,ADD1,ADGRB3,ALCAM,ALS2,ANKRD27,ANXA1,AP3B1,APLP2,APP,AR,ARAP1,ARAP3,ARHGAP15,ARHGAP18,ARHGAP44,ARHGEF18,ARHGEF2,ARHGEF25,ARHGEF26,ARHGEF28,ARL13B,ARTN,ARX,ASXL1,ATF4,ATOH1,B3GNT2,B4GALT5,B4GALT6,BAMBI,BARHL2,BBS1,BCL11B,BCL2,BCL6,BCL9L,BDNF,BHLHB9,BMP7,BMPR1B,BMPR2,BOC,BRAF,BRSK2,BRWD3,BSG,BTBD3,BVES,C10H9orf72,CABP4,CAP1,CAP2,CAPRIN1,CAPZB,CCDC88C,CCKAR,…
187	GO:0007155	cell adhesion	1.34e-32	AATF,ABCA12,ABI3BP,ABL1,ACAN,ACER2,ACTN1,ACTN2,ACVR1,ACVRL1,ADA,ADAM10,ADAM15,ADAM17,ADAM19,ADAM2,ADAM3A,ADAM8,ADAM9,ADAMTS12,ADAMTS18,ADD2,ADGRG1,ADGRL1,ADGRL3,ADIPOQ,ADTRP,AFDN,AGGF1,AGR2,AJAP1,AKIP1,AKNA,ALCAM,ALOX5,ALPK3,AMBRA1,AMIGO1,ANGPT1,ANGPT2,ANO2,ANTXR1,ANXA1,ANXA9,AP3B1,APBB1IP,APOA1,APOA4,APOD,APP,ARG1,ARG2,ARPC2,ASS1,ASTN1,ASTN2,ATM,ATP2C1,ATRNL1,ATXN3,AXL,AZU1,B4GALT1,BAD,BAG4,BCAN…
188	GO:0010628	positive regulation of gene expression	9.41e-32	A1CF,ABL1,ACTA2,ACTC1,ADAM17,ADAM19,ADAM8,ADAR,ADCYAP1,ADIPOQ,ADRA2A,ADTRP,AFAP1L2,AGO2,AGR2,AICDA,AIRE,ALDH1A2,ALOX12B,ANGEL2,ANGPT1,ANKRD42,ANXA1,ANXA2,APOB,APOBEC1,APP,AR,ARFGEF2,ARHGEF2,ARNT,ARRB2,ARX,ATAD5,ATF3,ATF4,ATM,ATP6AP2,AVP,AXIN2,AZU1,BARHL2,BATF,BCDIN3D,BCL3,BLNK,BMP10,BMP2,BMP4,BMP6,BMP7,BMPR1A,BOLL,BRAF,BRCA1,C1QTNF1,C1QTNF3,C1QTNF4,C3,C5,C7H6orf125,CADM1,CARD11,CASP1,CASP8,CASR,C…
189	GO:1903507	negative regulation of nucleic acid-templated transcription	1.66e-31	ACVR2B,ADIPOQ,AEBP1,AEBP2,ALX1,ANKRD1,ANKRD33,APBB2,AR,ARID4A,ARID5A,ARID5B,ARX,ASCL1,ATF3,ATF4,ATF5,ATF7IP,ATN1,ATOH8,ATP8B1,ATRX,ATXN1,AURKB,AXIN1,BACH1,BACH2,BAG3,BAHD1,BARX2,BASP1,BCL11A,BCL3,BCL6,BCOR,BCORL1,BEND6,BHLHE40,BHLHE41,BIN1,BMI1,BMP2,BMP4,BMP6,BMP7,BPTF,BRCA1,BRD7,BRMS1L,BTAF1,BTRC,CAPN3,CAV1,CBFA2T2,CBFA2T3,CBX1,CBX3,CBX5,CBX6,CBX7,CC2D1B,CCAR1,CCND1,CCND3,CD38,CDC73,CDKN1C,CDX4,…
190	GO:0055085	transmembrane transport	2.22e-31	ABCA1,ABCA12,ABCA3,ABCA4,ABCA5,ABCA6,ABCA7,ABCB1,ABCB11,ABCB4,ABCB5,ABCB7,ABCB9,ABCC1,ABCC11,ABCC12,ABCC2,ABCC4,ABCC8,ABCC9,ABCD1,ABCD2,ABCD3,ABCD4,ABCG1,ABCG2,ABCG5,ABCG8,ABL1,ACE2,ACSL5,ACTB,ACTN2,ADGRV1,ADIPOQ,ADRB2,AHCYL1,AIFM1,AKAP6,AKAP9,AMIGO1,ANKH,ANO1,ANO10,ANO2,ANO3,ANO4,ANO5,ANO6,ANXA6,APPL2,AQP1,AQP10,AQP11,AQP2,AQP4,AQP6,AQP7,AQP8,AQP9,ASIC1,ASIC2,ASIC4,ASIC5,ATG5,ATP12A,ATP13A1,ATP1…
191	GO:1902679	negative regulation of RNA biosynthetic process	2.22e-31	ACVR2B,ADIPOQ,AEBP1,AEBP2,AICDA,ALX1,ANKRD1,ANKRD33,APBB2,AR,ARID4A,ARID5A,ARID5B,ARX,ASCL1,ATF3,ATF4,ATF5,ATF7IP,ATN1,ATOH8,ATP8B1,ATRX,ATXN1,AURKB,AXIN1,BACH1,BACH2,BAG3,BAHD1,BARX2,BASP1,BCL11A,BCL3,BCL6,BCOR,BCORL1,BEND6,BHLHE40,BHLHE41,BIN1,BMI1,BMP2,BMP4,BMP6,BMP7,BPTF,BRCA1,BRD7,BRMS1L,BTAF1,BTRC,CAPN3,CAV1,CBFA2T2,CBFA2T3,CBX1,CBX3,CBX5,CBX6,CBX7,CC2D1B,CCAR1,CCND1,CCND3,CD38,CDC73,CDKN1C…
192	GO:0045892	negative regulation of DNA-templated transcription	2.55e-31	ACVR2B,ADIPOQ,AEBP1,AEBP2,ALX1,ANKRD1,ANKRD33,APBB2,AR,ARID4A,ARID5A,ARID5B,ARX,ASCL1,ATF3,ATF4,ATF5,ATF7IP,ATN1,ATOH8,ATP8B1,ATRX,ATXN1,AURKB,AXIN1,BACH1,BACH2,BAG3,BAHD1,BARX2,BASP1,BCL11A,BCL3,BCL6,BCOR,BCORL1,BEND6,BHLHE40,BHLHE41,BIN1,BMI1,BMP2,BMP4,BMP6,BMP7,BPTF,BRCA1,BRD7,BRMS1L,BTAF1,BTRC,CAPN3,CAV1,CBFA2T2,CBFA2T3,CBX1,CBX3,CBX5,CBX6,CBX7,CC2D1B,CCAR1,CCND1,CCND3,CD38,CDC73,CDKN1C,CDX4,…
193	GO:0051726	regulation of cell cycle	3.37e-31	AATF,ABL1,ACTB,ACTL6A,ACTR5,ACVR1,ADAM17,ADAMTS1,ADARB1,AFAP1L2,AHCTF1,AICDA,ALMS1,AMBRA1,ANAPC1,ANAPC15,ANAPC4,ANAPC5,ANAPC7,ANGEL2,ANKRD17,ANXA1,APBB2,APC,APP,APPL2,ASAH2,ASCL1,ASNS,ATAD5,ATF5,ATM,ATP1B3,ATP2B4,ATR,ATRX,AURKB,AXIN2,BABAM2,BAZ1B,BCCIP,BCL2,BCL2L11,BCL7A,BCL7B,BCL7C,BCR,BECN1,BIN1,BIRC6,BLM,BMP2,BMP4,BMP7,BORA,BRCA1,BRCA2,BRD4,BRD7,BRINP1,BRINP2,BRINP3,BTG2,BTG3,BTG4,BTRC,BUB1,BU…
194	GO:2000145	regulation of cell motility	3.84e-31	ABHD2,ABHD6,ABL1,ACVR1,ACVR1C,ACVRL1,ADA,ADAM10,ADAM15,ADAM17,ADAM8,ADAM9,ADAMTS1,ADARB1,ADGRA2,ADGRB1,ADGRG1,ADGRG3,ADIPOQ,ADORA1,ADORA3,ADRA2A,ADTRP,AGO2,AGT,AIRE,AKIRIN1,AKT3,AMOT,AMOTL1,AMOTL2,ANGPT1,ANGPT2,ANGPT4,ANO6,ANXA1,APC,APOD,APOH,APP,AQP1,ARF6,ARHGAP18,ARHGDIB,ARHGEF39,ARID2,ARSB,ATM,ATOH8,ATP2B4,ATP8A1,BAG4,BBS1,BCAR1,BCL2,BCR,BEX4,BMP10,BMP2,BMP4,BMP7,BMPER,BMPR1A,BMPR2,BRAF,BRMS1L…
195	GO:0015031	protein transport	1.08e-30	ABCA1,ABCA12,ABCG1,ABRA,ACSL3,ACVR1C,ACVR2B,ADAM9,ADCY5,ADCY8,ADCYAP1,ADIPOQ,ADRA2A,ADTRP,AFM,AGK,AHCYL1,AIFM1,AIP,ALOX5,ANGPT1,ANKRD1,ANO1,ANXA1,AP1B1,AP1G1,AP1M1,AP1S2,AP1S3,AP2A2,AP2B1,AP2M1,AP3B1,AP3B2,AP3M2,AP3S1,AP3S2,AP4B1,AP4E1,AP5B1,APBA1,APBB3,APOB,APOBEC1,APOD,APPBP2,APPL2,AQP11,ARCN1,ARF3,ARF4,ARF5,ARF6,ARFGAP3,ARFGEF1,ARFGEF2,ARFIP1,ARHGAP1,ARHGAP44,ARHGEF5,ARL1,ARL4A,ARL4C,ARL4D,ARL…
196	GO:0030334	regulation of cell migration	1.12e-30	ABHD2,ABHD6,ABL1,ACVR1,ACVR1C,ACVRL1,ADA,ADAM10,ADAM15,ADAM17,ADAM8,ADAM9,ADAMTS1,ADARB1,ADGRA2,ADGRB1,ADGRG1,ADGRG3,ADIPOQ,ADORA1,ADORA3,ADRA2A,ADTRP,AGO2,AGT,AIRE,AKIRIN1,AKT3,AMOT,AMOTL1,AMOTL2,ANGPT1,ANGPT2,ANGPT4,ANO6,ANXA1,APC,APOD,APOH,APP,AQP1,ARF6,ARHGDIB,ARHGEF39,ARID2,ARSB,ATM,ATOH8,ATP2B4,ATP8A1,BAG4,BCAR1,BCL2,BCR,BEX4,BMP10,BMP2,BMP4,BMP7,BMPER,BMPR1A,BMPR2,BRAF,BRMS1L,BST1,C5,CAMK1…
197	GO:0060548	negative regulation of cell death	1.8e-30	AATF,ABL1,ACAA2,ACKR3,ACTC1,ACVR1,ADA,ADAM8,ADAMTS20,ADAR,ADNP,AGR2,AHI1,AIFM2,AIPL1,AKR1B1,ALB,ALKBH1,AMBRA1,ANGPT1,ANGPT4,ANGPTL4,API5,APIP,APOH,AQP1,AR,ARAF,AREL1,ARF4,ARG2,ARHGAP10,ARMC10,ASAH2,ASCL1,ASNS,ATAD5,ATF4,ATF5,ATG5,ATOH1,AURKB,AVEN,AVP,AXL,BABAM2,BAD,BAG3,BARD1,BARHL1,BCL11B,BCL2,BCL2A1,BCL2L10,BCL3,BCL6,BDKRB2,BECN1,BFAR,BHLHB9,BIRC6,BMI1,BMP4,BMP7,BMPR1B,BNIP3,BNIP3L,BRAF,BRCA1,B…
198	GO:0031401	positive regulation of protein modification process	2e-30	ABI1,ABL1,ACE,ACSL1,ACVR1,ACVR2A,ACVR2B,ACVRL1,ADAM17,ADAM8,ADAM9,ADCYAP1,ADIPOQ,ADRA1A,ADRA2A,ADRA2B,ADRA2C,ADRB2,ADTRP,AGT,AKAP8L,AKAP9,ALKAL1,ALKAL2,ALS2,AMBRA1,AMER1,ANGPT1,ANGPT4,APP,ARAF,AREG,ARHGEF2,ARHGEF5,ARNT,ARNTL,ARRB1,ARRB2,ARRDC4,ATG14,ATP2B4,AUTS2,AVP,AXIN1,AXIN2,AZU1,BAG4,BANK1,BCAR3,BCL2,BCL6,BMI1,BMP10,BMP15,BMP2,BMP3,BMP4,BMP5,BMP6,BMP7,BMP8A,BMP8B,BMPR1A,BMPR1B,BMPR2,BORA,BRAF…
199	GO:0048589	developmental growth	4e-30	ABL1,ACACB,ACVR1C,ACVR2B,ADARB1,ADD1,ADM,ADRA1A,ADRB1,ADRB2,ADRB3,AGR2,AKIRIN1,ALKBH1,ANXA1,ANXA6,APBA1,APBA2,APOA5,APOD,APP,AR,AREG,ARID2,ARID5B,ARX,ATF5,ATM,ATN1,ATRX,BARHL2,BCL2,BCL2L11,BCL9,BDNF,BMP10,BMP4,BMPR1A,BMPR1B,BMPR2,BNC2,BRCA2,C10H9orf72,CAPN3,CCL11,CCM2,CD81,CD9,CDH4,CDKL3,CDKL5,CER1,CHD7,CHEK1,CHRNA1,CHST11,CLIC4,COL27A1,COLQ,COMP,COPS2,CPNE5,CPNE9,CRABP2,CREB1,CSF1,CSF2,CTC1,CTNN…
200	GO:0043066	negative regulation of apoptotic process	1.5e-29	AATF,ABL1,ACAA2,ACKR3,ACTC1,ACVR1,ADA,ADAM8,ADAMTS20,ADAR,ADNP,AHI1,AIPL1,AKR1B1,ALB,ALKBH1,AMBRA1,ANGPT1,ANGPT4,ANGPTL4,API5,APIP,APOH,AQP1,AR,ARAF,AREL1,ARF4,ARG2,ARHGAP10,ARMC10,ASAH2,ASCL1,ASNS,ATAD5,ATF5,ATG5,ATOH1,AURKB,AVEN,AVP,AXL,BABAM2,BAD,BAG3,BARD1,BARHL1,BCL11B,BCL2,BCL2A1,BCL2L10,BCL3,BCL6,BDKRB2,BECN1,BFAR,BHLHB9,BIRC6,BMI1,BMP4,BMP7,BMPR1B,BNIP3,BNIP3L,BRAF,BRCA1,BTC,CAPN13,CAPN3,…
201	GO:0043069	negative regulation of programmed cell death	2.03e-29	AATF,ABL1,ACAA2,ACKR3,ACTC1,ACVR1,ADA,ADAM8,ADAMTS20,ADAR,ADNP,AHI1,AIFM2,AIPL1,AKR1B1,ALB,ALKBH1,AMBRA1,ANGPT1,ANGPT4,ANGPTL4,API5,APIP,APOH,AQP1,AR,ARAF,AREL1,ARF4,ARG2,ARHGAP10,ARMC10,ASAH2,ASCL1,ASNS,ATAD5,ATF5,ATG5,ATOH1,AURKB,AVEN,AVP,AXL,BABAM2,BAD,BAG3,BARD1,BARHL1,BCL11B,BCL2,BCL2A1,BCL2L10,BCL3,BCL6,BDKRB2,BECN1,BFAR,BHLHB9,BIRC6,BMI1,BMP4,BMP7,BMPR1B,BNIP3,BNIP3L,BRAF,BRCA1,BTC,CAPN13,…
202	GO:0051130	positive regulation of cellular component organization	3.42e-29	ABCA1,ABCA3,ABCB7,ABL1,ABL2,ACE2,ACTL6A,ACTN2,ACTR2,ACTR3,ADAM9,ADCK1,ADD1,ADGRB1,ADGRB3,ADGRL2,ADRB2,AGT,AHI1,AKAP9,AKIRIN1,ALKAL1,ALKAL2,AMBRA1,AMIGO1,ANAPC5,ANAPC7,ANGPT1,ANKRD27,ANLN,ANXA1,ANXA2,APC,APLN,APOA1,APOA5,APP,AR,ARAP1,ARF6,ARHGEF10,ARHGEF10L,ARHGEF5,ARL2,ARPC2,ARRB1,ARRB2,ASAP1,ATF7IP,ATF7IP2,ATL3,ATM,ATP8A1,ATR,ATRX,AURKB,AXL,BAD,BAG4,BAIAP2L1,BAIAP2L2,BCL2L11,BDNF,BHLHB9,BICD1,BI…
203	GO:0009057	macromolecule catabolic process	8.19e-29	A1CF,ABHD13,ABHD17A,ABHD17B,ABHD17C,ADAM8,ADAMTS12,ADGRB1,ADRA2A,AFG1L,AGL,AGO2,AGTPBP1,AIFM1,ALKBH5,AMER1,AMFR,ANAPC1,ANAPC10,ANAPC4,ANAPC5,ANAPC7,ANGEL2,ANKIB1,ANKZF1,ANXA2,AOAH,APAF1,APC,APOB,APOBEC1,APPBP2,AQP11,ARAF,AREL1,ARIH1,ARMC8,ARRB1,ARRB2,ASB11,ASB2,ASB5,ASB9,ASCC2,ASCC3,ATE1,ATM,ATRAID,ATXN3,AXIN1,AXIN2,AZIN1,BANP,BCAP31,BECN1,BFAR,BNIP3,BNIP3L,BRSK2,BTG2,BTRC,C1H18orf25,CACHD1,CACUL…
204	GO:0045597	positive regulation of cell differentiation	9.01e-29	ABI3BP,ACVR1,ACVR2A,ACVR2B,ACVRL1,ADA,ADAM8,ADAMTS20,ADAMTS9,ADD1,ADIG,ADIPOQ,ADM,ADRA2B,ADRA2C,AGT,AGTR1,AHI1,AKIRIN1,ALX1,AMBRA1,ANKRD27,ANKRD54,ANXA1,AP3B1,APOB,AR,ARHGEF2,ARRB2,ASB4,ASCL1,ASXL2,ATOH1,ATOH8,ATP11C,ATRAID,AXIN2,AXL,BAD,BAMBI,BCL2,BCL6,BCL9L,BDNF,BEND6,BHLHB9,BIN1,BLOC1S5,BLOC1S6,BMP10,BMP2,BMP4,BMP6,BMP7,BMPR1A,BMPR1B,BMPR2,BOC,BRAF,BRD1,BRINP1,BRINP2,BRINP3,CAPRIN1,CASP8,CAV3,…
205	GO:0007169	transmembrane receptor protein tyrosine kinase signaling pathway	9.63e-29	ABL1,ADAM17,ADAMTS12,ADAMTS3,ADGRA2,ADIPOQ,ADRA2A,AFAP1L2,AGR2,AGT,AHI1,ANGPT1,ANGPT2,ANGPT4,ANGPTL1,ANKS1A,ANKS1B,APC,APLN,APOD,AR,AREG,ARHGEF2,ARID5B,AXL,BAIAP2L1,BCAR1,BCAR3,BLK,BMP2,BMP5,BRAF,BTC,CASP3,CASS4,CAV2,CBL,CBLB,CCBE1,CCND3,CD63,CDH13,CDH3,CHN1,CHURC1,CILP,CLEC14A,CLNK,CNOT9,COL4A1,COL4A2,COL4A3,COL4A5,COL4A6,CPNE3,CREB3L1,CRKL,CSF1,CSF1R,CSPG4,CSRNP1,CSRP3,CTNNB1,CYFIP2,DAB2IP,DCN,…
206	GO:0001944	vasculature development	1.07e-28	ABL1,ACKR3,ACTA2,ACVR1,ACVR2B,ACVRL1,ADAM10,ADAM8,ADAMTS1,ADAMTS6,ADGRA2,ADGRB1,ADGRB3,ADGRF5,ADGRG1,ADIPOR2,ADM,ADTRP,AGGF1,AGO2,AGTR1,AKT3,ALDH1A2,ALOX5,AMOT,AMOTL1,AMOTL2,ANGPT1,ANGPT2,ANGPT4,ANKRD17,ANTXR1,ANXA1,ANXA2,AP2B1,APLN,APOB,APOH,APOLD1,AQP1,ARID2,ASB4,ATP2B4,B4GALT1,B9D1,BMP4,BMP7,BMPER,BMPR1A,BMPR2,BRCA1,C3,C5,CALCRL,CALD1,CARD10,CAV1,CCBE1,CCL11,CCM2,CCR2,CD34,CDH13,CDH2,CDH5,CDX4…
207	GO:0022402	cell cycle process	1.37e-28	ABRAXAS2,ACTR2,ACTR3,ACVR1,ADAM17,ADAMTS1,AHCTF1,AICDA,AKAP8L,ALMS1,AMBRA1,ANAPC1,ANAPC15,ANAPC4,ANAPC5,ANAPC7,ANKFN1,ANKRD17,ANLN,ANXA1,ANXA11,APBB2,APC,APITD1,APP,APPL2,ARHGEF10,ARL2,ARL8B,ARPP19,ASPM,ASZ1,ATAD5,ATF5,ATM,ATP2B4,ATR,ATRX,AUNIP,AURKB,AXIN2,BABAM2,BACH1,BANF2,BAZ1B,BCCIP,BCL2,BCL7A,BCL7B,BCL7C,BECN1,BEX4,BIN1,BIRC6,BLM,BMP4,BMP7,BORA,BRCA1,BRCA2,BRD4,BRD7,BRDT,BRIP1,BRSK2,BUB1,BUB…
208	GO:0031175	neuron projection development	2.73e-28	ABI1,ABL1,ABL2,ACTBL2,ADARB1,ADCY1,ADCYAP1,ADGRB3,ADGRF1,ALCAM,ALKAL1,ALKAL2,ALKBH1,ALS2,AMIGO1,ANKRD27,APLP2,APOD,APP,ARF4,ARF6,ARHGAP44,ARHGEF25,ARTN,ARX,ASAP1,ATCAY,ATOH1,ATXN10,B3GNT2,B4GALT5,B4GALT6,BARHL2,BBS1,BCL11A,BCL11B,BCL2,BDNF,BHLHB9,BLK,BLOC1S6,BMP5,BMP7,BMPR1B,BMPR2,BOC,BRAF,BRSK2,BSG,BTBD3,BTG2,C10H9orf72,C13H21orf91,CAMK1D,CAMK2A,CAMSAP2,CAMSAP3,CAPRIN1,CBFA2T2,CCKAR,CD3E,CDC42,C…
209	GO:0051338	regulation of transferase activity	3.22e-28	ABI1,ABL1,ACE,ACSL1,ACVR2B,ADAM17,ADAM8,ADAM9,ADAR,ADARB1,ADCYAP1,ADIPOQ,ADRA1A,ADRA2A,ADRA2B,ADRA2C,ADRB2,AGT,AGTR1,AIDA,ALKAL1,ALKAL2,ALS2,AMBRA1,ANGPT1,ANGPT4,ANKRD54,APC,APOA1,APOA4,APP,AREG,ARHGEF5,ARRDC4,ATG14,ATP2B4,AURKB,AXIN1,AXIN2,AXL,AZU1,BAD,BCCIP,BLM,BMI1,BMP2,BMP4,BMP7,BMPR1A,BMPR1B,BMPR2,BORA,BTC,BTRC,BUB1B,BUB3,CAB39,CAB39L,CACUL1,CAMK2N1,CAMKK1,CAMKK2,CARD10,CARTPT,CASP3,CASS4,CA…
210	GO:0009894	regulation of catabolic process	7.21e-28	A1CF,ABCB11,ABCD1,ABCD2,ACACB,ACER2,ADAM8,ADGRB1,ADRA1A,ADRA2A,ADRB2,AGO2,AGTPBP1,AIFM1,ALKBH5,AMBRA1,AMER1,ANGEL2,ANKIB1,ANXA2,APAF1,APC,APOA1,APOA4,APOA5,APOBEC1,APOC3,APP,AQP11,ARAF,ARIH1,ARL2,ASB11,ASB5,ASB9,ATF6,ATG13,ATG14,ATG16L1,ATG5,ATM,ATP2B4,ATP6V0A1,ATRAID,ATXN3,AXIN1,AXIN2,AZIN1,BAG3,BANP,BCAP31,BCL2,BECN1,BMF,BNIP3,BNIP3L,BTG2,BTRC,C10H9orf72,CALCOCO2,CALCR,CARHSP1,CASC3,CASP1,CAV1,…
211	GO:0001775	cell activation	9.33e-28	ABL1,ADA,ADAM10,ADAM8,ADAM9,ADAMTS18,ADGRF5,ADGRG3,ADRA2A,ADRA2B,ADRA2C,AHR,AICDA,AIRE,AMBRA1,AMCF-II,ANO2,ANXA1,AP1G1,AP3B1,APBB1IP,APP,ARG1,ARG2,ARMC5,ATAD5,ATG5,ATM,ATP11C,AXL,AZU1,BAD,BANK1,BATF,BATF2,BCL11B,BCL2,BCL3,BCL6,BCR,BLK,BLOC1S4,BLOC1S6,BMI1,BMP4,BMPER,BPI,BRAF,BTK,C1QTNF1,CAMK4,CAPN3,CARD11,CASP3,CAV1,CBLB,CCL19,CCND3,CCR2,CCR7,CD177,CD180,CD19,CD2,CD200,CD22,CD226,CD244,CD274,CD27…
212	GO:0006629	lipid metabolic process	1.08e-27	A4GALT,AASDH,ABCA1,ABCA12,ABCA3,ABCA4,ABCA5,ABCB11,ABCD1,ABCD2,ABCD3,ABCD4,ABCG1,ABHD12B,ABHD15,ABHD2,ABHD3,ABHD4,ABHD6,ACACA,ACACB,ACAD10,ACAD8,ACAD9,ACADL,ACADSB,ACAT2,ACBD5,ACBD7,ACER1,ACER2,ACER3,ACLY,ACOT11,ACOT7,ACOT8,ACOX1,ACOX2,ACOX3,ACOXL,ACP6,ACSBG2,ACSF2,ACSF3,ACSL1,ACSL3,ACSL4,ACSL5,ACSL6,ACSM2B,ACSM4,ACSM5,ACSS2,ACSS3,ADGRF5,ADH4,ADIPOQ,ADRA2A,ADTRP,AGK,AGMO,AGPAT4,AGPAT5,AGPS,AIG1,A…
213	GO:1901565	organonitrogen compound catabolic process	1.15e-27	AASDHPPT,AASS,ABAT,ABCD1,ABHD12B,ABHD13,ABHD17A,ABHD17B,ABHD17C,ACADSB,ACE,ACER1,ACER2,ACER3,ACOT7,ADA,ADAM8,ADAMTS12,ADAMTS13,ADGRB1,ADHFE1,ADRA2A,AFG1L,AGTPBP1,AGXT2,AICDA,ALDH1L1,ALDH1L2,ALDH4A1,ALDH5A1,ALDH6A1,AMDHD1,AMDHD2,AMER1,AMFR,ANAPC1,ANAPC10,ANAPC4,ANAPC5,ANAPC7,ANKIB1,ANKZF1,ANPEP,ANXA2,APC,APOB,APOBEC1,APOBEC2,APPBP2,AQP11,ARAF,AREL1,ARG2,ARIH1,ARMC8,ARRB1,ARRB2,ASAH1,ASAH2,ASB11,AS…
214	GO:0002682	regulation of immune system process	1.21e-27	A2M,ABL1,ACOD1,ACVR2A,ADA,ADAM10,ADAM17,ADAM8,ADAR,ADCY7,ADGRF5,ADIPOQ,ADORA1,ADTRP,AHR,AIRE,AKIRIN1,ALPK1,AMBRA1,ANGPT1,ANKRD17,ANKRD54,ANO6,ANXA1,AP1G1,AP3B1,APOA1,APOD,APP,ARG1,ARG2,ARRB2,ATAD5,ATG5,ATM,ATP11C,AXL,BAD,BANK1,BCAR1,BCL2,BCL6,BCR,BLK,BLNK,BLOC1S6,BMI1,BMP4,BMX,BPI,BPIFB1,BRAF,BRD1,BST1,BTK,BTNL9,C1QB,C3,C5,C6,C7,C8A,C8B,C9,CACNB4,CADM1,CAMK1D,CARD11,CASP1,CASP3,CASP8,CAV1,CBLB,CC…
215	GO:0048729	tissue morphogenesis	1.92e-27	ABL1,ACTA2,ACTB,ACTC1,ACVR1,ACVRL1,ADAM17,ADAMTS12,ADAMTS16,ADARB1,ADM,AGT,AHI1,AIRE,AJAP1,ALDH1A2,ALDH1A3,ANKRD1,ANKRD6,APAF1,AR,AREG,ARHGAP12,ARHGAP24,ARL13B,ARMC5,ARTN,ASB2,ASTN2,AXIN1,BCL2,BMP10,BMP2,BMP4,BMP7,BMPR1A,BMPR2,BRSK2,BTBD7,BTRC,C2CD3,CA9,CAMSAP3,CASP3,CAV3,CC2D2A,CCDC39,CCL11,CCM2,CD44,CDC42,CHD7,CLIC4,CLUAP1,COL11A1,COL4A1,COL5A1,CRB2,CRYGS,CSF1,CSMD1,CTHRC1,CTNNB1,CTNNBIP1,DAB2,…
216	GO:0034330	cell junction organization	2.56e-27	ABHD17A,ABHD17B,ABHD17C,ABL1,ACE,ACE2,ACTB,ACTBL2,ACTN1,ACTN2,ACVRL1,ADAM10,ADD1,ADD2,ADGRB1,ADGRB3,ADGRF1,ADGRL2,ADGRL3,AGRN,AGT,ALPK3,ALS2,AMIGO1,APOD,APP,ARF4,ARF6,ARHGAP22,ARHGAP44,ARHGEF9,BCAN,BCL2,BCR,BDNF,BHLHB9,BMP6,BSN,C1QB,C1QL1,C1QL3,C3,C4H1orf226,CACNA1S,CACNB1,CACNB4,CACNG2,CAMSAP3,CAPRIN1,CAPZA1,CAV1,CBLN1,CBLN2,CBLN4,CCM2,CD177,CD9,CDC42,CDH10,CDH11,CDH12,CDH18,CDH19,CDH2,CDH20,CDH…
217	GO:0009792	embryo development ending in birth or egg hatching	2.63e-27	ABI1,ABL1,ACSL4,ACTL6A,ACVR1,ACVR1C,ACVR2A,ACVRL1,ADA,ADAM10,ADAMTS3,ADCY9,ADD1,ADGRF5,ADM,AKAP3,ALDH1A2,ALKBH1,ALX1,ALX3,ALX4,AMBRA1,AMOT,ANGPT1,ANKS6,APAF1,APBA1,APBA2,APOB,AR,ARL13B,ARMC5,ARNT,ARNT2,ATM,ATP6AP2,AXIN1,AXIN2,B9D1,BCL2L11,BCOR,BIRC6,BMI1,BMP2,BMP4,BMP7,BMPR1A,BMPR2,BPTF,BRCA1,BRCA2,C2CD3,C5,C6,CAMSAP3,CAPN2,CASP3,CC2D2A,CCDC24,CCDC62,CCM2,CCNB1,CCNB2,CDX4,CEBPA,CEBPB,CELF4,CHD7,C…
219	GO:0043009	chordate embryonic development	4.56e-27	ABI1,ABL1,ACTL6A,ACVR1,ACVR1C,ACVR2A,ACVRL1,ADA,ADAM10,ADAMTS3,ADCY9,ADD1,ADGRF5,ADM,AKAP3,ALDH1A2,ALKBH1,ALX1,ALX3,ALX4,AMBRA1,AMOT,ANGPT1,ANKS6,APAF1,APBA1,APBA2,APOB,AR,ARL13B,ARMC5,ARNT,ARNT2,ATM,ATP6AP2,AXIN1,AXIN2,B9D1,BCL2L11,BCOR,BIRC6,BMI1,BMP2,BMP4,BMP7,BMPR1A,BMPR2,BPTF,BRCA1,BRCA2,C2CD3,C5,C6,CAMSAP3,CAPN2,CASP3,CC2D2A,CCDC24,CCDC62,CCM2,CCNB1,CCNB2,CDX4,CEBPA,CEBPB,CELF4,CHD7,CHEK1,C…
220	GO:0071363	cellular response to growth factor stimulus	5.51e-27	ABL1,ACVR1,ACVR2A,ACVR2B,ACVRL1,ADAM17,ADAM9,ADAMTS12,ADAMTS3,ADAMTSL2,ADGRA2,AGT,AMHR2,ANKRD1,ANXA1,APLN,APPL2,ARRB2,ATP2B4,AXIN1,BAG4,BAMBI,BCAR1,BCL9L,BMP10,BMP15,BMP2,BMP4,BMP5,BMP6,BMP7,BMP8A,BMP8B,BMPER,BMPR1A,BMPR1B,BMPR2,BRMS1L,CASK,CASP3,CAV1,CAV2,CAV3,CCBE1,CCL2,CD109,CD44,CD63,CDH5,CDKN1C,CDKN2B,CER1,CHRD,CHRDL1,CHRDL2,CHST11,CHURC1,CILP,CITED1,CLDN5,CLEC3B,COL1A2,COL2A1,COL3A1,COL4A2,…
221	GO:0070848	response to growth factor	5.67e-27	ABL1,ACVR1,ACVR2A,ACVR2B,ACVRL1,ADAM17,ADAM9,ADAMTS12,ADAMTS3,ADAMTSL2,ADGRA2,AGT,AMHR2,ANKRD1,ANXA1,APLN,APPL2,ARRB2,ATP2B4,AXIN1,BAG4,BAMBI,BCAR1,BCL9L,BMP10,BMP15,BMP2,BMP4,BMP5,BMP6,BMP7,BMP8A,BMP8B,BMPER,BMPR1A,BMPR1B,BMPR2,BRMS1L,CASK,CASP3,CAV1,CAV2,CAV3,CCBE1,CCL2,CD109,CD44,CD63,CDH5,CDKN1C,CDKN2B,CER1,CHRD,CHRDL1,CHRDL2,CHST11,CHURC1,CILP,CITED1,CLDN5,CLEC3B,COL1A2,COL2A1,COL3A1,COL4A2,…
222	GO:0060322	head development	5.71e-27	AATK,ABL1,ADGRG1,ADGRL3,AGTPBP1,AHI1,AK8,AKNA,AKT3,ALDH1A2,ALDH1A3,AMIGO1,ANAPC7,ANKRD11,APAF1,APOD,APP,AQP1,ARCN1,ARID5B,ARL13B,ARMC4,ARNT2,ARX,ASCL1,ATF5,ATG16L1,ATM,ATOH1,ATP1A2,ATP6AP2,ATRX,AXIN1,AXL,BARHL1,BBS1,BCAN,BCL11B,BCL2,BCR,BMI1,BMP2,BMP4,BMP7,BMPR1A,BPTF,BRAF,BRCA2,BTBD3,BTG2,C13H21orf91,C2CD3,CADM2,CBLN1,CCDC141,CCDC39,CCIN,CCKAR,CD3E,CDH2,CDK5RAP2,CDON,CENPF,CEP120,CFAP43,CHD7,CIC…
223	GO:0000165	MAPK cascade	6.23e-27	ABL1,ACKR3,ADAM8,ADAM9,ADCYAP1,ADIPOQ,ADRA1A,ADRA1B,ADRA2A,ADRA2B,ADRA2C,ADRB2,ADRB3,AGT,AIDA,ALKAL1,ALKAL2,ALOX12B,ANGPT1,ANKRD6,APIP,APP,AR,ARHGAP8,ARHGEF2,ARHGEF5,ARRB1,ARRB2,ASH1L,ATF3,ATP6AP2,AVP,AVPR1B,AXIN1,BANK1,BCAR3,BMP2,BMP4,BMP7,BMPER,BRAF,BRAP,C1QTNF1,CARTPT,CAV1,CAV2,CAV3,CAVIN3,CCL1,CCL14,CCL16,CCL17,CCL19,CCL2,CCL20,CCL5,CCR1,CCR5,CD4,CD44,CD81,CDC42,CDH2,CDK10,CDK5RAP3,CDON,CHI3L…
224	GO:0006508	proteolysis	1.88e-26	A2M,A2ML1,ABHD17B,ABRAXAS2,ACE,ACE2,ACER2,ACVR1C,ADAM10,ADAM11,ADAM12,ADAM15,ADAM17,ADAM19,ADAM2,ADAM22,ADAM23,ADAM28,ADAM29,ADAM3A,ADAM7,ADAM8,ADAM9,ADAMTS1,ADAMTS12,ADAMTS13,ADAMTS14,ADAMTS15,ADAMTS16,ADAMTS17,ADAMTS18,ADAMTS19,ADAMTS2,ADAMTS20,ADAMTS3,ADAMTS5,ADAMTS6,ADAMTS8,ADAMTS9,ADRA2A,AEBP1,AGBL2,AGT,AGTPBP1,AHSG,AIFM1,ALG13,AMBP,AMFR,AMZ1,AMZ2,ANAPC1,ANAPC10,ANAPC4,ANAPC5,ANAPC7,ANKIB1,A…
225	GO:0001568	blood vessel development	2.13e-26	ABL1,ACKR3,ACTA2,ACVR1,ACVR2B,ACVRL1,ADAM8,ADAMTS1,ADAMTS6,ADGRA2,ADGRB1,ADGRB3,ADGRF5,ADGRG1,ADIPOR2,ADM,ADTRP,AGGF1,AGO2,AGTR1,AKT3,ALDH1A2,ALOX5,AMOT,AMOTL1,AMOTL2,ANGPT1,ANGPT2,ANGPT4,ANKRD17,ANTXR1,ANXA1,ANXA2,AP2B1,APLN,APOB,APOH,APOLD1,AQP1,ARID2,ASB4,ATP2B4,B4GALT1,BMP4,BMP7,BMPER,BMPR1A,BMPR2,BRCA1,C3,C5,CALCRL,CALD1,CARD10,CAV1,CCBE1,CCL11,CCM2,CCR2,CD34,CDH13,CDH2,CDH5,CDX4,CHD7,CHI3L1…
226	GO:0030001	metal ion transport	2.18e-26	ABCB7,ABCC8,ABCC9,ABL1,ACTN2,ADGRV1,ADRB2,AHCYL1,AKAP6,AKAP9,AMIGO1,ANO6,ANXA6,AQP1,ARHGAP1,ASIC1,ASIC2,ASIC4,ASIC5,ATG5,ATP12A,ATP1A1,ATP1A2,ATP1B1,ATP1B3,ATP1B4,ATP2A1,ATP2A3,ATP2B1,ATP2B2,ATP2B3,ATP2B4,ATP2C1,ATP2C2,ATP4A,ATP6V1B1,ATP7A,ATP7B,BCL2,BEST1,BIN1,BPIFA1,CABP2,CABP4,CACHD1,CACNA1A,CACNA1C,CACNA1D,CACNA1E,CACNA1F,CACNA1I,CACNA1S,CACNA2D1,CACNA2D2,CACNA2D3,CACNA2D4,CACNB1,CACNB2,CACNB…
227	GO:0007423	sensory organ development	2.58e-26	ABCB5,ACTL6A,ACVR2B,ACVRL1,ADAM10,ADAMTS18,AGTPBP1,AHI1,ALDH1A2,ALDH1A3,ALPK3,AQP1,AQP5,ASCL1,ATF4,ATF6,ATG5,ATOH1,ATP6V1B1,B9D1,BARHL2,BCAR3,BCL11B,BCL2,BCL2L11,BCR,BFSP1,BLOC1S5,BMP2,BMP4,BMP6,BMP7,BMPER,BMPR1B,BMPR2,BNC2,C1QB,C1QTNF5,CABP4,CACNA1C,CACNA1S,CALB1,CC2D2A,CCDC180,CCM2,CDON,CEBPA,CEBPD,CELF4,CHD7,CHRDL1,CHRNA10,CHRNA9,CLCN2,CLIC4,CLN8,CLRN1,CLRN2,COL11A1,COL2A1,COL4A1,COL5A1,COL5A2…
228	GO:0060284	regulation of cell development	3.32e-26	ABL1,ACVR2A,ADA,ADAM8,ADD1,ADGRA2,ADIPOQ,AMBRA1,ANKRD27,ANKRD54,ANXA1,ANXA2,AP3B1,ASCL1,ATOH1,ATP11C,AXIN2,AXL,BAD,BCL2,BCL6,BDNF,BHLHB9,BHLHE40,BHLHE41,BIN1,BMP2,BMP4,BMP7,BMPR1A,BMPR2,BRAF,BRD1,BRINP1,CAPRIN1,CARD11,CASP8,CAV3,CCL11,CCNB1,CCNB2,CCR1,CCR2,CD101,CD28,CD4,CD83,CDC73,CDH4,CDH5,CDK6,CDKL3,CDKL5,CEBPA,CEBPB,CHD7,CLCF1,CLDN18,CLDN5,CLEC4G,CLOCK,CNOT4,CRABP2,CREB1,CRTAM,CSF1,CSF3,CSF3R…
229	GO:0097435	supramolecular fiber organization	3.49e-26	ABI1,ABI2,ABL1,ACAN,ACTC1,ACTN1,ACTN2,ACTR2,ACTR3,ADAMTS12,ADAMTS14,ADAMTS2,ADD1,ADD2,AEBP1,AGFG1,AIF1L,AKAP9,ALMS1,ANKRD23,ANXA2,AP3S2,APC,APOA1,APP,ARAP1,ARF6,ARFGEF1,ARFIP1,ARHGAP12,ARHGAP18,ARHGAP25,ARHGAP28,ARHGAP6,ARHGEF10,ARHGEF10L,ARHGEF18,ARHGEF2,ARHGEF5,ARL2,ARPC2,ARPC5,ARRB1,ATXN7,AXIN1,B4GALT7,BAG4,BAIAP2L1,BAIAP2L2,BCAR1,BCL2,BFSP1,BIN1,BMP10,BRAF,C10H9orf72,CALD1,CAMSAP2,CAMSAP3,CAP…
230	GO:0044087	regulation of cellular component biogenesis	6.49e-26	ABCA1,ABCA3,ABCB7,ABL1,ACE,ACE2,ACTR2,ACTR3,ACVRL1,ADD1,ADD2,ADGRB1,ADGRB3,ADGRL2,AGT,AIDA,AKAIN1,AKAP9,AKIRIN1,ALMS1,AMBRA1,AMIGO1,ANKRD27,ANLN,ANTXR1,APC,APOA1,APOD,APP,ARAP1,ARF6,ARFGEF1,ARHGAP18,ARHGAP24,ARHGAP28,ARHGEF10,ARHGEF10L,ARHGEF18,ARHGEF5,ARHGEF9,ARL2,ARPC2,ARPC5,ATF7IP,ATF7IP2,ATG3,ATG5,ATM,ATP8B1,ATR,BAG4,BAIAP2L1,BAIAP2L2,BBS10,BCL2L11,BDNF,BECN1,BHLHB9,BIN1,BMP7,BRAF,C10H9orf72,…
231	GO:0045937	positive regulation of phosphate metabolic process	1.15e-25	ABI1,ABL1,ACE,ACSL1,ACSL3,ACVR1,ACVR2A,ACVR2B,ACVRL1,ADAM17,ADAM8,ADAM9,ADCYAP1,ADGRF5,ADIPOQ,ADRA1A,ADRA2A,ADRA2B,ADRA2C,ADRB2,ADTRP,AGT,AKAP9,ALKAL1,ALKAL2,ALS2,AMBRA1,ANGPT1,ANGPT4,APP,AR,ARAF,AREG,ARHGEF2,ARHGEF5,ARRB1,ARRB2,ATG14,ATP2B4,AVP,AVPR1B,AXIN1,AXIN2,AXL,AZU1,BAD,BAG4,BANK1,BCAR3,BCL2,BMP10,BMP15,BMP2,BMP3,BMP4,BMP5,BMP6,BMP7,BMP8A,BMP8B,BMPR1A,BMPR1B,BMPR2,BORA,BRAF,BRAT1,BTBD10,BT…
232	GO:0010562	positive regulation of phosphorus metabolic process	1.15e-25	ABI1,ABL1,ACE,ACSL1,ACSL3,ACVR1,ACVR2A,ACVR2B,ACVRL1,ADAM17,ADAM8,ADAM9,ADCYAP1,ADGRF5,ADIPOQ,ADRA1A,ADRA2A,ADRA2B,ADRA2C,ADRB2,ADTRP,AGT,AKAP9,ALKAL1,ALKAL2,ALS2,AMBRA1,ANGPT1,ANGPT4,APP,AR,ARAF,AREG,ARHGEF2,ARHGEF5,ARRB1,ARRB2,ATG14,ATP2B4,AVP,AVPR1B,AXIN1,AXIN2,AXL,AZU1,BAD,BAG4,BANK1,BCAR3,BCL2,BMP10,BMP15,BMP2,BMP3,BMP4,BMP5,BMP6,BMP7,BMP8A,BMP8B,BMPR1A,BMPR1B,BMPR2,BORA,BRAF,BRAT1,BTBD10,BT…
233	GO:0051336	regulation of hydrolase activity	1.46e-25	A2M,A2ML1,ABCE1,ABL1,ABL2,ABR,ACER2,ACVR1C,ADAP1,ADAP2,ADCYAP1,ADRB1,AGAP3,AGT,AGTR1,AHSG,AIFM1,ALS2,AMBP,AMOT,ANGPTL4,ANTXR1,ANXA1,ANXA2,ANXA8,APAF1,APC2,APH1B,APLP2,APOA1,APOA4,APOA5,APOC3,APOH,APP,AQP1,ARAP1,ARAP2,ARAP3,ARF4,ARFGEF1,ARHGAP12,ARHGAP15,ARHGAP22,ARHGAP24,ARHGAP27,ARHGAP29,ARHGAP42,ARHGAP44,ARHGAP6,ARHGAP9,ARHGEF10,ARHGEF16,ARHGEF19,ARHGEF2,ARHGEF26,ARHGEF5,ARHGEF7,ARL1,ARL2,ASAP1…
234	GO:0048732	gland development	1.78e-25	ABL1,ACER1,ADA,AIRE,ALDH1A3,ANXA1,APOA1,AR,AREG,ARF6,ARID5B,ARMC5,ASCL1,ASH1L,ASXL1,ATM,ATP2C2,ATP7B,BCL11B,BCL2,BCL2L11,BMP2,BMP4,BMP7,BMPR1A,BRAF,BRCA2,BSX,BTBD7,BTRC,CACNB4,CAV1,CAV3,CCDC39,CCL11,CCNB2,CCND1,CDK5RAP3,CEBPA,CEBPB,CLCN2,CREB1,CRH,CRHR1,CRKL,CSF1,CSMD1,CSN2,CSN3,CTC1,CTNNB1,CUL3,DAG1,DKK3,DRD2,E2F7,EAF2,EDA,EDAR,EDN1,EDNRA,EGF,ELF3,EPHA2,EPHB3,ERBB4,ESR1,EXT1,EZH2,FA2H,FADD,FASN,…
235	GO:0000122	negative regulation of transcription by RNA polymerase II	1.81e-25	ACVR2B,AEBP1,AEBP2,ALX1,ANKRD33,APBB2,AR,ARID5A,ARID5B,ARX,ASCL1,ATF3,ATF4,ATF7IP,ATN1,ATRX,ATXN1,AURKB,BACH1,BACH2,BAG3,BARX2,BCL11A,BCL6,BCOR,BCORL1,BHLHE40,BHLHE41,BIN1,BMI1,BMP2,BMP4,BMP6,BPTF,BRMS1L,CAV1,CBFA2T2,CBX1,CBX3,CBX5,CBX6,CBX7,CC2D1B,CCND1,CCND3,CDC73,CDX4,CEBPA,CGGBP1,CHD5,CIC,CNOT1,CNOT2,CPEB3,CREB3L1,CREBBP,CRY1,CRY2,CTCF,CTNNB1,CTNNBIP1,CUL3,CUX2,CXXC5,DAB2,DAB2IP,DACH1,DACT1,D…
236	GO:0000278	mitotic cell cycle	2.3e-25	AATF,ABL1,ABRAXAS2,ACVR1,ADAM17,ADAMTS1,AFAP1L2,AKAP8L,AMBRA1,ANAPC1,ANAPC15,ANAPC4,ANAPC5,ANAPC7,ANGEL2,ANKFN1,ANKRD17,ANLN,ANXA1,APC,APP,APPL2,ARHGEF10,ARPP19,ASAH2,ASCL1,ASNS,ASPM,ATAD5,ATM,ATRX,AURKB,BABAM2,BACH1,BAZ1B,BCCIP,BCL2,BCL7A,BCL7B,BCL7C,BECN1,BLM,BMP4,BMP7,BORA,BRCA1,BRCA2,BRD4,BRD7,BRINP1,BRINP2,BRINP3,BRSK2,BTG2,BTG3,BTG4,BUB1,BUB1B,BUB3,CACUL1,CASP2,CAV2,CCL2,CCNA1,CCNB1,CCNB2,C…
237	GO:0008285	negative regulation of cell population proliferation	2.33e-25	A4GNT,ABI3BP,ACKR3,ACVR1C,ACVRL1,ADARB1,ADGRG1,ADIPOQ,ADORA3,AGTPBP1,AIMP1,AKIRIN1,ALDH1A2,ALOX5,AMBRA1,APC,APLN,APOD,APOH,APP,AQP11,AR,ARG1,ARG2,ARID2,ATF5,ATG13,ATM,ATOH8,ATRAID,AXIN2,B4GALT1,B4GALT7,BCL11B,BCL2,BCL6,BECN1,BLK,BMP2,BMP4,BMP5,BMP7,BMPR1B,BMPR2,BNIPL,BRCA2,BRD7,BTG2,BTG4,BTK,C1H18orf54,CASK,CASP3,CAV1,CAV2,CBFA2T3,CBLB,CCL2,CD109,CD274,CD80,CD86,CD9,CDC73,CDH13,CDH5,CDK6,CDKN1C,C…
238	GO:0007420	brain development	2.33e-25	AATK,ABL1,ADGRG1,ADGRL3,AGTPBP1,AHI1,AK8,AKNA,AKT3,ALDH1A2,ALDH1A3,AMIGO1,ANAPC7,APAF1,APOD,APP,AQP1,ARCN1,ARL13B,ARMC4,ARNT2,ARX,ASCL1,ATF5,ATG16L1,ATM,ATOH1,ATP1A2,ATRX,AXL,BARHL1,BBS1,BCAN,BCL11B,BCL2,BCR,BMI1,BMP2,BMP4,BMP7,BMPR1A,BPTF,BRCA2,BTBD3,BTG2,C13H21orf91,C2CD3,CADM2,CBLN1,CCDC141,CCDC39,CCIN,CCKAR,CD3E,CDH2,CDK5RAP2,CDON,CENPF,CEP120,CFAP43,CHD7,CIC,CITED1,CLN5,CNTN1,CNTN2,CNTN5,CNT…
239	GO:0008284	positive regulation of cell population proliferation	4.19e-25	ABL1,ACER2,ACER3,ACVRL1,ADA,ADAM10,ADAM17,ADAMTS1,ADGRG1,ADM,AGGF1,AGTR1,AKT3,ALDH1A2,ANXA1,APLN,AQP1,AQP11,AR,AREG,ASCL1,ASH2L,ATAD5,B4GALT1,BAD,BAMBI,BCL2,BCL6,BCL7A,BCL7B,BCL7C,BIRC6,BMI1,BMP10,BMP2,BMP4,BMP5,BMP6,BMPR1A,BMPR1B,BMPR2,BST1,BTC,CACUL1,CALCRL,CARD11,CAV2,CCAR1,CCL11,CCL5,CCNB1,CCND1,CCND2,CCPG1,CCR2,CD248,CD274,CD276,CD28,CD38,CD3E,CD40LG,CD47,CD6,CD80,CD81,CD86,CDC42,CDC7,CDCA7L…
240	GO:0030029	actin filament-based process	7.72e-25	ABCC9,ABI1,ABI2,ABL1,ABLIM2,ABLIM3,ACAP2,ACTB,ACTBL2,ACTC1,ACTN1,ACTN2,ACTR2,ACTR3,ADD1,ADD2,AIF1L,AKAP11,AKAP9,ALMS1,AMOT,AMOTL1,AMOTL2,ANKRD23,ANLN,ANTXR1,ANXA1,AP3S2,APOA1,AQP1,ARAP1,ARF6,ARFGEF1,ARFGEF3,ARFIP1,ARHGAP12,ARHGAP18,ARHGAP25,ARHGAP26,ARHGAP28,ARHGAP44,ARHGAP6,ARHGDIB,ARHGEF10,ARHGEF10L,ARHGEF17,ARHGEF18,ARHGEF19,ARHGEF2,ARHGEF5,ARPC2,ARPC5,ARRB1,ASB2,ATP2C1,ATXN3,BAG4,BAIAP2L1,BAI…
241	GO:0046903	secretion	7.85e-25	ABCA1,ABCA12,ABCB11,ABCG1,ACE,ACSL3,ACVR1C,ACVR2B,ADA,ADAM9,ADCY1,ADCY5,ADCY8,ADCYAP1,ADORA1,ADRA2A,ADTRP,AGR2,ALOX12B,ALOX5,ANKRD1,ANO1,ANXA1,AP1G1,APBA1,APBA2,APBB3,AQP1,AQP5,ARF6,ARFGAP3,ARFIP1,ARHGEF7,ARL8B,ASIC1,ATG5,ATP7B,AVPR1B,AXL,BACE1,BAD,BCR,BDKRB2,BLK,BLOC1S6,BMP2,BRAF,BRSK2,C1QTNF1,C1QTNF3,C1QTNF5,C2CD2L,C7H6orf125,CA9,CACNA1F,CACNA1I,CACNB2,CACNB4,CADPS,CADPS2,CARTPT,CASK,CAV1,CAVIN…
242	GO:0022603	regulation of anatomical structure morphogenesis	9.7e-25	ABL1,ACVRL1,ADA,ADAMTS1,ADAMTS12,ADCK1,ADGRA2,ADGRB1,ADGRB3,ADM,AGGF1,AGO2,AGT,AHI1,AJAP1,AKT3,ALOX5,AMOT,ANGPT2,ANGPT4,ANKRD27,ANKRD6,ANXA1,APOH,AQP1,AR,ARAP1,ARAP3,ARHGAP15,ARHGAP18,ARHGAP44,ARHGEF18,ATP2B4,BAMBI,BCL9L,BCR,BDNF,BHLHB9,BMP2,BMP4,BMP7,BMPER,BMPR1A,BMPR2,BNIP3,BRAF,BRCA1,BRSK2,BRWD3,BTBD7,BVES,C3,C5,C9H11orf65,CAPRIN1,CAPZB,CAV3,CCBE1,CCL11,CCL2,CCR2,CD34,CD44,CDC42EP1,CDC42EP2,CD…
243	GO:0045321	leukocyte activation	1.02e-24	ABL1,ADA,ADAM10,ADAM8,ADAM9,ADGRF5,ADGRG3,AHR,AICDA,AIRE,AMBRA1,AMCF-II,ANXA1,AP1G1,AP3B1,APBB1IP,APP,ARG1,ARG2,ARMC5,ATAD5,ATG5,ATM,ATP11C,AXL,AZU1,BAD,BANK1,BATF,BATF2,BCL11B,BCL2,BCL3,BCL6,BCR,BLK,BLOC1S6,BMI1,BMP4,BPI,BRAF,BTK,CAMK4,CARD11,CASP3,CAV1,CBLB,CCL19,CCND3,CCR2,CCR7,CD177,CD180,CD19,CD2,CD200,CD22,CD226,CD244,CD274,CD276,CD28,CD38,CD3D,CD3E,CD4,CD40LG,CD44,CD47,CD48,CD5,CD6,CD79B,C…
244	GO:0002376	immune system process	1.14e-24	A2M,ABCB9,ABL1,ABL2,ACE,ACKR2,ACKR3,ACOD1,ACTR2,ACTR3,ACVR2A,ADA,ADAM10,ADAM15,ADAM17,ADAM8,ADAM9,ADAR,ADCY7,ADD1,ADD2,ADGRF5,ADGRG3,ADIPOQ,ADORA1,ADTRP,AHR,AHSP,AICDA,AIMP1,AIRE,AKAP1,AKIRIN1,ALAS2,ALOX5,ALPK1,AMBRA1,AMCF-II,ANGPT1,ANKHD1,ANKRD17,ANKRD54,ANO6,ANXA1,AP1G1,AP3B1,APBB1IP,APOA1,APOA4,APOD,APP,AQP4,ARG1,ARG2,ARHGEF2,ARHGEF5,ARID4A,ARL8B,ARMC5,ARRB2,ARTN,ASXL1,ATAD5,ATG5,ATM,ATP11C,AX…
245	GO:0051248	negative regulation of protein metabolic process	1.68e-24	A2M,A2ML1,AATF,ABL1,ACOT8,ADAR,ADARB1,ADGRB1,ADIPOQ,AGO1,AGO2,AGT,AHSG,AIDA,AMBP,ANGPT1,ANXA2,ANXA8,APC,APLP2,APOD,APP,AQP1,AQP11,ARRB1,ARRB2,ATG14,ATG5,ATRAID,AVP,AXIN1,AZIN1,BANK1,BANP,BCOR,BDKRB2,BEX4,BIN1,BIRC6,BMP2,BMP4,BMP7,BOD1,BOD1L1,BRCA1,BTG2,BUB1B,BUB3,C10H9orf72,C3,C5,CAMK2N1,CAPN3,CAPRIN1,CASP3,CAST,CAV1,CAV3,CBL,CD109,CD44,CD84,CDK5RAP3,CDKN1C,CDKN2B,CDKN2C,CDYL,CEP85,CHAC1,CHORDC1,…
246	GO:1902533	positive regulation of intracellular signal transduction	1.69e-24	ABL1,ABRA,ACKR3,ADA,ADAM8,ADAM9,ADCYAP1,ADGRG1,ADIPOQ,ADRA1A,ADRA1B,ADRA2A,ADRA2B,ADRA2C,ADRB2,ADRB3,AGT,AKAP12,AKT3,ALKAL1,ALKAL2,ALOX12B,ALPK1,ANGPT1,ANKRD1,ANKRD17,ANKRD6,ANO2,APOA1,APP,AR,ARHGAP8,ARHGEF2,ARHGEF3,ARHGEF5,ARRB1,ARRB2,ATM,ATR,AVPR1B,AXIN1,AXL,BAD,BAG4,BANK1,BCAP31,BCAR3,BECN1,BMP2,BMP4,BMP6,BMPER,BMPR1A,BMPR2,BRAF,BRD4,C1QTNF1,C1QTNF4,CAMTA1,CARD11,CARTPT,CASP1,CASP10,CASP8,CASS…
247	GO:0043408	regulation of MAPK cascade	1.93e-24	ABL1,ACKR3,ADAM8,ADAM9,ADCYAP1,ADIPOQ,ADRA1A,ADRA1B,ADRA2A,ADRA2B,ADRA2C,ADRB2,ADRB3,AGT,AIDA,ALKAL1,ALKAL2,ALOX12B,ANGPT1,ANKRD6,APIP,APP,AR,ARHGAP8,ARHGEF2,ARHGEF5,ARRB1,ARRB2,ASH1L,ATF3,ATP6AP2,AVPR1B,AXIN1,BANK1,BCAR3,BMP2,BMP4,BMP7,BMPER,BRAF,C1QTNF1,CARTPT,CAV1,CAV2,CAV3,CAVIN3,CCL1,CCL14,CCL16,CCL17,CCL19,CCL20,CCL5,CCR1,CD4,CD44,CD81,CDC42,CDH2,CDK10,CDK5RAP3,CDON,CHI3L1,CHRNA7,CRKL,CSF1R…
248	GO:0043549	regulation of kinase activity	3.54e-24	ABI1,ABL1,ACE,ACSL1,ACVR2B,ADAM17,ADAM8,ADAM9,ADAR,ADARB1,ADCYAP1,ADIPOQ,ADRA1A,ADRA2A,ADRA2B,ADRA2C,ADRB2,AGT,AIDA,ALKAL1,ALKAL2,ALS2,AMBRA1,ANGPT1,ANGPT4,ANKRD54,APC,APP,AREG,ARHGEF5,ATG14,ATP2B4,AXIN1,AXIN2,AXL,AZU1,BAD,BCCIP,BLM,BMP2,BMP4,BMP7,BMPR1A,BMPR1B,BMPR2,BORA,BTC,CAB39,CAB39L,CACUL1,CAMK2N1,CAMKK1,CAMKK2,CARD10,CARTPT,CASP3,CASS4,CAV1,CAV3,CBL,CCL19,CCNA1,CCNB1,CCNB2,CCNB3,CCND1,CCND…
249	GO:0000904	cell morphogenesis involved in differentiation	4.29e-24	ABI1,ABL1,ACTBL2,ACTN1,ADARB1,ADCY1,ADGRB3,ALCAM,ANKRD27,APLP2,APP,AR,ARHGAP44,ARHGEF25,ARHGEF26,ARL13B,ARTN,ARX,ATF4,ATOH1,B3GNT2,B4GALT5,B4GALT6,BARHL2,BBS1,BCL11B,BCL2,BDNF,BHLHB9,BMP7,BMPR1B,BMPR2,BOC,BRAF,BRSK2,BSG,BTBD3,C10H9orf72,CABP4,CAPRIN1,CCDC88C,CCKAR,CDC42,CDH11,CDH2,CDH4,CDHR1,CDK5,CDKL3,CDKL5,CHL1,CHRNA7,CLEC1B,CLIC4,CLRN1,CLRN2,CNP,CNTN1,CNTN2,CNTN4,CNTN5,CNTN6,CNTNAP1,COL15A1,CO…
250	GO:0007017	microtubule-based process	4.46e-24	ABL1,ABRAXAS2,ACTR10,ACTR2,ACTR3,ADCY10,ADCY3,AGTPBP1,AKAP4,AKAP9,ALMS1,ANKFN1,AP3B1,AP3B2,AP3M2,AP3S2,APC,APC2,APOB,APP,ARHGAP21,ARHGEF10,ARHGEF2,ARL2,ARL8B,ARMC2,ARMC4,ARMCX3,ASH1L,ASPM,ATF5,ATP2B4,ATRX,ATXN3,ATXN7,AUNIP,AURKB,AXIN1,BBS1,BBS12,BCCIP,BICD1,BICD2,BICDL2,BLOC1S1,BLOC1S4,BLOC1S5,BLOC1S6,BORA,BORCS5,BRCA1,BRCA2,BRSK2,C14H10orf90,C1H15orf65,C2CD3,CABS1,CACNA1I,CAMSAP2,CAMSAP3,CAPN6,C…
251	GO:0006811	monoatomic ion transport	4.61e-24	ABCB7,ABCC4,ABCC8,ABCC9,ABL1,ACTN2,ADGRV1,ADRB2,AHCYL1,AKAP6,AKAP9,AMIGO1,ANO1,ANO10,ANO2,ANO3,ANO4,ANO5,ANO6,ANXA6,AQP1,ARHGAP1,ASIC1,ASIC2,ASIC4,ASIC5,ATG5,ATP12A,ATP13A1,ATP13A3,ATP13A4,ATP13A5,ATP1A1,ATP1A2,ATP1B1,ATP1B3,ATP1B4,ATP2A1,ATP2A3,ATP2B1,ATP2B2,ATP2B3,ATP2B4,ATP2C1,ATP2C2,ATP4A,ATP6V0A1,ATP6V0A2,ATP6V0A4,ATP6V0D2,ATP6V0E1,ATP6V1A,ATP6V1B1,ATP6V1B2,ATP6V1C1,ATP6V1C2,ATP6V1D,ATP6V1E2…
252	GO:0010243	response to organonitrogen compound	4.65e-24	ABAT,ABCC9,ACTB,ACTN2,ACVR1C,ADA,ADCY5,ADCY8,ADIPOQ,ADORA1,ADRB2,ADTRP,AGTR1,AGTRAP,AHCYL1,AHR,AKAP6,AKAP9,AMFR,ANKZF1,ANXA1,AOC1,APC,APP,AQP1,AQP11,AQP8,AQP9,ARHGEF2,ASIC1,ATF1,ATF4,ATP2B1,ATP2B4,ATXN3,BAIAP2L1,BCAP31,BCAR3,BCL2,BLM,BRCA1,BRSK2,C2CD5,CACNA1A,CACNA2D1,CACNB1,CALR3,CALY,CAMK2A,CAPN2,CASP1,CASP3,CASQ2,CASTOR1,CAV1,CAV2,CCDC47,CCND3,CD81,CD9,CDH13,CEBPB,CFTR,CHRM2,CHRM5,CHRNA7,CITED…
253	GO:0014070	response to organic cyclic compound	4.78e-24	ABAT,ABCC9,ABHD2,ACTB,ADA,ADCY3,ADCY5,ADCY8,ADORA1,ADTRP,AHR,AKAP6,AKAP9,ALAS1,ANXA1,AOC1,APOA4,AQP1,AQP8,AQP9,AR,AREG,ARID1A,ATF1,ATF4,ATP1A1,ATP1A2,ATP2B4,BCL2,BLM,BMP2,BMP4,BMP7,BRCA1,BTRC,CALY,CASP1,CASP3,CASQ2,CAV1,CAV2,CCDC62,CCL2,CCR5,CD83,CEBPA,CFTR,CHRM2,CHRM5,CITED1,CLOCK,CNOT1,CNOT2,CNOT9,COLEC12,CREB1,CRHBP,CRY1,CRY2,CTNNA1,CTNNB1,CYP1A1,CYP24A1,DAB2,DDIT4,DDX1,DDX21,DDX58,DHX36,DHX9,…
254	GO:0030855	epithelial cell differentiation	4.78e-24	ABCA12,ABL1,ACER1,ACTA2,ACTL8,ACVR1,ACVR2B,ACVRL1,ADAM9,ADAMTSL4,ADD1,ADIPOQ,AGR2,AHI1,AJAP1,AKR1B1,ANXA1,ANXA4,ANXA7,APOLD1,AR,ARHGEF26,ARID4A,ARX,ASAH1,ASCL1,ASXL1,ATF4,ATOH1,ATOH8,ATRX,B4GALT1,B9D1,BAD,BARX1,BCCIP,BCL11B,BCR,BDH2,BFSP1,BMP15,BMP2,BMP4,BMP5,BMP6,BMP7,BMPR2,CAMSAP3,CASP14,CASP3,CAV1,CBFA2T2,CCDC180,CCDC88C,CCM2,CCND1,CD109,CD34,CDC42,CDH2,CDH3,CDH5,CDHR2,CDK1,CDK6,CEBPA,CEBPB,CE…
255	GO:0003013	circulatory system process	6.8e-24	ABCC1,ABCC9,ACE,ACE2,ACTA2,ACTC1,ACTG2,ACVRL1,ADA,ADIPOQ,ADM,ADORA1,ADRA1A,ADRA1B,ADRA2A,ADRA2B,ADRA2C,ADRB1,ADRB2,ADRB3,AGT,AGTR1,AGTRAP,AKAP9,ANGPT1,ANPEP,AR,ARHGAP42,ASB3,ATG5,ATP1A1,ATP1A2,ATP1B1,ATP2B1,ATP2B4,ATP6AP2,AVPR1B,BCR,BDKRB2,BIN1,BMP10,BMP6,BMPR2,BVES,C4H1orf226,CACNA1C,CACNA1D,CACNA2D1,CACNB2,CARTPT,CASQ2,CAV1,CAV3,CD34,CDC42,CDH5,CHD7,CHRM2,CHRNA7,CLDN5,COL1A2,COMP,CORIN,CORO2B,C…
256	GO:0000003	reproduction	1.11e-23	A1CF,ABHD2,ACE,ACOX1,ACSL4,ACTL7A,ACTL9,ACTR2,ACTR3,ACVR1,ACVR1C,ACVR2A,ADA,ADAM2,ADAM3A,ADAMTS1,ADAMTS2,ADCY3,ADGRG1,ADIG,AFF4,AGFG1,AGO2,AKAP4,ALKBH5,AMHR2,ANTXR1,ANXA1,AP3B1,APITD1,APOB,APP,AR,AREG,ARHGDIB,ARID4A,ARID5B,ARMC2,ASB1,ASH1L,ASPM,ASZ1,ATM,ATN1,ATP2B4,ATP8B3,ATRX,AWN,AXL,B4GALT1,BBS1,BCAP31,BCL2,BCL2L11,BCL6,BMP15,BMP4,BMP6,BMP7,BMPR1A,BMPR1B,BMPR2,BOLL,BRCA2,BRDT,BRINP1,BRIP1,BUB1,…
257	GO:0048871	multicellular organismal homeostasis	1.31e-23	ABCA12,ABCA3,ABCA4,ABHD6,ABL1,ACACA,ACACB,ACSL1,ACVR2A,ACVR2B,ADA,ADAM8,ADAMTS5,ADAR,ADD1,ADGRF5,ADGRG1,ADGRV1,ADIPOQ,ADIPOR2,ADRB1,ADRB2,ADRB3,AHSP,AIPL1,AKAP11,AKR1B1,AKT3,ALAS2,ANGPT1,ANKRD54,ANXA1,AP3B1,AQP1,AQP2,AQP4,AQP6,AQP7,ARHGEF5,ARID4A,ARMCX1,ASXL1,ATF4,ATP6V1B1,AXL,BBS1,BBS10,BBS12,BCL2,BCL2L11,BCL6,BCR,BMP4,BMP6,BPGM,BPIFA1,BRD1,BTBD9,C1H15orf41,CARD11,CARTPT,CASP3,CAV1,CCNB2,CCR2,CC…
258	GO:0032101	regulation of response to external stimulus	1.36e-23	A2M,ACOD1,ADA,ADAM10,ADAM17,ADAM8,ADAMTS12,ADAMTS18,ADAR,ADGRA2,ADIPOQ,ADORA1,ADTRP,AHSG,AIPL1,AJAP1,AKIRIN1,AKNA,ALOX5,ALPK1,ANGPT2,ANKRD17,ANO6,ANXA1,ANXA2,AOAH,AP1G1,AP3B1,APOA1,APOH,APP,AREL1,ARG1,ARG2,ARRB2,ARTN,ASH1L,ATG5,BCL2,BCL6,BCR,BMP6,BMPR2,BPIFB1,BRAF,BRD4,BST1,C1QTNF1,C1QTNF3,C3,C5,CADM1,CAMK1D,CAMK2N1,CAPN3,CARTPT,CASK,CASP1,CAV1,CCL19,CCL2,CCL5,CCR1,CCR2,CCR6,CCR7,CD109,CD14,CD180…
259	GO:0032989	cellular component morphogenesis	1.73e-23	ABI1,ABL1,ACTBL2,ACTC1,ACTL9,ACTN2,ADARB1,ADCY1,ADGRB3,AGFG1,ALCAM,ALS2,ANKRD23,ANKRD27,APLP2,APP,ARHGAP44,ARHGEF25,ARTN,ARX,ATOH1,B3GNT2,B4GALT5,B4GALT6,BARHL2,BCL11B,BCL2,BDNF,BHLHB9,BMP10,BMP7,BMPR1B,BMPR2,BOC,BRAF,BRSK2,BSG,BTBD3,C10H9orf72,CAPN3,CAPRIN1,CASQ1,CAV3,CCDC136,CCKAR,CD44,CD9,CDC42,CDH11,CDH2,CDH4,CDK5,CDKL3,CDKL5,CHL1,CHRNA7,CNP,CNTN1,CNTN2,CNTN4,CNTN5,CNTN6,CNTNAP1,CORO1C,CPNE5,…
260	GO:0022414	reproductive process	1.94e-23	A1CF,ABHD2,ACE,ACOX1,ACSL4,ACTL7A,ACTL9,ACTR2,ACTR3,ACVR1,ACVR1C,ACVR2A,ADA,ADAM2,ADAM3A,ADAMTS1,ADAMTS2,ADCY3,ADGRG1,ADIG,AFF4,AGFG1,AGO2,AKAP4,ALKBH5,AMHR2,ANTXR1,ANXA1,AP3B1,APITD1,APOB,APP,AR,AREG,ARHGDIB,ARID4A,ARID5B,ARMC2,ASB1,ASH1L,ASPM,ASZ1,ATM,ATN1,ATP2B4,ATP8B3,ATRX,AWN,AXL,B4GALT1,BBS1,BCAP31,BCL2,BCL2L11,BCL6,BMP15,BMP4,BMP6,BMP7,BMPR1A,BMPR1B,BMPR2,BOLL,BRCA2,BRDT,BRINP1,BRIP1,BUB1,…
261	GO:0048598	embryonic morphogenesis	2.03e-23	ABL1,ACVR1,ACVR2A,ACVR2B,ADIPOQ,ADM,AFF3,AHI1,ALDH1A2,ALDH1A3,ALX1,ALX3,ALX4,AMOT,APAF1,APLN,APOA1,AR,ARL13B,ARMC5,ASB2,ATOH1,ATOH8,ATP6V1B1,AXIN1,B9D1,BCL2L11,BCR,BLOC1S5,BMI1,BMP4,BMP7,BMPR1A,BMPR2,C2CD3,CACNA1C,CASP3,CC2D2A,CCDC39,CDON,CER1,CHD7,CHRNA10,CHRNA9,CHST11,CLRN1,CLRN2,CLUAP1,COL11A1,COL12A1,COL2A1,COL4A2,COL5A1,COL5A2,COL8A1,CRABP2,CRB2,CTHRC1,CTNNB1,CUL3,DAG1,DKK1,DLG1,DLX2,DSCAML1…
262	GO:0030155	regulation of cell adhesion	3.61e-23	ABCA12,ABI3BP,ABL1,ACER2,ACVRL1,ADA,ADAM10,ADAM15,ADAM19,ADAM8,ADAM9,ADAMTS18,ADGRG1,ADIPOQ,ADTRP,AGR2,AJAP1,AKNA,ALOX5,AMBRA1,ANGPT1,ANGPT2,ANXA1,AP3B1,APBB1IP,APOA1,APOD,ARG1,ARG2,ARPC2,ASS1,ATM,ATXN3,AZU1,BAD,BAG4,BCL2,BCL6,BLK,BMI1,BMP2,BMP4,BMP6,BMP7,BRAF,BST1,C1QTNF1,CAMSAP3,CARD11,CARMIL1,CASK,CASP3,CASS4,CAV1,CBLB,CCDC80,CCL28,CCR2,CCR7,CD274,CD276,CD28,CD3E,CD40LG,CD44,CD47,CD5,CD6,CD80,…
263	GO:0048878	chemical homeostasis	4.35e-23	ABCA1,ABCA12,ABCA3,ABCA5,ABCB11,ABCB7,ABCC6,ABCD1,ABCG1,ABCG5,ABCG8,ABHD4,ABL1,ACACA,ACO1,ACOX1,ACOX2,ACOX3,ACOXL,ADCY5,ADCY8,ADGRF5,ADIPOQ,ADIPOR2,ADRA2A,AKAP11,AKR1B1,ALOX5,ANGPTL4,ANKH,ANO1,ANXA6,AP3B1,APOA1,APOA4,APOA5,APOB,APOC3,APP,APPL2,AQP1,AQP11,AQP2,AQP4,AQP6,AQP7,ASGR2,ATF4,ATG5,ATP12A,ATP13A1,ATP13A3,ATP13A4,ATP13A5,ATP1A1,ATP1A2,ATP1B1,ATP1B3,ATP2A1,ATP2A3,ATP2B1,ATP2B2,ATP2B3,ATP2B4…
264	GO:0042327	positive regulation of phosphorylation	6.2e-23	ABI1,ABL1,ACE,ACSL1,ACVR1,ACVR2A,ACVR2B,ACVRL1,ADAM17,ADAM8,ADAM9,ADCYAP1,ADIPOQ,ADRA1A,ADRA2A,ADRA2B,ADRA2C,ADRB2,ADTRP,AGT,AKAP9,ALKAL1,ALKAL2,ALS2,AMBRA1,ANGPT1,ANGPT4,APP,AR,ARAF,AREG,ARHGEF2,ARHGEF5,ARRB1,ARRB2,ATG14,ATP2B4,AVP,AXIN1,AXIN2,AXL,AZU1,BAD,BAG4,BANK1,BCAR3,BCL2,BMP10,BMP15,BMP2,BMP3,BMP4,BMP5,BMP6,BMP7,BMP8A,BMP8B,BMPR1A,BMPR1B,BMPR2,BORA,BRAF,BRAT1,BTBD10,BTC,C3,CAB39,CAB39L,CA…
265	GO:0048514	blood vessel morphogenesis	7.64e-23	ABL1,ACKR3,ACVR1,ACVRL1,ADAM8,ADAMTS1,ADGRA2,ADGRB1,ADGRB3,ADGRF5,ADGRG1,ADIPOR2,ADM,ADTRP,AGGF1,AGO2,AGTR1,AKT3,ALOX5,AMOT,AMOTL1,AMOTL2,ANGPT1,ANGPT2,ANGPT4,ANXA1,ANXA2,APOB,APOH,APOLD1,AQP1,ARID2,ASB4,ATP2B4,B4GALT1,BMP4,BMPER,BMPR1A,BMPR2,BRCA1,C3,C5,CALCRL,CALD1,CARD10,CAV1,CCBE1,CCL11,CCM2,CCR2,CD34,CDH13,CDH2,CDH5,CHD7,CHI3L1,CITED1,CLDN5,CLEC14A,CLIC4,CNMD,COL15A1,COL18A1,COL22A1,COL4A1,C…
266	GO:1905114	cell surface receptor signaling pathway involved in cell-cell signaling	7.72e-23	ABL1,ADGRA2,ADORA1,ADRB2,ALPK2,AMER1,AMER2,AMER3,AMFR,ANKRD6,APC,APC2,APCDD1L,APP,ARL6,ATP6AP2,ATP6V1C2,AXIN1,AXIN2,BAMBI,BARX1,BCL9,BCL9L,BICC1,BMP2,BMP4,BTRC,C3,CAV1,CBLN1,CCDC88C,CCND1,CCNY,CCNYL1,CDC73,CDH2,CDH3,CDK14,CELF4,CHRNA1,CHRNA10,CHRNA5,CHRNA6,CHRNA7,CHRNA9,CHRNB3,CHRNE,COL1A1,CPE,CRBN,CSNK1A1,CSNK1D,CSNK1G1,CSNK1G2,CSNK1G3,CTHRC1,CTNNB1,CTNNBIP1,CTNND2,CUL3,CUX2,CYLD,DAAM2,DAB2,DAB2…
267	GO:0032990	cell part morphogenesis	1.1e-22	ABI1,ABL1,ACTBL2,ADARB1,ADCY1,ADGRB3,ALCAM,ALS2,ANKRD27,APLP2,APP,ARHGAP44,ARHGEF25,ARTN,ARX,ATOH1,B3GNT2,B4GALT5,B4GALT6,BARHL2,BCL11B,BCL2,BDNF,BHLHB9,BMP7,BMPR1B,BMPR2,BOC,BRAF,BRSK2,BSG,BTBD3,C10H9orf72,CAPRIN1,CCKAR,CD44,CDC42,CDH11,CDH2,CDH4,CDK5,CDKL3,CDKL5,CHL1,CHRNA7,CNP,CNTN1,CNTN2,CNTN4,CNTN5,CNTN6,CNTNAP1,CORO1C,CPNE5,CPNE9,CRABP2,CREB1,CRMP1,CSF1R,CSPG5,CTNNB1,CTNND2,CUX2,CXCL12,CYFI…
268	GO:0045596	negative regulation of cell differentiation	1.42e-22	ABCA5,ACVRL1,ADAMTS12,ADGRV1,ADIPOQ,AKIRIN1,ANKRD17,ANXA1,APP,ASCL1,ASXL1,ATOH1,AXIN1,AXIN2,BAMBI,BBS12,BCL6,BCL7A,BCL7B,BCL7C,BHLHE41,BMP2,BMP4,BMP7,BMPR1A,BMPR2,BRINP1,CAV1,CAV3,CCL11,CCL17,CCNB1,CCNB2,CCND1,CDC73,CDK12,CDK13,CDK5RAP2,CDK6,CDKL3,CEBPA,CHADL,CHRD,CITED1,CLDN18,CLEC4G,CNTN2,CNTN4,COL5A1,COL5A2,CRIM1,CTLA4,CTNNA1,CTNNB1,CXCL14,DAAM2,DAB2IP,DDX6,DIP2B,DISP3,DKK1,DLX1,DLX2,DNAJB11,D…
269	GO:0030097	hemopoiesis	1.44e-22	ABI1,ABL1,ACE,ACP6,ACTN1,ACVR2A,ADA,ADAM8,ADAR,ADD1,ADD2,ADGRF5,ADGRG3,ADIPOQ,AGPAT5,AHSP,AIRE,ALAS2,AMBRA1,ANGPT1,ANKRD54,ANXA1,ANXA2,AP3B1,APP,ARHGEF7,ARID4A,ARMC5,ARMC6,ASXL1,ATF4,ATG5,ATM,ATP11C,AXL,BAD,BATF,BATF2,BCL11B,BCL2,BCL3,BCL6,BCR,BLK,BMI1,BMP2,BMP4,BPGM,BRAF,BRCA2,BRD1,BTK,BVES,C1H15orf41,C5H12orf29,CALCR,CAMK4,CARD11,CASP3,CASP8,CBFA2T3,CCR1,CCR2,CCR7,CD101,CD109,CD19,CD28,CD34,CD3…
270	GO:0120039	plasma membrane bounded cell projection morphogenesis	1.6e-22	ABI1,ABL1,ACTBL2,ADARB1,ADCY1,ADGRB3,ALCAM,ALS2,ANKRD27,APLP2,APP,ARHGAP44,ARHGEF25,ARTN,ARX,ATOH1,B3GNT2,B4GALT5,B4GALT6,BARHL2,BCL11B,BCL2,BDNF,BHLHB9,BMP7,BMPR1B,BMPR2,BOC,BRAF,BRSK2,BSG,BTBD3,C10H9orf72,CAPRIN1,CCKAR,CD44,CDC42,CDH11,CDH2,CDH4,CDK5,CDKL3,CDKL5,CHL1,CHRNA7,CNP,CNTN1,CNTN2,CNTN4,CNTN5,CNTN6,CNTNAP1,CORO1C,CPNE5,CPNE9,CRABP2,CREB1,CRMP1,CSF1R,CTNNB1,CTNND2,CUX2,CXCL12,CYFIP1,CYF…
271	GO:0048858	cell projection morphogenesis	2.62e-22	ABI1,ABL1,ACTBL2,ADARB1,ADCY1,ADGRB3,ALCAM,ALS2,ANKRD27,APLP2,APP,ARHGAP44,ARHGEF25,ARTN,ARX,ATOH1,B3GNT2,B4GALT5,B4GALT6,BARHL2,BCL11B,BCL2,BDNF,BHLHB9,BMP7,BMPR1B,BMPR2,BOC,BRAF,BRSK2,BSG,BTBD3,C10H9orf72,CAPRIN1,CCKAR,CD44,CDC42,CDH11,CDH2,CDH4,CDK5,CDKL3,CDKL5,CHL1,CHRNA7,CNP,CNTN1,CNTN2,CNTN4,CNTN5,CNTN6,CNTNAP1,CORO1C,CPNE5,CPNE9,CRABP2,CREB1,CRMP1,CSF1R,CSPG5,CTNNB1,CTNND2,CUX2,CXCL12,CYFI…
272	GO:1901698	response to nitrogen compound	3.17e-22	ABAT,ABCC9,ACTB,ACTN2,ACVR1C,ADA,ADCY5,ADCY8,ADIPOQ,ADORA1,ADRB2,ADTRP,AGRN,AGTR1,AGTRAP,AHCYL1,AHR,AKAP6,AKAP9,AMFR,ANKZF1,ANXA1,AOC1,APC,APP,AQP1,AQP11,AQP8,AQP9,ARHGEF2,ASIC1,ATF1,ATF4,ATP2B1,ATP2B4,ATRX,ATXN3,BAIAP2L1,BCAP31,BCAR3,BCL2,BLM,BRCA1,BRSK2,C2CD5,CACNA1A,CACNA2D1,CACNB1,CALR3,CALY,CAMK2A,CAPN2,CASP1,CASP3,CASQ2,CASTOR1,CAV1,CAV2,CCDC47,CCL19,CCND3,CD81,CD9,CDH13,CEBPB,CFTR,CHRM2,CH…
273	GO:0008015	blood circulation	3.44e-22	ABCC9,ACE,ACE2,ACTA2,ACTC1,ACTG2,ACVRL1,ADA,ADIPOQ,ADM,ADORA1,ADRA1A,ADRA1B,ADRA2A,ADRA2B,ADRA2C,ADRB1,ADRB2,ADRB3,AGT,AGTR1,AGTRAP,AKAP9,ANGPT1,ANPEP,AR,ARHGAP42,ASB3,ATG5,ATP1A1,ATP1A2,ATP1B1,ATP2B1,ATP2B4,ATP6AP2,AVPR1B,BCR,BDKRB2,BIN1,BMP10,BMP6,BMPR2,BVES,C4H1orf226,CACNA1C,CACNA1D,CACNA2D1,CACNB2,CARTPT,CASQ2,CAV1,CAV3,CD34,CDC42,CDH5,CHD7,CHRM2,CHRNA7,CLDN5,COL1A2,COMP,CORIN,CORO2B,CPS1,CS…
274	GO:0033993	response to lipid	3.46e-22	ABCA1,ABCG1,ABHD2,ABL1,ABL2,ACACA,ACER2,ACOD1,ADAM15,ADAM17,ADAM9,ADCY3,ADCY5,ADTRP,AHR,AICDA,ALAS1,ALDH1A2,AMCF-II,ANKRD1,ANXA1,APOA4,AQP1,AR,AREG,ARID1A,ASCL1,ASXL1,ATM,ATP1A1,ATP1A2,AXL,BAD,BCL2,BCR,BMP4,BMP6,BMP7,BPI,BRCA1,BRINP1,BRINP2,BRINP3,CASP1,CAV1,CCDC62,CCL19,CCL2,CCR5,CCR7,CD14,CD180,CD274,CD6,CD80,CD86,CD96,CEBPB,CFTR,CITED1,CLOCK,CMPK2,CNOT1,CNOT2,CNOT9,CPS1,CREB1,CRHBP,CRY1,CRY2,C…
275	GO:0071407	cellular response to organic cyclic compound	3.66e-22	ABHD2,ACTB,ADCY3,ADCY5,ADCY8,ADTRP,AHR,AKAP6,AKAP9,ANXA1,AOC1,AQP1,AQP8,AQP9,AR,ARID1A,ATF4,ATP1A1,ATP1A2,ATP2B4,BLM,BMP2,BMP4,BMP7,BRCA1,BTRC,CALY,CASP3,CASQ2,CAV1,CAV2,CCDC62,CCL2,CEBPA,CFTR,CHRM2,CHRM5,CLOCK,CNOT1,CNOT2,CNOT9,COLEC12,CREB1,CRHBP,CRY1,CRY2,CTNNA1,CTNNB1,CYP1A1,DAB2,DDIT4,DDX58,DHX9,DIAPH1,DMTN,DNAAF4,DNMT1,DNMT3A,DRD1,DRD2,DRD3,DRD5,EFNA5,EGFR,EIF4E,EP300,ESR1,ESR2,ESRRB,ESRRG,…
276	GO:0071417	cellular response to organonitrogen compound	4.87e-22	ACTB,ACTN2,ADCY5,ADCY8,ADIPOQ,ADRB2,AGTR1,AGTRAP,AHCYL1,AHR,AKAP6,AKAP9,AOC1,APC,APP,AQP1,AQP8,AQP9,ARHGEF2,ATF4,ATP2B1,ATP2B4,BAIAP2L1,BCAR3,BLM,BRCA1,C2CD5,CACNA1A,CACNA2D1,CACNB1,CALY,CAMK2A,CAPN2,CASP3,CASQ2,CASTOR1,CAV1,CAV2,CCND3,CEBPB,CFTR,CHRM2,CHRM5,COL16A1,COL1A2,COL4A1,COL4A6,COL5A2,COMMD6,CPEB2,CPEB3,CPEB4,CRHR1,CRHR2,CSRP3,CTNNA1,CTNNB1,DDX11,DENND4C,DIAPH1,DMTN,DNAI1,DNMT1,DNMT3A,DR…
277	GO:0048880	sensory system development	5.23e-22	ABCB5,ACTL6A,ACVR2B,ACVRL1,ADAMTS18,AGTPBP1,AHI1,ALDH1A2,ALDH1A3,ALPK3,AQP1,AQP5,ATF4,ATF6,B9D1,BARHL2,BCAR3,BCL11B,BCL2,BFSP1,BMP4,BMP6,BMP7,BMPR1B,BMPR2,C3,CABP4,CACNA1C,CACNA1S,CALB1,CC2D2A,CCDC180,CDON,CELF4,CHD7,CHRDL1,CLCN2,CLIC4,CLN8,COL4A1,COL5A1,COL5A2,COL8A1,COL8A2,CPAMD8,CRB1,CRB2,CRYAB,CRYBA1,CRYBA2,CRYBB2,CRYBG3,CRYGS,CTNNB1,CTNS,DCLK2,DCX,DLG1,DLX1,DLX2,DRD2,DSCAM,DZANK1,EPHA2,EPHB1…
278	GO:0051129	negative regulation of cellular component organization	7.75e-22	ACAA2,ACE,ACVRL1,ADCK1,ADD1,ADD2,ADIPOQ,ADTRP,AICDA,AIDA,AKAIN1,ANAPC15,ANKRD13A,ANKRD13D,ANKRD27,ANTXR1,ANXA2,AP3S2,APC,APOA1,APOA4,APOBEC1,APOC3,APOD,AR,ARAP1,ARFGEF1,ARHGAP24,ARHGAP28,ARHGEF18,ARHGEF2,ATM,ATRX,ATXN7,AURKB,AVP,BAZ1B,BCL11A,BECN1,BMP4,BMP6,BMP7,BNIP3,BUB1,BUB1B,BUB3,C9H11orf65,CAMSAP2,CAPZA1,CAPZA2,CAPZB,CARMIL1,CAV1,CAV3,CBLN1,CCDC84,CCNB1,CCNF,CCP110,CDC42,CDH5,CDK10,CDK5RAP2,…
279	GO:0072001	renal system development	8.85e-22	ACE,ACTA2,ACVR2B,ADAMTS1,ADAMTS16,ADAMTS6,ADIPOQ,AGT,AGTR1,AHI1,AKR1B1,ALDH1A2,AMER1,ANGPT1,ANKS6,AP1B1,AP2B1,AQP1,AQP11,AQP2,ARG2,ARID5B,ASXL1,BCL2,BCL2L11,BICC1,BMP10,BMP2,BMP4,BMP6,BMP7,BMPER,CALB1,CC2D2A,CD34,CENPF,CER1,COL4A1,COL4A3,COL4A4,CRLF1,CTNNB1,CTNNBIP1,DACT2,DCHS2,DLG1,DLG5,DYNC2H1,EDNRA,EDNRB,EMX2,EPHA4,EPHA7,ERBB4,EXT1,EYA1,FAT4,FGF1,FGF8,FOXC1,FOXD1,FOXF1,FOXJ1,FREM2,GATA3,GCNT1,…
280	GO:0044255	cellular lipid metabolic process	9.53e-22	A4GALT,ABCA12,ABCA3,ABCA4,ABCB11,ABCD1,ABCD2,ABCD3,ABCD4,ABHD12B,ABHD15,ABHD2,ABHD3,ABHD4,ABHD6,ACACA,ACACB,ACAD10,ACAD9,ACADL,ACADSB,ACAT2,ACBD5,ACBD7,ACER1,ACER2,ACER3,ACLY,ACOT11,ACOT7,ACOT8,ACOX1,ACOX2,ACOX3,ACOXL,ACP6,ACSBG2,ACSF2,ACSF3,ACSL1,ACSL3,ACSL4,ACSL5,ACSL6,ACSM2B,ACSM4,ACSM5,ADGRF5,ADH4,ADIPOQ,ADTRP,AGK,AGMO,AGPAT4,AGPAT5,AGPS,AIG1,AKR1B1,ALDH1A2,ALDH1A3,ALDH1L2,ALDH8A1,ALG10,ALG11…
281	GO:0040008	regulation of growth	1.02e-21	ABL1,ACACB,ACVRL1,ADAM10,ADAM15,ADAM17,ADRB1,ADRB2,ADRB3,AGR2,APP,AR,ARX,BARHL2,BCL2,BCL2L11,BCL6,BDNF,BMP10,BMP4,BMPR1A,BMPR2,BNIPL,BRAT1,BRCA1,CAPN3,CCNB2,CDA,CDC42,CDH4,CDHR2,CDKL3,CDKL5,CDKN2AIP,CDKN2C,CGRRF1,CHD7,CLSTN1,CLSTN3,COLQ,CPNE5,CPNE9,CRABP2,CREB1,CRKL,CRLF3,CSF1,CSF2,CXCL16,DBNL,DCBLD2,DCSTAMP,DCUN1D5,DDX3X,DDX49,DIP2B,DNAJB2,DPYSL2,DRAXIN,DRD2,DSCAM,DUSP10,DUSP6,DUSP9,EAF2,EDN1,EF…
282	GO:1902532	negative regulation of intracellular signal transduction	1.06e-21	ABL1,ACKR3,ADGRG3,ADIPOQ,AGT,AIDA,ARAP3,ARHGAP12,ARHGAP24,ARHGAP25,ARHGAP42,ARHGAP44,ARMC10,ASH1L,ATAD5,ATF3,ATM,ATP2B4,BANK1,BCL2,BCL2L10,BCL6,BDKRB2,BMP2,BMP4,BMP7,BMT2,C1QTNF3,C3H16orf72,CASP8,CASTOR1,CASTOR2,CAV1,CAV3,CAVIN3,CCDC125,CCDC22,CD22,CD2AP,CD44,CDC34,CDK5RAP3,CDT1,CGNL1,CHP1,CILP,CIT,CUL3,CXCL12,CYLD,DAB2IP,DACT1,DAG1,DDIT4,DDX3X,DEPTOR,DGKD,DGKG,DLC1,DLG1,DLG5,DNAJA1,DRD2,DUPD1,DU…
283	GO:0007507	heart development	1.36e-21	ABI3BP,ACACB,ACAN,ACTC1,ACTN2,ACVR1,ACVR2B,ACVRL1,ADAM15,ADAMTS1,ADAMTS6,ADAP2,ADGRG6,ADM,ADRA1A,AHI1,ALDH1A2,ALPK2,ALPK3,ANKRD1,ANKS6,AP1B1,AP2B1,APLN,ARID2,ARL13B,ARMC4,ARRB2,ASB2,ASXL1,ATG5,ATM,AXIN2,BCOR,BICC1,BMP10,BMP2,BMP4,BMP7,BMPR1A,BMPR2,BVES,C2CD3,CACNA1C,CACYBP,CALCRL,CASP3,CAV3,CC2D2A,CCDC39,CCM2,CCM2L,CDC42,CER1,CHD7,CLUAP1,COL11A1,COL2A1,COL3A1,COL5A1,CPE,CREB1,CRKL,CSRP3,CTNNB1,CX…
284	GO:0001501	skeletal system development	1.38e-21	ABI1,ACAN,ACVR2A,ACVR2B,ADAMTS12,ALX1,ALX3,ALX4,AMER1,ANKRD11,ANXA2,ANXA6,ARID5B,ASH1L,ASXL1,AXIN2,BARX2,BBS1,BBX,BCAN,BGN,BMI1,BMP1,BMP10,BMP2,BMP4,BMP6,BMP7,BMPR1A,BMPR1B,BMPR2,BNC2,CACNA1S,CD44,CER1,CHAD,CHADL,CHD7,CHST11,CHSY1,CLDN18,COL11A1,COL13A1,COL1A1,COL1A2,COL27A1,COL2A1,COL5A2,COMP,CREB3L2,CSGALNACT1,CSRNP1,CTC1,CTNNB1,CTSK,CYTL1,DDR2,DHRS3,DLG1,DLX1,DLX2,DMRT2,DSCAML1,EBP,ECM1,EDN1,E…
285	GO:0032870	cellular response to hormone stimulus	1.58e-21	ABHD2,ACACA,ACSL1,ACTN2,ADIPOQ,ADIPOR2,ADRA2A,ADTRP,AGTR1,AGTRAP,AHCYL1,ANXA1,APC,AQP1,AR,ARID1A,ARID5A,ASIP,ATP1A1,ATP1A2,ATP2B1,BAIAP2L1,BCAR3,BCAS3,BMP4,BMP7,BRCA1,C2CD5,CAMK2A,CAV1,CAV2,CCND3,CLOCK,CNOT1,CNOT2,CNOT9,COMMD6,CPEB2,CRHBP,CRHR1,CRHR2,CRY1,CRY2,CSRP3,CTSS,DAB2,DDIT4,DENND4C,DNAAF4,DNAI1,ECHDC3,EDN1,EDNRA,EFNA5,EIF4E,EIF4EBP2,ENPP1,EP300,ERFE,ESR1,ESR2,ESRRB,ESRRG,FBXO32,FER,FOXO1,…
286	GO:0046649	lymphocyte activation	1.63e-21	ABL1,ADA,ADAM8,ADGRG3,AHR,AICDA,AIRE,AMBRA1,ANXA1,AP1G1,AP3B1,APBB1IP,ARG1,ARG2,ARMC5,ATAD5,ATG5,ATM,ATP11C,AXL,BAD,BANK1,BATF,BCL11B,BCL2,BCL3,BCL6,BLK,BLOC1S6,BMI1,BMP4,BRAF,BTK,CARD11,CASP3,CAV1,CBLB,CCL19,CCND3,CCR2,CCR7,CD180,CD19,CD2,CD22,CD244,CD274,CD276,CD28,CD38,CD3D,CD3E,CD4,CD40LG,CD44,CD47,CD48,CD5,CD6,CD79B,CD80,CD81,CD83,CD84,CD86,CD8A,CDH17,CEBPB,CEBPG,CHD7,CHRNA7,CLCF1,CLEC4G,CLN…
287	GO:0048812	neuron projection morphogenesis	1.63e-21	ABI1,ABL1,ACTBL2,ADARB1,ADCY1,ADGRB3,ALCAM,ALS2,ANKRD27,APLP2,APP,ARHGAP44,ARHGEF25,ARTN,ARX,ATOH1,B3GNT2,B4GALT5,B4GALT6,BARHL2,BCL11B,BCL2,BDNF,BHLHB9,BMP7,BMPR1B,BMPR2,BOC,BRAF,BRSK2,BSG,BTBD3,C10H9orf72,CAPRIN1,CCKAR,CDC42,CDH11,CDH2,CDH4,CDK5,CDKL3,CDKL5,CHL1,CHRNA7,CNP,CNTN1,CNTN2,CNTN4,CNTN5,CNTN6,CNTNAP1,CPNE5,CPNE9,CRABP2,CREB1,CRMP1,CSF1R,CTNNB1,CTNND2,CUX2,CXCL12,CYFIP1,CYFIP2,DAB2IP,D…
288	GO:0150063	visual system development	1.64e-21	ABCB5,ACTL6A,ACVR2B,ACVRL1,ADAMTS18,AGTPBP1,AHI1,ALDH1A2,ALDH1A3,ALPK3,AQP1,AQP5,ATF4,ATF6,B9D1,BARHL2,BCAR3,BCL11B,BCL2,BFSP1,BMP4,BMP6,BMP7,BMPR1B,BMPR2,C3,CABP4,CACNA1C,CACNA1S,CALB1,CC2D2A,CCDC180,CDON,CELF4,CHD7,CHRDL1,CLCN2,CLIC4,CLN8,COL4A1,COL5A1,COL5A2,COL8A1,COL8A2,CPAMD8,CRB1,CRB2,CRYAB,CRYBA1,CRYBA2,CRYBB2,CRYBG3,CRYGS,CTNNB1,CTNS,DCLK2,DCX,DLG1,DLX1,DLX2,DRD2,DSCAM,DZANK1,EPHA2,EPHB1…
289	GO:0002009	morphogenesis of an epithelium	1.78e-21	ABL1,ACTB,ACVR1,ACVRL1,ADAM17,ADAMTS12,ADAMTS16,ADM,AGT,AHI1,AIRE,AJAP1,ALDH1A2,ALDH1A3,ANKRD6,APAF1,AR,AREG,ARHGAP12,ARHGAP24,ARL13B,ASB2,ASTN2,BCL2,BMP2,BMP4,BMP7,BRSK2,BTBD7,BTRC,C2CD3,CA9,CAMSAP3,CASP3,CAV3,CC2D2A,CCDC39,CCL11,CCM2,CD44,CDC42,CLIC4,CLUAP1,COL4A1,COL5A1,CRYGS,CSF1,CSMD1,CTHRC1,CTNNB1,CTNNBIP1,DAB2,DACT1,DAG1,DLG1,DLG3,DLG5,DLX3,DVL2,DVL3,EDN1,EDNRA,EGF,ENG,EPB41L5,EPHA2,EPHA4,…
290	GO:0007610	behavior	2.15e-21	ABAT,ACE2,ACVR2A,ADA,ADARB1,ADCY1,ADCY3,ADCY5,ADCY8,ADGRB3,ADGRF1,ADRB1,AFF2,AGRP,AGTPBP1,AHI1,ALDH1A3,ALS2,ANKFN1,APBA1,APBA2,APP,ARCN1,ARF4,ARRB2,ASIC1,ASIC4,ASIP,ASL,ASTN1,ATP1A2,ATP6V1B1,ATP8A1,ATXN3,BBIP1,BBS1,BBS12,BCL2,BHLHB9,BRAF,BRINP1,BSX,BTBD9,BTG2,C1QL1,CACNB4,CALB1,CAMK2N1,CAMK4,CARTPT,CCL11,CCND2,CFAP20,CHD7,CHL1,CHRNA5,CHRNA7,CHST10,CIART,CIC,CLCN3,CLN6,CLN8,CNP,CNTFR,CNTN1,CNTN2,C…
291	GO:1903047	mitotic cell cycle process	2.3e-21	ABRAXAS2,ACVR1,ADAM17,ADAMTS1,AKAP8L,AMBRA1,ANAPC1,ANAPC15,ANAPC4,ANAPC5,ANAPC7,ANKFN1,ANKRD17,ANLN,ANXA1,APC,APP,APPL2,ARHGEF10,ARPP19,ATAD5,ATM,ATRX,AURKB,BABAM2,BACH1,BAZ1B,BCCIP,BCL2,BCL7A,BCL7B,BCL7C,BECN1,BLM,BMP4,BMP7,BORA,BRCA1,BRCA2,BRD4,BRD7,BRSK2,BUB1,BUB1B,BUB3,CACUL1,CASP2,CAV2,CCL2,CCNA1,CCNB1,CCNB2,CCNB3,CCND1,CCND2,CCND3,CCNE1,CCNE2,CCNG2,CCNI,CCNJL,CCNY,CD28,CDC14B,CDC23,CDC27,CD…
292	GO:0033365	protein localization to organelle	2.84e-21	ABHD17B,ABHD17C,ABL1,ABRA,ADAM10,AGK,AIFM1,AIP,AKAP11,ANGPT1,ANKRD13A,ANKRD13C,AP3B1,APC,APOD,APPL2,ARF4,ARF6,ARL1,ARL13A,ARL13B,ARL2,ARL5A,ARL5B,ARL6,ATP6V1D,ATR,ATRX,AURKB,BAG3,BAG4,BANP,BARD1,BBIP1,BBS1,BBS9,BCAP29,BCAP31,BCL3,BICD1,BICD2,BMP4,BMP7,BNIP3L,BRCA2,BUB1B,BUB3,C2CD3,C9H11orf65,CACNG2,CACNG3,CACNG4,CACNG5,CARD10,CC2D2A,CCDC14,CCDC39,CCDC47,CCDC66,CCT6A,CCT8,CD2AP,CD81,CDCA5,CDK1,CDK…
293	GO:0044265	cellular macromolecule catabolic process	3.08e-21	A1CF,ADAMTS12,AGO2,AGTPBP1,AIFM1,ALKBH5,AMFR,ANAPC1,ANAPC10,ANAPC4,ANAPC5,ANAPC7,ANGEL2,ANKIB1,ANKZF1,APAF1,APOBEC1,APPBP2,ARAF,AREL1,ARIH1,ARMC8,ARRB1,ARRB2,ASB2,ASCC2,ASCC3,ATE1,ATM,ATXN3,AXIN1,AXIN2,BCAP31,BFAR,BTG2,BTRC,C1H18orf25,CACHD1,CACUL1,CALCR,CALR3,CARHSP1,CASC3,CAV1,CBFA2T3,CBL,CCDC22,CCDC47,CCNF,CDC23,CDC27,CDC34,CHMP1A,CHMP2B,CHMP3,CHMP4A,CHMP4B,CHMP4C,CLGN,CLN6,CLN8,CLOCK,CNOT1,CN…
294	GO:0031329	regulation of cellular catabolic process	3.54e-21	A1CF,ABCB11,ABCD1,ABCD2,ACACB,ACER2,ADAM8,ADRA1A,ADRA2A,ADRB2,AGO2,AGTPBP1,AIFM1,ALKBH5,AMBRA1,ANGEL2,ANKIB1,ANXA2,APAF1,APOA1,APOA4,APOA5,APOBEC1,APOC3,APP,ARAF,ARIH1,ATF6,ATG13,ATG14,ATG16L1,ATG5,ATM,ATP2B4,ATP6V0A1,AXIN1,AXIN2,BAG3,BCAP31,BCL2,BECN1,BMF,BNIP3,BNIP3L,BTG2,C10H9orf72,CALCOCO2,CALCR,CARHSP1,CASC3,CASP1,CAV1,CBFA2T3,CCDC22,CCNY,CDK16,CHMP4A,CHMP4B,CISD2,CLEC16A,CNOT1,CNOT6,CNOT6L,…
295	GO:0001654	eye development	3.89e-21	ABCB5,ACTL6A,ACVR2B,ACVRL1,ADAMTS18,AGTPBP1,AHI1,ALDH1A2,ALDH1A3,ALPK3,AQP1,AQP5,ATF4,ATF6,B9D1,BARHL2,BCAR3,BCL11B,BCL2,BFSP1,BMP4,BMP6,BMP7,BMPR1B,BMPR2,CABP4,CACNA1C,CACNA1S,CALB1,CC2D2A,CCDC180,CDON,CELF4,CHD7,CHRDL1,CLCN2,CLIC4,CLN8,COL4A1,COL5A1,COL5A2,COL8A1,COL8A2,CPAMD8,CRB1,CRB2,CRYAB,CRYBA1,CRYBA2,CRYBB2,CRYBG3,CRYGS,CTNNB1,CTNS,DCLK2,DCX,DLG1,DLX1,DLX2,DRD2,DSCAM,DZANK1,EPHA2,EPHB1,EP…
296	GO:0010564	regulation of cell cycle process	4.05e-21	ACVR1,ADAM17,ADAMTS1,AHCTF1,AICDA,ALMS1,AMBRA1,ANAPC1,ANAPC15,ANAPC4,ANAPC5,ANAPC7,ANKRD17,ANXA1,APBB2,APC,APP,APPL2,ATAD5,ATF5,ATM,ATP2B4,ATR,ATRX,AURKB,AXIN2,BABAM2,BAZ1B,BCL2,BCL7A,BCL7B,BCL7C,BECN1,BIN1,BIRC6,BLM,BMP4,BMP7,BORA,BRCA1,BRCA2,BRD4,BRD7,BUB1,BUB1B,BUB3,C14H10orf90,CASP2,CAV2,CCDC84,CCL2,CCNB1,CCNB2,CCNB3,CCND1,CCND2,CCND3,CCNF,CCP110,CD28,CDC14B,CDC23,CDC27,CDC42,CDC5L,CDC6,CDC7,…
297	GO:0044281	small molecule metabolic process	5.01e-21	AADAT,AASDH,AASDHPPT,AASS,ABAT,ABCA1,ABCA5,ABCB11,ABCC6,ABCD1,ABCD2,ABCD3,ABCD4,ABCG1,ABHD2,ABHD3,ACAA2,ACACA,ACACB,ACAD10,ACAD9,ACADL,ACADSB,ACAT2,ACBD5,ACBD7,ACCS,ACER1,ACER2,ACER3,ACLY,ACMSD,ACO1,ACO2,ACOT11,ACOT7,ACOT8,ACOT9,ACOX1,ACOX2,ACOX3,ACOXL,ACSBG2,ACSF2,ACSF3,ACSL1,ACSL3,ACSL4,ACSL5,ACSL6,ACSM2B,ACSM4,ACSM5,ACSS2,ADA,ADCY1,ADCY10,ADCY2,ADCY3,ADCY4,ADCY5,ADCY7,ADCY8,ADCY9,ADH4,ADHFE1,A…
298	GO:0048667	cell morphogenesis involved in neuron differentiation	5.01e-21	ABI1,ABL1,ACTBL2,ADARB1,ADCY1,ADGRB3,ALCAM,ANKRD27,APLP2,APP,ARHGAP44,ARHGEF25,ARTN,ARX,ATOH1,B3GNT2,B4GALT5,B4GALT6,BARHL2,BBS1,BCL11B,BCL2,BDNF,BHLHB9,BMP7,BMPR1B,BMPR2,BOC,BRAF,BRSK2,BSG,BTBD3,C10H9orf72,CABP4,CAPRIN1,CCKAR,CDC42,CDH11,CDH2,CDH4,CDHR1,CDK5,CDKL3,CDKL5,CHL1,CHRNA7,CLRN1,CLRN2,CNP,CNTN1,CNTN2,CNTN4,CNTN5,CNTN6,CNTNAP1,CRABP2,CREB1,CRMP1,CSF1R,CTNND2,CUX2,CXCL12,CYFIP1,DAG1,DBN1,…
299	GO:1901699	cellular response to nitrogen compound	5.98e-21	ACTB,ACTN2,ADCY5,ADCY8,ADIPOQ,ADRB2,AGRN,AGTR1,AGTRAP,AHCYL1,AHR,AKAP6,AKAP9,AOC1,APC,APP,AQP1,AQP8,AQP9,ARHGEF2,ATF4,ATP2B1,ATP2B4,ATRX,BAIAP2L1,BCAR3,BLM,BRCA1,C2CD5,CACNA1A,CACNA2D1,CACNB1,CALY,CAMK2A,CAPN2,CASP3,CASQ2,CASTOR1,CAV1,CAV2,CCND3,CEBPB,CFTR,CHRM2,CHRM3,CHRM5,COL16A1,COL1A2,COL4A1,COL4A6,COL5A2,COLEC12,COMMD6,CPEB2,CPEB3,CPEB4,CPS1,CRHR1,CRHR2,CRKL,CSRP3,CTNNA1,CTNNB1,DDX11,DDX58,D…
300	GO:0006259	DNA metabolic process	7.49e-21	ACTB,ACTL6A,ACTR2,ACTR5,ACVRL1,ADIPOQ,AGPS,AICDA,AIFM1,ALKBH1,ALKBH2,ANKRD1,ANKRD17,AP5S1,AP5Z1,APAF1,APEX2,APITD1,APLF,APOBEC1,APOBEC2,APTX,ARID2,ASCC3,ASZ1,ATAD5,ATF7IP,ATM,ATR,ATRX,AUNIP,AURKB,AXIN2,BABAM2,BACH1,BATF,BAZ1A,BCAR3,BCCIP,BCL11B,BCL6,BCL7A,BCL7B,BCL7C,BLM,BMI1,BMPR2,BOD1L1,BRCA1,BRCA2,BRIP1,C15H2orf88,C1H14orf39,C2H11orf80,CACHD1,CCNE2,CCT6A,CCT8,CD28,CD40LG,CDADC1,CDC45,CDC6,CDC7…
301	GO:0030036	actin cytoskeleton organization	7.94e-21	ABI1,ABI2,ABL1,ABLIM2,ABLIM3,ACTB,ACTBL2,ACTC1,ACTN1,ACTN2,ACTR2,ACTR3,ADD1,ADD2,AIF1L,AKAP11,ALMS1,AMOT,AMOTL1,AMOTL2,ANKRD23,ANLN,ANTXR1,ANXA1,AP3S2,APOA1,AQP1,ARAP1,ARF6,ARFGEF1,ARFGEF3,ARFIP1,ARHGAP12,ARHGAP18,ARHGAP25,ARHGAP26,ARHGAP28,ARHGAP44,ARHGAP6,ARHGDIB,ARHGEF10,ARHGEF10L,ARHGEF17,ARHGEF18,ARHGEF19,ARHGEF2,ARHGEF5,ARPC2,ARPC5,ARRB1,ASB2,ATP2C1,ATXN3,BAG4,BAIAP2L1,BAIAP2L2,BCAR1,BCL2,B…
302	GO:0051050	positive regulation of transport	8.42e-21	ABCA1,ABCA12,ABCA3,ABCA5,ABCB11,ABCG1,ABL1,ACE2,ACSL3,ACSL5,ACTN2,ADAM9,ADCY8,ADIPOQ,ADRB2,AHCYL1,AHI1,AHSG,AKAP6,AKAP9,ALOX12B,AMIGO1,ANGPT1,ANKRD1,ANO1,ANO6,ANXA1,ANXA2,AP1G1,APBB3,APLN,APOA1,AQP1,ARF6,ARHGEF5,ARHGEF7,ARRB1,ARRB2,ATF4,ATG5,ATP1B1,ATP2B1,ATP2C1,ATP2C2,ATP8A1,AVPR1B,AXL,AZIN1,AZU1,BAD,BAG3,BCAP31,BCR,BICD1,BLK,BMP2,BORCS5,BRAF,C1QTNF1,C1QTNF3,C2CD2L,C2CD5,C3,CACNA1D,CACNA1F,CACNA…
303	GO:0009725	response to hormone	1.33e-20	ABHD2,ACACA,ACSL1,ACTN2,ACVR1C,ADIPOQ,ADIPOR2,ADRA2A,ADTRP,AGTR1,AGTRAP,AHCYL1,ANXA1,APC,AQP1,AR,ARID1A,ARID5A,ASH2L,ASIP,ATP1A1,ATP1A2,ATP2B1,BAIAP2L1,BCAR3,BCAS3,BCL2,BMP4,BMP7,BRCA1,C2CD5,CAMK2A,CAV1,CAV2,CCL19,CCND1,CCND3,CITED1,CLOCK,CNOT1,CNOT2,CNOT9,COMMD6,CPEB2,CREB1,CRHBP,CRHR1,CRHR2,CRY1,CRY2,CSRP3,CTSS,DAB2,DDIT4,DENND4C,DNAAF4,DNAI1,ECHDC3,EDN1,EDNRA,EFNA5,EGR1,EIF4E,EIF4EBP2,ENPP1,EP…
304	GO:0001934	positive regulation of protein phosphorylation	1.98e-20	ABI1,ABL1,ACE,ACSL1,ACVR1,ACVR2A,ACVR2B,ACVRL1,ADAM17,ADAM8,ADAM9,ADCYAP1,ADIPOQ,ADRA1A,ADRA2A,ADRA2B,ADRA2C,ADRB2,ADTRP,AGT,AKAP9,ALKAL1,ALKAL2,ALS2,ANGPT1,ANGPT4,APP,ARAF,AREG,ARHGEF2,ARHGEF5,ARRB1,ARRB2,ATG14,ATP2B4,AVP,AXIN1,AXIN2,AZU1,BAG4,BANK1,BCAR3,BCL2,BMP10,BMP15,BMP2,BMP3,BMP4,BMP5,BMP6,BMP7,BMP8A,BMP8B,BMPR1A,BMPR1B,BMPR2,BORA,BRAF,BRAT1,BTC,C3,CAB39,CAB39L,CACUL1,CAMKK1,CAMKK2,CARD10…
305	GO:0001822	kidney development	2e-20	ACE,ACTA2,ACVR2B,ADAMTS1,ADAMTS16,ADAMTS6,ADIPOQ,AGT,AGTR1,AHI1,AKR1B1,AMER1,ANGPT1,ANKS6,AP1B1,AP2B1,AQP1,AQP11,AQP2,ARG2,ARID5B,ASXL1,BCL2,BCL2L11,BICC1,BMP10,BMP2,BMP4,BMP6,BMP7,BMPER,CALB1,CC2D2A,CD34,CENPF,CER1,COL4A3,COL4A4,CRLF1,CTNNB1,CTNNBIP1,DACT2,DCHS2,DLG1,DLG5,DYNC2H1,EDNRA,EDNRB,EPHA4,EPHA7,ERBB4,EXT1,EYA1,FAT4,FGF1,FGF8,FOXC1,FOXD1,FOXJ1,FREM2,GATA3,GCNT1,GCNT3,GCNT4,GDF11,GDF6,GDN…
306	GO:0030163	protein catabolic process	2.14e-20	ABHD13,ABHD17A,ABHD17B,ABHD17C,ADAM8,ADAMTS12,ADGRB1,ADRA2A,AFG1L,AGTPBP1,AMER1,AMFR,ANAPC1,ANAPC10,ANAPC4,ANAPC5,ANAPC7,ANKIB1,ANKZF1,ANXA2,APC,APOB,APPBP2,AQP11,ARAF,AREL1,ARIH1,ARMC8,ARRB1,ARRB2,ASB11,ASB2,ASB5,ASB9,ASCC2,ASCC3,ATE1,ATM,ATRAID,ATXN3,AXIN1,AXIN2,AZIN1,BANP,BCAP31,BFAR,BNIP3,BNIP3L,BRSK2,BTRC,C1H18orf25,CACHD1,CACUL1,CALR3,CAPN2,CAPN3,CASP8,CAV1,CBFA2T3,CBL,CBLB,CCDC115,CCDC22,C…
307	GO:0034220	monoatomic ion transmembrane transport	3.08e-20	ABCB7,ABCC4,ABCC8,ABCC9,ABL1,ACTN2,ADGRV1,ADRB2,AKAP6,AKAP9,AMIGO1,ANO1,ANO10,ANO2,ANO3,ANO4,ANO5,ANO6,ANXA6,AQP1,ASIC1,ASIC2,ASIC4,ASIC5,ATG5,ATP12A,ATP13A1,ATP13A3,ATP13A4,ATP13A5,ATP1A1,ATP1A2,ATP1B1,ATP1B3,ATP2A1,ATP2A3,ATP2B1,ATP2B2,ATP2B3,ATP2B4,ATP2C1,ATP2C2,ATP4A,ATP6V0A1,ATP6V0A2,ATP6V0A4,ATP6V0D2,ATP6V0E1,ATP6V1A,ATP6V1B1,ATP6V1B2,ATP6V1C1,ATP6V1C2,ATP6V1D,ATP6V1E2,ATP6V1F,ATP6V1G3,ATP6…
308	GO:0044092	negative regulation of molecular function	3.74e-20	A2M,A2ML1,ABCE1,ABL1,ACACB,ACE,ACE2,ACTB,ACTN2,ADAM15,ADAR,ADARB1,ADGRG3,ADGRV1,ADIPOQ,ADORA3,ADRB2,AGT,AHSG,AIDA,AMBP,AMOT,ANGPTL4,ANKRD33,ANP32E,ANXA1,ANXA2,ANXA4,ANXA8,APC,APLP2,APOA1,APOC3,APP,AQP1,ARFGEF1,ARHGAP28,ARL2,ARRB1,ARRB2,ATP2A3,ATP2B4,AURKB,AVP,BAG4,BCL3,BHLHE40,BIN1,BIRC6,BMP2,BMP4,BMP7,BOD1,BOD1L1,BTAF1,BUB1B,BUB3,C10H9orf72,C3,C5,CAMK2N1,CASP3,CASQ2,CAST,CAT,CAV1,CAV3,CBL,CCDC22…
309	GO:0050673	epithelial cell proliferation	4.69e-20	A4GNT,ACVR2A,ACVRL1,ADAM17,AGGF1,AGTR1,AIMP1,AKT3,ALDH1A2,ALOX5,APLN,APOA1,APOH,AQP11,AR,AREG,ARX,ATOH8,B4GALT1,BAD,BCL11B,BMP2,BMP4,BMP5,BMP6,BMPER,BMPR1A,BMPR2,BRCA2,BTRC,C7H6orf89,CASK,CAV1,CAV2,CCL11,CCL2,CCL5,CCND1,CD109,CD34,CDC42,CDC73,CDH13,CDH3,CDK6,CDKN1C,CDKN2B,CEBPB,CLDN1,CLEC12B,CNMD,COL4A3,COL8A1,COL8A2,CRNN,CTNNB1,DAB2IP,DACH1,DBH,DLG1,DRD2,DUSP10,EAF2,ECM1,EGF,EGFR,EGR3,EHF,EPGN,E…
310	GO:0001525	angiogenesis	6.9e-20	ABL1,ACKR3,ACVR1,ACVRL1,ADAM8,ADAMTS1,ADGRA2,ADGRB1,ADGRB3,ADGRG1,ADIPOR2,ADM,ADTRP,AGGF1,AGO2,AGTR1,AKT3,ALOX5,AMOT,AMOTL1,AMOTL2,ANGPT1,ANGPT2,ANGPT4,ANXA1,ANXA2,APOH,APOLD1,AQP1,ATP2B4,B4GALT1,BMP4,BMPER,BRCA1,C3,C5,CALCRL,CALD1,CARD10,CAV1,CCBE1,CCL11,CCR2,CD34,CDH13,CDH5,CHI3L1,CLDN5,CLEC14A,CLIC4,CNMD,COL15A1,COL18A1,COL22A1,COL4A1,COL4A2,COL4A3,CREB3L1,CTNNB1,CXCL8,CXCR3,DAB2IP,DCN,E2F7,EC…
311	GO:0051345	positive regulation of hydrolase activity	8.16e-20	ABL2,ABR,ACER2,ACVR1C,ADAP1,ADAP2,ADCYAP1,ADRB1,AGAP3,AGTR1,AIFM1,ALS2,ANTXR1,APAF1,APC2,APH1B,APOA1,APOA4,APOA5,APOH,ARAP1,ARAP2,ARAP3,ARF4,ARHGAP22,ARHGAP24,ARHGAP29,ARHGAP42,ARHGEF10,ARHGEF16,ARHGEF19,ARHGEF2,ARHGEF26,ARHGEF5,ARHGEF7,ARL1,ASAP1,ASAP2,ASPH,ATP2A3,AVPR1B,BAD,BCAP31,BCAR3,BCL2L11,BCR,BMP2,C10H9orf72,C7H6orf89,CASP10,CASP2,CASP8,CAV1,CAV2,CCDC125,CCL1,CCL11,CCL14,CCL16,CCL17,CCL19…
312	GO:0045859	regulation of protein kinase activity	8.19e-20	ABI1,ABL1,ACE,ACSL1,ACVR2B,ADAM17,ADAM8,ADAM9,ADAR,ADARB1,ADCYAP1,ADIPOQ,ADRA1A,ADRA2A,ADRA2B,ADRA2C,ADRB2,AGT,AIDA,ALKAL1,ALKAL2,ALS2,ANGPT1,ANGPT4,ANKRD54,APC,APP,AREG,ARHGEF5,ATP2B4,AXIN1,AXIN2,AZU1,BCCIP,BLM,BMP2,BMP4,BMP7,BMPR1A,BMPR1B,BMPR2,BORA,BTC,CAB39,CAB39L,CACUL1,CAMK2N1,CAMKK1,CAMKK2,CARD10,CARTPT,CASP3,CASS4,CAV1,CAV3,CBL,CCL19,CCNA1,CCNB1,CCNB2,CCNB3,CCND1,CCND2,CCND3,CCNE1,CCNE2,C…
313	GO:0098609	cell-cell adhesion	1.11e-19	ABCA12,ABL1,ACVR1,ADA,ADAM19,ADAM8,ADAM9,ADAMTS18,ADD2,ADGRL1,ADGRL3,ADIPOQ,ADTRP,AKNA,ALCAM,ALOX5,ALPK3,AMBRA1,ANXA1,ANXA9,AP3B1,APOA1,APOA4,ARG1,ARG2,ASS1,ASTN1,ASTN2,ATP2C1,BAD,BCL2,BCL6,BLK,BLOC1S4,BMI1,BMP2,BMP4,BMP6,BMP7,BOC,BVES,C1QTNF1,CADM1,CADM2,CADM3,CAMSAP3,CARD11,CASP3,CAV1,CBLB,CBLN1,CCL28,CCR2,CCR7,CD177,CD2,CD200,CD274,CD276,CD28,CD34,CD3E,CD40LG,CD44,CD47,CD5,CD6,CD80,CD81,CD83,C…
314	GO:0001667	ameboidal-type cell migration	2.32e-19	ABL1,ACVR1,ACVR1C,ACVRL1,ADAM17,ADAM9,ADGRA2,ADGRB1,ADTRP,AGO2,AGT,AKT3,ALX1,AMOT,AMOTL1,AMOTL2,ANGPT1,ANGPT2,ANGPT4,ANLN,ANXA1,ANXA6,APOA1,APOH,AQP1,ARF6,ARHGDIB,ARID5B,ARSB,ATOH8,ATP2B4,BAG4,BCAR1,BMP10,BMP4,BMP7,BMPER,BMPR2,BRAF,CAP1,CAPN7,CARD10,CCBE1,CD248,CDC42,CDH13,CDH2,CDH5,CENPV,CER1,CLEC14A,CORO1A,CORO1C,CRB2,DAAM2,DAB2IP,DCN,DDR2,DMTN,DOCK5,DPP4,DUSP10,EDN1,EDN2,EDNRA,EDNRB,EFNB1,EFNB…
315	GO:0003006	developmental process involved in reproduction	2.5e-19	ABHD2,ACE,ACOX1,ACTL9,ACVR1,ACVR2A,ADAMTS1,ADAMTS2,ADGRG1,ADIG,AFF4,AGFG1,AKAP4,ALKBH5,AMHR2,ANXA1,AP3B1,APOB,AR,AREG,ARID4A,ARID5B,ARMC2,ASB1,ASH1L,ASZ1,ATM,ATN1,ATRX,AXL,B4GALT1,BCAP31,BCL2,BCL2L11,BCL6,BMP15,BMP4,BMP6,BMP7,BMPR1A,BMPR1B,BMPR2,BOLL,BRCA2,BRDT,BRIP1,C1H14orf39,C3,CABS1,CABYR,CASP2,CATSPER1,CATSPER2,CATSPER3,CATSPERD,CCDC136,CCDC180,CCDC182,CCDC42,CCNB1,CCNB2,CCNYL1,CCR6,CDK1,CDK…
316	GO:0140352	export from cell	3.1e-19	ABCA1,ABCA12,ABCA3,ABCB11,ABCC1,ABCC2,ABCG1,ACVR1C,ACVR2B,ADAM9,ADCY1,ADCY5,ADCY8,ADCYAP1,ADRA2A,ADTRP,ALOX5,ANKRD1,ANO1,ANXA1,AP1G1,APBA1,APBA2,APBB3,AQP1,ARF6,ARFGAP3,ARFIP1,ARHGEF7,ARL8B,ASIC1,ATP12A,ATP1A1,ATP1A2,ATP1B1,ATP1B3,ATP2B1,ATP2B3,ATP4A,AXL,BACE1,BAD,BCR,BLK,BLOC1S6,BMP2,BRAF,BRSK2,C1QTNF1,C1QTNF3,C1QTNF5,C2CD2L,C7H6orf125,CACNA1F,CACNA1I,CACNB2,CACNB4,CADPS,CADPS2,CARTPT,CASK,CAVIN…
317	GO:0099536	synaptic signaling	3.21e-19	ABHD6,ABL1,ACE,ADARB1,ADCY1,ADCY8,ADGRB1,ADIPOQ,ADORA1,ADRA2A,ADRB2,AGRN,AKAP12,AKAP7,AKAP9,ALS2,ANXA9,APBA1,APBA2,APP,ARRB2,ASIC1,ATF4,BACE1,BCR,BEGAIN,BRAF,BTBD9,CA7,CACNA1A,CACNA1E,CACNB1,CACNB2,CACNB4,CACNG2,CACNG3,CACNG4,CACNG5,CADPS,CADPS2,CALB1,CALB2,CASK,CBLN1,CBLN2,CCR2,CDH11,CDH2,CDH8,CELF4,CEP89,CHAT,CHRDL1,CHRM2,CHRM3,CHRM5,CHRNA1,CHRNA10,CHRNA5,CHRNA6,CHRNA7,CHRNA9,CHRNB3,CHRNE,CLCN3…
318	GO:0051347	positive regulation of transferase activity	3.58e-19	ABI1,ABL1,ACE,ACSL1,ACVR2B,ADAM17,ADAM8,ADAM9,ADCYAP1,ADIPOQ,ADRA1A,ADRA2A,ADRA2B,ADRA2C,ADRB2,AGT,AGTR1,ALKAL1,ALKAL2,ALS2,AMBRA1,ANGPT1,ANGPT4,APOA1,APOA4,AREG,ARHGEF5,ARRDC4,ATG14,ATP2B4,AURKB,AXIN1,AXIN2,AXL,AZU1,BAD,BMI1,BMP2,BMPR1A,BMPR1B,BMPR2,BORA,BTC,BTRC,CAB39,CAB39L,CACUL1,CAMKK1,CAMKK2,CARD10,CARTPT,CASS4,CCL19,CCNB1,CCND1,CCND2,CCND3,CCNK,CCNY,CCNYL1,CD19,CD200,CD4,CD40LG,CD81,CDC20B…
319	GO:0044057	regulation of system process	5.56e-19	ABCC9,ABCG5,ABCG8,ACE2,ADA,ADIPOQ,ADM,ADORA1,ADRA1A,ADRA1B,ADRA2A,ADRA2B,ADRA2C,ADRB1,ADRB2,AGT,AGTR1,AKAP9,ANXA6,APOA1,APOA4,APP,AQP1,ARHGAP42,ASB3,ATP1A1,ATP1A2,ATP1B1,ATP2A1,ATP2B1,ATP2B4,AVPR1B,BECN1,BEGAIN,BIN1,BMP10,BMPR2,BVES,C1QTNF1,C4H1orf226,CACNA1C,CACNA1D,CACNA2D1,CACNB2,CACNG4,CACNG5,CARTPT,CASQ1,CASQ2,CAV1,CAV3,CBLN1,CELF4,CHRM2,CHRM3,CHRNA7,CORIN,CORO2B,CRH,CRHBP,CRHR1,CRY1,CRY2,CS…
320	GO:0031344	regulation of cell projection organization	5.71e-19	ABHD17B,ABL2,ACTR2,ACTR3,ADGRB3,AKIRIN1,ALKAL1,ALKAL2,ANKRD27,ANLN,APC,ARAP1,ARF6,ARHGAP24,ARHGAP44,ARPC2,ATG3,ATG5,ATP8B1,BCL11A,BDNF,BHLHB9,BMP5,BMP7,BMPR2,BRAF,BRSK2,CAMK1D,CAMSAP2,CAPRIN1,CARMIL1,CAV1,CBFA2T2,CCP110,CD44,CDC42,CDC42EP1,CDC42EP2,CDC42EP3,CDC42EP4,CDH2,CDH4,CDHR2,CDK10,CDKL3,CDKL5,CENPJ,CEP120,CEP135,CEP97,CHODL,CLRN1,CNTN1,CNTN2,CNTROB,CORO1C,CRABP2,CRKL,CRMP1,CROCC,CSMD3,CUX2…
321	GO:0051090	regulation of DNA-binding transcription factor activity	6.85e-19	ABRA,ADAM8,ADCY1,ADCY8,ADGRF1,ADGRG3,ADORA3,ANKRD42,ANXA4,APP,AR,ARHGEF2,ARHGEF5,ARID5B,ARRB1,ARRB2,BCL3,BHLHE40,BMP2,BUD31,CAMK1D,CAMK2A,CAPN3,CARD11,CARF,CAT,CAV1,CCDC22,CD200,CD40LG,CDK5RAP3,CEBPB,CEBPG,CHP1,CHUK,CLOCK,CMKLR1,COMMD7,CREBZF,CRNN,CRTC1,CRTC3,CSF3,CTH,CTNNB1,CTNNBIP1,CYLD,CYTL1,DAB2IP,DAP,DDR2,DDX58,DHX9,DVL2,EDA,EDN1,EIF2AK2,EP300,ERBIN,ERC1,ESR1,ESR2,EZH2,FAF1,FANCA,FANK1,FER,F…
322	GO:0007389	pattern specification process	7.08e-19	ABI1,ACVR1,ACVR2A,ACVR2B,ADGRG1,AHI1,AIDA,ALDH1A2,ALG5,ALX3,ALX4,ANKS6,AP1B1,AR,ARL13B,ARMC4,ASB2,ASCL1,ATM,ATP6AP2,AXIN1,AXIN2,BARX1,BCOR,BHLHE40,BHLHE41,BICC1,BMI1,BMP1,BMP2,BMP4,BMP7,BMPR1A,BMPR1B,BMPR2,BPTF,BTG2,C1H15orf65,C2CD3,C3,CC2D2A,CCDC180,CCDC39,CDON,CDX4,CER1,CFAP45,CFAP52,CFAP53,CHRD,CHRDL1,CHSY1,CLUAP1,CRAMP1,CRB2,CRKL,CTNNB1,CTNNBIP1,DAAM2,DAW1,DBX1,DLX1,DLX2,DMRT2,DMRT3,DMRTA2,DN…
323	GO:0198738	cell-cell signaling by wnt	7.21e-19	ABL1,ADGRA2,ALPK2,AMER1,AMER2,AMER3,AMFR,ANKRD6,APC,APC2,APCDD1L,ARL6,ATP6AP2,ATP6V1C2,AXIN1,AXIN2,BAMBI,BARX1,BCL9,BCL9L,BICC1,BMP2,BTRC,CAV1,CCDC88C,CCND1,CCNY,CCNYL1,CDC73,CDH2,CDH3,CDK14,COL1A1,CPE,CRBN,CSNK1A1,CSNK1D,CSNK1G1,CSNK1G2,CSNK1G3,CTHRC1,CTNNB1,CTNNBIP1,CTNND2,CUL3,CYLD,DAAM2,DAB2,DAB2IP,DACT1,DAPK3,DCDC2,DDB1,DDX3X,DISC1,DIXDC1,DKK1,DKK2,DKK3,DKK4,DLX3,DRAXIN,DVL2,DVL3,EDA,EDN1,ED…
324	GO:0006974	cellular response to DNA damage stimulus	7.37e-19	AATF,ABL1,ACER2,ACKR3,ACTB,ACTL6A,ACTR2,ACTR5,AEN,ALKBH1,ALKBH2,ALKBH7,ALKBH8,ANKRD1,AP5S1,AP5Z1,APC,APEX2,APITD1,APLF,APTX,ARID2,ASCC3,ASH2L,ATAD5,ATM,ATR,ATRX,AUNIP,AXIN2,BABAM2,BACH1,BAD,BATF,BAZ1B,BCCIP,BCL2,BCL2A1,BCL2L10,BCL2L11,BCL3,BCL6,BCL7A,BCL7B,BCL7C,BLK,BLM,BOD1L1,BRAT1,BRCA1,BRCA2,BRIP1,BTG2,C15H2orf88,C1H14orf39,CACHD1,CASP2,CASP3,CBX1,CBX5,CCDC13,CCND1,CCNK,CD44,CDC45,CDC5L,CDC7,C…
325	GO:0120035	regulation of plasma membrane bounded cell projection organization	7.6e-19	ABHD17B,ABL2,ACTR2,ACTR3,ADGRB3,AKIRIN1,ALKAL1,ALKAL2,ANKRD27,ANLN,APC,ARAP1,ARF6,ARHGAP24,ARHGAP44,ARPC2,ATG3,ATG5,ATP8B1,BCL11A,BDNF,BHLHB9,BMP5,BMP7,BMPR2,BRAF,BRSK2,CAMK1D,CAMSAP2,CAPRIN1,CARMIL1,CAV1,CBFA2T2,CCP110,CD44,CDC42,CDC42EP1,CDC42EP2,CDC42EP3,CDC42EP4,CDH2,CDH4,CDHR2,CDK10,CDKL3,CDKL5,CENPJ,CEP120,CEP135,CEP97,CHODL,CLRN1,CNTN1,CNTN2,CNTROB,CORO1C,CRABP2,CRKL,CRMP1,CROCC,CSMD3,CUX2…
326	GO:0040017	positive regulation of locomotion	9.32e-19	ABL1,ACVR1,ADAM10,ADAM17,ADAM8,ADAM9,ADAMTS1,ADGRA2,ADRA2A,AGO2,AGT,AKIRIN1,AKT3,ANGPT1,ANGPT4,ANO6,ANXA1,APC,APP,AQP1,ARF6,ARHGEF39,ARTN,ATM,ATOH8,ATP8A1,BAG4,BCAR1,BCL2,BMP2,BMP4,BMP7,BMPR2,BVES,CAPN7,CARMIL1,CASS4,CAV1,CAVIN1,CCAR1,CCBE1,CCL11,CCL19,CCL5,CCR1,CCR2,CCR6,CCR7,CD99L2,CDH13,CDH5,CEMIP,CFAP20,CLDN1,CLDN4,CMKLR1,COL1A1,CORO1A,CPNE3,CRKL,CSF1,CSF1R,CXCL12,CXCL14,CXCL16,CXCL8,DAB2,DAB…
327	GO:0097190	apoptotic signaling pathway	1.07e-18	AATF,ACAA2,ACKR3,ACVR1,AEN,AGT,AIFM1,ANXA6,APAF1,AR,ARMC10,ASAH2,ATAD5,ATF3,ATF4,ATM,ATP2A1,ATP2A3,AVP,BAD,BAG3,BCAP31,BCL2,BCL2A1,BCL2L10,BCL2L11,BCL2L14,BCL3,BDKRB2,BECN1,BEX3,BIRC6,BMI1,BMP4,BMPR1B,BNIP3,BRCA1,BRCA2,BRSK2,CASP10,CASP2,CASP3,CASP8,CAV1,CD28,CD3E,CD44,CD5,CDIP1,CEBPB,CFLAR,CHAC1,COL2A1,CRADD,CSF2,CTH,CTNNA1,CTNNB1,CTSC,CTTN,CXCL12,CYLD,DAB2IP,DAP,DAPK1,DAPK2,DAPK3,DAPL1,DBH,DDIT…
328	GO:0006886	intracellular protein transport	1.26e-18	ABCA12,ABRA,ADIPOQ,AGK,AHCYL1,AIFM1,AIP,ANGPT1,AP1B1,AP1G1,AP1M1,AP1S2,AP1S3,AP2A2,AP2B1,AP2M1,AP3B1,AP3B2,AP3M2,AP3S1,AP3S2,AP4B1,AP4E1,APBA1,APOD,APPBP2,APPL2,AQP11,ARF3,ARF5,ARFIP1,ARHGAP44,ARL1,ARL4A,ARL4C,ARL4D,ARL5A,ARL5B,BAG3,BAG4,BARD1,BCAP29,BCAP31,BCL3,BCR,BMP4,BNIP3L,C12H17orf75,C2CD5,C9H11orf65,CACNG2,CACNG3,CACNG4,CACNG5,CAMSAP3,CD81,CEMIP,CEP290,CHM,CHMP4A,CHMP4B,CHP1,CLIP3,CLTA,CLT…
329	GO:0099537	trans-synaptic signaling	1.36e-18	ABHD6,ABL1,ACE,ADARB1,ADCY1,ADCY8,ADGRB1,ADIPOQ,ADORA1,ADRA2A,ADRB2,AKAP12,AKAP7,AKAP9,ALS2,ANXA9,APBA1,APBA2,APP,ARRB2,ASIC1,ATF4,BACE1,BCR,BEGAIN,BRAF,BTBD9,CA7,CACNA1A,CACNA1E,CACNB1,CACNB2,CACNB4,CACNG2,CACNG3,CACNG4,CACNG5,CADPS,CADPS2,CALB1,CALB2,CASK,CBLN1,CBLN2,CCR2,CDH11,CDH2,CDH8,CELF4,CEP89,CHAT,CHRDL1,CHRM2,CHRM5,CHRNA1,CHRNA10,CHRNA5,CHRNA6,CHRNA7,CHRNA9,CHRNB3,CHRNE,CLCN3,CLSTN1,CLS…
330	GO:0030335	positive regulation of cell migration	1.46e-18	ABL1,ACVR1,ADAM10,ADAM17,ADAM8,ADAM9,ADAMTS1,ADGRA2,ADRA2A,AGO2,AGT,AKIRIN1,AKT3,ANGPT1,ANGPT4,ANO6,ANXA1,APC,APP,AQP1,ARF6,ARHGEF39,ATM,ATOH8,ATP8A1,BAG4,BCAR1,BCL2,BMP2,BMP4,BMP7,BMPR2,CAPN7,CARMIL1,CASS4,CAV1,CCAR1,CCBE1,CCL11,CCL19,CCL5,CCR1,CCR2,CCR6,CCR7,CD99L2,CDH13,CDH5,CEMIP,CLDN1,CLDN4,CMKLR1,COL1A1,CORO1A,CPNE3,CRKL,CSF1,CSF1R,CXCL12,CXCL14,CXCL16,DAB2,DAB2IP,DAPK2,DAPK3,DDR2,DMTN,DNM1…
331	GO:0045165	cell fate commitment	1.52e-18	ACVR1,AR,ARHGEF2,ARX,ASCL1,ATOH1,BARHL2,BATF,BCL11B,BCL2,BMP2,BMP4,BMPR1A,BRAF,CASP3,CDC42,CDON,CTNNB1,DBX1,DHH,DKK1,DLX1,DLX2,DMRT3,DMRTA2,DOCK7,EBF2,EDN1,EDNRA,EOMES,EPAS1,EPOP,ERBB4,ETS2,ETV2,EXT1,EYA1,FEV,FGF8,FKBP8,FOXN1,FZD7,GAP43,GATA2,GATA3,GATA4,GATA5,GATA6,GBX1,GCM1,GDF3,GDF7,GLI2,GLI3,GLIS1,GSC,GSX1,GSX2,HES1,HES5,HEY2,HNF1B,HOXA13,HOXA2,IHH,IL6,IL7,IRF4,ISL1,ISL2,ITGB1,KDR,LATS2,LEO1,…
332	GO:0016055	Wnt signaling pathway	1.58e-18	ABL1,ADGRA2,ALPK2,AMER1,AMER2,AMER3,AMFR,ANKRD6,APC,APC2,APCDD1L,ARL6,ATP6AP2,ATP6V1C2,AXIN1,AXIN2,BAMBI,BARX1,BCL9,BCL9L,BICC1,BMP2,BTRC,CAV1,CCDC88C,CCND1,CCNY,CCNYL1,CDC73,CDH2,CDH3,CDK14,COL1A1,CPE,CRBN,CSNK1A1,CSNK1D,CSNK1G1,CSNK1G2,CSNK1G3,CTHRC1,CTNNB1,CTNNBIP1,CTNND2,CUL3,CYLD,DAAM2,DAB2,DAB2IP,DACT1,DAPK3,DCDC2,DDB1,DDX3X,DISC1,DIXDC1,DKK1,DKK2,DKK3,DKK4,DLX3,DRAXIN,DVL2,DVL3,EDA,EDN1,ED…
333	GO:0001701	in utero embryonic development	1.61e-18	ACTL6A,ACVR1,ACVR1C,ACVRL1,ADA,ADAM10,ADAMTS3,ADCY9,ADD1,ADM,AKAP3,ALKBH1,AMOT,ANGPT1,ANKS6,APBA1,APBA2,APOB,AR,ARMC5,ARNT,ARNT2,AXIN1,B9D1,BCL2L11,BCOR,BIRC6,BMI1,BMP2,BMP7,BMPR1A,BPTF,BRCA2,C2CD3,C5,C6,CAMSAP3,CAPN2,CCDC24,CCDC62,CCM2,CCNB1,CCNB2,CDX4,CEBPA,CEBPB,CELF4,CHD7,CHEK1,CHST11,CITED1,CMIP,CNOT1,CNOT2,COPS2,CPT2,CSF2,CTNNB1,CUL3,DAD1,DBN1,DHX35,DNMT3L,E2F7,EDN1,EDNRA,ELF3,ELL,EMX1,EPAS…
334	GO:0051640	organelle localization	1.73e-18	ABCE1,ACTR10,ACTR2,ACTR3,AGTPBP1,AHCYL1,AKAP9,ALB,ANKFN1,AP3B1,AP3B2,AP3M2,AP3S2,ARCN1,ARHGAP21,ARL8B,ARMC1,ARMCX3,ASIP,ASPM,ATG14,ATM,ATP2A1,AURKB,BECN1,BICD1,BICD2,BICDL2,BIN1,BLK,BLOC1S1,BLOC1S4,BLOC1S5,BLOC1S6,BORCS5,BORCS6,BRAT1,BVES,C12H17orf75,CAV2,CAV3,CCDC186,CCNB1,CD84,CDC23,CDC42,CDCA5,CDH2,CDH3,CDK5,CDK5RAP2,CDT1,CENPA,CENPC,CENPE,CENPF,CENPQ,CEP120,CEP19,CEP83,CFTR,CHGA,CHMP1A,CHMP2B…
335	GO:0000226	microtubule cytoskeleton organization	1.78e-18	ABL1,ABRAXAS2,AKAP9,ALMS1,ANKFN1,APC,APC2,ARHGEF10,ARHGEF2,ARL2,ARMC2,ARMC4,ASPM,ATF5,ATRX,ATXN3,ATXN7,AUNIP,AURKB,AXIN1,BBS1,BCCIP,BICD1,BICD2,BORA,BRCA1,BRCA2,BRSK2,C14H10orf90,C1H15orf65,C2CD3,CAMSAP2,CAMSAP3,CAPN6,CAV3,CC2D2A,CCDC120,CCDC13,CCDC170,CCDC39,CCDC65,CCDC66,CCDC68,CCDC69,CCDC84,CCDC88C,CCNB1,CCNB2,CCNF,CCP110,CCSER2,CDC14B,CDH5,CDK1,CDK2AP2,CDK5RAP2,CENPA,CENPE,CENPH,CENPJ,CEP120,…
336	GO:0032940	secretion by cell	1.97e-18	ABCA1,ABCA12,ABCG1,ACVR1C,ACVR2B,ADAM9,ADCY1,ADCY5,ADCY8,ADCYAP1,ADRA2A,ADTRP,ALOX5,ANKRD1,ANO1,ANXA1,AP1G1,APBA1,APBA2,APBB3,AQP1,ARF6,ARFGAP3,ARFIP1,ARHGEF7,ARL8B,ASIC1,AXL,BACE1,BAD,BCR,BLK,BLOC1S6,BMP2,BRAF,BRSK2,C1QTNF1,C1QTNF3,C1QTNF5,C2CD2L,C7H6orf125,CACNA1F,CACNA1I,CACNB2,CACNB4,CADPS,CADPS2,CARTPT,CASK,CAVIN1,CBLN1,CBLN4,CCDC186,CCKAR,CCR1,CCR2,CD177,CD200,CD2AP,CD84,CDK16,CFTR,CHD7,CHG…
337	GO:0006812	monoatomic cation transport	2.14e-18	ABCB7,ABCC8,ABCC9,ABL1,ACTN2,ADGRV1,ADRB2,AHCYL1,AKAP6,AKAP9,AMIGO1,ANO1,ANO10,ANO6,ANXA6,AQP1,ARHGAP1,ASIC1,ASIC2,ASIC4,ASIC5,ATG5,ATP12A,ATP13A1,ATP13A3,ATP13A4,ATP13A5,ATP1A1,ATP1A2,ATP1B1,ATP1B3,ATP1B4,ATP2A1,ATP2A3,ATP2B1,ATP2B2,ATP2B3,ATP2B4,ATP2C1,ATP2C2,ATP4A,ATP6V0A1,ATP6V0A2,ATP6V0A4,ATP6V0D2,ATP6V0E1,ATP6V1A,ATP6V1B1,ATP6V1B2,ATP6V1C1,ATP6V1C2,ATP6V1D,ATP6V1E2,ATP6V1F,ATP6V1G3,ATP6V1H,…
338	GO:0061061	muscle structure development	2.33e-18	ACTC1,ACTN2,ACVR1,ADAMTS15,ADAMTS5,ADARB1,ADGRB1,ADGRB3,ADM,ADRA1A,AKIRIN1,ALPK2,ALPK3,ALX4,ANKRD1,ANKRD17,ANKRD23,ANKRD33,ARID5B,ARRB2,ASB2,ATF3,ATG5,BARX2,BCL2,BCL9,BCL9L,BHLHE41,BIN1,BMP10,BMP2,BMP4,BMPR1A,BMPR2,BOC,BTG2,BVES,C7H6orf125,CACNA1S,CACNB4,CAPN2,CAPN3,CASQ1,CAV1,CAV2,CAV3,CCL17,CD53,CD81,CD9,CDH2,CDK9,CDON,CHD2,CHD7,CHRNA1,CNTFR,CNTNAP1,COL11A1,COL19A1,COMP,COPS2,CREB1,CRYAB,CSRP1,…
339	GO:0070201	regulation of establishment of protein localization	2.69e-18	ABCA12,ABCG1,ACSL3,ACVR1C,ADAM9,ADCY5,ADCY8,ADIPOQ,ADRA2A,ADTRP,ALOX5,ANGPT1,ANKRD1,ANO1,APBB3,APOD,ARF6,ARFIP1,ARHGAP44,ARHGEF5,ATP2C1,BAD,BAG3,BAG4,BARD1,BCAP31,BLK,BMP4,BNIP3L,BRSK2,C1QTNF3,C2CD2L,C2CD5,C7H6orf125,C9H11orf65,CCT6A,CCT8,CD200,CD2AP,CD81,CDK16,CEMIP,CENPJ,CEP120,CEP135,CEP290,CEP295,CFTR,CHP1,CLOCK,CNST,CORO2B,CSK,CTDSPL2,CTSD,DKC1,DMAP1,DMTN,DNAJA1,DNAJC1,DNAJC27,DNM1L,DRD2,DRD…
340	GO:0061564	axon development	2.7e-18	ABL1,ACTBL2,ADARB1,ADCY1,ALCAM,AMIGO1,APLP2,APOD,APP,ARHGEF25,ARTN,ARX,ATOH1,B3GNT2,B4GALT5,B4GALT6,BARHL2,BCL11B,BCL2,BDNF,BMP7,BMPR1B,BMPR2,BOC,BRAF,BRSK2,BSG,C10H9orf72,CAMSAP2,CCKAR,CDH11,CDH2,CDH4,CDK5,CDKL3,CDKL5,CHL1,CNP,CNR1,CNTN1,CNTN2,CNTN4,CNTN5,CNTN6,CNTNAP1,CRABP2,CREB1,CRMP1,CSF1R,CXCL12,CYFIP1,DAG1,DBNL,DCC,DCLK1,DCX,DIP2B,DOCK7,DPYSL2,DPYSL5,DRAXIN,DRD2,DRGX,DSCAM,DSCAML1,ECE1,EDN…
341	GO:2000147	positive regulation of cell motility	3.33e-18	ABL1,ACVR1,ADAM10,ADAM17,ADAM8,ADAM9,ADAMTS1,ADGRA2,ADRA2A,AGO2,AGT,AKIRIN1,AKT3,ANGPT1,ANGPT4,ANO6,ANXA1,APC,APP,AQP1,ARF6,ARHGEF39,ATM,ATOH8,ATP8A1,BAG4,BCAR1,BCL2,BMP2,BMP4,BMP7,BMPR2,CAPN7,CARMIL1,CASS4,CAV1,CAVIN1,CCAR1,CCBE1,CCL11,CCL19,CCL5,CCR1,CCR2,CCR6,CCR7,CD99L2,CDH13,CDH5,CEMIP,CFAP20,CLDN1,CLDN4,CMKLR1,COL1A1,CORO1A,CPNE3,CRKL,CSF1,CSF1R,CXCL12,CXCL14,CXCL16,DAB2,DAB2IP,DAPK2,DAPK3,…
342	GO:0098916	anterograde trans-synaptic signaling	3.36e-18	ABHD6,ABL1,ACE,ADARB1,ADCY1,ADCY8,ADGRB1,ADIPOQ,ADORA1,ADRA2A,ADRB2,AKAP12,AKAP7,AKAP9,ALS2,ANXA9,APBA1,APBA2,APP,ARRB2,ASIC1,ATF4,BACE1,BCR,BEGAIN,BRAF,BTBD9,CA7,CACNA1A,CACNA1E,CACNB1,CACNB2,CACNB4,CACNG2,CACNG3,CACNG4,CACNG5,CADPS,CADPS2,CALB1,CALB2,CASK,CBLN1,CBLN2,CCR2,CDH11,CDH2,CDH8,CELF4,CEP89,CHAT,CHRDL1,CHRM2,CHRM5,CHRNA1,CHRNA10,CHRNA5,CHRNA6,CHRNA7,CHRNA9,CHRNB3,CHRNE,CLCN3,CLSTN1,CLS…
343	GO:0007268	chemical synaptic transmission	3.36e-18	ABHD6,ABL1,ACE,ADARB1,ADCY1,ADCY8,ADGRB1,ADIPOQ,ADORA1,ADRA2A,ADRB2,AKAP12,AKAP7,AKAP9,ALS2,ANXA9,APBA1,APBA2,APP,ARRB2,ASIC1,ATF4,BACE1,BCR,BEGAIN,BRAF,BTBD9,CA7,CACNA1A,CACNA1E,CACNB1,CACNB2,CACNB4,CACNG2,CACNG3,CACNG4,CACNG5,CADPS,CADPS2,CALB1,CALB2,CASK,CBLN1,CBLN2,CCR2,CDH11,CDH2,CDH8,CELF4,CEP89,CHAT,CHRDL1,CHRM2,CHRM5,CHRNA1,CHRNA10,CHRNA5,CHRNA6,CHRNA7,CHRNA9,CHRNB3,CHRNE,CLCN3,CLSTN1,CLS…
344	GO:0001503	ossification	3.56e-18	ACVR1,ACVR2A,ACVR2B,ADAMTS12,ADAR,ADRB2,ALOX5,ANKH,ANO6,ATF4,ATP2B1,ATP6V0A4,ATP6V1B1,ATRAID,AXIN2,BAMBI,BCL2,BCOR,BMP2,BMP2K,BMP3,BMP4,BMP6,BMP7,BMPR1A,BMPR1B,BMPR2,CALCR,CCR1,CDK6,CEBPA,CEBPB,CEBPD,CER1,CHRD,CHSY1,CITED1,CLEC3A,CLEC3B,CLEC5A,COL13A1,COL1A1,COL1A2,COL2A1,COMP,CRIM1,CSF1,CSGALNACT1,CTHRC1,CTNNB1,CTNNBIP1,CYP24A1,DDR2,DHH,DHRS3,DHX36,DMP1,EBP,ECM1,EIF2AK3,ENPP1,EPHA2,EXT1,FAT4,FBN…
345	GO:0030900	forebrain development	4.45e-18	ADGRG1,AGTPBP1,AKNA,ALDH1A2,ALDH1A3,APAF1,APP,AQP1,ARL13B,ARX,ASCL1,ATF5,ATG16L1,ATOH1,ATP1A2,ATRX,AXL,BBS1,BCAN,BCL11B,BMP2,BMP4,BMPR1A,BTBD3,BTG2,C13H21orf91,CCDC141,CCKAR,CDH2,CDON,CEP120,CHD7,CNTN2,CNTNAP2,CORO1C,CREB1,CRKL,CSF1R,CTNNB1,DAB2IP,DCLK1,DCT,DCX,DISC1,DLX1,DLX2,DMRTA2,DNAH5,DRAXIN,DRD2,DYNC2H1,EFHC1,ELAVL4,EMX1,EMX2,EPHB2,EPHB3,ERBB4,EXT1,FAT4,FEZF1,FGF8,FOXB1,FOXP2,FYN,GATA2,GBX2…
346	GO:0007346	regulation of mitotic cell cycle	5.43e-18	AATF,ABL1,ACVR1,ADAM17,ADAMTS1,AFAP1L2,AMBRA1,ANAPC15,ANAPC4,ANAPC5,ANAPC7,ANGEL2,ANKRD17,ANXA1,APC,APP,APPL2,ASAH2,ASCL1,ASNS,ATAD5,ATM,AURKB,BABAM2,BCL2,BCL7A,BCL7B,BCL7C,BLM,BMP4,BMP7,BORA,BRCA1,BRCA2,BRD4,BRD7,BRINP1,BRINP2,BRINP3,BTG2,BTG3,BTG4,BUB1,BUB1B,BUB3,CASP2,CAV2,CCL2,CCNB1,CCNB3,CCND1,CCND2,CCND3,CD28,CDC14B,CDC23,CDC27,CDC42,CDC6,CDC7,CDC73,CDCA2,CDCA5,CDK1,CDK10,CDK2AP2,CDK5RAP2,C…
347	GO:0044283	small molecule biosynthetic process	5.58e-18	AASDHPPT,AASS,ABCD1,ABCD2,ABCD3,ABHD2,ABHD3,ACAA2,ACACA,ACACB,ACAT2,ACER1,ACER2,ACER3,ACLY,ACMSD,ACOT7,ACSBG2,ACSF3,ACSM2B,ACSM4,ACSM5,ADA,ADI1,ADIPOQ,ADK,AGPS,AGXT2,AKR1A1,AKR1B1,AKR1D1,ALDH18A1,ALDH1A2,ALDH1A3,ALDH8A1,ALOX12B,ALOX5,ALOX5AP,ALOXE3,ANXA1,APIP,APOA1,APOA4,APOA5,APOB,APOC3,ARPP19,ASAH1,ASAH2,ASL,ASNS,ASNSD1,ASS1,ATF3,ATF4,ATP2B4,AVPR1B,BCAT1,BMP2,BMP5,BMP6,BRCA1,C1QTNF3,CAD,CBR4,CD…
348	GO:0043010	camera-type eye development	5.91e-18	ACTL6A,ACVR2B,ACVRL1,AGTPBP1,AHI1,ALDH1A2,ALDH1A3,ALPK3,AQP1,AQP5,ATF4,B9D1,BARHL2,BCAR3,BCL11B,BFSP1,BMP4,BMP7,BMPR1B,BMPR2,CABP4,CACNA1C,CACNA1S,CALB1,CC2D2A,CCDC180,CDON,CELF4,CHD7,CLCN2,CLIC4,CLN8,COL4A1,COL8A1,COL8A2,CRB1,CRB2,CRYAB,CRYBA1,CRYBA2,CRYBB2,CRYBG3,CRYGS,CTNNB1,CTNS,DCLK2,DCX,DLG1,DLX1,DLX2,DRD2,DSCAM,EPHA2,EPHB1,EPHB2,FBN1,FBN2,FJX1,FKBP8,FOXC1,FOXE3,FOXF2,FZR1,GATA3,GDF11,GJA8,…
349	GO:0034329	cell junction assembly	5.96e-18	ABL1,ACE,ACE2,ACTB,ACTN1,ACTN2,ACVRL1,ADD2,ADGRB1,ADGRB3,ADGRF1,ADGRL2,ADGRL3,AGT,ALPK3,AMIGO1,APOD,APP,ARHGEF9,BCL2,BCR,BDNF,BHLHB9,BSN,CAMSAP3,CAPZA1,CAV1,CBLN1,CBLN2,CBLN4,CD9,CDC42,CDH10,CDH11,CDH12,CDH18,CDH19,CDH2,CDH20,CDH5,CDH6,CDH7,CDH8,CLDN1,CLDN10,CLDN14,CLDN16,CLDN18,CLDN22,CLDN25,CLDN4,CLDN5,CLDN6,CLDN8,CLDN9,CLSTN1,CLSTN2,CLSTN3,CNTN5,CNTNAP1,CNTNAP2,COL16A1,COL17A1,COLQ,CORO1C,CORO…
350	GO:0018108	peptidyl-tyrosine phosphorylation	6.2e-18	AATK,ABI1,ABL1,ABL2,ACE,ACVR1,ADAM17,ADRA1A,ADRA2A,AGT,ALKAL1,ALKAL2,ANGPT1,ANGPT4,APP,AREG,ARHGEF2,AXL,BANK1,BAZ1B,BLK,BMP6,BMX,BST1,BTK,CASS4,CAV1,CBL,CD3E,CD44,CD80,CD81,CLCF1,CLK1,CRLF1,CSF1R,CSF2,CSF3,CSK,CSPG4,DDR2,DMTN,DUSP22,DVL2,DYRK1A,DYRK1B,DYRK2,EFNA5,EGF,EGFR,ENPP2,EPGN,EPHA1,EPHA2,EPHA3,EPHA4,EPHA5,EPHA6,EPHA7,EPHB1,EPHB2,EPHB3,EPHB4,EPHB6,EPO,ERBB2,ERBB3,ERBB4,EREG,ERRFI1,FBXW7,FER…
351	GO:0098660	inorganic ion transmembrane transport	8.73e-18	ABCB7,ABCC4,ABCC8,ABCC9,ABL1,ACTN2,ADGRV1,AKAP6,AKAP9,AMIGO1,ANKH,ANO1,ANO10,ANO2,ANO3,ANO4,ANO5,ANO6,ANXA6,AQP1,AQP6,ASIC1,ASIC2,ASIC4,ASIC5,ATG5,ATP12A,ATP1A1,ATP1A2,ATP1B1,ATP1B3,ATP2A1,ATP2A3,ATP2B1,ATP2B2,ATP2B3,ATP2B4,ATP2C1,ATP2C2,ATP4A,ATP6V0A1,ATP6V0A2,ATP6V0A4,ATP6V0D2,ATP6V0E1,ATP6V1A,ATP6V1B1,ATP6V1B2,ATP6V1C1,ATP6V1C2,ATP6V1D,ATP6V1E2,ATP6V1F,ATP6V1G3,ATP6V1H,ATP7A,ATP7B,BCL2,BEST1,B…
352	GO:0018212	peptidyl-tyrosine modification	8.97e-18	AATK,ABI1,ABL1,ABL2,ACE,ACVR1,ADAM17,ADRA1A,ADRA2A,AGT,ALKAL1,ALKAL2,ANGPT1,ANGPT4,APP,AREG,ARHGEF2,AXL,BANK1,BAZ1B,BLK,BMP6,BMX,BST1,BTK,CASS4,CAV1,CBL,CD3E,CD44,CD80,CD81,CLCF1,CLK1,CRCP,CRLF1,CSF1R,CSF2,CSF3,CSK,CSPG4,DDR2,DMTN,DUSP22,DVL2,DYRK1A,DYRK1B,DYRK2,EFNA5,EGF,EGFR,ENPP2,EPGN,EPHA1,EPHA2,EPHA3,EPHA4,EPHA5,EPHA6,EPHA7,EPHB1,EPHB2,EPHB3,EPHB4,EPHB6,EPO,ERBB2,ERBB3,ERBB4,EREG,ERRFI1,FBXW…
353	GO:0019725	cellular homeostasis	2.27e-17	ABCA12,ABCB7,ABL1,ACO1,ADCY5,ADCY8,ADD1,ADRA2A,AMBRA1,ANO1,ANO6,ANXA6,AP3B1,APP,AQP1,AQP11,ATF4,ATG5,ATP12A,ATP13A1,ATP13A3,ATP13A4,ATP13A5,ATP1A1,ATP1A2,ATP1B1,ATP1B3,ATP2A1,ATP2A3,ATP2B1,ATP2B2,ATP2B3,ATP2B4,ATP2C1,ATP2C2,ATP4A,ATP6AP1L,ATP6AP2,ATP6V0A1,ATP6V0A2,ATP6V0A4,ATP6V0D2,ATP6V1A,ATP6V1B1,ATP6V1B2,ATP7A,ATP7B,BAD,BAG3,BCAP31,BCL2,BMP6,BRSK2,C1QTNF3,C2CD2L,C6H19orf12,CA7,CALB1,CALB2,CAPN…
354	GO:0043087	regulation of GTPase activity	3.38e-17	ABR,ADAP1,ADAP2,ADCYAP1,ADRB1,AGAP3,ALS2,AMOT,APC2,ARAP1,ARAP2,ARAP3,ARFGEF1,ARHGAP12,ARHGAP15,ARHGAP22,ARHGAP24,ARHGAP27,ARHGAP29,ARHGAP42,ARHGAP44,ARHGAP6,ARHGAP9,ARHGEF10,ARHGEF16,ARHGEF19,ARHGEF26,ARHGEF5,ARHGEF7,ARL2,ASAP1,ASAP2,BCAR3,BCL6,BCR,BVES,C10H9orf72,CAV2,CBLB,CCDC125,CCL1,CCL11,CCL14,CCL16,CCL17,CCL19,CCL20,CCL5,CCPG1,CHN1,CHN2,CORO1C,CRKL,DAB2IP,DENND1A,DENND1B,DGKI,DOCK11,DOCK6,D…
355	GO:1903829	positive regulation of protein localization	3.53e-17	ABCA12,ABCG1,ABHD17B,ABHD17C,ACSL3,ADAM9,ADCY8,AGR2,ANKRD1,ANO1,APBB3,APC,ARF6,ARHGEF16,ARHGEF5,ATP2B4,ATP2C1,BAD,BAG3,BCAP31,BICD1,BLK,C1QTNF3,C2CD2L,C2CD5,CARD10,CCT6A,CCT8,CD2AP,CD81,CDK1,CDK5RAP3,CDK9,CDT1,CEMIP,CENPJ,CENPQ,CEP120,CEP135,CEP250,CEP290,CEP295,CFTR,CLIP3,CLSTN3,CNST,CORO2B,CROCC,CTDSPL2,DKC1,DLG1,DMAP1,DNM1L,DPP10,DTX3L,DZIP1,EDEM2,EFCAB7,EGF,EGFR,EPB41,EPB41L2,EPHA2,EPHA3,ERBB…
356	GO:0044419	biological process involved in interspecies interaction between organisms	3.67e-17	A2M,ABCA1,ABCC9,ABCD2,ABL1,ACE2,ACOD1,ACTA2,ACTR2,ACTR3,ADAM15,ADAM17,ADAM8,ADAM9,ADAMTS5,ADAMTS9,ADAR,ADGRB1,ADGRL2,ADIPOQ,AGTR1,AICDA,AKAP1,ALPK1,AMCF-II,ANKHD1,ANKRD1,ANKRD17,AP1G1,AP3B1,APOA4,APOB,AQP1,AQP4,ARG1,ARG2,ARHGEF2,ARL8B,ARMC5,ARRB2,ATG16L1,ATG5,AVP,AVPR1B,AXL,AZU1,BAD,BAIAP2L1,BANK1,BATF,BATF2,BCL2,BCL3,BCR,BECN1,BLK,BMP2,BMP6,BNIP3,BNIP3L,BPGM,BPI,BPIFA1,BPIFB1,BPIFB3,C3,C5,C6,C7,…
357	GO:0048638	regulation of developmental growth	6.26e-17	ABL1,ACACB,ADRB1,ADRB2,ADRB3,AGR2,APP,AR,ARX,BARHL2,BCL2,BCL2L11,BDNF,BMP10,BMP4,BMPR1A,BMPR2,CAPN3,CDH4,CDKL3,CDKL5,CHD7,COLQ,CPNE5,CPNE9,CRABP2,CREB1,CSF1,CSF2,DBNL,DIP2B,DPYSL2,DRAXIN,DRD2,DSCAM,DUSP10,DUSP6,DUSP9,EDN1,EFNA5,EPHA7,ERBB4,EZR,FGF20,FGF8,FGF9,FLVCR1,FN1,FOXC1,FSTL4,FTO,GAMT,GATA6,GHR,GHRH,GHRHR,GHSR,GLI1,GPAM,GPAT4,HDAC3,HEY2,HLX,HNF1B,HTRA2,IL7,INSR,ISLR2,ITSN2,JARID2,KIAA0319,L…
358	GO:0071396	cellular response to lipid	7.66e-17	ABCA1,ABHD2,ABL1,ABL2,ACACA,ACOD1,ADAM15,ADAM9,ADCY3,ADCY5,ADTRP,AHR,AICDA,ALDH1A2,AMCF-II,ANKRD1,ANXA1,AQP1,AR,ARID1A,ATM,ATP1A1,ATP1A2,AXL,BAD,BCR,BMP4,BMP6,BMP7,BPI,BRCA1,BRINP1,BRINP2,BRINP3,CCDC62,CCL2,CCR5,CD14,CD180,CD274,CD6,CD80,CD86,CFTR,CLOCK,CMPK2,CNOT1,CNOT2,CNOT9,CREB1,CRHBP,CRY1,CRY2,CXCL13,CXCL8,CXCL9,DAB2,DAB2IP,DDIT4,DNAAF4,EFNA5,EGFR,EIF4E,EP300,EPHA3,ESR1,ESR2,ESRRB,ESRRG,FAM2…
359	GO:0007409	axonogenesis	8.18e-17	ABL1,ACTBL2,ADARB1,ADCY1,ALCAM,APLP2,APP,ARHGEF25,ARTN,ARX,ATOH1,B3GNT2,B4GALT5,B4GALT6,BARHL2,BCL11B,BCL2,BDNF,BMP7,BMPR1B,BMPR2,BOC,BRAF,BRSK2,BSG,C10H9orf72,CCKAR,CDH11,CDH2,CDH4,CDK5,CDKL3,CDKL5,CHL1,CNP,CNTN1,CNTN2,CNTN4,CNTN5,CNTN6,CNTNAP1,CRABP2,CREB1,CRMP1,CSF1R,CXCL12,CYFIP1,DAG1,DBNL,DCC,DCLK1,DCX,DIP2B,DOCK7,DPYSL2,DPYSL5,DRAXIN,DRD2,DRGX,DSCAM,DSCAML1,ECE1,EDN1,EDN2,EDNRA,EFNA2,EFNA3,…
360	GO:0006952	defense response	9.39e-17	A2M,ABCC9,ABCD1,ABCD2,ABI3BP,ACER3,ACKR1,ACKR2,ACOD1,ACTR2,ACTR3,ACVR1,ADA,ADAM15,ADAM17,ADAM8,ADAMTS12,ADAMTS5,ADAR,ADCY1,ADCY7,ADCY8,ADGRB1,ADIPOQ,ADORA1,AFAP1L2,AHSG,AICDA,AKAP1,AKNA,ALOX5,ALOX5AP,ALPK1,ALS2,AMCF-II,ANKFN1,ANKHD1,ANKRD17,ANKRD42,ANO6,ANXA1,AOAH,AP1G1,AP3B1,APOA1,APOA4,APOD,APP,AQP1,AQP4,AREL1,ARG1,ARG2,ARHGEF2,ARL8B,ARMC5,ARRB2,ASH1L,ASIC1,ASIC4,ATG16L1,ATG5,ATP1A2,AXL,AZU1,B4…
361	GO:0002521	leukocyte differentiation	1.18e-16	ABL1,ADA,ADAM8,ADGRG3,ADIPOQ,AIRE,AMBRA1,ANXA1,ANXA2,AP3B1,APP,ARMC5,ATG5,ATM,ATP11C,AXL,BAD,BATF,BATF2,BCL11B,BCL2,BCL3,BCL6,BLK,BMI1,BMP2,BMP4,BRAF,BTK,CALCR,CAMK4,CARD11,CASP8,CBFA2T3,CCR1,CCR2,CCR7,CD101,CD109,CD19,CD28,CD3D,CD3E,CD4,CD40LG,CD79B,CD81,CD83,CDH17,CDK6,CEBPA,CEBPB,CEBPG,CHD7,CLCF1,CLDN18,CLEC4G,CMTM7,CREB1,CRTAM,CSF1,CSF1R,CSF2,CTLA4,CTNNB1,CTNNBIP1,DCLRE1C,DCSTAMP,DNAJA3,DOCK1…
362	GO:0001817	regulation of cytokine production	1.2e-16	ABCD1,ABCD2,ABL1,ACKR1,ACVR2B,ADAM17,ADAM8,ADCY7,ADCYAP1,ADIPOQ,ADRA2A,AFAP1L2,AIRE,ALOX5,ANGPT1,ANKRD42,ANXA1,ANXA4,APOA1,APOD,APP,ARFGEF2,ARG1,ARG2,ARHGEF2,ARNT,ARRB1,ARRB2,ATF4,ATG5,ATP2B1,ATP6AP2,AXL,AZU1,BANK1,BATF,BCL3,BCL6,BMPR1A,BPI,BRCA1,BTK,BTNL9,C1QTNF3,C1QTNF4,C3,C5,CADM1,CARD11,CASP1,CASP8,CCBE1,CCR2,CCR7,CD14,CD2,CD200,CD226,CD244,CD274,CD276,CD28,CD2AP,CD34,CD3E,CD40LG,CD47,CD6,CD8…
363	GO:0032787	monocarboxylic acid metabolic process	1.28e-16	ABAT,ABCB11,ABCD1,ABCD2,ABCD3,ABCD4,ABHD2,ABHD3,ACACA,ACACB,ACAD10,ACAD9,ACADL,ACADSB,ACAT2,ACBD5,ACBD7,ACER2,ACER3,ACLY,ACOT11,ACOT7,ACOT8,ACOX1,ACOX2,ACOX3,ACOXL,ACSBG2,ACSF2,ACSF3,ACSL1,ACSL3,ACSL4,ACSL5,ACSL6,ACSM2B,ACSM4,ACSM5,ADH4,ADIPOQ,ADTRP,AGPS,AGXT2,AIG1,AKR1A1,AKR1D1,ALDH1A2,ALDH1A3,ALDH1L2,ALDH5A1,ALDH8A1,ALDOB,ALKBH7,ALOX12B,ALOX5,ALOXE3,ANKRD23,ANXA1,AOAH,APOA1,APOA4,APOA5,APOC3,AP…
364	GO:0001816	cytokine production	1.3e-16	ABCD1,ABCD2,ABL1,ACKR1,ACVR2B,ADAM17,ADAM8,ADAMTS3,ADCY7,ADCYAP1,ADGRG1,ADIPOQ,ADRA2A,AFAP1L2,AIRE,ALOX5,ANGPT1,ANKRD42,ANXA1,ANXA4,APOA1,APOD,APP,ARFGEF2,ARG1,ARG2,ARHGEF2,ARNT,ARRB1,ARRB2,ATF4,ATG5,ATP2B1,ATP6AP2,AXL,AZU1,BANK1,BATF,BCL3,BCL6,BMPR1A,BPI,BRCA1,BTK,BTNL9,C1QTNF3,C1QTNF4,C3,C5,CADM1,CARD11,CASP1,CASP8,CCBE1,CCR2,CCR7,CD14,CD2,CD200,CD226,CD244,CD274,CD276,CD28,CD2AP,CD34,CD3E,CD40…
365	GO:0010720	positive regulation of cell development	2.11e-16	ADA,ADAM8,ADD1,ADIPOQ,AMBRA1,ANKRD27,ANXA1,AP3B1,ASCL1,ATP11C,AXL,BAD,BCL2,BCL6,BDNF,BHLHB9,BIN1,BMP2,BMP4,BMPR2,BRAF,CAPRIN1,CASP8,CCR1,CD101,CD4,CD83,CDH4,CDH5,CDKL3,CDKL5,CLCF1,CLDN5,CRABP2,CREB1,CSF1,CTNNB1,CTNNBIP1,CUX2,DBN1,DBNL,DCSTAMP,DCT,DISC1,DMRTA2,DRD2,DSCAM,DUSP10,EFNA5,EGR3,EPHB2,F11R,FADD,FBXW8,FES,FN1,FOS,FOXO3,FOXP3,FZD3,GATA3,GDF9,GFAP,GLI3,GNAS,GPR68,GSX2,HAP1,HAX1,HCLS1,HDAC1,…
366	GO:0080135	regulation of cellular response to stress	2.21e-16	ABCD1,ABL1,ACKR3,ACTB,ACTL6A,ACTR2,ADCY8,AGR2,AIDA,AIFM2,ALOX5,AMFR,ANKRD1,ANKRD6,APP,AQP11,ARHGEF2,ARID2,ATAD5,ATF4,ATF6,ATM,ATR,ATXN3,AUNIP,AXIN1,AXIN2,BABAM2,BAD,BCAP31,BCL7A,BCL7B,BCL7C,BDKRB2,BFAR,BMP2,BMP4,BRAF,BRCA1,C14H12orf49,CAV1,CAV3,CCL19,CD34,CD44,CDK9,CEBPG,CHEK1,CHORDC1,CORO2B,CRHBP,CRY1,CTNNB1,CXCL12,CYLD,DAB2IP,DACT1,DDX11,DHX9,DLG1,DMAP1,DNAJA1,DUSP1,DUSP10,DUSP16,DUSP3,DYRK1A,D…
367	GO:0090596	sensory organ morphogenesis	2.86e-16	AGTPBP1,AHI1,ALDH1A3,ALPK3,AQP1,AQP5,ATF4,ATOH1,ATP6V1B1,BCAR3,BCL2,BCR,BLOC1S5,BMP4,BMP7,CABP4,CALB1,CCDC180,CDON,CHD7,CHRNA10,CHRNA9,CLRN1,CLRN2,COL11A1,COL2A1,COL5A1,COL5A2,COL8A1,COL8A2,CRB1,CRB2,CTHRC1,CTNNB1,DSCAM,DVL2,DZANK1,EDN1,EDNRA,EPHA2,EPHB1,EPHB2,EYA1,FASLG,FBN1,FBN2,FGF8,FGF9,FJX1,FOXE3,FOXF2,FOXI1,FZD2,FZD3,FZD6,GATA2,GATA3,GBX2,GDF11,GJB6,GLI2,GLI3,GNGT1,GRHL3,GRXCR2,GSC,HCN1,HDA…
368	GO:0051223	regulation of protein transport	2.99e-16	ABCA12,ABCG1,ACSL3,ACVR1C,ADAM9,ADCY5,ADCY8,ADIPOQ,ADRA2A,ADTRP,ALOX5,ANGPT1,ANKRD1,ANO1,APBB3,APOD,ARF6,ARFIP1,ARHGAP44,ARHGEF5,ATP2C1,BAD,BAG3,BAG4,BARD1,BCAP31,BLK,BMP4,BNIP3L,BRSK2,C1QTNF3,C2CD2L,C2CD5,C7H6orf125,C9H11orf65,CD200,CD2AP,CD81,CDK16,CEMIP,CEP290,CFTR,CHP1,CLOCK,CNST,CSK,CTDSPL2,DMAP1,DMTN,DNAJA1,DNAJC1,DNAJC27,DNM1L,DRD2,DRD3,EDEM2,EFCAB7,EFNA5,EPM2A,ERBB2,ERGIC3,EXOC1,EZR,F2R,F…
369	GO:0003002	regionalization	3.23e-16	ABI1,ACVR1,ACVR2A,ACVR2B,ADGRG1,AHI1,AIDA,ALDH1A2,ALG5,ALX4,ANKS6,AP1B1,AR,ARL13B,ARMC4,ASB2,ASCL1,ATM,ATP6AP2,AXIN1,AXIN2,BARX1,BHLHE40,BHLHE41,BICC1,BMI1,BMP1,BMP2,BMP4,BMPR1A,BMPR1B,BMPR2,BPTF,BTG2,C1H15orf65,C2CD3,C3,CC2D2A,CCDC180,CCDC39,CDON,CDX4,CER1,CFAP45,CFAP52,CFAP53,CHRD,CHSY1,CLUAP1,CRB2,CRKL,CTNNB1,CTNNBIP1,DAAM2,DAW1,DBX1,DLX1,DLX2,DMRT2,DMRT3,DMRTA2,DNAAF4,DNAH11,DNAH5,DNAI1,DNAI2…
370	GO:0050865	regulation of cell activation	3.61e-16	ABL1,ADA,ADAM8,ADAMTS18,ADGRF5,AHR,AMBRA1,ANXA1,AP1G1,AP3B1,ARG1,ARG2,ATAD5,ATM,ATP11C,AXL,BAD,BANK1,BCL2,BCL6,BCR,BLK,BLOC1S6,BMI1,BMP4,BPI,BRAF,BTK,C1QTNF1,CAPN3,CARD11,CASP3,CAV1,CBLB,CCR2,CCR7,CD177,CD19,CD200,CD22,CD226,CD274,CD276,CD28,CD38,CD3E,CD4,CD40LG,CD47,CD5,CD6,CD80,CD81,CD83,CD84,CD86,CD9,CEBPA,CEBPB,CLCF1,CLEC4G,CLNK,CORO1A,CRTAM,CTLA4,CTNNB1,CTSC,DLG1,DLG5,DMTN,DNAJA3,DOCK8,DPP4,…
371	GO:0070925	organelle assembly	3.9e-16	ABCA3,ABLIM1,ABLIM3,ABRAXAS2,ACTC1,ACTL9,ACTN2,ACTR2,ACTR3,AGFG1,AHI1,AKAP4,ALMS1,ALPK1,AMBRA1,ANKRD23,AP1S2,AP1S3,APITD1,ARHGEF10,ARHGEF5,ARHGEF9,ARL13A,ARL13B,ARL6,ARL8B,ARMC2,ARMC4,ARMC9,ASAP1,ATG13,ATG14,ATG16L1,ATG2B,ATG3,ATG4D,ATG5,ATG9B,ATP6V1D,ATXN10,ATXN2,AURKB,B9D1,BBIP1,BBS1,BBS10,BBS9,BCCIP,BECN1,BMP10,C10H9orf72,C14H10orf90,C1H15orf65,C2CD3,CAPN3,CASQ1,CAV3,CBLN1,CC2D2A,CCDC113,CCDC1…
372	GO:0090287	regulation of cellular response to growth factor stimulus	3.91e-16	ABL1,ACVRL1,ADAM17,ADAMTS12,ADAMTS3,ADAMTSL2,ADGRA2,AGT,APLN,ATP2B4,AXIN1,BAMBI,BCL9L,BMP2,BMP4,BMPER,BMPR2,BRMS1L,CASK,CAV1,CAV2,CAV3,CCBE1,CD109,CD63,CDH5,CDKN1C,CDKN2B,CER1,CHRD,CHRDL1,CHRDL2,CHST11,CRB2,CREB3L1,CREBBP,CRIM1,CTDSPL2,CTNNB1,CYFIP2,DAB2,DAB2IP,DCN,DLX1,DOK5,DSTYK,ENG,EP300,EPN2,FBN1,FBN2,FBXL15,FERMT1,FGF1,FGF16,FGF18,FGF4,FGF9,FGFBP3,FGFR1,FKBP8,FOXD1,FST,FSTL1,GATA3,GDF2,GDF3,…
373	GO:0051493	regulation of cytoskeleton organization	4.81e-16	ABL1,ACTN2,ADD1,ADD2,AFAP1,AKAP9,ALMS1,ANKRD23,AP3S2,APC,APOA1,ARAP1,ARF6,ARFGEF1,ARFIP1,ARHGAP18,ARHGAP28,ARHGAP44,ARHGDIB,ARHGEF10,ARHGEF10L,ARHGEF18,ARHGEF19,ARHGEF2,ARHGEF5,ARL2,ARPC2,ARPC5,ATXN7,BAG4,BAIAP2L1,BAIAP2L2,BICD1,BICD2,BIN1,BMP10,BORA,BRAF,BST1,C10H9orf72,CAMSAP2,CAMSAP3,CAPN2,CAPN6,CAPZA1,CAPZA2,CAPZB,CARMIL1,CAV3,CCDC84,CCL11,CCNF,CD2AP,CDC42,CDC42EP1,CDC42EP2,CDC42EP3,CDC42EP4,…
374	GO:0006897	endocytosis	5.48e-16	AAK1,ABCA1,ACKR2,ACKR3,ACTB,ADGRB1,ADIPOQ,ADM,ADRB2,AHI1,AMPH,ANGPT1,ANKRD13A,ANKRD13D,ANXA2,AP1G1,AP2A2,AP2B1,AP2M1,AP3M2,AP4E1,APLN,APOC3,APP,ARHGAP12,ARHGAP25,ARR3,ARRB1,ARRB2,ATP6V1H,ATP9B,AXL,BECN1,BICD1,BIN1,BMP2K,BTBD9,C10H9orf72,C3,CACNG2,CACNG3,CACNG4,CACNG5,CALCRL,CALY,CAP1,CARMIL1,CAV1,CAV2,CAV3,CBL,CD14,CD163L1,CD22,CD5,CD5L,CD6,CD63,CD81,CD9,CDC42,CDH13,CFI,CHRNA7,CLCN3,CLCN5,CLINT1,…
375	GO:0051276	chromosome organization	6.07e-16	ABL1,ABRAXAS2,ACTL6A,ACTR5,AKAP8L,ANAPC1,ANAPC15,ANAPC4,ANAPC5,ANAPC7,ANXA1,APC,APITD1,ARHGEF10,ASCC3,ATF7IP,ATF7IP2,ATM,ATR,ATRX,AURKB,AXIN2,BANF2,BAZ1B,BCCIP,BCL7A,BCL7B,BCL7C,BECN1,BLM,BRCA2,BRIP1,BUB1,BUB1B,BUB3,C1H14orf39,CCNB1,CCNE2,CCT6A,CCT8,CDC23,CDC27,CDC45,CDC6,CDCA5,CDK5RAP2,CDT1,CENPA,CENPC,CENPE,CENPH,CENPI,CENPK,CENPO,CENPP,CENPV,CENPW,CEP97,CHD1L,CHD5,CHDH,CHMP1A,CHMP2B,CHMP3,CHMP…
376	GO:0030111	regulation of Wnt signaling pathway	6.09e-16	ABL1,ADGRA2,ALPK2,AMER1,AMER2,AMER3,AMFR,ANKRD6,APC,APC2,APCDD1L,ATP6AP2,ATP6V1C2,AXIN1,AXIN2,BAMBI,BARX1,BICC1,BMP2,BTRC,CAV1,CCDC88C,CCNY,CCNYL1,CDC73,CDH2,CDH3,CDK14,COL1A1,CRBN,CSNK1A1,CSNK1D,CSNK1G1,CSNK1G2,CSNK1G3,CTHRC1,CTNNB1,CTNNBIP1,CTNND2,CYLD,DAAM2,DAB2,DAB2IP,DACT1,DAPK3,DCDC2,DDX3X,DISC1,DKK1,DKK2,DKK3,DKK4,DRAXIN,EDA,EGF,EGFR,EGR1,FAM53B,FERMT1,FGF9,FOXL1,FOXO3,FRMD8,FRZB,FZD6,FZD7…
377	GO:0051960	regulation of nervous system development	6.53e-16	ADGRB1,ADGRB3,ADGRL2,AMIGO1,ANKRD27,ANXA2,ASCL1,ATOH1,BDNF,BHLHB9,BHLHE40,BHLHE41,BIN1,BMP2,BMP7,BMPR1A,BMPR2,BRAF,BRINP1,CAPRIN1,CBLN1,CBLN2,CCL11,CDH4,CDKL3,CDKL5,CHD7,CLCF1,CLSTN1,CLSTN2,CLSTN3,CRABP2,CTNNA1,CTNNB1,CTSC,CUX2,DAAM2,DBN1,DBNL,DCT,DIP2B,DISC1,DLG1,DLG5,DLX1,DLX2,DMRTA2,DNAJB11,DPYSL5,DRAXIN,DRD2,DSCAM,EFNA5,EPHA7,EPHB1,EPHB2,EPHB3,EZH2,F2,FBXW8,FERD3L,FEZF1,FIG4,FLRT2,FN1,FSTL4,F…
378	GO:0045229	external encapsulating structure organization	8.02e-16	ABI3BP,ABL1,ACAN,ADAMTS1,ADAMTS12,ADAMTS13,ADAMTS14,ADAMTS15,ADAMTS16,ADAMTS17,ADAMTS18,ADAMTS19,ADAMTS2,ADAMTS20,ADAMTS3,ADAMTS5,ADAMTS6,ADAMTS8,ADAMTS9,ADAMTSL1,ADAMTSL2,ADAMTSL3,ADAMTSL4,ADAMTSL5,ADTRP,AEBP1,AGT,ANTXR1,ANXA2,APP,B4GALT1,BCL3,BMP2,CAV1,CAV2,CCDC80,CHADL,COL11A1,COL13A1,COL15A1,COL16A1,COL18A1,COL19A1,COL1A1,COL1A2,COL22A1,COL27A1,COL28A1,COL2A1,COL3A1,COL4A1,COL4A2,COL4A3,COL4A…
379	GO:0043062	extracellular structure organization	8.02e-16	ABI3BP,ABL1,ACAN,ADAMTS1,ADAMTS12,ADAMTS13,ADAMTS14,ADAMTS15,ADAMTS16,ADAMTS17,ADAMTS18,ADAMTS19,ADAMTS2,ADAMTS20,ADAMTS3,ADAMTS5,ADAMTS6,ADAMTS8,ADAMTS9,ADAMTSL1,ADAMTSL2,ADAMTSL3,ADAMTSL4,ADAMTSL5,ADTRP,AEBP1,AGT,ANTXR1,ANXA2,APP,B4GALT1,BCL3,BMP2,CAV1,CAV2,CCDC80,CHADL,COL11A1,COL13A1,COL15A1,COL16A1,COL18A1,COL19A1,COL1A1,COL1A2,COL22A1,COL27A1,COL28A1,COL2A1,COL3A1,COL4A1,COL4A2,COL4A3,COL4A…
380	GO:0033674	positive regulation of kinase activity	8.83e-16	ABI1,ABL1,ACE,ACSL1,ACVR2B,ADAM17,ADAM8,ADAM9,ADCYAP1,ADIPOQ,ADRA1A,ADRA2A,ADRA2B,ADRA2C,ADRB2,AGT,ALKAL1,ALKAL2,ALS2,AMBRA1,ANGPT1,ANGPT4,AREG,ARHGEF5,ATG14,ATP2B4,AXIN1,AXIN2,AXL,AZU1,BAD,BMP2,BMPR1A,BMPR1B,BMPR2,BORA,BTC,CAB39,CAB39L,CACUL1,CAMKK1,CAMKK2,CARD10,CARTPT,CASS4,CCL19,CCNB1,CCND1,CCND2,CCND3,CCNK,CCNY,CCNYL1,CD19,CD4,CD40LG,CD81,CDC42,CEMIP,CENPE,CHI3L1,CKS2,CLSPN,COPS8,CSF1,CSF1R,…
381	GO:0002684	positive regulation of immune system process	8.93e-16	A2M,ABL1,ACOD1,ADA,ADAM10,ADAM17,ADAM8,AKIRIN1,ALPK1,AMBRA1,ANKRD17,ANO6,ANXA1,AP1G1,AP3B1,APP,ARG1,ARRB2,ATAD5,ATP11C,AXL,BAD,BCAR1,BCL2,BCL6,BLK,BLNK,BLOC1S6,BMI1,BMX,BPIFB1,BRAF,BTK,BTNL9,C1QB,C3,C5,C6,C7,C8A,C8B,C9,CACNB4,CADM1,CARD11,CASP1,CASP8,CAV1,CBLB,CCL19,CCL5,CCR1,CCR2,CCR6,CCR7,CD101,CD14,CD177,CD180,CD19,CD22,CD226,CD244,CD274,CD276,CD28,CD38,CD3E,CD4,CD40LG,CD46,CD47,CD5,CD55,CD6,C…
382	GO:0016570	histone modification	9.05e-16	ACTB,ACTL6A,AKAP8L,ARID4A,ARRB1,ASH1L,ASH2L,ASXL1,ATG5,ATRX,ATXN7,ATXN7L3,AUTS2,BCL6,BCOR,BMI1,BRCA1,BRCA2,BRD1,BRD4,BRD7,BRMS1L,C7H6orf89,CACHD1,CDC73,CDK9,CHD5,CHEK1,CLOCK,COPRS,CREBBP,CTCF,CTCFL,CTNNB1,CUL4B,CXXC1,DDB1,DDB2,DMAP1,DOT1L,DPY30,DTX3L,EED,EID1,EP300,EP400,EPC1,EPC2,EPOP,EZH1,EZH2,FAM47E,FOXP3,GATA2,GATA3,GATAD2A,GATAD2B,GCG,GFI1,GLYR1,GTF2B,GTF3C4,H2AFY,HAT1,HCFC1,HDAC1,HDAC11,HDA…
383	GO:0044089	positive regulation of cellular component biogenesis	9.05e-16	ABCA1,ABCA3,ABL1,ACE2,ACTR2,ACTR3,ADGRB1,ADGRB3,ADGRL2,AGT,AKAP9,AKIRIN1,AMBRA1,AMIGO1,ANLN,APC,APOA1,ARAP1,ARF6,ARHGEF10,ARHGEF10L,ARHGEF5,ARL2,ARPC2,ATF7IP,ATF7IP2,ATM,ATR,BAG4,BAIAP2L1,BAIAP2L2,BCL2L11,BDNF,BHLHB9,BIN1,BMP7,BRAF,CARMIL1,CAV1,CBLN1,CBLN2,CCL11,CCP110,CDC42,CDC42EP1,CDC42EP2,CDC42EP3,CDC42EP4,CDH17,CDH5,CDK5RAP2,CDT1,CENPJ,CEP120,CEP135,CEP295,CHGA,CKAP5,CLDN5,CLIP1,CLRN1,CLSTN1…
384	GO:0090066	regulation of anatomical structure size	9.9e-16	ABL1,ACTA2,ACTG2,ACTN2,ADD1,ADD2,ADM,ADORA1,ADRA1A,ADRA1B,ADRA2A,ADRA2B,ADRA2C,ADRB1,ADRB2,ADRB3,AGT,AGTR1,AKT3,ALS2,ANO6,AP2M1,AQP1,AQP11,ARF6,ARFGEF1,ARHGAP18,ARHGAP28,ARHGAP42,ARHGAP5,ARPC2,ARPC5,ASXL1,ATG5,ATP1A2,ATP2B1,AVPR1B,BAG4,BAIAP2L1,BAIAP2L2,BARHL2,BDKRB2,BDNF,BIN1,BMPR2,CAPZA1,CAPZA2,CAPZB,CARMIL1,CAV1,CAV3,CCDC51,CCL11,CDC42EP1,CDC42EP2,CDC42EP3,CDC42EP4,CDH4,CDHR2,CDKL3,CDKL5,CLCN3…
385	GO:0030198	extracellular matrix organization	1.05e-15	ABI3BP,ABL1,ACAN,ADAMTS1,ADAMTS12,ADAMTS13,ADAMTS14,ADAMTS15,ADAMTS16,ADAMTS17,ADAMTS18,ADAMTS19,ADAMTS2,ADAMTS20,ADAMTS3,ADAMTS5,ADAMTS6,ADAMTS8,ADAMTS9,ADAMTSL1,ADAMTSL2,ADAMTSL3,ADAMTSL4,ADAMTSL5,ADTRP,AEBP1,AGT,ANTXR1,ANXA2,APP,B4GALT1,BCL3,BMP2,CAV1,CAV2,CCDC80,CHADL,COL11A1,COL13A1,COL15A1,COL16A1,COL18A1,COL19A1,COL1A1,COL1A2,COL22A1,COL27A1,COL28A1,COL2A1,COL3A1,COL4A1,COL4A2,COL4A3,COL4A…
386	GO:0070997	neuron death	1.62e-15	ABL1,ADAM8,ADARB1,ADNP,AIFM1,ALKBH1,AMBRA1,ANGPT1,APAF1,APP,ASCL1,ATF4,ATM,ATN1,AXL,BACE1,BARHL1,BCL2,BCL2L11,BHLHB9,BRAF,CASP3,CCL2,CCND1,CD34,CDK5,CEBPB,CHL1,CHMP4A,CHMP4B,CHP1,CHRNA7,CIT,CITED1,CLCF1,CLN8,CNTFR,CORO1A,CRLF1,CSF1,CTNNB1,DCC,DIABLO,DLX1,DNAJC5,DRAXIN,EFNB2,EIF2S1,EN1,EN2,EPHA7,EPHB1,ERBB3,F2R,FADD,FAIM2,FAM162A,FAS,FBXW7,FGF20,FGF8,FOXB1,FOXO3,FOXQ1,FYN,GABRB2,GATA3,GBA,GDNF,GPN…
387	GO:0006935	chemotaxis	1.91e-15	ACKR2,ACKR3,ADAM10,ADAM17,ADAM8,ADGRA2,AGTR1,AKIRIN1,ALCAM,ALKBH1,ALOX5,AMCF-II,AMOT,ANGPT1,ANGPT2,ANO6,ANXA1,APOA1,APP,ARHGEF16,ARHGEF25,ARHGEF5,ARRB2,ARTN,ARX,ATOH1,AZU1,B3GNT2,BCAR1,BCL11B,BMP4,BMP7,BMPR1B,BMPR2,BOC,BSG,BST1,C5,CAMK1D,CCL1,CCL11,CCL14,CCL16,CCL17,CCL19,CCL2,CCL20,CCL28,CCL4,CCL5,CCR1,CCR2,CCR5,CCR6,CCR7,CCR8,CDH13,CDH4,CHGA,CHL1,CMKLR1,CNTN1,CNTN2,CNTN4,CNTN5,CNTN6,COLEC10,COR…
388	GO:0042391	regulation of membrane potential	2.89e-15	ABCB5,ABCD1,ACTN2,ADORA1,ADRB1,ADRB2,AKAP6,AKAP9,APP,ASIC1,ATP1A1,ATP1B1,BAD,BCL2,BCO2,BIN1,BNIP3,BVES,C4H1orf226,CACNA1C,CACNA1D,CACNA1F,CACNA1I,CACNA2D1,CACNB2,CACNB4,CACNG2,CASP1,CAV1,CAV3,CBLN1,CELF4,CFTR,CHRNA1,CHRNA10,CHRNA5,CHRNA6,CHRNA7,CHRNA9,CHRNB3,CHRNE,CNTNAP1,CRTC1,CTNNA3,CUX2,DCK,DCN,DGKI,DLG1,DSG2,EHD3,FKBP1B,FMR1,GABRA1,GABRA3,GABRA4,GABRA6,GABRB1,GABRB2,GABRB3,GABRD,GABRE,GABRG1,…
389	GO:0098655	monoatomic cation transmembrane transport	3.19e-15	ABCB7,ABCC8,ABCC9,ABL1,ACTN2,ADGRV1,AKAP6,AKAP9,AMIGO1,ANO1,ANO10,ANO6,ANXA6,AQP1,ASIC1,ASIC2,ASIC4,ASIC5,ATG5,ATP12A,ATP13A1,ATP13A3,ATP13A4,ATP13A5,ATP1A1,ATP1A2,ATP1B1,ATP1B3,ATP2A1,ATP2A3,ATP2B1,ATP2B2,ATP2B3,ATP2B4,ATP2C1,ATP2C2,ATP4A,ATP6V0A1,ATP6V0A2,ATP6V0A4,ATP6V0D2,ATP6V0E1,ATP6V1A,ATP6V1B1,ATP6V1B2,ATP6V1C1,ATP6V1C2,ATP6V1D,ATP6V1E2,ATP6V1F,ATP6V1G3,ATP6V1H,ATP7A,ATP7B,BCL2,BIN1,BPIFA1…
390	GO:0007015	actin filament organization	3.25e-15	ABI1,ABI2,ABL1,ACTC1,ACTN1,ACTN2,ACTR2,ACTR3,ADD1,ADD2,AIF1L,ALMS1,AP3S2,APOA1,ARAP1,ARF6,ARFGEF1,ARFIP1,ARHGAP12,ARHGAP18,ARHGAP25,ARHGAP28,ARHGAP6,ARHGEF10,ARHGEF10L,ARHGEF18,ARHGEF2,ARHGEF5,ARPC2,ARPC5,ARRB1,BAG4,BAIAP2L1,BAIAP2L2,BCAR1,BCL2,BIN1,BRAF,C10H9orf72,CALD1,CAPZA1,CAPZA2,CAPZB,CARMIL1,CASS4,CATIP,CAV3,CCL11,CD2AP,CDC42,CDC42EP1,CDC42EP2,CDC42EP3,CDC42EP4,CGNL1,CLRN1,COBL,CORO1A,CORO…
391	GO:0042330	taxis	3.31e-15	ACKR2,ACKR3,ADAM10,ADAM17,ADAM8,ADGRA2,AGTR1,AKIRIN1,ALCAM,ALKBH1,ALOX5,AMCF-II,AMOT,ANGPT1,ANGPT2,ANO6,ANXA1,APOA1,APP,ARHGEF16,ARHGEF25,ARHGEF5,ARRB2,ARTN,ARX,ATOH1,AZU1,B3GNT2,BCAR1,BCL11B,BMP4,BMP7,BMPR1B,BMPR2,BOC,BSG,BST1,C5,CAMK1D,CCL1,CCL11,CCL14,CCL16,CCL17,CCL19,CCL2,CCL20,CCL28,CCL4,CCL5,CCR1,CCR2,CCR5,CCR6,CCR7,CCR8,CDH13,CDH4,CHGA,CHL1,CMKLR1,CNTN1,CNTN2,CNTN4,CNTN5,CNTN6,COLEC10,COR…
392	GO:0010256	endomembrane system organization	3.36e-15	A4GALT,ABCA1,ABCD1,ABCD2,ACTL9,AGFG1,AKAP8L,AKAP9,ALS2,ANO3,ANO4,ANO6,ANXA6,ANXA8,AP1S2,AP1S3,AP3B1,AQP1,AQP11,AR,ARFGEF1,ARFGEF2,ARHGAP21,ARL1,ARL8B,ASAP1,ATL1,ATL2,ATL3,ATP8B1,ATP8B3,ATP8B4,BAIAP2L1,BAIAP2L2,BIN1,BLZF1,BNIP1,CACNA1S,CAMSAP2,CAMSAP3,CASQ1,CAV1,CAV2,CAV3,CAVIN2,CCDC136,CCDC47,CD9,CHMP1A,CHMP2B,CHMP3,CHMP4A,CHMP4B,CHMP4C,CLPTM1L,COG1,COG2,COG4,COG5,COG6,COG7,COL5A1,COLEC12,CORO1C,…
393	GO:0042326	negative regulation of phosphorylation	4.02e-15	ABL1,ADAR,ADARB1,ADIPOQ,AGT,AIDA,ANGPT1,APC,ARRB2,ATG14,BDKRB2,BMP2,BMP4,BMP7,C10H9orf72,CAMK2N1,CASP3,CAV1,CAV3,CBFA2T3,CBL,CD109,CDK5RAP3,CDKN1C,CDKN2B,CDKN2C,CEP85,CHORDC1,CHRNA7,CORO1C,CRKL,CTDSP2,CTDSPL,DAB2IP,DBNDD1,DBNDD2,DDIT4,DEPTOR,DKK1,DMTN,DNAJA1,DNAJC10,DNAJC3,DTNBP1,DUSP1,DUSP10,DUSP16,DUSP22,DUSP6,DUSP7,DYNLL1,EIF4G1,ENG,ENPP1,EPHA1,EPHB2,EPM2A,ERRFI1,FABP4,FBLN1,FBP1,FKBP8,GADD45A…
394	GO:0043632	modification-dependent macromolecule catabolic process	4.21e-15	AGTPBP1,AMFR,ANAPC1,ANAPC10,ANAPC4,ANAPC5,ANAPC7,ANKIB1,ANKZF1,APPBP2,ARAF,AREL1,ARIH1,ARMC8,ARRB1,ARRB2,ASB2,ASCC2,ASCC3,ATE1,ATXN3,AXIN1,AXIN2,BCAP31,BFAR,BTRC,C1H18orf25,CACHD1,CACUL1,CALR3,CAV1,CBFA2T3,CBL,CCDC22,CCDC47,CCNF,CDC23,CDC27,CDC34,CHMP1A,CHMP2B,CHMP3,CHMP4A,CHMP4B,CHMP4C,CLGN,CLOCK,CNOT4,CRBN,CSNK1A1,CSNK1D,CSNK2A2,CTNNB1,CUL1,CUL2,CUL3,CUL4B,CUL5,CYLD,DAB2,DCAF11,DCST1,DDB1,DERL1…
395	GO:0006082	organic acid metabolic process	4.72e-15	AADAT,AASDH,AASDHPPT,AASS,ABAT,ABCB11,ABCD1,ABCD2,ABCD3,ABCD4,ABHD2,ABHD3,ACACA,ACACB,ACAD10,ACAD9,ACADL,ACADSB,ACAT2,ACBD5,ACBD7,ACCS,ACER2,ACER3,ACLY,ACMSD,ACO1,ACO2,ACOT11,ACOT7,ACOT8,ACOX1,ACOX2,ACOX3,ACOXL,ACSBG2,ACSF2,ACSF3,ACSL1,ACSL3,ACSL4,ACSL5,ACSL6,ACSM2B,ACSM4,ACSM5,ADH4,ADHFE1,ADI1,ADIPOQ,ADTRP,AGMAT,AGPS,AGXT2,AIG1,AKR1A1,AKR1D1,ALDH18A1,ALDH1A2,ALDH1A3,ALDH1L1,ALDH1L2,ALDH4A1,ALDH5…
396	GO:0051603	proteolysis involved in protein catabolic process	4.8e-15	ADAMTS12,AGTPBP1,AMFR,ANAPC1,ANAPC10,ANAPC4,ANAPC5,ANAPC7,ANKIB1,ANKZF1,APPBP2,AQP11,ARAF,AREL1,ARIH1,ARMC8,ARRB1,ARRB2,ASB2,ASCC2,ASCC3,ATE1,ATXN3,AXIN1,AXIN2,BCAP31,BFAR,BRSK2,BTRC,C1H18orf25,CACHD1,CACUL1,CALR3,CAPN2,CASP8,CAV1,CBFA2T3,CBL,CCDC22,CCDC47,CCNF,CDC23,CDC27,CDC34,CHMP1A,CHMP2B,CHMP3,CHMP4A,CHMP4B,CHMP4C,CLGN,CLOCK,CLPX,CNOT4,CRBN,CSNK1A1,CSNK1D,CSNK2A2,CTNNB1,CTSC,CTSK,CTSS,CUL1,C…
397	GO:0009896	positive regulation of catabolic process	4.89e-15	ABCD1,ABCD2,ADAM8,ADRA2A,ADRB2,AGO2,AGTPBP1,AMBRA1,AMER1,ANKIB1,APC,APOA1,APOA4,APOA5,APP,ARIH1,ASB11,ASB5,ASB9,ATF6,ATG13,ATG16L1,ATXN3,AXIN1,AXIN2,BAG3,BCAP31,BECN1,BNIP3,BNIP3L,BTG2,C10H9orf72,CALCOCO2,CAV1,CBFA2T3,CBLB,CCDC22,CCNY,CD81,CDK16,CNOT1,CNOT6,CNOT6L,CNOT8,CPEB3,CSDE1,CSNK1A1,CSNK1D,CUL4B,DAB2,DAB2IP,DACT1,DAGLB,DAPK1,DCK,DCN,DCP1A,DCP1B,DCPS,DDB1,DET1,DHX36,DHX9,DIS3L2,DISC1,DNAJB2…
398	GO:0019752	carboxylic acid metabolic process	5.27e-15	AADAT,AASDH,AASDHPPT,AASS,ABAT,ABCB11,ABCD1,ABCD2,ABCD3,ABCD4,ABHD2,ABHD3,ACACA,ACACB,ACAD10,ACAD9,ACADL,ACADSB,ACAT2,ACBD5,ACBD7,ACCS,ACER2,ACER3,ACLY,ACMSD,ACO1,ACO2,ACOT11,ACOT7,ACOT8,ACOX1,ACOX2,ACOX3,ACOXL,ACSBG2,ACSF2,ACSF3,ACSL1,ACSL3,ACSL4,ACSL5,ACSL6,ACSM2B,ACSM4,ACSM5,ADH4,ADHFE1,ADI1,ADIPOQ,ADTRP,AGMAT,AGPS,AGXT2,AIG1,AKR1A1,AKR1D1,ALDH18A1,ALDH1A2,ALDH1A3,ALDH1L1,ALDH1L2,ALDH4A1,ALDH5…
399	GO:0002694	regulation of leukocyte activation	6.55e-15	ABL1,ADA,ADAM8,ADGRF5,AHR,AMBRA1,ANXA1,AP1G1,AP3B1,ARG1,ARG2,ATAD5,ATM,ATP11C,AXL,BAD,BANK1,BCL2,BCL6,BCR,BLK,BLOC1S6,BMI1,BMP4,BPI,BRAF,BTK,CARD11,CASP3,CAV1,CBLB,CCR2,CCR7,CD177,CD19,CD200,CD22,CD226,CD274,CD276,CD28,CD38,CD3E,CD4,CD40LG,CD47,CD5,CD6,CD80,CD81,CD83,CD84,CD86,CEBPA,CEBPB,CLCF1,CLEC4G,CLNK,CORO1A,CRTAM,CTLA4,CTNNB1,CTSC,DLG1,DLG5,DNAJA3,DOCK8,DPP4,DROSHA,DUSP10,DUSP3,EFNB1,EGR3,E…
400	GO:0043436	oxoacid metabolic process	6.65e-15	AADAT,AASDH,AASDHPPT,AASS,ABAT,ABCB11,ABCD1,ABCD2,ABCD3,ABCD4,ABHD2,ABHD3,ACACA,ACACB,ACAD10,ACAD9,ACADL,ACADSB,ACAT2,ACBD5,ACBD7,ACCS,ACER2,ACER3,ACLY,ACMSD,ACO1,ACO2,ACOT11,ACOT7,ACOT8,ACOX1,ACOX2,ACOX3,ACOXL,ACSBG2,ACSF2,ACSF3,ACSL1,ACSL3,ACSL4,ACSL5,ACSL6,ACSM2B,ACSM4,ACSM5,ADH4,ADHFE1,ADI1,ADIPOQ,ADTRP,AGMAT,AGPS,AGXT2,AIG1,AKR1A1,AKR1D1,ALDH18A1,ALDH1A2,ALDH1A3,ALDH1L1,ALDH1L2,ALDH4A1,ALDH5…
401	GO:0050678	regulation of epithelial cell proliferation	6.76e-15	A4GNT,ACVRL1,ADAM17,AGGF1,AGTR1,AIMP1,AKT3,ALDH1A2,ALOX5,APLN,APOH,AQP11,AR,ARX,ATOH8,B4GALT1,BAD,BCL11B,BMP2,BMP4,BMP5,BMP6,BMPR1A,BMPR2,BRCA2,CASK,CAV1,CAV2,CCL11,CCL2,CCL5,CCND1,CD109,CDC42,CDC73,CDH13,CDH3,CDK6,CDKN1C,CDKN2B,CLDN1,CNMD,COL4A3,CRNN,CTNNB1,DAB2IP,DBH,DLG1,DRD2,DUSP10,EAF2,ECM1,EGF,EGFR,EGR3,EPGN,ERBB2,EYA1,F3,FA2H,FGF1,FGF7,FGF9,FGFBP1,FGFR1,FGFR2,FLT1,FLT4,FOXE3,FZD7,GATA2,GAT…
402	GO:0043410	positive regulation of MAPK cascade	7.63e-15	ABL1,ACKR3,ADAM8,ADAM9,ADCYAP1,ADRA1A,ADRA1B,ADRA2A,ADRA2B,ADRA2C,ADRB2,ADRB3,ALKAL1,ALKAL2,ALOX12B,ANGPT1,ANKRD6,APP,AR,ARHGAP8,ARHGEF2,ARHGEF5,ARRB1,ARRB2,AVPR1B,AXIN1,BANK1,BCAR3,BMP2,BMP4,BMPER,BRAF,C1QTNF1,CARTPT,CAV2,CAVIN3,CCL1,CCL14,CCL16,CCL17,CCL19,CCL20,CCL5,CCR1,CD4,CD44,CD81,CDC42,CDH2,CDK10,CDON,CHI3L1,CHRNA7,CRKL,CSF1R,CSPG4,CTNNB1,DAB2IP,DKK1,DNAJC27,DOK4,DOK5,DOK6,DSTYK,DVL2,DVL3…
403	GO:0006511	ubiquitin-dependent protein catabolic process	7.63e-15	AGTPBP1,AMFR,ANAPC1,ANAPC10,ANAPC4,ANAPC5,ANAPC7,ANKIB1,ANKZF1,APPBP2,ARAF,AREL1,ARIH1,ARMC8,ARRB1,ARRB2,ASB2,ASCC2,ASCC3,ATE1,ATXN3,AXIN1,AXIN2,BCAP31,BFAR,BTRC,C1H18orf25,CACHD1,CACUL1,CALR3,CAV1,CBFA2T3,CBL,CCDC22,CCDC47,CCNF,CDC23,CDC27,CDC34,CHMP1A,CHMP2B,CHMP3,CHMP4A,CHMP4B,CHMP4C,CLGN,CLOCK,CNOT4,CRBN,CSNK1A1,CSNK1D,CSNK2A2,CTNNB1,CUL1,CUL2,CUL3,CUL4B,CUL5,CYLD,DAB2,DCAF11,DCST1,DDB1,DERL1…
404	GO:0060070	canonical Wnt signaling pathway	7.95e-15	ADGRA2,AMER1,AMER2,AMER3,AMFR,ANKRD6,APC,APC2,ATP6AP2,AXIN1,AXIN2,BAMBI,BCL9,BCL9L,BICC1,BMP2,BTRC,CAV1,CCDC88C,CCNY,CCNYL1,CDH2,CDH3,CDK14,COL1A1,CSNK1A1,CSNK1D,CSNK1G1,CSNK1G2,CSNK1G3,CTHRC1,CTNNB1,CTNNBIP1,CTNND2,CYLD,DAAM2,DAB2,DAB2IP,DACT1,DAPK3,DDX3X,DISC1,DIXDC1,DKK1,DKK2,DKK3,DKK4,DRAXIN,DVL2,DVL3,EDA,EDN1,EDNRA,EDNRB,EGF,EGFR,EGR1,EXT1,FAM53B,FERMT1,FGF9,FOXD1,FOXO3,FRMD8,FRZB,FZD1,FZD10…
405	GO:0043269	regulation of monoatomic ion transport	8.08e-15	ABCC9,ABL1,ACTN2,ADRB2,AHCYL1,AKAP6,AKAP9,AMIGO1,ANO6,ATG5,ATP1B1,ATP2B1,ATP2C2,ATP4A,ATP8B1,BCL2,BEST1,BEST3,BIN1,BPIFA1,CA7,CABP2,CABP4,CACNA1C,CACNA1D,CACNA1E,CACNA1F,CACNA1I,CACNA1S,CACNA2D1,CACNA2D2,CACNA2D3,CACNA2D4,CACNB1,CACNB2,CACNB4,CACNG2,CACNG3,CACNG4,CAPN3,CASK,CASQ1,CASQ2,CASR,CAV1,CAV3,CCL2,CCR1,CD19,CD4,CD63,CD84,CEMIP,CFTR,CHD7,CHP1,CLDN10,CLIC4,CLIC5,CLIC6,CNTN1,CORO1A,COX17,CRA…
406	GO:0051046	regulation of secretion	8.75e-15	ABCA12,ABCB11,ABCG1,ACSL3,ACVR1C,ADA,ADAM9,ADCY1,ADCY5,ADCY8,ADORA1,ADRA2A,ADTRP,ALOX12B,ALOX5,ANKRD1,ANO1,ANXA1,AP1G1,APBA1,APBA2,APBB3,AQP1,ARF6,ARFIP1,ARHGEF7,ASIC1,ATG5,AVPR1B,BACE1,BAD,BCR,BLK,BMP2,BRAF,BRSK2,C1QTNF1,C1QTNF3,C2CD2L,C7H6orf125,CACNA1F,CACNA1I,CACNB2,CACNB4,CADPS,CADPS2,CARTPT,CASK,CCKAR,CCR2,CD177,CD200,CD2AP,CD84,CDK16,CFTR,CHD7,CHGA,CHRM2,CHRNA5,CHRNA7,CLOCK,CNR1,CORIN,CPLX…
407	GO:0010638	positive regulation of organelle organization	8.93e-15	ABL1,ACTL6A,ACTN2,ADCK1,ADRB2,AKAP9,AMBRA1,ANAPC5,ANAPC7,ANXA1,ANXA2,APOA1,ARF6,ARHGEF10,ARHGEF10L,ARHGEF5,ARL2,ARPC2,ATF7IP,ATF7IP2,ATL3,ATM,ATRX,AURKB,BAD,BAG4,BAIAP2L1,BAIAP2L2,BCL2L11,BIN1,BMP10,BNIP3,BRAF,C2CD5,CALCOCO2,CARMIL1,CCL11,CCP110,CCT6A,CCT8,CD28,CDC23,CDC27,CDC42,CDC42EP1,CDC42EP2,CDC42EP3,CDC42EP4,CDK5RAP2,CDT1,CENPJ,CEP120,CEP135,CEP295,CKAP5,CLIP1,CNOT1,CNOT2,CNOT6,CNOT6L,CROCC…
408	GO:0019941	modification-dependent protein catabolic process	1.07e-14	AGTPBP1,AMFR,ANAPC1,ANAPC10,ANAPC4,ANAPC5,ANAPC7,ANKIB1,ANKZF1,APPBP2,ARAF,AREL1,ARIH1,ARMC8,ARRB1,ARRB2,ASB2,ASCC2,ASCC3,ATE1,ATXN3,AXIN1,AXIN2,BCAP31,BFAR,BTRC,C1H18orf25,CACHD1,CACUL1,CALR3,CAV1,CBFA2T3,CBL,CCDC22,CCDC47,CCNF,CDC23,CDC27,CDC34,CHMP1A,CHMP2B,CHMP3,CHMP4A,CHMP4B,CHMP4C,CLGN,CLOCK,CNOT4,CRBN,CSNK1A1,CSNK1D,CSNK2A2,CTNNB1,CUL1,CUL2,CUL3,CUL4B,CUL5,CYLD,DAB2,DCAF11,DCST1,DDB1,DERL1…
409	GO:0034762	regulation of transmembrane transport	1.17e-14	ABCC9,ABL1,ACE2,ACSL5,ACTB,ACTN2,ADIPOQ,ADRB2,AHCYL1,AKAP6,AKAP9,AMIGO1,ANO6,APPL2,ATG5,ATP1B1,ATP4A,AZIN1,BCL2,BIN1,BPIFA1,BRAF,C3,CABP2,CABP4,CACNA1C,CACNA1D,CACNA1E,CACNA1F,CACNA1I,CACNA1S,CACNA2D1,CACNA2D2,CACNA2D3,CACNA2D4,CACNB1,CACNB2,CACNB4,CACNG2,CACNG3,CACNG4,CACNG5,CAPN3,CASQ1,CASQ2,CAV1,CAV3,CD19,CD63,CEMIP,CFTR,CHD7,CHP1,CHRM3,CLIC4,CLIC5,CLIC6,CLIP3,CNIH3,CORO1A,COX17,CRACR2A,CRBN,C…
410	GO:0001933	negative regulation of protein phosphorylation	1.23e-14	ABL1,ADAR,ADARB1,ADIPOQ,AGT,AIDA,ANGPT1,APC,ARRB2,ATG14,BDKRB2,BMP2,BMP4,BMP7,C10H9orf72,CAMK2N1,CASP3,CAV1,CAV3,CBL,CD109,CDK5RAP3,CDKN1C,CDKN2B,CDKN2C,CEP85,CHORDC1,CHRNA7,CORO1C,CRKL,CTDSP2,CTDSPL,DAB2IP,DBNDD1,DBNDD2,DEPTOR,DKK1,DMTN,DNAJA1,DNAJC10,DNAJC3,DTNBP1,DUSP1,DUSP10,DUSP16,DUSP22,DUSP6,DUSP7,EIF4G1,ENG,ENPP1,EPHA1,EPHB2,EPM2A,ERRFI1,FABP4,FBLN1,FKBP8,GADD45A,GADD45B,GBA,GNAQ,GREM1,GS…
411	GO:0048568	embryonic organ development	1.41e-14	ACVR1,ADA,ADM,AHI1,ALDH1A2,ALDH1A3,ALX1,ALX3,ALX4,ARID2,ARL13B,ARNT,ASB2,ATF4,ATOH1,ATP6V1B1,BCR,BIRC6,BLOC1S5,BMI1,BMP4,BMP7,BMPR1A,BPTF,C2CD3,CC2D2A,CCDC39,CDC42,CDX4,CEBPA,CEBPB,CHD7,CHRNA10,CHRNA9,CHST11,CITED1,CLRN1,CLRN2,CLUAP1,COL11A1,COL13A1,COL2A1,CRB2,CSF2,CTHRC1,CTNNB1,CXCL8,DLG1,DLX2,DSCAML1,DVL2,E2F7,ECE1,EDN1,EDNRA,EIF4A3,EN1,EN2,ENG,EPAS1,EPHA2,EPHB2,ERCC3,EYA1,FBN1,FBN2,FBXW8,FGF8…
412	GO:0071560	cellular response to transforming growth factor beta stimulus	1.47e-14	ACVR1,ACVRL1,ADAM17,ADAM9,ADAMTSL2,ANKRD1,APPL2,ARRB2,AXIN1,BAMBI,BCL9L,BMP2,BRMS1L,CAV1,CAV2,CAV3,CD109,CDH5,CDKN1C,CDKN2B,CHST11,CILP,CITED1,CLDN5,CLEC3B,COL1A2,COL3A1,COL4A2,CREBBP,CRKL,DAB2,DLX1,ENG,EP300,EPB41L5,FBN1,FBN2,FERMT1,FERMT2,FOS,FSHB,FUT8,FYN,GLG1,HIPK2,HSPA5,HTRA1,HTRA3,IL17RD,IL4,ING2,ITGA3,ITGB5,ITGB6,ITGB8,JUN,LATS2,LDLRAD4,LEMD3,LOC100152566,LPXN,LRRC32,LTBP1,MAPK7,MEF2C,MEN1…
413	GO:0009314	response to radiation	1.7e-14	ACTR5,AEN,AIPL1,ANXA1,APOBEC1,APP,AQP1,ATM,ATP1A2,ATR,AURKB,BABAM2,BARD1,BCL2,BCL3,BEST1,BHLHE40,BLM,BMF,BRAF,BRAT1,BRCA1,BRCA2,CABP4,CACNA1F,CACNA2D4,CACNB4,CASP3,CAT,CCDC66,CCND1,CCND2,CHEK1,CLK2,CLOCK,COL3A1,CRB1,CREBBP,CRTC1,CRY1,CRY2,CRYAB,CTNS,CUL4B,DBH,DCLRE1C,DCT,DDB1,DDB2,DDHD2,DHX36,DRD2,DTL,EGFR,EGR1,EIF2S1,EP300,ERCC3,ERCC4,EXT1,EYA1,EYA3,FANCG,FBXL17,FBXL21,FBXL22,FBXO4,FECH,FIGNL1,F…
414	GO:0050801	monoatomic ion homeostasis	1.8e-14	ABCB7,ABCC6,ABL1,ACO1,ADCY8,ANKH,ANXA6,AP3B1,APP,AQP11,ATF4,ATG5,ATP12A,ATP13A1,ATP13A3,ATP13A4,ATP13A5,ATP1A1,ATP1A2,ATP1B1,ATP1B3,ATP2A1,ATP2A3,ATP2B1,ATP2B2,ATP2B3,ATP2B4,ATP2C1,ATP2C2,ATP4A,ATP6AP1L,ATP6AP2,ATP6V0A1,ATP6V0A2,ATP6V0A4,ATP6V0D2,ATP6V1A,ATP6V1B1,ATP6V1B2,ATP7A,ATP7B,BCAP31,BCL2,BDH2,BMP6,BTBD9,C6H19orf12,CA12,CA7,CALB1,CALB2,CAPN3,CASQ1,CASQ2,CASR,CAV1,CCDC115,CCDC22,CCDC47,CCL1…
415	GO:0007264	small GTPase mediated signal transduction	1.81e-14	ABCA1,ABL1,ABRA,ADGRG1,AGTR1,AMOT,APOA1,APOC3,ARAP3,ARF6,ARFGEF1,ARFGEF2,ARFGEF3,ARHGAP1,ARHGAP12,ARHGAP18,ARHGAP19,ARHGAP24,ARHGAP25,ARHGAP26,ARHGAP28,ARHGAP30,ARHGAP31,ARHGAP32,ARHGAP42,ARHGAP44,ARHGAP5,ARHGAP8,ARHGDIB,ARHGEF10,ARHGEF11,ARHGEF12,ARHGEF18,ARHGEF2,ARHGEF25,ARHGEF28,ARHGEF3,ARRB1,BCAR3,BCL6,BCR,BRAP,CAVIN4,CBL,CCDC125,CCDC88C,CD2AP,CDC42,CDC42EP1,CDC42EP2,CDC42EP3,CDC42EP4,CDC42SE…
416	GO:0010942	positive regulation of cell death	1.95e-14	ABL1,ACER2,ACOX2,ACVR1C,ADAM8,ADAMTSL4,ADIPOQ,AGT,AIFM1,AIFM2,ALDH1A2,ALDH1A3,ANKRD1,ANO6,ANXA1,APAF1,APC,ASCL1,ATF3,ATF4,ATF6,ATM,AXIN2,B4GALT1,BACE1,BAD,BARD1,BCAP31,BCL2L11,BCL6,BECN1,BIN1,BLK,BMF,BMP2,BMP4,BMP7,BMPR1B,BNIP3,BNIP3L,C13H3orf38,CASP2,CASP3,CAV1,CCAR1,CCL2,CD248,CD274,CD40LG,CLIP3,CRADD,CSRNP3,CTLA4,CTNNA1,CTNNB1,CTNNBL1,CTSC,CTSD,CYLD,DAB2IP,DAPK1,DAPK3,DDX20,DDX3X,DEDD2,DFFA,DI…
417	GO:0090132	epithelium migration	1.98e-14	ABL1,ACVRL1,ADAM17,ADAM9,ADGRA2,ADGRB1,ADTRP,AGT,AKT3,AMOT,ANGPT1,ANGPT2,ANGPT4,ANLN,ANXA1,APOA1,APOH,ARF6,ARSB,ATOH8,ATP2B4,BCAR1,BMP10,BMP4,BMPER,BMPR2,CAPN7,CARD10,CCBE1,CDH13,CDH5,CLEC14A,CORO1A,CORO1C,DAAM2,DAB2IP,DCN,DOCK5,DPP4,DUSP10,EDN2,EFNB2,EGF,EGR3,EMP2,ENPP2,EPB41L4B,EPB41L5,EPHA2,EPHB4,ETS1,EVL,FAP,FAT2,FBXW7,FERMT1,FGF1,FGF16,FGF18,FGF4,FGF7,FGF8,FGFBP1,FGFR1,FLT4,FOXP1,FSTL1,GADD4…
418	GO:0031400	negative regulation of protein modification process	2.1e-14	ABL1,ADAR,ADARB1,ADGRB1,ADIPOQ,AGT,AIDA,ANGPT1,APC,ARRB1,ARRB2,ATG14,ATG5,BCOR,BDKRB2,BEX4,BMP2,BMP4,BMP7,BOD1,BOD1L1,BRCA1,BUB1B,BUB3,C10H9orf72,CAMK2N1,CAPN3,CASP3,CAV1,CAV3,CBL,CD109,CDK5RAP3,CDKN1C,CDKN2B,CDKN2C,CDYL,CEP85,CHORDC1,CHRNA7,CORO1C,CRKL,CRTAP,CRY1,CRY2,CTDSP2,CTDSPL,CTNNB1,DAB2IP,DBI,DBNDD1,DBNDD2,DEPTOR,DKK1,DMTN,DNAJA1,DNAJC10,DNAJC3,DTNBP1,DTX3L,DUSP1,DUSP10,DUSP16,DUSP22,DUSP…
419	GO:0050808	synapse organization	2.32e-14	ABHD17A,ABHD17B,ABHD17C,ABL1,ACTB,ACTBL2,ACTN1,ADAM10,ADD2,ADGRB1,ADGRB3,ADGRF1,ADGRL2,ADGRL3,AGRN,ALPK3,ALS2,AMIGO1,APP,ARF4,ARHGAP22,ARHGAP44,ARHGEF9,BCAN,BDNF,BHLHB9,BSN,C1QB,C1QL1,C1QL3,C3,C4H1orf226,CACNA1S,CACNB1,CACNB4,CACNG2,CAPRIN1,CBLN1,CBLN2,CBLN4,CDC42,CDH2,CDH8,CDKL5,CHRDL1,CHRNA1,CHRNA7,CLSTN1,CLSTN2,CLSTN3,CNTN2,CNTN5,CNTNAP1,COL4A1,COL4A5,COLQ,CRKL,CTBP2,CTNNB1,CTNND2,CTTN,CTTNBP2…
420	GO:0098662	inorganic cation transmembrane transport	2.58e-14	ABCB7,ABCC8,ABCC9,ABL1,ACTN2,ADGRV1,AKAP6,AKAP9,AMIGO1,ANO6,ANXA6,AQP1,ASIC1,ASIC2,ASIC4,ASIC5,ATG5,ATP12A,ATP1A1,ATP1A2,ATP1B1,ATP1B3,ATP2A1,ATP2A3,ATP2B1,ATP2B2,ATP2B3,ATP2B4,ATP2C1,ATP2C2,ATP4A,ATP6V0A1,ATP6V0A2,ATP6V0A4,ATP6V0D2,ATP6V0E1,ATP6V1A,ATP6V1B1,ATP6V1B2,ATP6V1C1,ATP6V1C2,ATP6V1D,ATP6V1E2,ATP6V1F,ATP6V1G3,ATP6V1H,ATP7A,ATP7B,BCL2,BIN1,BPIFA1,CABP2,CABP4,CACHD1,CACNA1A,CACNA1C,CACNA1D…
421	GO:0090130	tissue migration	2.76e-14	ABL1,ACTA2,ACTC1,ACVRL1,ADAM17,ADAM9,ADGRA2,ADGRB1,ADTRP,AGT,AKT3,AMOT,ANGPT1,ANGPT2,ANGPT4,ANLN,ANXA1,APOA1,APOH,ARF6,ARSB,ATOH8,ATP2B4,BCAR1,BMP10,BMP4,BMPER,BMPR2,CAPN7,CARD10,CCBE1,CDH13,CDH5,CLEC14A,CORO1A,CORO1C,DAAM2,DAB2IP,DCN,DOCK5,DPP4,DUSP10,EDN2,EFNB2,EGF,EGR3,EMP2,ENPP2,EPB41L4B,EPB41L5,EPHA2,EPHB4,ETS1,EVL,FAP,FAT2,FBXW7,FERMT1,FGF1,FGF16,FGF18,FGF4,FGF7,FGF8,FGFBP1,FGFR1,FLT4,FOXF1…
422	GO:0007163	establishment or maintenance of cell polarity	2.77e-14	ABL1,ACTB,ACTR2,ACTR3,ALPK2,AMOT,AMOTL1,AMOTL2,ANKFN1,AQP1,ARF4,ARF6,ARFGEF1,ATN1,BRSK2,CAMSAP3,CCL19,CDC42,CDH5,CDK5RAP2,CENPA,CKAP5,CRB1,CRB2,CRKL,CRTAM,CTNNA1,DCTN1,DLG1,DLG3,DLG5,DOCK2,DOCK7,DOCK8,ENKD1,EPHB1,ERBIN,EZR,FBF1,FERMT1,FOXF1,FOXJ1,FRMD4A,FRMD4B,FSCN1,FSCN3,GATA3,GPSM2,GSN,HES1,HES5,HTT,INSC,ITGB1,JAM3,KANK1,KAT5,KIAA1614,KIF20B,KIF2C,LAMA1,LHX2,LIN7A,LMNA,LOC100521659,MAD2L1,MAP1B…
423	GO:1903131	mononuclear cell differentiation	2.79e-14	ABL1,ADA,ADAM8,ADGRG3,AIRE,AMBRA1,ANXA1,AP3B1,ARMC5,ATG5,ATM,ATP11C,AXL,BAD,BATF,BATF2,BCL11B,BCL2,BCL3,BCL6,BLK,BMI1,BMP4,BRAF,BTK,CAMK4,CARD11,CCR2,CCR7,CD19,CD28,CD3D,CD3E,CD4,CD40LG,CD79B,CD83,CDH17,CDK6,CEBPB,CEBPG,CHD7,CLCF1,CLEC4G,CMTM7,CRTAM,CSF1,CSF2,CTLA4,CTNNB1,CTNNBIP1,DCLRE1C,DCSTAMP,DNAJA3,DOCK11,DOCK2,DROSHA,DUSP10,EGR1,EGR3,ENTPD7,EOMES,EP300,ERBB2,EZH2,F2RL1,FADD,FANCA,FASN,FES,F…
424	GO:0030031	cell projection assembly	2.84e-14	ABL1,ABLIM1,ABLIM2,ABLIM3,ACTN2,ACTR2,ACTR3,AHI1,AIF1L,AKAP4,AKIRIN1,ALPK1,ANLN,ANO6,APC,ARAP1,ARF6,ARHGAP24,ARHGEF26,ARHGEF6,ARHGEF7,ARL13A,ARL13B,ARL6,ARMC2,ARMC4,ARMC9,ARPC2,ASAP1,ATG3,ATG5,ATP6V1D,ATP8B1,ATXN10,B9D1,BAG4,BBIP1,BBS1,BBS10,BBS9,C1H15orf65,C2CD3,CAPZB,CARMIL1,CAV1,CC2D2A,CCDC113,CCDC13,CCDC28B,CCDC39,CCDC65,CCDC66,CCDC96,CCP110,CDC14B,CDC42,CDC42EP1,CDC42EP2,CDC42EP3,CDC42EP4,CD…
425	GO:0120031	plasma membrane bounded cell projection assembly	2.98e-14	ABL1,ABLIM1,ABLIM2,ABLIM3,ACTN2,ACTR2,ACTR3,AHI1,AIF1L,AKAP4,AKIRIN1,ALPK1,ANLN,ANO6,APC,ARAP1,ARF6,ARHGAP24,ARHGEF26,ARHGEF6,ARHGEF7,ARL13A,ARL13B,ARL6,ARMC2,ARMC4,ARMC9,ARPC2,ASAP1,ATG3,ATG5,ATP6V1D,ATP8B1,ATXN10,B9D1,BAG4,BBIP1,BBS1,BBS10,BBS9,C1H15orf65,C2CD3,CAPZB,CARMIL1,CAV1,CC2D2A,CCDC113,CCDC13,CCDC28B,CCDC39,CCDC65,CCDC66,CCDC96,CCP110,CDC14B,CDC42,CDC42EP1,CDC42EP2,CDC42EP3,CDC42EP4,CD…
426	GO:0045787	positive regulation of cell cycle	3.05e-14	ABL1,ADAM17,ADAMTS1,ANAPC5,ANAPC7,ANKRD17,ANXA1,APP,ASCL1,ASNS,ATAD5,ATRX,AURKB,BCL2L11,BECN1,BRCA2,BRD4,C7H6orf89,CCNB1,CCND1,CCND2,CCND3,CCNK,CCNY,CCNYL1,CCPG1,CD28,CDC14B,CDC23,CDC27,CDC42,CDC6,CDC7,CDC73,CDCA5,CDK1,CDK7,CDT1,CENPJ,CENPV,CEP120,CEP295,CHEK1,CIT,CKS2,CPSF3,CRNN,CSPP1,CUL3,CUL4B,CXCR5,DBF4,DBF4B,DDX11,DDX3X,DMRT1,DRD2,DRD3,DTL,DUSP3,DYNC1LI1,DYRK3,E2F7,EDN1,EGF,EGFR,EIF4E,EIF4G1…
427	GO:0007178	transmembrane receptor protein serine/threonine kinase signaling pathway	3.24e-14	ABL1,ACVR1,ACVR1C,ACVR2A,ACVR2B,ACVRL1,ADAM17,ADAM9,ADAMTSL2,AKAP3,AKAP4,AMHR2,APPL2,ARRB2,ATOH8,AXIN1,BAMBI,BCL9L,BMP10,BMP15,BMP2,BMP3,BMP4,BMP5,BMP6,BMP7,BMP8A,BMP8B,BMPER,BMPR1A,BMPR1B,BMPR2,BRMS1L,BTBD11,CAV1,CAV2,CAV3,CD109,CDH5,CDKN1C,CDKN2B,CER1,CHRD,CHRDL1,CHRDL2,CHST11,CILP,CITED1,CLDN5,COL1A2,COL3A1,COMP,CRB2,CREBBP,CRIM1,CTDSPL2,DAB2,DACT2,DKK1,DLX1,DLX3,DMRT1,DSG4,EGR1,ENG,EP300,ETV2…
428	GO:0055082	cellular chemical homeostasis	3.3e-14	ABCA12,ABCB7,ABL1,ACO1,ADCY5,ADCY8,ADRA2A,ANO1,ANXA6,AP3B1,APP,AQP1,AQP11,ATF4,ATG5,ATP12A,ATP13A1,ATP13A3,ATP13A4,ATP13A5,ATP1A1,ATP1A2,ATP1B1,ATP1B3,ATP2A1,ATP2A3,ATP2B1,ATP2B2,ATP2B3,ATP2B4,ATP2C1,ATP2C2,ATP4A,ATP6AP1L,ATP6AP2,ATP6V0A1,ATP6V0A2,ATP6V0A4,ATP6V0D2,ATP6V1A,ATP6V1B1,ATP6V1B2,ATP7A,ATP7B,BAD,BCAP31,BCL2,BMP6,BRSK2,C1QTNF3,C2CD2L,C6H19orf12,CA7,CALB1,CALB2,CAPN3,CARTPT,CASQ1,CASQ2,C…
429	GO:0071559	response to transforming growth factor beta	3.31e-14	ACVR1,ACVRL1,ADAM17,ADAM9,ADAMTSL2,ANKRD1,APPL2,ARRB2,AXIN1,BAMBI,BCL9L,BMP2,BRMS1L,CAV1,CAV2,CAV3,CD109,CDH5,CDKN1C,CDKN2B,CHST11,CILP,CITED1,CLDN5,CLEC3B,COL1A2,COL3A1,COL4A2,CREBBP,CRKL,DAB2,DLX1,ENG,EP300,EPB41L5,FBN1,FBN2,FERMT1,FERMT2,FOS,FSHB,FUT8,FYN,GLG1,HIPK2,HSPA5,HTRA1,HTRA3,IL17RD,IL4,ING2,ITGA3,ITGB5,ITGB6,ITGB8,JUN,LATS2,LDLRAD4,LEMD3,LOC100152566,LPXN,LRRC32,LTBP1,MAPK7,MEF2C,MEN1…
430	GO:0010631	epithelial cell migration	3.37e-14	ABL1,ACVRL1,ADAM17,ADAM9,ADGRA2,ADGRB1,ADTRP,AGT,AKT3,AMOT,ANGPT1,ANGPT2,ANGPT4,ANLN,ANXA1,APOA1,APOH,ARF6,ARSB,ATOH8,ATP2B4,BCAR1,BMP10,BMP4,BMPER,BMPR2,CAPN7,CARD10,CCBE1,CDH13,CDH5,CLEC14A,CORO1A,CORO1C,DAAM2,DAB2IP,DCN,DOCK5,DPP4,DUSP10,EDN2,EFNB2,EGF,EGR3,EMP2,ENPP2,EPB41L4B,EPB41L5,EPHA2,EPHB4,ETS1,EVL,FAP,FAT2,FBXW7,FERMT1,FGF1,FGF16,FGF18,FGF4,FGF7,FGFBP1,FGFR1,FLT4,FOXP1,FSTL1,GADD45A,GA…
431	GO:0010876	lipid localization	3.98e-14	ABCA1,ABCA12,ABCA3,ABCA4,ABCA5,ABCA6,ABCA7,ABCB1,ABCB11,ABCB4,ABCC1,ABCC11,ABCC2,ABCD1,ABCD2,ABCD3,ABCD4,ABCG1,ABCG5,ABCG8,ACACB,ACE,ACSL1,ACSL3,ACSL5,ACVR1C,ADIPOQ,ALKBH7,ANO3,ANO4,ANO6,ANXA1,ANXA2,APOA1,APOA4,APOA5,APOB,APOC3,APOD,APOLD1,ARL8B,ATG2B,ATG9B,ATP10A,ATP10B,ATP10D,ATP11B,ATP11C,ATP8A1,ATP8B1,ATP8B2,ATP8B3,ATP8B4,ATP9B,AVPR1B,BDKRB2,C1QTNF1,C2CD2L,C3,CAV1,CDS1,CDS2,CFTR,CLPTM1L,CRABP…
432	GO:0031589	cell-substrate adhesion	4.01e-14	ABI3BP,ABL1,ACER2,ACTN1,ACTN2,ACVRL1,ADAM15,ADAM9,ADAMTS12,AGR2,AJAP1,AKIP1,ANGPT1,ANGPT2,ANO2,ANTXR1,APOA1,APOD,ARPC2,ATRNL1,ATXN3,AXL,BCL2,BCL2L11,BCL6,BCR,BRAF,BST1,BVES,CAMSAP3,CARMIL1,CASK,CASS4,CCDC80,CCL28,CD34,CD3E,CD63,CD93,CD96,CDC42,CDH11,CDH13,CDK6,COL13A1,COL16A1,COL3A1,COL5A3,COL8A1,CORO1A,CORO1C,CORO2B,CRKL,CSF1,CTNNB1,DAPK3,DLC1,DMP1,DMTN,DOCK5,DUSP22,DUSP3,EDA,EDIL3,EFNA5,EGFL6,E…
433	GO:0050804	modulation of chemical synaptic transmission	4.86e-14	ABHD6,ABL1,ACE,ADCY1,ADCY8,ADGRB1,ADIPOQ,ADORA1,ADRA2A,ADRB2,AKAP12,AKAP7,AKAP9,APBA1,APBA2,APP,ARRB2,ASIC1,ATF4,BACE1,BCR,BEGAIN,BRAF,BTBD9,CA7,CACNA1A,CACNB2,CACNB4,CACNG2,CACNG3,CACNG4,CACNG5,CALB1,CALB2,CASK,CBLN1,CCR2,CDH11,CDH2,CELF4,CHRDL1,CHRM2,CHRNA5,CHRNA7,CLSTN1,CLSTN2,CLSTN3,CNR1,CNTN2,CPLX2,CPLX4,CRHR2,CSPG5,CUX2,DBN1,DCC,DGKB,DGKE,DGKI,DGKZ,DLG4,DLGAP1,DLGAP2,DLGAP4,DNM1,DRD2,DRD3,D…
434	GO:0099177	regulation of trans-synaptic signaling	4.86e-14	ABHD6,ABL1,ACE,ADCY1,ADCY8,ADGRB1,ADIPOQ,ADORA1,ADRA2A,ADRB2,AKAP12,AKAP7,AKAP9,APBA1,APBA2,APP,ARRB2,ASIC1,ATF4,BACE1,BCR,BEGAIN,BRAF,BTBD9,CA7,CACNA1A,CACNB2,CACNB4,CACNG2,CACNG3,CACNG4,CACNG5,CALB1,CALB2,CASK,CBLN1,CCR2,CDH11,CDH2,CELF4,CHRDL1,CHRM2,CHRNA5,CHRNA7,CLSTN1,CLSTN2,CLSTN3,CNR1,CNTN2,CPLX2,CPLX4,CRHR2,CSPG5,CUX2,DBN1,DCC,DGKB,DGKE,DGKI,DGKZ,DLG4,DLGAP1,DLGAP2,DLGAP4,DNM1,DRD2,DRD3,D…
435	GO:0010563	negative regulation of phosphorus metabolic process	5.25e-14	ABL1,ADAR,ADARB1,ADIPOQ,AGT,AIDA,ANGPT1,APC,ARRB2,ATG14,BAG4,BDKRB2,BMP2,BMP4,BMP7,BOD1,BOD1L1,C10H9orf72,CAMK2N1,CASP3,CAV1,CAV3,CBFA2T3,CBL,CD109,CDA,CDK5RAP3,CDKN1C,CDKN2B,CDKN2C,CEP85,CHORDC1,CHP1,CHRNA7,CORO1C,CRKL,CRY2,CTDSP2,CTDSPL,DAB2IP,DBNDD1,DBNDD2,DDIT4,DEPTOR,DKK1,DMTN,DNAJA1,DNAJC10,DNAJC3,DTNBP1,DUSP1,DUSP10,DUSP16,DUSP22,DUSP6,DUSP7,DYNLL1,EIF4G1,ENG,ENPP1,EPHA1,EPHB2,EPM2A,ERRFI1…
436	GO:0045936	negative regulation of phosphate metabolic process	5.25e-14	ABL1,ADAR,ADARB1,ADIPOQ,AGT,AIDA,ANGPT1,APC,ARRB2,ATG14,BAG4,BDKRB2,BMP2,BMP4,BMP7,BOD1,BOD1L1,C10H9orf72,CAMK2N1,CASP3,CAV1,CAV3,CBFA2T3,CBL,CD109,CDA,CDK5RAP3,CDKN1C,CDKN2B,CDKN2C,CEP85,CHORDC1,CHP1,CHRNA7,CORO1C,CRKL,CRY2,CTDSP2,CTDSPL,DAB2IP,DBNDD1,DBNDD2,DDIT4,DEPTOR,DKK1,DMTN,DNAJA1,DNAJC10,DNAJC3,DTNBP1,DUSP1,DUSP10,DUSP16,DUSP22,DUSP6,DUSP7,DYNLL1,EIF4G1,ENG,ENPP1,EPHA1,EPHB2,EPM2A,ERRFI1…
437	GO:0008610	lipid biosynthetic process	5.69e-14	A4GALT,ABCA3,ABCD1,ABCD2,ABCD3,ABHD2,ABHD3,ABHD4,ABHD6,ACACA,ACACB,ACER1,ACER2,ACER3,ACLY,ACOT7,ACSBG2,ACSF3,ACSL1,ACSL3,ACSL5,ACSL6,ACSM2B,ACSM4,ACSM5,ACSS2,ADGRF5,AGK,AGMO,AGPS,AKR1D1,ALDH1A2,ALDH1A3,ALDH8A1,ALOX12B,ALOX5,ALOXE3,ANXA1,APOA1,APOA4,APOA5,APOB,APOC3,ARMC5,ASAH1,ASAH2,ASXL3,ATG14,ATM,ATP1A1,AWAT2,B3GALT1,B4GALT4,B4GALT5,B4GALT6,BECN1,BMP2,BMP5,BMP6,BPNT1,BRCA1,C3,CBR4,CDIPT,CDS1,CD…
438	GO:0061024	membrane organization	6.18e-14	A4GALT,ABCA1,ABCA3,ABCA4,ABCA7,ABCB1,ABCB4,ABCC1,ABCD1,ABCD2,ABCG1,ABCG5,ABCG8,ACAA2,ADCK1,ADGRB1,AGK,AKAP8L,ALKBH7,ANKRD27,ANO3,ANO4,ANO6,ANXA1,ANXA2,ANXA6,AP2M1,AP3B1,APOA1,APOA4,APOB,APOO,APOOL,AR,ARHGAP12,ARHGAP25,ARL8B,ASAP1,ATG2B,ATL1,ATL2,ATP10A,ATP10B,ATP10D,ATP11B,ATP11C,ATP2C1,ATP8A1,ATP8B1,ATP8B2,ATP8B3,ATP8B4,ATP9B,AURKB,BAD,BAIAP2L1,BAIAP2L2,BCL2,BCL2L11,BECN1,BIN1,BLOC1S6,BNIP1,BNIP…
439	GO:0055080	monoatomic cation homeostasis	6.33e-14	ABCB7,ABCC6,ABL1,ACO1,ADCY8,ANKH,ANXA6,AP3B1,APP,AQP11,ATF4,ATG5,ATP12A,ATP13A1,ATP13A3,ATP13A4,ATP13A5,ATP1A1,ATP1A2,ATP1B1,ATP1B3,ATP2A1,ATP2A3,ATP2B1,ATP2B2,ATP2B3,ATP2B4,ATP2C1,ATP2C2,ATP4A,ATP6AP1L,ATP6AP2,ATP6V0A1,ATP6V0A2,ATP6V0A4,ATP6V0D2,ATP6V1A,ATP6V1B1,ATP6V1B2,ATP7A,ATP7B,BCAP31,BCL2,BDH2,BMP6,BTBD9,C6H19orf12,CA7,CALB1,CALB2,CAPN3,CASQ1,CASQ2,CASR,CAV1,CCDC115,CCDC22,CCDC47,CCL19,CCR…
440	GO:0030162	regulation of proteolysis	6.56e-14	A2M,A2ML1,ACER2,ACVR1C,ADAM8,ADRA2A,AGT,AGTPBP1,AHSG,AIFM1,AMBP,ANKIB1,ANTXR1,ANXA2,ANXA8,APAF1,APH1B,APLP2,APP,AQP1,AQP11,ARAF,ARHGEF2,ARIH1,ASPH,ATP2A3,ATXN3,AVP,AXIN1,AXIN2,BAD,BCAP31,BCL2L11,BIN1,BIRC6,BTRC,C2CD3,C3,C5,CAPN3,CASP10,CASP2,CASP8,CAST,CAV1,CBFA2T3,CCBE1,CCDC22,CD109,CD44,CFLAR,CHAC1,CLDN4,CLEC3B,CLN6,CLPX,CNTN2,COL28A1,COL4A3,COL6A3,COL7A1,CPAMD8,CRADD,CRB2,CRIM1,CRYAB,CSN2,CSNK…
441	GO:0048285	organelle fission	7.31e-14	ABRAXAS2,ACOT8,ACTR2,ACTR3,AKAP8L,ANAPC15,ANAPC5,ANAPC7,AP3B1,APC,APITD1,ARHGEF10,ARHGEF18,ASZ1,ATM,ATRX,AURKB,BAZ1B,BCCIP,BECN1,BMP4,BMP7,BNIP3,BORA,BRCA2,BRDT,BRIP1,BUB1,BUB1B,BUB3,C1H14orf39,C2H11orf80,C9H11orf65,CAV2,CCNB1,CCNB2,CCNE2,CD28,CDC14B,CDC23,CDC27,CDC42,CDCA2,CDCA5,CDK5RAP2,CDT1,CENPC,CENPE,CENPK,CEP85,CEP97,CHEK1,CHMP1A,CHMP2B,CHMP3,CHMP4A,CHMP4B,CHMP4C,CKS2,CLASP1,CLASP2,CORO1C,C…
442	GO:0009611	response to wounding	9.26e-14	ABHD2,ABI3BP,ACVRL1,ADAM17,ADAMTS18,ADIPOR2,ADRA2A,ADRA2B,ADRA2C,ADTRP,AJAP1,ALOX5,ANO2,ANO6,ANXA1,ANXA2,ANXA6,AP3B1,APOD,APOH,AQP1,ARFGEF1,ARHGAP24,ARHGEF19,ARHGEF2,ARL8B,AXL,B4GALT1,BCL2,BLK,BLOC1S4,BLOC1S6,BRAF,C1QTNF1,C7H6orf89,CASK,CASP3,CAV1,CAV3,CCR2,CD109,CD34,CD40LG,CD44,CD9,CHMP1A,CHMP2B,CHMP3,CHMP4A,CHMP4B,CHMP4C,CLDN1,CLDN4,CNN2,COL3A1,COL5A1,COMP,CPB2,DCBLD2,DMTN,DPYSL3,DRD5,DST,DTNB…
443	GO:0009607	response to biotic stimulus	1.09e-13	A2M,ABCA1,ABCC9,ABCD2,ABL1,ACOD1,ACTA2,ACTR2,ACTR3,ADAM15,ADAM17,ADAM8,ADAM9,ADAMTS5,ADAMTS9,ADAR,ADGRB1,ADGRL2,ADIPOQ,AHR,AICDA,AKAP1,ALPK1,AMCF-II,ANKHD1,ANKRD1,ANKRD17,AP1G1,AP3B1,APOA4,APOB,AQP1,AQP4,ARG1,ARG2,ARHGEF2,ARL8B,ARMC5,ARRB2,ATG10,ATG16L1,ATG5,AXL,AZU1,BAIAP2L1,BANK1,BATF,BATF2,BCL2,BCL3,BCR,BECN1,BLK,BMP2,BMP6,BNIP3,BNIP3L,BPGM,BPI,BPIFA1,BPIFB1,BPIFB3,C3,C5,C6,C7,C8A,C8B,C9,CA3,C…
444	GO:0044770	cell cycle phase transition	1.23e-13	ACVR1,ADAM17,ADAMTS1,AKAP8L,AMBRA1,ANAPC1,ANAPC15,ANAPC4,ANAPC5,ANAPC7,ANKRD17,ANXA1,APBB2,APC,APP,APPL2,ARPP19,ATAD5,ATF5,ATM,ATP2B4,ATR,AURKB,BABAM2,BACH1,BCL2,BCL7A,BCL7B,BCL7C,BLM,BRCA1,BRD4,BRD7,BRSK2,BUB1,BUB1B,BUB3,CACUL1,CASP2,CCL2,CCNA1,CCNB1,CCNB2,CCNB3,CCND1,CCND2,CCND3,CCNE1,CCNE2,CCNG2,CCNI,CCNJL,CCNY,CDC14B,CDC23,CDC27,CDC5L,CDC6,CDC7,CDC73,CDCA5,CDK1,CDK14,CDK15,CDK16,CDK18,CDK2AP2…
445	GO:0104004	cellular response to environmental stimulus	1.23e-13	ACTR5,AIPL1,AKR1B1,ANKRD1,AQP1,AQP10,AQP2,AQP5,ASIC1,ATM,ATR,AURKB,BABAM2,BAD,BAG3,BARD1,BDKRB2,BLM,BMF,BNIP3,BRCA1,BRCA2,CAPN3,CASP2,CASP3,CASP8,CCND2,CHEK1,CLOCK,CNN2,CRADD,CRB1,CREBBP,CRYAB,CUL4B,DDB1,DDB2,DDX3X,DHX36,EFHD1,EGR1,EIF2S1,EP300,EPO,ERCC4,F11R,FADD,FAS,FBXO4,FIGNL1,GADD45A,GATA3,GNB5,GPLD1,GPR68,GRB2,GTF2H5,HUS1,HVCN1,INO80,INSRR,INTS7,IRF1,ITGB6,KDM1A,LOC100515171,LOC494564,LRRC8…
446	GO:0071214	cellular response to abiotic stimulus	1.23e-13	ACTR5,AIPL1,AKR1B1,ANKRD1,AQP1,AQP10,AQP2,AQP5,ASIC1,ATM,ATR,AURKB,BABAM2,BAD,BAG3,BARD1,BDKRB2,BLM,BMF,BNIP3,BRCA1,BRCA2,CAPN3,CASP2,CASP3,CASP8,CCND2,CHEK1,CLOCK,CNN2,CRADD,CRB1,CREBBP,CRYAB,CUL4B,DDB1,DDB2,DDX3X,DHX36,EFHD1,EGR1,EIF2S1,EP300,EPO,ERCC4,F11R,FADD,FAS,FBXO4,FIGNL1,GADD45A,GATA3,GNB5,GPLD1,GPR68,GRB2,GTF2H5,HUS1,HVCN1,INO80,INSRR,INTS7,IRF1,ITGB6,KDM1A,LOC100515171,LOC494564,LRRC8…
447	GO:0051656	establishment of organelle localization	1.31e-13	ABCE1,ACTR10,AGTPBP1,ANKFN1,AP3B1,AP3B2,AP3M2,AP3S2,ARHGAP21,ARMCX3,ASIP,ASPM,ATM,AURKB,BECN1,BICD1,BICD2,BICDL2,BLK,BLOC1S1,BLOC1S4,BLOC1S5,BLOC1S6,BORCS5,C12H17orf75,CCDC186,CCNB1,CD84,CDC23,CDC42,CDCA5,CDH3,CDK5,CDK5RAP2,CDT1,CENPA,CENPC,CENPE,CENPF,CENPQ,CEP120,CEP19,CEP83,CHGA,CHMP1A,CHMP2B,CHMP3,CHMP4A,CHMP4B,CHMP4C,CLASP1,CLASP2,CLMN,CLNK,COPG1,COPG2,CROCC,CTNNB1,CUL3,DCTN1,DCTN2,DLG1,DNM1…
448	GO:0006631	fatty acid metabolic process	1.31e-13	ABCB11,ABCD1,ABCD2,ABCD3,ABCD4,ABHD2,ABHD3,ACACA,ACACB,ACAD10,ACAD9,ACADL,ACADSB,ACAT2,ACBD5,ACBD7,ACER3,ACLY,ACOT11,ACOT7,ACOT8,ACOX1,ACOX2,ACOX3,ACOXL,ACSBG2,ACSF2,ACSF3,ACSL1,ACSL3,ACSL4,ACSL5,ACSL6,ACSM2B,ACSM4,ACSM5,ADH4,ADIPOQ,ADTRP,AIG1,ALDH1L2,ALKBH7,ALOX12B,ALOX5,ALOXE3,ANKRD23,ANXA1,AOAH,APOA1,APOA4,APOA5,APOC3,ASAH1,ASAH2,ATP6V1B1,AUH,BDH2,BRCA1,CAV1,CBR4,CDS1,CERS5,CPT1A,CPT2,CRAT,CRO…
449	GO:0021700	developmental maturation	1.36e-13	ABHD2,ADAMTS12,ADGRB3,AKR1B1,ALDH1A2,ANKRD17,ANKRD27,AP1G1,AP1M1,APP,ARCN1,ASCL1,ATP6AP2,AXL,B4GALT5,B4GALT6,BCAN,BCL2,BFSP1,BLOC1S5,BLOC1S6,BMP2,BRCA2,BTK,C1QL1,C3,CABYR,CATSPER2,CATSPER3,CATSPERD,CCDC180,CCNB1,CCNB2,CCR6,CD63,CDH3,CDH5,CDK1,CDK7,CEBPA,CFTR,CHRDL1,CLCN3,CLSTN1,CNTN2,CTNNB1,DAB2IP,DAG1,DISC1,DLG4,DMC1,EBP,EDN1,EDNRA,EDNRB,EFCAB9,EPAS1,EXT1,FAT4,FBXO5,FEM1B,FERMT1,FEV,FOXO3,FZR1,G…
450	GO:0003012	muscle system process	1.45e-13	ABCC9,ACE2,ACTA2,ACTG2,ADA,ADRA1A,ADRA1B,ADRA2A,ADRA2B,ADRA2C,ADRB2,AKAP9,ANXA6,ARG2,ARHGAP42,ASB3,ATP1A1,ATP1A2,ATP1B1,ATP2A1,ATP2B1,ATP2B4,BDKRB2,BECN1,BIN1,BMP10,CACNA1C,CACNA1D,CACNA1S,CACNA2D1,CACNB2,CALD1,CAMTA2,CASQ1,CASQ2,CAV1,CAV3,CHRM2,CHRM3,CHRNA1,COMP,CSRP3,CTNNA3,CTTN,DLG1,DOCK4,DOCK5,DRD2,DSG2,EDN1,EDN2,EDNRA,EDNRB,EHD3,ENO1,EZH2,F2R,FBXO32,FKBP1B,FOXO3,GATA5,GATA6,GATM,GDNF,GJA5,GL…
451	GO:0031331	positive regulation of cellular catabolic process	1.56e-13	ABCD1,ABCD2,ADAM8,ADRA2A,ADRB2,AGO2,AGTPBP1,AMBRA1,ANKIB1,APOA1,APOA4,APOA5,APP,ARIH1,ATF6,ATG13,ATG16L1,AXIN1,AXIN2,BAG3,BCAP31,BECN1,BNIP3,BNIP3L,BTG2,C10H9orf72,CALCOCO2,CAV1,CBFA2T3,CCDC22,CCNY,CDK16,CNOT1,CNOT6,CNOT6L,CNOT8,CPEB3,CSDE1,CSNK1A1,CSNK1D,DAB2,DAGLB,DAPK1,DCK,DCN,DCP1A,DCP1B,DCPS,DET1,DHX36,DHX9,DIS3L2,DISC1,DNAJB2,DTX3L,EGF,EPM2A,EXOSC2,EXOSC3,EXOSC8,FBXW7,FBXW8,FOXO1,FOXO3,FTO,…
452	GO:0031347	regulation of defense response	1.6e-13	A2M,ACOD1,ADA,ADAM8,ADAMTS12,ADAR,ADIPOQ,ADORA1,AHSG,AKNA,ALOX5,ALPK1,ANKRD17,ANXA1,AOAH,AP1G1,AP3B1,APOA1,APP,AREL1,ARG1,ARG2,ARRB2,ASH1L,ATG5,BCL6,BCR,BPIFB1,BRD4,BST1,C1QTNF3,C3,CADM1,CAMK2N1,CASP1,CAV1,CCR2,CCR7,CD14,CD180,CD200,CD200R1,CD226,CD28,CD47,CD81,CD96,CDH5,CEBPA,CEBPB,CHADL,CHRNA7,CLEC12B,CLNK,CLOCK,CLPB,COLEC12,CRTAM,CTSC,CXHXorf21,CYLD,DAB2IP,DAGLA,DAGLB,DCST1,DDT,DDX3X,DDX58,DDX…
453	GO:0042063	gliogenesis	1.83e-13	ABL1,ADGRG1,ADGRG6,ANXA1,APP,ARHGEF10,ASCL1,ATOH1,AZU1,B4GALT5,B4GALT6,BIN1,BMP2,CCL2,CCR2,CD9,CDH2,CDK6,CLCF1,CNP,CNTN1,CNTN2,CNTNAP1,CRB1,CRKL,CSF1,CSF1R,CSPG4,CTNNB1,CUL4B,DAAM2,DAB2IP,DAG1,DCX,DLX1,DLX2,DNER,DUSP10,EIF2B2,EIF2B3,EIF2B4,EIF2B5,EMX1,EPHA4,EPM2A,ERBB2,ERBB3,EZH2,F2,FA2H,GAP43,GBA,GCM1,GCM2,GFAP,GLI3,GPR37L1,GSX2,HDAC1,HES1,HES5,HEXB,IFNG,IL34,IL6,ITGB4,KLF15,KRAS,LAMB1,LAMB2,LAM…
454	GO:0070647	protein modification by small protein conjugation or removal	2.05e-13	ABCB11,ABL1,ABRAXAS2,ADGRB1,AMBRA1,AMER1,AMFR,ANAPC1,ANAPC10,ANAPC13,ANAPC4,ANAPC5,ANAPC7,ANGPT1,ANKIB1,AREL1,ARIH1,ARNT,ARRB1,ARRB2,ARRDC4,ASB1,ASB10,ASB11,ASB12,ASB13,ASB15,ASB16,ASB18,ASB2,ASB3,ASB4,ASB5,ASB6,ASB9,ASXL1,ATG10,ATG3,ATG5,ATXN3,ATXN7,ATXN7L3,AXIN1,BARD1,BCL2,BCOR,BFAR,BIRC6,BMI1,BRAP,BRCA1,BSPRY,BTRC,BUB1B,BUB3,C1H18orf25,CACHD1,CALML4,CAND2,CAPN3,CAV1,CBL,CBLB,CCNF,CDC16,CDC20B,…
455	GO:0021953	central nervous system neuron differentiation	2.07e-13	ADARB1,AGTPBP1,ARX,ASCL1,B4GALT5,B4GALT6,BCL11B,BMPR1A,BMPR1B,BTG2,C13H21orf91,CBLN1,CDH11,CLN8,CNTN2,CSF1R,DBX1,DCC,DCLK1,DCX,DLX1,DLX2,DMRT3,DRAXIN,DRD2,DYNC2H1,ELAVL4,EMX1,EPHA4,EPHB1,EPHB2,EPHB3,EPHB6,FAIM2,GATA2,GBA2,GBX1,GBX2,GDF7,GIGYF2,GLI2,GLI3,GRID2,GSX1,GSX2,HERC1,HES1,HPRT1,IFT172,INHBA,ISL1,ISL2,LDB1,LEP,LHX1,LHX4,LHX5,LHX6,LMX1A,LOC100524308,MAP2,MNX1,MPP5,MYCBP2,NDEL1,NDNF,NFIB,NHL…
456	GO:0000280	nuclear division	2.07e-13	ABRAXAS2,ACTR2,ACTR3,AKAP8L,ANAPC15,ANAPC5,ANAPC7,APC,APITD1,ARHGEF10,ASZ1,ATM,ATRX,AURKB,BAZ1B,BCCIP,BECN1,BMP4,BMP7,BORA,BRCA2,BRDT,BRIP1,BUB1,BUB1B,BUB3,C1H14orf39,C2H11orf80,CAV2,CCNB1,CCNB2,CCNE2,CD28,CDC14B,CDC23,CDC27,CDC42,CDCA2,CDCA5,CDK5RAP2,CDT1,CENPC,CENPE,CENPK,CEP85,CEP97,CHEK1,CHMP1A,CHMP2B,CHMP3,CHMP4A,CHMP4B,CHMP4C,CKS2,CLASP1,CLASP2,CTDP1,CUL3,DCTN2,DIS3L2,DMC1,DMRT1,DNMT3L,DSN1…
457	GO:0044772	mitotic cell cycle phase transition	2.35e-13	ACVR1,ADAM17,ADAMTS1,AMBRA1,ANAPC1,ANAPC15,ANAPC4,ANAPC5,ANAPC7,ANKRD17,ANXA1,APC,APP,APPL2,ARPP19,ATAD5,ATM,AURKB,BABAM2,BACH1,BCL2,BCL7A,BCL7B,BCL7C,BLM,BRCA1,BRD4,BRD7,BRSK2,BUB1,BUB1B,BUB3,CACUL1,CASP2,CCL2,CCNA1,CCNB1,CCNB2,CCNB3,CCND1,CCND2,CCND3,CCNE1,CCNE2,CCNG2,CCNI,CCNJL,CCNY,CDC14B,CDC23,CDC27,CDC6,CDC7,CDC73,CDCA5,CDK1,CDK14,CDK15,CDK16,CDK18,CDK2AP2,CDK5,CDK5RAP2,CDK5RAP3,CDK7,CDKN2B…
458	GO:1902903	regulation of supramolecular fiber organization	2.51e-13	ABL1,ACTN2,ADD1,ADD2,AEBP1,AKAP9,ALMS1,ANKRD23,AP3S2,APC,APOA1,APP,ARAP1,ARF6,ARFGEF1,ARFIP1,ARHGAP18,ARHGAP28,ARHGEF10,ARHGEF10L,ARHGEF18,ARHGEF2,ARHGEF5,ARL2,ARPC2,ARPC5,ATXN7,BAG4,BAIAP2L1,BAIAP2L2,BIN1,BMP10,BRAF,C10H9orf72,CAMSAP2,CAMSAP3,CAPZA1,CAPZA2,CAPZB,CARMIL1,CAV3,CCL11,CDC42,CDC42EP1,CDC42EP2,CDC42EP3,CDC42EP4,CDH5,CDK5RAP2,CGNL1,CHADL,CHRNA7,CKAP5,CLIP1,CLIP3,CORO1A,CORO2B,COTL1,CRY…
459	GO:0051249	regulation of lymphocyte activation	2.74e-13	ABL1,ADA,ADAM8,AHR,AMBRA1,ANXA1,AP1G1,AP3B1,ARG1,ARG2,ATAD5,ATM,ATP11C,AXL,BAD,BANK1,BCL2,BCL6,BLK,BLOC1S6,BMI1,BMP4,BRAF,BTK,CARD11,CASP3,CAV1,CBLB,CCR2,CCR7,CD19,CD22,CD274,CD276,CD28,CD38,CD3E,CD4,CD40LG,CD47,CD5,CD6,CD80,CD81,CD83,CD86,CEBPB,CLCF1,CLEC4G,CLNK,CORO1A,CRTAM,CTLA4,CTNNB1,DLG1,DLG5,DNAJA3,DOCK8,DPP4,DROSHA,DUSP10,DUSP3,EFNB1,EGR3,EPHB2,EPHB6,ERBB2,EXOSC3,FADD,FANCA,FCHO1,FGL1,FGL…
460	GO:0043068	positive regulation of programmed cell death	3.46e-13	ABL1,ACVR1C,ADAM8,ADAMTSL4,ADIPOQ,AGT,AIFM1,AIFM2,ALDH1A2,ALDH1A3,ANKRD1,ANO6,ANXA1,APAF1,APC,ASCL1,ATF3,ATF4,ATF6,ATM,B4GALT1,BACE1,BAD,BARD1,BCAP31,BCL2L11,BCL6,BECN1,BIN1,BLK,BMF,BMP2,BMP4,BMP7,BMPR1B,BNIP3,BNIP3L,C13H3orf38,CASP2,CASP3,CAV1,CCAR1,CCL2,CD248,CD274,CD40LG,CLIP3,CRADD,CSRNP3,CTLA4,CTNNA1,CTNNB1,CTNNBL1,CTSC,CTSD,CYLD,DAB2IP,DAPK1,DAPK3,DDX20,DDX3X,DEDD2,DFFA,DIABLO,DLC1,DNAJA1,D…
461	GO:0034097	response to cytokine	3.6e-13	ABCD4,ACKR1,ACKR2,ACKR3,ACSL1,ACTR2,ACTR3,ADAM10,ADAM17,ADAM23,ADAM9,ADAMTS12,ADAR,ADIPOQ,ADIPOR2,AFF3,ALDH1A2,AMCF-II,ANGPT1,ANKRD1,ANXA1,APOA1,AQP4,ARG1,ARHGEF2,ARID5B,ASAH1,ASAH2,ATIC,AXL,B3GNT2,BAD,BAG4,BCL2,BRCA1,BSPRY,BTK,C1QTNF4,CACNB4,CACYBP,CALCOCO2,CAMK2A,CASP8,CAV1,CCL1,CCL14,CCL16,CCL17,CCL19,CCL2,CCL20,CCL5,CCR1,CCR2,CCR5,CCR6,CCR7,CCR8,CD274,CD4,CD44,CD47,CDC34,CDC42,CDC42EP2,CDC42E…
462	GO:0006869	lipid transport	3.75e-13	ABCA1,ABCA12,ABCA3,ABCA4,ABCA5,ABCA6,ABCA7,ABCB1,ABCB11,ABCB4,ABCC1,ABCC11,ABCC2,ABCD1,ABCD2,ABCD3,ABCD4,ABCG1,ABCG5,ABCG8,ACE,ACSL1,ACSL3,ACSL5,ADIPOQ,ANO3,ANO4,ANO6,ANXA1,ANXA2,APOA1,APOA4,APOA5,APOB,APOC3,APOD,APOLD1,ARL8B,ATG2B,ATG9B,ATP10A,ATP10B,ATP10D,ATP11B,ATP11C,ATP8A1,ATP8B1,ATP8B2,ATP8B3,ATP8B4,ATP9B,AVPR1B,BDKRB2,C1QTNF1,C2CD2L,CAV1,CFTR,CLPTM1L,CRABP1,CRABP2,CRH,CRHR1,CROT,CRY1,CRY2…
463	GO:0051668	localization within membrane	4.15e-13	ABCA12,ABHD17A,ACSL3,ACTB,ACTN2,ADAM10,ADIPOQ,AGK,AGR2,AGRN,ANK1,ANK3,ANKRD27,ANKRD50,ANO1,AP2M1,AP3B1,AQP11,AR,ARF6,ARFGEF2,ARHGAP1,ARHGAP44,ARHGAP8,ARHGEF16,ARL13A,ARL13B,ARL4C,ARL5A,ARL5B,ASB3,ATP13A1,ATP1B1,ATP2B4,ATP2C1,ATP2C2,BAG4,BBIP1,BBS1,BLZF1,BRAF,BVES,C2CD5,CACNG2,CACNG3,CACNG4,CACNG5,CAPN3,CAV3,CCDC22,CCDC47,CCDC93,CD81,CDH13,CDH2,CEMIP,CHM,CHMP4A,CHMP4B,CHRDL1,CLIP3,CLSTN1,CLTC,CNST…
464	GO:0051052	regulation of DNA metabolic process	4.27e-13	ACTB,ACTL6A,ACTR2,ACTR5,ACVRL1,ADIPOQ,AICDA,AIFM1,ANKRD1,ANKRD17,APAF1,APLF,ARID2,ATAD5,ATM,ATR,ATRX,AUNIP,AURKB,AXIN2,BABAM2,BAZ1A,BCAR3,BCL6,BCL7A,BCL7B,BCL7C,BLM,BMPR2,BRCA1,BRCA2,CCT6A,CCT8,CD28,CDC7,CDK9,CDT1,CEBPG,CHEK1,CHRAC1,CIZ1,CLCF1,CTC1,CTNNB1,DACH1,DBF4,DBF4B,DDX11,DFFA,DHX36,DHX9,DKC1,DMAP1,DNA2,DNAJC2,DNMT3L,E2F7,EGF,EGFR,ENPP7,EP400,EPC1,EPC2,ERCC4,EREG,ESCO1,EXOSC10,EXOSC3,EYA1,E…
465	GO:0016053	organic acid biosynthetic process	5.33e-13	AASDHPPT,AASS,ABCD1,ABCD2,ABCD3,ABHD2,ABHD3,ACACA,ACACB,ACAT2,ACER3,ACLY,ACMSD,ACOT7,ACSBG2,ACSF3,ACSM2B,ACSM4,ACSM5,ADI1,AGPS,AGXT2,AKR1A1,AKR1D1,ALDH18A1,ALDH1A2,ALDH1A3,ALDH8A1,ALOX12B,ALOX5,ALOX5AP,ALOXE3,ANXA1,APIP,APOA1,APOA4,APOA5,APOC3,ASAH2,ASL,ASNS,ASNSD1,ASS1,ATP2B4,BCAT1,BRCA1,CAD,CBR4,CDS1,CDS2,CEPT1,CERS4,CERS5,CERS6,CTH,CYP1A1,CYP27A1,CYP39A1,CYP7A1,DAGLB,DCTPP1,DECR2,DHRS9,DPYD,ED…
466	GO:1901652	response to peptide	5.33e-13	ACTN2,ACVR1C,ADIPOQ,ADRB2,AGTR1,AGTRAP,AHCYL1,ANXA1,APC,APP,ARHGEF2,ATP2B1,BAIAP2L1,BCAR3,C2CD5,CACNA1A,CACNA2D1,CACNB1,CAMK2A,CAV1,CAV2,CCND3,CHRNA7,CITED1,COMMD6,CPEB2,CREB1,CRHR1,CRHR2,CRY1,CRY2,CSRP3,DDX11,DENND4C,DNAI1,ECHDC3,EDN1,EDNRA,EGR1,EIF4EBP2,ENPP1,EPHA4,EPM2AIP1,ERBIN,ERFE,FER,FOXO1,FOXO4,FYN,GHR,GHRHR,GHSR,GKAP1,GLP1R,GLP2R,GOT1,GPLD1,GPR173,GRB10,GRB14,GRB2,GRM5,GSK3B,IGF1R,IGFBP2…
467	GO:0023061	signal release	6.07e-13	ABCA1,ABCA12,ACVR1C,ACVR2B,ADCY1,ADCY5,ADCY8,ADCYAP1,ADRA2A,ALOX5,ANO1,ANXA1,APBA1,APBA2,AQP1,ARHGEF7,ASIC1,BACE1,BAD,BLK,BRAF,BRSK2,C1QTNF1,C1QTNF3,C2CD2L,C7H6orf125,CACNB2,CACNB4,CADPS,CADPS2,CASK,CCDC186,CCKAR,CDK16,CFTR,CHD7,CHRM2,CHRNA5,CHRNA7,CLOCK,CNR1,CPLX1,CPLX2,CPLX4,CREB1,CRH,CRHBP,CRHR1,CRY1,CRY2,CSPG5,CTBP2,DGKI,DRD2,DRD3,DTNBP1,EDN1,EDNRB,EFNA5,ERC2,F2R,F2RL1,FAM107A,FAM3B,FBXL20,FF…
468	GO:0071900	regulation of protein serine/threonine kinase activity	6.7e-13	ABL1,ACSL1,ADAM17,ADAM8,ADAM9,ADIPOQ,ADRA2A,ADRB2,AGT,AIDA,ALS2,APC,ARHGEF5,ATP2B4,AXIN1,BCCIP,BLM,BMP2,BMP4,BMP7,BMPR1A,BMPR1B,BMPR2,CAB39,CAB39L,CASP3,CAV1,CAV3,CCNA1,CCNB1,CCNB2,CCNB3,CCND1,CCND2,CCND3,CCNE1,CCNE2,CCNG2,CCNI,CCNJL,CCNK,CCNL1,CCNY,CCNYL1,CD40LG,CDK12,CDK5RAP3,CDK7,CDKN1C,CDKN2B,CDKN2C,CEMIP,CHORDC1,CKS2,CSF1R,DAB2IP,DBF4,DBF4B,DDX3X,DKK1,DNAJA1,DTNBP1,DUSP1,DUSP10,DUSP16,DUSP19…
469	GO:0010975	regulation of neuron projection development	6.81e-13	ABL2,ADGRB3,ALKAL1,ALKAL2,ANKRD27,ARF6,ARHGAP44,BCL11A,BDNF,BHLHB9,BMP5,BMP7,BMPR2,BRAF,BRSK2,CAMK1D,CAMSAP2,CAPRIN1,CBFA2T2,CDH2,CDH4,CDKL3,CDKL5,CHODL,CNTN1,CNTN2,CRABP2,CRKL,CRMP1,CSMD3,CUX2,DAB2IP,DBN1,DBNL,DGKG,DIP2B,DISC1,DPYSL2,DPYSL3,DPYSL5,DRAXIN,DSCAM,EFHC2,EFNA5,EFNB2,EP300,EPHA3,EPHA4,EPHA7,EPHB2,EPHB3,FBXO38,FBXW8,FES,FN1,FRMD7,FSTL4,FYN,GAK,GATA3,GFAP,GFI1,GORASP1,GRID2,GSK3B,HECW1,…
470	GO:0046394	carboxylic acid biosynthetic process	6.88e-13	AASDHPPT,AASS,ABCD1,ABCD2,ABCD3,ABHD2,ABHD3,ACACA,ACACB,ACAT2,ACER3,ACLY,ACMSD,ACOT7,ACSBG2,ACSF3,ACSM2B,ACSM4,ACSM5,ADI1,AGPS,AGXT2,AKR1A1,AKR1D1,ALDH18A1,ALDH1A2,ALDH1A3,ALDH8A1,ALOX12B,ALOX5,ALOX5AP,ALOXE3,ANXA1,APIP,APOA1,APOA4,APOA5,APOC3,ASAH2,ASL,ASNS,ASNSD1,ASS1,ATP2B4,BCAT1,BRCA1,CAD,CBR4,CDS1,CDS2,CEPT1,CERS4,CERS5,CERS6,CTH,CYP1A1,CYP27A1,CYP39A1,CYP7A1,DAGLB,DCTPP1,DECR2,DHRS9,DPYD,ED…
471	GO:0050878	regulation of body fluid levels	7.23e-13	ADA,ADAMTS18,ADM,ADORA1,ADRA2A,ADRA2B,ADRA2C,ADTRP,AGR2,AKAP11,AKR1B1,ALOX12B,ANO1,ANO2,ANO6,ANXA2,AP3B1,APOH,AQP1,AQP2,AQP4,AQP5,AQP6,AQP7,ATG5,ATP6V1B1,ATP7B,AXL,BLK,BLOC1S4,BLOC1S6,BPIFA1,C1QTNF1,CAV1,CCND1,CD34,CD40LG,CD9,CFTR,CHRM3,COMP,COPA,CORO2B,CPB2,CREB1,CSN2,CSN3,DMTN,DRD2,DTNBP1,EDN1,EMILIN2,EMP2,EPHB2,ERBB4,EXT1,F10,F11R,F13A1,F2,F2R,F2RL1,F2RL2,F3,F5,F7,F8,F9,FBLN1,FERMT3,FGA,FGB,FG…
472	GO:0042110	T cell activation	8.12e-13	ABL1,ADA,ADAM8,AIRE,AMBRA1,ANXA1,AP3B1,APBB1IP,ARG1,ARG2,ARMC5,ATG5,BAD,BATF,BCL11B,BCL2,BCL3,BCL6,BMI1,BMP4,BRAF,CARD11,CASP3,CAV1,CBLB,CCL19,CCND3,CCR2,CCR7,CD274,CD276,CD28,CD3D,CD3E,CD4,CD40LG,CD44,CD47,CD48,CD5,CD6,CD80,CD81,CD83,CD84,CD86,CD8A,CEBPB,CHD7,CHRNA7,CLEC4G,CORO1A,CRTAM,CTLA4,CTNNB1,CTPS1,DLG1,DLG5,DNAJA3,DOCK2,DOCK8,DPP4,DROSHA,DUSP10,DUSP3,EFNB1,EGR1,EGR3,ELF4,ENTPD7,EOMES,EPHB…
473	GO:1903530	regulation of secretion by cell	8.36e-13	ABCA12,ABCG1,ACVR1C,ADAM9,ADCY1,ADCY5,ADCY8,ADRA2A,ADTRP,ALOX5,ANKRD1,ANO1,ANXA1,AP1G1,APBA1,APBA2,APBB3,ARF6,ARFIP1,ARHGEF7,ASIC1,BACE1,BAD,BCR,BLK,BMP2,BRAF,BRSK2,C1QTNF1,C1QTNF3,C2CD2L,C7H6orf125,CACNA1F,CACNA1I,CACNB2,CACNB4,CADPS,CADPS2,CARTPT,CASK,CCKAR,CCR2,CD177,CD200,CD2AP,CD84,CDK16,CFTR,CHD7,CHGA,CHRM2,CHRNA5,CHRNA7,CLOCK,CNR1,CPLX4,CREB1,CRH,CRHBP,CRHR1,CRY1,CRY2,CSPG5,DGKI,DNAJC1,DNM…
474	GO:0016049	cell growth	9.55e-13	ABL1,ACVRL1,ADAM10,ADAM15,ADAM17,ADRA1A,APP,BARHL2,BCL2,BCL6,BDNF,BMP10,BMPR2,BRAT1,BRCA1,C10H9orf72,CDA,CDC42,CDH4,CDHR2,CDKL3,CDKL5,CDKN2AIP,CDKN2C,CGRRF1,CLSTN1,CLSTN3,CPNE5,CPNE9,CRABP2,CRKL,CRLF3,CTNNB1,CXCL16,CYFIP1,CYFIP2,DBNL,DCBLD2,DCLK1,DCSTAMP,DCUN1D5,DCX,DDX3X,DDX49,DIP2B,DNAJB2,DPYSL2,DRAXIN,DSCAM,EAF2,EDN1,EDN2,EDNRA,EFNA5,EGFR,EIF3J,EIF4G1,EMX1,ENO1,ENPP1,EPB41L3,EPB41L5,EPHA7,EPM2…
475	GO:0061919	process utilizing autophagic mechanism	9.94e-13	ACBD5,ACER2,ADRA1A,ADRB2,AMBRA1,ANXA7,ARL8B,ATF6,ATG10,ATG13,ATG14,ATG16L1,ATG2B,ATG3,ATG4A,ATG4C,ATG4D,ATG5,ATG9B,ATM,ATP6V0A1,BAG3,BCAS3,BCL2,BECN1,BMF,BNIP3,BNIP3L,C10H9orf72,C6H19orf12,CALCOCO2,CASP1,CCNY,CDK16,CHMP1A,CHMP2B,CHMP3,CHMP4A,CHMP4B,CHMP4C,CISD2,CLEC16A,CRY1,CTSA,CTSD,CTTN,DAP,DAPK1,DAPL1,DCN,DNM1L,DRAM1,DRAM2,EIF4G1,EPM2A,ERCC4,FBXL2,FBXL4,FBXW7,FEZ1,FKBP8,FNBP1L,FOXK1,FOXO1,FOXO…
476	GO:0006914	autophagy	9.94e-13	ACBD5,ACER2,ADRA1A,ADRB2,AMBRA1,ANXA7,ARL8B,ATF6,ATG10,ATG13,ATG14,ATG16L1,ATG2B,ATG3,ATG4A,ATG4C,ATG4D,ATG5,ATG9B,ATM,ATP6V0A1,BAG3,BCAS3,BCL2,BECN1,BMF,BNIP3,BNIP3L,C10H9orf72,C6H19orf12,CALCOCO2,CASP1,CCNY,CDK16,CHMP1A,CHMP2B,CHMP3,CHMP4A,CHMP4B,CHMP4C,CISD2,CLEC16A,CRY1,CTSA,CTSD,CTTN,DAP,DAPK1,DAPL1,DCN,DNM1L,DRAM1,DRAM2,EIF4G1,EPM2A,ERCC4,FBXL2,FBXL4,FBXW7,FEZ1,FKBP8,FNBP1L,FOXK1,FOXO1,FOXO…
477	GO:0060485	mesenchyme development	1.06e-12	ACTA2,ACTC1,ACVR1,ACVRL1,ADAM15,AKNA,ALDH1A2,ALX1,AMER1,ANXA6,AXIN2,BAMBI,BCL2,BCL9L,BMP2,BMP4,BMP7,BMPR1A,BMPR2,BNC2,CDC42,CDH2,CER1,COL1A1,CORO1C,CRB2,CTNNB1,DAB2,DAB2IP,DAG1,DLG5,EDN1,EDNRA,EDNRB,EFNB1,EMP2,ENG,EPB41L5,EPHA4,ERBB3,ERBB4,EXT1,EZH2,FAM172A,FAM83D,FERMT2,FGF19,FGF8,FGF9,FGFR1,FN1,FOXA2,FOXC1,FOXD1,FOXF1,GATA3,GATA4,GATA5,GBX2,GDNF,GLIPR2,GREM1,GSC,GSK3B,HAND2,HES1,HEY2,HEYL,HIF1A…
478	GO:0010817	regulation of hormone levels	1.15e-12	ABCA12,ACE,ACVR1C,ACVR2B,ADAM10,ADCY5,ADCY8,ADCYAP1,ADH4,ADRA2A,AKR1D1,ALDH1A2,ALDH1A3,ALDH8A1,ALOX5,ANO1,ANXA1,AQP1,ARHGEF7,ARNT,ATP1A1,ATP6AP2,AWAT2,BAD,BBS1,BLK,BMP2,BMP5,BMP6,BRSK2,C1QTNF1,C1QTNF3,C2CD2L,C7H6orf125,CCDC186,CCKAR,CDK16,CFTR,CHD7,CHST10,CHST8,CLCN2,CLOCK,CORIN,CPLX1,CPQ,CRABP1,CRABP2,CREB1,CRH,CRHBP,CRHR1,CRY1,CRY2,CTSK,CYP11A1,CYP1A1,CYP26A1,CYP2D25,DHCR7,DHRS3,DHRS9,DIO2,DKK3…
479	GO:0043207	response to external biotic stimulus	1.27e-12	A2M,ABCA1,ABCC9,ABCD2,ABL1,ACOD1,ACTA2,ACTR2,ACTR3,ADAM15,ADAM17,ADAM8,ADAM9,ADAMTS5,ADAMTS9,ADAR,ADGRB1,ADGRL2,ADIPOQ,AICDA,AKAP1,ALPK1,AMCF-II,ANKHD1,ANKRD1,ANKRD17,AP1G1,AP3B1,APOA4,APOB,AQP1,AQP4,ARG1,ARG2,ARHGEF2,ARL8B,ARMC5,ARRB2,ATG16L1,ATG5,AXL,AZU1,BAIAP2L1,BANK1,BATF,BATF2,BCL2,BCL3,BCR,BECN1,BLK,BMP2,BMP6,BNIP3,BNIP3L,BPGM,BPI,BPIFA1,BPIFB1,BPIFB3,C3,C5,C6,C7,C8A,C8B,C9,CA3,CA5B,CADM1,…
480	GO:0006814	sodium ion transport	1.49e-12	ADGRV1,ADRB2,AHCYL1,ANO6,ASIC1,ASIC2,ASIC4,ASIC5,ATP12A,ATP1A1,ATP1A2,ATP1B1,ATP1B3,ATP1B4,ATP4A,ATP6V1B1,BPIFA1,CACNA1F,CACNA1I,CATSPER3,CAV3,CHP1,CNNM4,CNTN1,COMMD3,DCK,DRD2,EDN1,EDNRA,EDNRB,FGF12,FGF13,FGF14,GLRX,HCN1,HCN2,HCN3,HCN4,HECW1,KCNE3,KCNK1,KCNQ1,KLHL24,KLHL3,LOC100157711,LOC100515171,NALCN,NEDD4,NEDD4L,NETO1,NETO2,NKAIN1,NKAIN2,NPPA,OSR1,PCSK9,PER1,PKD2,PKD2L1,PON3,PRSS8,PTPN3,SCN10…
481	GO:0002064	epithelial cell development	1.63e-12	ABCA12,ACTA2,ADAMTSL4,ADD1,ADIPOQ,AKR1B1,AR,ARHGEF26,ARID4A,ASXL1,ATF4,ATRX,B4GALT1,BAD,BCL11B,BFSP1,BMP15,BMP4,BMP5,BMP6,CCDC88C,CCM2,CDH2,CDH5,CDK6,CEBPA,CLDN5,CLIC4,CLOCK,COL15A1,COL18A1,COL22A1,DACT2,DMRT1,E2F4,EDNRA,EDNRB,EPAS1,EPB41L5,EPHA2,ESR1,EZR,F11R,F2RL1,FASN,FEM1B,FOSL2,FOXJ1,FSHR,GATA2,GDF11,GPAT4,GRHL2,HAPLN2,HEG1,HIF1A,HOXA13,HOXB13,HSD17B4,IFT74,IHH,IKBKB,IL4,INSM1,JAG1,KCNE1,KDR…
482	GO:0043434	response to peptide hormone	1.63e-12	ACTN2,ACVR1C,ADIPOQ,AGTR1,AGTRAP,AHCYL1,ANXA1,APC,ATP2B1,BAIAP2L1,BCAR3,C2CD5,CAMK2A,CAV1,CAV2,CCND3,CITED1,COMMD6,CPEB2,CREB1,CRHR1,CRHR2,CRY1,CRY2,CSRP3,DENND4C,DNAI1,ECHDC3,EDN1,EDNRA,EGR1,EIF4EBP2,ENPP1,EPM2AIP1,ERFE,FER,FOXO1,FOXO4,GHR,GHRHR,GHSR,GKAP1,GLP1R,GLP2R,GOT1,GPLD1,GPR173,GRB10,GRB14,GRB2,GSK3B,IGFBP2,IGFBP5,INHBB,INPP5K,INSR,INSRR,IRS1,IRS2,IRS4,JAK2,JAK3,KANK1,KAT2B,KBTBD2,KCNQ1,…
483	GO:0048609	multicellular organismal reproductive process	1.63e-12	ABHD2,ACE,ACOX1,ACSL4,ACTL9,ACVR1,ACVR2A,ADA,ADAMTS1,ADAMTS2,ADIG,AFF4,AGFG1,AKAP4,ALKBH5,ANXA1,AP3B1,APOB,AR,ARID4A,ARMC2,ASH1L,ASZ1,ATM,ATN1,ATRX,AXL,B4GALT1,BCAP31,BCL2,BCL2L11,BCL6,BMP4,BMPR1B,BMPR2,BOLL,BRCA2,BRDT,BRIP1,C1H14orf39,CABS1,CABYR,CATSPER1,CATSPER2,CATSPER3,CATSPERD,CCDC136,CCDC180,CCDC42,CCNB1,CCNB2,CCNYL1,CCR6,CDK1,CDK16,CDK7,CDYL,CETN2,CFAP157,CFAP206,CFAP221,CFAP43,CFAP44,CFA…
484	GO:1901653	cellular response to peptide	1.63e-12	ACTN2,ADIPOQ,ADRB2,AGTR1,AGTRAP,AHCYL1,APC,APP,ARHGEF2,ATP2B1,BAIAP2L1,BCAR3,C2CD5,CACNA1A,CACNA2D1,CACNB1,CAMK2A,CAV1,CAV2,CCND3,COMMD6,CPEB2,CRHR1,CRHR2,CSRP3,DDX11,DENND4C,DNAI1,ECHDC3,EDN1,EDNRA,EIF4EBP2,ENPP1,EPHA4,ERFE,FER,FOXO1,FOXO4,FYN,GHR,GHRHR,GHSR,GKAP1,GLP1R,GLP2R,GOT1,GPLD1,GPR173,GRB10,GRB14,GRB2,GRM5,GSK3B,IGF1R,INHBB,INPP5K,INSR,INSRR,IRS1,IRS2,IRS4,ITGA4,JAK2,JAK3,KANK1,KAT2B,KL…
485	GO:0060537	muscle tissue development	1.63e-12	ACTC1,ACTN2,ACVR1,ADRA1A,AKIRIN1,ALDH1A2,ALPK2,ALPK3,ANKRD1,ANKRD33,ARID2,ARRB2,ASB2,ATF3,ATG5,BARX2,BCL2,BCL9,BCL9L,BMP10,BMP2,BMP4,BMP7,BMPR1A,BTG2,BVES,C7H6orf125,CACNA1S,CAV1,CAV2,CAV3,CDC42,CDON,CHD7,CHRNA1,CNTNAP1,COL11A1,COL19A1,COPS2,CREB1,CSRP1,CSRP2,CSRP3,CTNNB1,CXADR,DKK1,DLG1,DMRTA2,DNER,DSG2,EDN1,EDNRA,EGR1,ENG,EP300,EPHB1,ERBB3,ERBB4,EYA1,EYA2,FGF20,FGF3,FGF8,FGF9,FHOD3,FOS,FOXC1,FO…
486	GO:0051707	response to other organism	1.69e-12	A2M,ABCA1,ABCC9,ABCD2,ABL1,ACOD1,ACTA2,ACTR2,ACTR3,ADAM15,ADAM17,ADAM8,ADAM9,ADAMTS5,ADAMTS9,ADAR,ADGRB1,ADGRL2,ADIPOQ,AICDA,AKAP1,ALPK1,AMCF-II,ANKHD1,ANKRD1,ANKRD17,AP1G1,AP3B1,APOA4,APOB,AQP1,AQP4,ARG1,ARG2,ARHGEF2,ARL8B,ARMC5,ARRB2,ATG16L1,ATG5,AXL,AZU1,BAIAP2L1,BANK1,BATF,BATF2,BCL2,BCL3,BCR,BECN1,BLK,BMP2,BMP6,BNIP3,BNIP3L,BPGM,BPI,BPIFA1,BPIFB1,BPIFB3,C3,C5,C6,C7,C8A,C8B,C9,CA3,CA5B,CADM1,…
487	GO:0018205	peptidyl-lysine modification	1.71e-12	ACTB,ACTL6A,ARID4A,ARNT,ARRB1,ASH1L,ASH2L,ATG5,ATRX,ATXN7,ATXN7L3,AUTS2,BCOR,BLOC1S1,BMI1,BRCA1,BRCA2,BRD1,BRD4,BRD7,CALML4,CAMKMT,CAPN3,CHD5,CHEK1,CLOCK,CREBBP,CTCF,CTCFL,CTH,CTNNB1,CXXC1,DESI1,DIP2B,DMAP1,DOT1L,DPY30,EEF1AKMT1,EEF1AKMT2,EEF1AKMT3,EGR1,EID1,EP300,EP400,EPC1,EPC2,ESCO1,EYA1,EZH1,EZH2,FOXP3,GATA2,GATA3,GCG,GFI1,GLYR1,GNL3L,GTF2B,GTF3C4,H2AFY,HAT1,HCFC1,HDAC6,HINT1,HMG20A,HNF1A,IFI…
488	GO:0010001	glial cell differentiation	1.88e-12	ABL1,ADGRG6,APP,ARHGEF10,ASCL1,B4GALT5,B4GALT6,BIN1,BMP2,CDH2,CLCF1,CNP,CNTN1,CNTN2,CNTNAP1,CRB1,CTNNB1,CUL4B,DAAM2,DAG1,DLX1,DLX2,DNER,DUSP10,EIF2B2,EIF2B3,EIF2B4,EIF2B5,EMX1,EPHA4,ERBB2,ERBB3,F2,FA2H,GAP43,GBA,GCM1,GFAP,GLI3,GPR37L1,GSX2,HDAC1,HES1,HES5,IFNG,IL34,ITGB4,KLF15,KRAS,LAMB2,LAMC3,LDLR,LEF1,LGI4,LIN28A,MAG,MAPK3,MED12,METRN,METTL14,MMP24,MPP5,MTOR,MYCN,MYOC,NAB1,NAB2,NCSTN,NDRG1,NFIB…
489	GO:0050767	regulation of neurogenesis	1.93e-12	ANKRD27,ANXA2,ASCL1,ATOH1,BDNF,BHLHB9,BHLHE40,BHLHE41,BIN1,BMP2,BMP7,BMPR1A,BMPR2,BRAF,BRINP1,CAPRIN1,CCL11,CDH4,CDKL3,CDKL5,CHD7,CLCF1,CRABP2,CTNNA1,CTNNB1,CUX2,DAAM2,DBN1,DBNL,DCT,DIP2B,DISC1,DLX1,DLX2,DMRTA2,DNAJB11,DPYSL5,DRAXIN,DRD2,DSCAM,EFNA5,EPHA7,EPHB2,EZH2,F2,FBXW8,FERD3L,FEZF1,FN1,FSTL4,FZD3,GFAP,GLI3,GORASP1,GPR37L1,GSX2,HAP1,HDAC1,HELT,HES1,HES5,HES6,HEY1,HEY2,HIF1A,HOOK3,IFNG,IL34,I…
490	GO:1901214	regulation of neuron death	1.95e-12	ABL1,ADAM8,ADNP,ALKBH1,AMBRA1,ANGPT1,ASCL1,ATF4,ATM,AXL,BACE1,BARHL1,BCL2,BCL2L11,BHLHB9,BRAF,CCL2,CCND1,CD34,CEBPB,CHL1,CHMP4A,CHMP4B,CHP1,CHRNA7,CITED1,CLCF1,CLN8,CNTFR,CORO1A,CRLF1,CSF1,CTNNB1,DCC,DLX1,DNAJC5,DRAXIN,EFNB2,EIF2S1,EN1,EN2,EPHA7,EPHB1,ERBB3,F2R,FAIM2,FBXW7,FGF20,FGF8,FOXB1,FOXO3,FOXQ1,FYN,GABRB2,GATA3,GBA,GDNF,GPNMB,GRID2,GRIK2,GRN,GSK3B,HDGF,HIF1A,HIPK2,HYOU1,IFNG,IL10,INPP5A,IS…
491	GO:0002683	negative regulation of immune system process	1.98e-12	A2M,ADA,ADAR,ADGRF5,ADIPOQ,ADORA1,ADTRP,AHR,ANGPT1,ANXA1,APOA1,APOD,ARG1,ARG2,ARRB2,ATG5,ATM,AXL,BANK1,BCL6,BCR,BLK,BMP4,BPI,BPIFB1,BTK,C5,CASP3,CBLB,CCL2,CCL28,CCR2,CD200,CD22,CD274,CD46,CD55,CD80,CD84,CD86,CD96,CDK6,CEBPA,CEBPB,CLDN18,CLEC12B,CLEC4G,CLNK,CNN2,COL3A1,CRTAM,CTLA4,CTNNB1,CUEDC2,CXCL12,DAB2IP,DCST1,DHX58,DLG1,DLG5,DPP4,DRD2,DUSP1,DUSP10,DUSP3,ELF1,ENPP3,EPX,ERBB2,ERBIN,EZR,F2RL1,FA…
492	GO:0018209	peptidyl-serine modification	2.2e-12	AKAP9,AKT3,ANGPT1,APP,ARAF,ATM,ATP2B4,ATR,AVP,AXIN1,BAG4,BCAR3,BCL2,BDKRB2,BGN,BRAF,BRSK2,CAB39,CAMK1D,CAMK2B,CAV1,CD44,CDC7,CDK1,CHRNA7,CHUK,CLK1,CLSPN,CNOT9,CSF3,CSNK1A1,CSNK1D,CSNK1G1,CSNK1G2,CSNK1G3,CSNK2A2,DCLK1,DCLK3,DCN,DKK1,DMTN,DOCK7,DYRK1A,DYRK2,DYRK3,DYRK4,EGFLAM,EGFR,EIF4G1,EPM2A,EPO,FNIP1,FNIP2,FOXO1,GADD45A,GALNT1,GALNT13,GALNT16,GALNT2,GALNT3,GALNT4,GCG,GRK2,GSK3B,HAX1,HCLS1,HDAC6,…
493	GO:0048511	rhythmic process	2.41e-12	ADAMTS1,ADCY1,ADRB1,AHR,ANKFN1,ANXA1,ARNTL,ARNTL2,ASS1,ATF4,ATF5,AXL,BHLHE40,BHLHE41,BMPR1B,BTBD9,BTRC,CAVIN3,CDK1,CHRNA7,CIART,CIPC,CLOCK,CREB1,CREBBP,CRTC1,CRY1,CRY2,CSNK1D,DDB1,DNM1L,DRD2,DYRK1A,EGR1,ENOX1,ENOX2,ENPP2,EP300,ESR1,EZH2,FBXL17,FBXL21,FBXL22,FBXW11,FBXW7,FOXO3,FSHB,FSHR,GAS2,GDF9,GFPT1,GHRL,GPR149,GPR176,GSK3B,HDAC1,HDAC3,HNRNPU,HTR7,HUWE1,ID1,ID4,INHBA,KAT5,KCNA2,KCND2,KDM2A,KDM8…
494	GO:0001819	positive regulation of cytokine production	2.5e-12	ABL1,ADAM17,ADAM8,ADCYAP1,ADIPOQ,ADRA2A,AFAP1L2,AIRE,ANKRD42,ANXA1,APP,ARFGEF2,ARHGEF2,ARNT,ATF4,ATP6AP2,AZU1,BATF,BCL3,BMPR1A,BRCA1,C1QTNF3,C1QTNF4,C3,C5,CADM1,CARD11,CASP1,CASP8,CCBE1,CCR2,CCR7,CD14,CD2,CD200,CD226,CD244,CD274,CD276,CD28,CD34,CD3E,CD40LG,CD6,CD81,CD83,CD84,CEBPB,CEBPG,CHI3L1,CHIA,CHUK,CLEC5A,CLNK,CRTAM,CSF1R,CSF2,DDX1,DDX21,DDX3X,DDX58,DENND1B,DHX36,DHX58,DHX9,DRD2,EGR1,EIF2AK2…
495	GO:0071345	cellular response to cytokine stimulus	2.67e-12	ABCD4,ACKR1,ACKR2,ACKR3,ACSL1,ACTR2,ACTR3,ADAM17,ADAM23,ADAMTS12,ADAR,ADIPOQ,ADIPOR2,AMCF-II,ANGPT1,ANKRD1,APOA1,AQP4,ARG1,ARHGEF2,ARID5B,ASAH1,ASAH2,ATIC,AXL,B3GNT2,BAD,BAG4,BRCA1,BSPRY,BTK,C1QTNF4,CACNB4,CACYBP,CAMK2A,CAV1,CCL1,CCL14,CCL16,CCL17,CCL19,CCL2,CCL20,CCL5,CCR1,CCR2,CCR5,CCR6,CCR7,CCR8,CD4,CD44,CD47,CDC34,CDC42,CDC42EP2,CDC42EP4,CDIP1,CDK9,CEBPA,CHUK,CLDN18,CNOT9,CNTFR,COMMD7,CORO1A,…
496	GO:0001763	morphogenesis of a branching structure	3.01e-12	ABL1,ACVR1,ADAMTS16,ADM,AGT,AR,AREG,BCL2,BMP2,BMP4,BMP7,BTBD7,BTRC,CAV3,CCL11,CLIC4,COL13A1,COL4A1,CSF1,CSMD1,CTNNB1,CTNNBIP1,DAG1,DLG1,DLG5,DLX2,DRD2,EDN1,EDNRA,EGF,ENG,EPHA2,EPHA7,ERMN,ESR1,EXT1,EYA1,FAT4,FEM1B,FGF1,FGF7,FGF8,FOXD1,FOXF1,GBX2,GCM1,GDF2,GDF7,GDNF,GLI2,GLI3,GNA13,GPC3,GRB2,GREM1,GRHL2,HGF,HHIP,HNF1B,HOXA13,HOXB13,HS3ST3A1,HS3ST3B1,IHH,IL10,KDM5B,KDR,KRAS,LAMA1,LAMA5,LEF1,LGR4,LHX…
497	GO:0045860	positive regulation of protein kinase activity	3.07e-12	ABI1,ABL1,ACE,ACSL1,ACVR2B,ADAM17,ADAM8,ADAM9,ADCYAP1,ADIPOQ,ADRA1A,ADRA2A,ADRA2B,ADRA2C,ADRB2,AGT,ALKAL1,ALKAL2,ALS2,ANGPT1,ANGPT4,AREG,ARHGEF5,ATP2B4,AXIN1,AXIN2,AZU1,BMP2,BMPR1A,BMPR1B,BMPR2,BORA,BTC,CAB39,CAB39L,CACUL1,CAMKK1,CAMKK2,CARD10,CARTPT,CASS4,CCL19,CCNB1,CCND1,CCND2,CCND3,CCNK,CCNY,CCNYL1,CD4,CD40LG,CEMIP,CENPE,CHI3L1,CKS2,CLSPN,COPS8,CSF1,CSF1R,DAB2IP,DBF4,DBF4B,DDR2,DDX3X,DKK1,DLG…
498	GO:2001233	regulation of apoptotic signaling pathway	3.09e-12	AATF,ACAA2,ACKR3,ACVR1,AGT,APAF1,AR,ARMC10,ASAH2,ATAD5,ATF3,AVP,BAD,BCAP31,BCL2,BCL2L10,BCL2L14,BDKRB2,BECN1,BIRC6,BMI1,BMP4,BMPR1B,BRCA1,CASP2,CAV1,CD44,CFLAR,COL2A1,CRADD,CSF2,CTH,CTNNA1,CTNNB1,CTSC,CTTN,CXCL12,CYLD,DAB2IP,DAPK2,DBH,DDX3X,DEDD2,DEPTOR,DNAJA1,DNM1L,EEF1E1,EIF2AK3,ENO1,EPO,EYA1,EYA2,EYA3,EYA4,FADD,FAF1,FAIM2,FAS,FBXW7,FEM1B,FGB,FGG,FIGNL1,FXN,G0S2,GCLM,GDNF,GHITM,GSK3B,HDAC1,HGF,…
499	GO:0042692	muscle cell differentiation	3.15e-12	ACTC1,ACTN2,ACVR1,ADAMTS15,ADAMTS5,ADGRB1,ADGRB3,ADM,ADRA1A,ALPK2,ALPK3,ANKRD17,ANKRD23,ARRB2,ASB2,ATG5,BARX2,BCL2,BCL9,BHLHE41,BIN1,BMP10,BMP2,BMP4,BMPR1A,BMPR2,BVES,CACNA1S,CACNB4,CAPN2,CAPN3,CASQ1,CAV2,CAV3,CD53,CD81,CD9,CDH2,CDK9,CDON,CNTNAP1,COMP,CSRP1,CSRP2,CSRP3,CTH,CTNNB1,CXADR,CXCL9,DKK1,DNER,DNMT1,DOCK1,DOCK2,DOCK5,DUPD1,DYRK1B,DYSF,EDN1,EDNRA,EDNRB,EHD1,ENG,EREG,EZH2,FBXO40,FER1L5,FHOD…
500	GO:0030522	intracellular receptor signaling pathway	3.17e-12	AHR,AHRR,ALDH1A2,ALOXE3,ALPK1,ANKRD17,AR,ARID1A,ARNT,ASXL1,ASXL2,BMP2,BRCA1,CAV1,CLOCK,CLPB,CNOT1,CNOT2,CNOT9,COLEC12,CRKL,CRY1,CRY2,CTBP2,CXHXorf21,DAB2,DDX3X,DDX58,DDX60,DHRS3,DHX58,DNAAF4,EP300,ERBIN,ESR1,ESR2,EZH2,F2RL1,FAM120B,FOXP1,FSHR,GHRHR,GPHB5,GRAMD4,HAVCR2,HDAC1,HEYL,IFIH1,KDM3A,KLF2,LACC1,LBH,LOC100158069,LOC100521659,LOC100738003,LSM14A,MN1,NCOA1,NCOR1,NCOR2,NEDD4,NOD2,NODAL,NPLOC4,…
501	GO:0006979	response to oxidative stress	3.32e-12	ABCD1,ABL1,ACOX2,ADAM9,ADIPOQ,AIFM2,ALOX5,ALS2,ANKZF1,ANXA1,APOA4,APOD,APP,APTX,AQP1,ARNT,ATF4,BCL2,C6H19orf12,CAT,CCS,CHD6,CHUK,CRYAB,CTNNB1,DAPK1,DGKK,DIABLO,EDN1,EDNRA,EGFR,EIF2S1,EPAS1,EPX,ERCC3,ERMP1,ERO1A,ETFDH,ETV5,EZH2,FABP1,FANCC,FBXW7,FER,FOS,FOXO3,FUT8,FXN,GCH1,GCLM,GGT7,GPR37,GPR37L1,GPX3,GPX4,GPX7,GSKIP,GSR,H2AFY,HDAC6,HGF,HIF1A,HMOX2,HNF1A,HTRA2,IDH1,IL10,IL6,JUN,LANCL1,LIAS,LOC1005…
502	GO:0061448	connective tissue development	3.62e-12	ACAN,ACTA2,ADAMTS12,AMER1,ANXA6,ARID5B,AXIN2,BARX2,BBS1,BGN,BMP1,BMP10,BMP2,BMP4,BMP7,BMPR1A,BMPR1B,BMPR2,CD34,CD44,CER1,CHADL,CHST11,CHSY1,COL11A1,COL27A1,COL2A1,COL5A1,COMP,CREB3L2,CSF1,CSGALNACT1,CTNNB1,CTSK,CYTL1,DLX2,DYRK1B,EBF2,ECM1,EDN1,EPYC,EXT1,FGF18,FGF4,FGF6,FGF9,FOXD1,FTO,GDF2,GDF6,GDF7,GLG1,GLI2,GLI3,GNAS,GREM1,HAND2,HES5,HIF1A,HOXA3,HOXC4,HOXD3,IFT80,IHH,IL6R,ITGB8,KAT2A,KLF7,LEP,LN…
503	GO:0043547	positive regulation of GTPase activity	3.62e-12	ABR,ADAP1,ADAP2,ADCYAP1,ADRB1,AGAP3,ALS2,APC2,ARAP1,ARAP2,ARAP3,ARHGAP22,ARHGAP24,ARHGAP29,ARHGAP42,ARHGEF10,ARHGEF16,ARHGEF19,ARHGEF26,ARHGEF5,ARHGEF7,ASAP1,ASAP2,BCAR3,BCR,C10H9orf72,CAV2,CCDC125,CCL1,CCL11,CCL14,CCL16,CCL17,CCL19,CCL20,CCL5,CHN1,CHN2,CORO1C,CRKL,DENND1A,DENND1B,DOCK11,DOCK6,DOCK7,DOCK8,DOCK9,DVL2,DVL3,ELMOD1,ELMOD2,EPHA1,EPHA2,ERBB2,EVI5,EZH2,F11R,F2R,F2RL1,FERMT2,FOXJ1,FZD10,…
504	GO:0043065	positive regulation of apoptotic process	3.76e-12	ABL1,ACVR1C,ADAM8,ADAMTSL4,ADIPOQ,AGT,AIFM2,ALDH1A2,ALDH1A3,ANKRD1,ANO6,ANXA1,APAF1,APC,ASCL1,ATF3,ATF4,ATF6,ATM,B4GALT1,BACE1,BAD,BARD1,BCAP31,BCL2L11,BCL6,BECN1,BIN1,BLK,BMF,BMP2,BMP4,BMP7,BMPR1B,BNIP3,BNIP3L,C13H3orf38,CASP2,CASP3,CAV1,CCAR1,CCL2,CD248,CD274,CD40LG,CLIP3,CRADD,CSRNP3,CTLA4,CTNNA1,CTNNB1,CTNNBL1,CTSC,CTSD,CYLD,DAB2IP,DAPK1,DAPK3,DDX20,DDX3X,DEDD2,DFFA,DIABLO,DLC1,DNAJA1,DNM1L,D…
505	GO:0030098	lymphocyte differentiation	3.78e-12	ABL1,ADA,ADAM8,ADGRG3,AIRE,AMBRA1,ANXA1,AP3B1,ARMC5,ATG5,ATM,ATP11C,AXL,BAD,BATF,BCL11B,BCL2,BCL3,BCL6,BMI1,BMP4,BRAF,BTK,CARD11,CCR2,CCR7,CD19,CD28,CD3D,CD3E,CD4,CD40LG,CD79B,CD83,CDH17,CEBPG,CHD7,CLCF1,CLEC4G,CMTM7,CRTAM,CTLA4,CTNNB1,DCLRE1C,DNAJA3,DOCK11,DOCK2,DROSHA,DUSP10,EGR1,EGR3,ENTPD7,EOMES,EP300,ERBB2,EZH2,FADD,FANCA,FGL2,FNIP1,FOXJ1,FOXN1,FOXO3,FOXP3,FZD7,GATA3,GBA,GLI3,HLX,IFN-ALPHA-1…
506	GO:0060828	regulation of canonical Wnt signaling pathway	3.79e-12	ADGRA2,AMER1,AMER2,AMER3,AMFR,ANKRD6,APC,APC2,ATP6AP2,AXIN1,AXIN2,BAMBI,BICC1,BMP2,BTRC,CAV1,CCDC88C,CCNY,CCNYL1,CDH2,CDH3,CDK14,COL1A1,CSNK1A1,CSNK1D,CSNK1G1,CSNK1G2,CSNK1G3,CTHRC1,CTNNB1,CTNNBIP1,CTNND2,CYLD,DAAM2,DAB2,DAB2IP,DACT1,DAPK3,DDX3X,DKK1,DKK2,DKK3,DKK4,DRAXIN,EDA,EGF,EGFR,EGR1,FAM53B,FERMT1,FGF9,FOXO3,FRMD8,FRZB,FZD6,FZD7,GID8,GLI1,GLI3,GNAQ,GPC3,GREM1,GSK3B,GSKIP,HDAC1,HHEX,INVS,ISL…
507	GO:0090092	regulation of transmembrane receptor protein serine/threonine kinase signaling pathway	5.28e-12	ABL1,ACVR1,ACVR2A,ACVR2B,ACVRL1,ADAM17,ADAMTSL2,AXIN1,BAMBI,BCL9L,BMP10,BMP15,BMP2,BMP3,BMP4,BMP5,BMP6,BMP7,BMP8A,BMP8B,BMPER,BMPR1A,BMPR2,BRMS1L,CAV1,CAV2,CAV3,CD109,CDH5,CDKN1C,CDKN2B,CER1,CHRD,CHRDL1,CHRDL2,CHST11,CILP,CRB2,CREBBP,CRIM1,CTDSPL2,DAB2,DACT2,DKK1,DLX1,DMRT1,ENG,EP300,FBN1,FBN2,FBXL15,FERMT1,FGF9,FKBP8,FOXD1,FST,FSTL1,GDF10,GDF11,GDF2,GDF3,GDF6,GDF7,GDF9,GLG1,GPC3,GREM1,GREM2,HES1…
508	GO:0034765	regulation of monoatomic ion transmembrane transport	5.29e-12	ABCC9,ABL1,ACTN2,ADRB2,AKAP6,AKAP9,AMIGO1,ANO6,ATG5,ATP1B1,ATP4A,BCL2,BIN1,BPIFA1,CABP2,CABP4,CACNA1C,CACNA1D,CACNA1E,CACNA1F,CACNA1I,CACNA1S,CACNA2D1,CACNA2D2,CACNA2D3,CACNA2D4,CACNB1,CACNB2,CACNB4,CACNG2,CACNG3,CACNG4,CAPN3,CASQ1,CASQ2,CAV1,CAV3,CD19,CD63,CEMIP,CFTR,CHD7,CHP1,CLIC4,CLIC5,CLIC6,CORO1A,COX17,CRACR2A,CRBN,CRHR1,CTSS,CXCL9,DHRS7C,DIAPH1,DLG1,DPP10,DPP6,DRD1,DRD2,DRD3,EDN1,EDNRA,EHD…
509	GO:0062197	cellular response to chemical stress	5.33e-12	ABCD1,ABL1,AIFM2,AKR1B1,ALOX5,ANKZF1,ANXA1,APOA4,AQP1,AQP5,ARNT,ATF4,ATG5,ATM,BAD,BCL2,BDKRB2,CAPN3,CASP3,CAT,CAV1,CCS,CHD6,CHUK,CTNNB1,DAPK1,DDX3X,DIABLO,DNAJA1,EDN1,EDNRA,EFHD1,EGFR,EIF2S1,EPAS1,EPO,ERMP1,ETV5,EZH2,FABP1,FANCC,FAS,FBXW7,FER,FOS,FOXO1,FOXO3,FUT8,FXN,GCH1,GPR37,GPR37L1,GSKIP,GSR,HDAC6,HGF,HIF1A,HTRA2,IL10,IL6,JUN,LANCL1,LOC100515171,LOC100519628,LRRC8D,LRRK2,MAPK3,MAPK7,MAPK8,MAP…
510	GO:0060627	regulation of vesicle-mediated transport	5.37e-12	AAK1,ACSL3,ACTN2,ADCY1,ADIPOQ,ADRA2A,AHI1,AHSG,ANGPT1,ANKRD13A,ANKRD13D,ANKRD27,ANXA1,ANXA2,AP1G1,APBA1,APBA2,APLN,APOA1,APOC3,ARFIP1,ARHGAP1,ARHGAP44,ARHGAP8,ARRB1,ARRB2,ATG3,ATG5,ATP2C1,AXL,AZU1,BACE1,BCR,BICD1,BIN1,BLK,BMP2K,BRAF,BSN,BTBD9,BVES,C2CD5,C3,CACNA1F,CACNA1I,CACNB2,CACNB4,CADPS,CADPS2,CALY,CAMK1D,CASK,CAV1,CBL,CCR2,CD14,CD177,CD22,CD47,CD63,CD84,CDC42,CDH13,CFTR,CHMP3,CHRM2,CHRNA5,C…
511	GO:0010035	response to inorganic substance	5.73e-12	ABL1,ACER1,ACO1,ADA,ADAM9,ADCY10,ADCY7,ADD1,ADORA1,AHCYL1,ALG2,ALOX5AP,ANKH,ANKZF1,ANXA1,ANXA11,AOC1,APOA4,APTX,AQP1,AQP2,ATF1,ATP2B4,ATP7B,ATRX,BCL2,BLM,BMP6,BNIP3,BRAF,CAPN3,CARF,CASR,CAT,CAV1,CCL19,CCS,CEBPA,CER1,CHUK,CLIC4,CPNE3,CPNE4,CPNE5,CPNE8,CPS1,CREB1,CRHBP,CRYAB,CYBRD1,DDX11,DHX36,DLG4,DMTN,EDN1,EDNRB,EGFR,ENPP1,EZH2,FABP1,FABP4,FANCC,FBP1,FGB,FGF23,FGG,FIBIN,FOS,FXN,GCH1,GLRA1,GLRA2,G…
512	GO:0030099	myeloid cell differentiation	7.28e-12	ABI1,ACTN1,ACVR2A,ADAR,ADD1,ADGRF5,ADIPOQ,AHSP,ALAS2,ANKRD54,ANXA2,AP3B1,APP,ARID4A,BATF,BATF2,BCL6,BMP2,BMP4,BPGM,BRD1,C1H15orf41,CALCR,CAMK4,CASP3,CASP8,CBFA2T3,CCR1,CCR7,CD101,CD109,CD4,CD81,CDC73,CDK5RAP3,CDK6,CDKN2B,CEBPA,CEBPB,CEBPG,CLDN18,CLEC1B,CLEC5A,CNOT4,CREB1,CSF1,CSF1R,CSF2,CSF3,CSF3R,CTNNB1,CTNNBIP1,DCSTAMP,DMTN,DYRK3,EFNA2,EIF2AK1,EP300,EPAS1,EPHA2,EPO,ETS1,ETV2,F2RL1,FADD,FAM210B,…
513	GO:0007276	gamete generation	7.28e-12	ABHD2,ACE,ACOX1,ACTL9,ACVR1,ACVR2A,ADAMTS1,ADAMTS2,ADIG,AFF4,AGFG1,AKAP4,ALKBH5,AP3B1,APOB,AR,ARID4A,ARMC2,ASZ1,ATM,ATN1,ATRX,AXL,BCAP31,BCL2,BCL2L11,BCL6,BMP4,BMPR1B,BOLL,BRCA2,BRDT,BRIP1,C1H14orf39,CABS1,CABYR,CATSPER1,CATSPER2,CATSPER3,CATSPERD,CCDC136,CCDC180,CCDC42,CCNB1,CCNB2,CCNYL1,CCR6,CDK1,CDK16,CDK7,CDYL,CETN2,CFAP157,CFAP206,CFAP221,CFAP43,CFAP44,CFAP54,CFAP58,CFAP65,CFAP97,CFTR,CLOCK,…
514	GO:0006873	cellular monoatomic ion homeostasis	7.8e-12	ABCB7,ABL1,ACO1,ADCY8,ANXA6,AP3B1,APP,AQP11,ATF4,ATG5,ATP12A,ATP13A1,ATP13A3,ATP13A4,ATP13A5,ATP1A1,ATP1A2,ATP1B1,ATP1B3,ATP2A1,ATP2A3,ATP2B1,ATP2B2,ATP2B3,ATP2B4,ATP2C1,ATP2C2,ATP4A,ATP6AP1L,ATP6AP2,ATP6V0A1,ATP6V0A2,ATP6V0A4,ATP6V0D2,ATP6V1A,ATP6V1B1,ATP6V1B2,ATP7A,ATP7B,BCAP31,BCL2,BMP6,C6H19orf12,CA7,CALB1,CALB2,CAPN3,CASQ1,CASQ2,CASR,CAV1,CCDC115,CCDC22,CCDC47,CCL19,CCR1,CCR5,CD19,CDH5,CEMIP…
515	GO:0003015	heart process	8.08e-12	ABCC9,ACE,ACE2,ACTC1,ADA,ADM,ADRA1A,ADRA1B,ADRB1,AGT,AKAP9,ASB3,ATG5,ATP1A1,ATP1A2,ATP1B1,ATP2B4,BIN1,BMP10,BVES,C4H1orf226,CACNA1C,CACNA1D,CACNA2D1,CACNB2,CASQ2,CAV1,CAV3,CDC42,CHRM2,CHRNA7,CSRP3,CTNNA3,CXADR,DLG1,DNM1L,DRD2,DSG2,EDN1,EDN2,EDNRA,EDNRB,EHD3,EPAS1,EXT1,FKBP1B,FYN,GATA6,GCH1,GJA5,GNAO1,GRK2,GSN,HBEGF,HCN4,HDAC4,HEY2,IRX3,ISL1,JUP,KCNA5,KCND3,KCNE1,KCNE2,KCNE3,KCNE4,KCNE5,KCNH2,KCNH…
516	GO:0051091	positive regulation of DNA-binding transcription factor activity	8.47e-12	ABRA,ADAM8,ADCY1,ADCY8,ADGRF1,ANKRD42,APP,AR,ARHGEF2,ARHGEF5,ARID5B,BMP2,BUD31,CAMK1D,CAMK2A,CAPN3,CARD11,CAT,CAV1,CD200,CD40LG,CEBPB,CHUK,CLOCK,CRNN,CRTC1,CRTC3,CSF3,CTH,CTNNB1,CYTL1,DDR2,DDX58,DHX9,DVL2,EDA,EDN1,EIF2AK2,EP300,ERC1,ESR1,ESR2,FANK1,FER,FZD1,FZD2,GREM1,HCLS1,HDAC5,HIPK2,IKBKB,IKBKE,IKBKG,IL10,IL18,IL18R1,IL18RAP,IL1RAP,IL6,IRAK2,JUP,KDM1A,KIT,LAMTOR5,LOC100522011,LPAR5,LRP5,LRP6,L…
517	GO:1901135	carbohydrate derivative metabolic process	9.66e-12	A4GALT,A4GNT,AASS,AATF,ABCC6,ABCD1,ABHD6,ACAA2,ACACA,ACACB,ACAN,ACAT2,ACER2,ACER3,ACLY,ACOT11,ACOT7,ACOT8,ACOT9,ACP6,ACSL1,ACSL4,ACSL5,ACSL6,ACSM2B,ACSM4,ACSM5,ACSS2,ADA,ADAMTS12,ADCY1,ADCY10,ADCY2,ADCY3,ADCY4,ADCY5,ADCY7,ADCY8,ADCY9,ADK,AGA,AGPS,AICDA,AK1,AK2,AK3,AK4,AK5,AKR1A1,AKR1B1,ALDH1A1,ALDOB,ALG1,ALG10,ALG11,ALG12,ALG13,ALG14,ALG2,ALG5,ALG6,ALG8,ALG9,ALOX12B,ALOX5,AMDHD2,AMPD1,AMPD3,ANGPT…
518	GO:0010639	negative regulation of organelle organization	9.82e-12	ACAA2,ADCK1,ADD1,ADD2,ANAPC15,ANKRD27,AP3S2,APC,ARAP1,ARFGEF1,ARHGAP28,ARHGEF18,ARHGEF2,ATM,ATRX,ATXN7,AURKB,AVP,BAZ1B,BECN1,BMP4,BMP7,BNIP3,BUB1,BUB1B,BUB3,C9H11orf65,CAMSAP2,CAPZA1,CAPZA2,CAPZB,CARMIL1,CAV3,CCDC84,CCNB1,CCNF,CCP110,CDH5,CDK10,CDK5RAP2,CDT1,CEP97,CGNL1,CHEK1,CHMP4A,CHMP4B,CLIP3,CORO1A,CORO2B,CTC1,DLC1,DMRT1,DYNC1LI1,DYRK1A,EPS8,ERCC4,EXOSC10,F11R,FBXO5,FEZ1,FHOD3,FRMD7,FXN,GAS2L…
519	GO:0071692	protein localization to extracellular region	1.15e-11	ABCA1,ABCA12,ABCG1,ACVR1C,ACVR2B,ADAM9,ADCY5,ADCY8,ADCYAP1,ADRA2A,ADTRP,AFM,ALOX5,ANKRD1,ANO1,ANXA1,APBB3,ARF6,ARFGAP3,ARFIP1,BAD,BLK,BLOC1S6,BRSK2,C1QTNF3,C1QTNF5,C2CD2L,C7H6orf125,CAVIN1,CBLN1,CBLN4,CCDC186,CD200,CD2AP,CDK16,CER1,CFTR,CLOCK,COMP,COPG1,COPG2,CPLX1,DMTN,DNAJC1,DNM1L,DRD2,DRD3,EDNRB,EFNA5,EXOC1,EZR,F2R,F2RL1,FAM3B,FBN1,FBN2,FGB,FGG,FKBP1B,FRMD4A,GCG,GCK,GHRL,GIP,GNPTAB,GPR119,GPR6…
520	GO:0032103	positive regulation of response to external stimulus	1.18e-11	ACOD1,ADAM10,ADAM17,ADAM8,AKIRIN1,ALPK1,ANKRD17,ANO6,AP1G1,AP3B1,APOH,APP,ARG1,ARRB2,ARTN,BMP6,BMPR2,BPIFB1,BRAF,C3,CADM1,CAMK2N1,CASP1,CAV1,CCL19,CCL5,CCR1,CCR2,CCR6,CCR7,CD14,CD180,CD226,CD28,CD47,CD81,CDH13,CEBPA,CEBPB,CHADL,CLNK,CLOCK,CLPB,CMKLR1,COLEC12,CRTAM,CSF1,CSF1R,CTSC,CXCL12,CXCL14,CXCL8,CXHXorf21,DAB2IP,DAPK2,DDT,DDX3X,DDX58,DDX60,DHX58,DNM1L,DSCAM,EDN2,EMILIN2,ERBIN,EREG,ESR1,ETS1,F…
521	GO:0060562	epithelial tube morphogenesis	1.25e-11	ABL1,ACVR1,ACVRL1,ADAMTS12,ADAMTS16,ADM,AGT,AHI1,APAF1,AR,AREG,ARL13B,ASB2,BCL2,BMP2,BMP4,BMP7,BTRC,C2CD3,CASP3,CAV3,CC2D2A,CCDC39,CCL11,CCM2,CLIC4,CLUAP1,COL4A1,CSF1,CSMD1,CTHRC1,CTNNB1,CTNNBIP1,DAG1,DLG1,DLG5,DVL2,EDN1,EDNRA,EGF,ENG,EPHA2,EPHA4,EPHA7,ESR1,EXT1,EYA1,FAT4,FGF1,FGF8,FOXD1,FOXF1,FOXP1,FZD2,FZD3,FZD6,GATA3,GBX2,GDF2,GDF7,GDNF,GLI2,GLI3,GNA13,GPC3,GREM1,GRHL2,GRHL3,HAND2,HES1,HES5,HE…
522	GO:0032504	multicellular organism reproduction	1.27e-11	ABHD2,ACE,ACOX1,ACSL4,ACTL9,ACVR1,ACVR2A,ADA,ADAMTS1,ADAMTS2,ADIG,AFF4,AGFG1,AKAP4,ALKBH5,ANXA1,AP3B1,APOB,APP,AR,ARID4A,ARMC2,ASH1L,ASZ1,ATM,ATN1,ATRX,AXL,B4GALT1,BCAP31,BCL2,BCL2L11,BCL6,BMP4,BMPR1B,BMPR2,BOLL,BRCA2,BRDT,BRINP1,BRIP1,C1H14orf39,CABS1,CABYR,CATSPER1,CATSPER2,CATSPER3,CATSPERD,CCDC136,CCDC180,CCDC42,CCNB1,CCNB2,CCNYL1,CCR6,CD9,CDK1,CDK16,CDK7,CDYL,CETN2,CFAP157,CFAP206,CFAP221,CF…
523	GO:0002252	immune effector process	1.33e-11	A2M,ABL1,ACE,ADA,AHR,AICDA,AIRE,ANGPT1,ANKRD17,ANXA1,AP1G1,APBB1IP,APOA1,APP,ARG1,ARL8B,ARRB2,ATAD5,ATG5,AXL,AZU1,BATF,BCL3,BCL6,BCR,BLK,BTK,C1QB,C3,C5,C6,C7,C8A,C8B,C9,CADM1,CASP1,CCR2,CD177,CD180,CD19,CD2,CD22,CD226,CD244,CD28,CD40LG,CD46,CD55,CD81,CD84,CD96,CDH17,CEBPG,CFD,CFI,CHGA,CLCF1,CLEC12B,CLEC4G,CLNK,COLEC10,COLEC11,CORO1A,CRTAM,CSF2RB,CTSC,CUEDC2,DBH,DDX1,DDX21,DDX58,DDX60,DENND1B,DHX3…
524	GO:0072006	nephron development	1.33e-11	ACTA2,ADAMTS16,ADIPOQ,AGT,AHI1,ANGPT1,AQP1,AQP11,ASXL1,BCL2,BMP2,BMP4,BMP7,CALB1,CD34,COL4A3,COL4A4,CTNNB1,CTNNBIP1,DCHS2,DLG1,EDNRA,EDNRB,ERBB4,EXT1,EYA1,FAT4,FGF1,FGF8,FOXC1,FOXD1,FOXJ1,GATA3,GDNF,GLI3,GPC3,GREM1,HES1,HES5,HEYL,HNF1B,HS2ST1,HS3ST3A1,HS3ST3B1,IL6R,IRX1,IRX2,IRX3,ITGA3,JAG1,KIRREL3,KLF15,KLHL3,LAMA5,LAMB2,LGR4,LHX1,LZTS2,MYO1E,NID1,NOG,NOTCH2,NPHS2,NPNT,NUP107,NUP133,NUP160,NUP85…
525	GO:0035592	establishment of protein localization to extracellular region	1.49e-11	ABCA1,ABCA12,ABCG1,ACVR1C,ACVR2B,ADAM9,ADCY5,ADCY8,ADCYAP1,ADRA2A,ADTRP,AFM,ALOX5,ANKRD1,ANO1,ANXA1,APBB3,ARF6,ARFGAP3,ARFIP1,BAD,BLK,BLOC1S6,BRSK2,C1QTNF3,C1QTNF5,C2CD2L,C7H6orf125,CAVIN1,CBLN1,CBLN4,CCDC186,CD200,CD2AP,CDK16,CFTR,CLOCK,COMP,COPG1,COPG2,CPLX1,DMTN,DNAJC1,DNM1L,DRD2,DRD3,EDNRB,EFNA5,EXOC1,EZR,F2R,F2RL1,FAM3B,FGB,FGG,FKBP1B,FRMD4A,GCG,GCK,GHRL,GIP,GNPTAB,GPR119,GPR68,HADH,HIF1A,HM…
526	GO:0043543	protein acylation	1.5e-11	ACTB,ACTL6A,ARNTL,ARRB1,ATG5,ATXN7,ATXN7L3,AUTS2,BLOC1S1,BMI1,BRCA1,BRCA2,BRD1,BRD7,CDYL,CEP295,CHEK1,CLIP3,CLOCK,CREBBP,CRNKL1,CTCF,DDX3X,DIP2B,DLD,DLST,DMAP1,EID1,EP300,EP400,EPC1,EPC2,ESCO1,FOXP3,GATA2,GATA3,GLYR1,GOLGA7,GTF2B,GTF3C4,HAT1,HCFC1,HHAT,HNF1A,IRF4,ISL1,IWS1,JADE3,KANSL1,KANSL2,KANSL3,KAT2A,KAT2B,KAT5,KAT6B,KAT8,KLF15,KMT2A,KMT2E,LDB1,LEF1,LOC100518330,LOC100525798,MAP3K7,MAP6D1,MB…
527	GO:0018105	peptidyl-serine phosphorylation	1.69e-11	AKAP9,AKT3,ANGPT1,APP,ARAF,ATM,ATP2B4,ATR,AVP,AXIN1,BAG4,BCAR3,BCL2,BDKRB2,BRAF,BRSK2,CAB39,CAMK1D,CAMK2B,CAV1,CD44,CDC7,CDK1,CHRNA7,CHUK,CLK1,CLSPN,CNOT9,CSF3,CSNK1A1,CSNK1D,CSNK1G1,CSNK1G2,CSNK1G3,CSNK2A2,DCLK1,DCLK3,DKK1,DMTN,DOCK7,DYRK1A,DYRK2,DYRK3,DYRK4,EGFR,EIF4G1,EPM2A,EPO,FNIP1,FNIP2,FOXO1,GADD45A,GCG,GRK2,GSK3B,HAX1,HCLS1,HDAC6,HGF,HIPK1,HIPK2,IFN-ALPHA-13,IFN-ALPHA-15,IFN-ALPHA-4,IFN-A…
528	GO:0007162	negative regulation of cell adhesion	1.88e-11	ABCA12,ABL1,ACER2,ACVRL1,ADAM10,ADAM15,ADAMTS18,ADIPOQ,ADTRP,AJAP1,AKNA,ANGPT1,ANGPT2,ANXA1,APOA1,APOD,ARG1,ARG2,ASS1,BCL6,BMP2,BMP4,BMP6,C1QTNF1,CASK,CASP3,CBLB,CCL28,CD274,CD80,CD86,CD9,CDH13,CEBPB,CLEC4G,CORO1C,CORO2B,CRTAM,CTLA4,CXCL12,DACT2,DLC1,DLG1,DLG5,DMTN,DSCAM,DUSP1,DUSP22,DUSP3,EFNA5,EPB41L5,EPHA4,EPHB2,ERBB2,ERBB3,FBLN1,FGL1,FGL2,FOXJ1,FOXP3,FZD7,GBP1,GLI3,GPNMB,GTPBP4,HAVCR2,HLX,HRG…
529	GO:0009306	protein secretion	1.93e-11	ABCA1,ABCA12,ABCG1,ACVR1C,ACVR2B,ADAM9,ADCY5,ADCY8,ADCYAP1,ADRA2A,ADTRP,ALOX5,ANKRD1,ANO1,ANXA1,APBB3,ARF6,ARFGAP3,ARFIP1,BAD,BLK,BLOC1S6,BRSK2,C1QTNF3,C1QTNF5,C2CD2L,C7H6orf125,CAVIN1,CBLN1,CBLN4,CCDC186,CD200,CD2AP,CDK16,CFTR,CLOCK,COMP,COPG1,COPG2,CPLX1,DMTN,DNAJC1,DNM1L,DRD2,DRD3,EDNRB,EFNA5,EXOC1,EZR,F2R,F2RL1,FAM3B,FGB,FGG,FKBP1B,FRMD4A,GCG,GCK,GHRL,GIP,GNPTAB,GPR119,GPR68,HADH,HIF1A,HMGN3,…
530	GO:0043254	regulation of protein-containing complex assembly	1.98e-11	ABCA1,ABCA3,ABL1,ADD1,ADD2,AIDA,AKAIN1,AKAP9,AMBRA1,ANKRD27,ARF6,ARFGEF1,ARHGAP18,ARHGAP28,ARHGEF5,ARL2,ARPC2,ARPC5,ATF7IP,ATM,ATR,BAG4,BAIAP2L1,BAIAP2L2,BBS10,BCL2L11,BIN1,CAMSAP2,CAMSAP3,CAPZA1,CAPZA2,CAPZB,CARMIL1,CCL11,CDC42,CDC42EP1,CDC42EP2,CDC42EP3,CDC42EP4,CDH17,CDH5,CDK5RAP2,CDT1,CKAP5,CLIP1,CLIP3,CORO1A,COTL1,CRYAB,CSF2,CSF3,CTNNBIP1,CTTN,CYFIP2,DAAM2,DAB2IP,DACT1,DBNL,DCTN1,DDX3X,DKK1,…
531	GO:0051402	neuron apoptotic process	2.15e-11	ADAM8,ADARB1,ADNP,AIFM1,ALKBH1,AMBRA1,ANGPT1,APAF1,APP,ASCL1,ATF4,ATM,ATN1,AXL,BACE1,BARHL1,BCL2,BCL2L11,BHLHB9,BRAF,CASP3,CCL2,CCND1,CDK5,CEBPB,CHL1,CIT,CITED1,CLCF1,CLN8,CNTFR,CORO1A,CRLF1,CTNNB1,DIABLO,DLX1,DNAJC5,DRAXIN,EN1,EN2,EPHA7,ERBB3,F2R,FADD,FAIM2,FAM162A,FAS,FBXW7,FGF20,FGF8,FOXB1,FOXO3,FOXQ1,GABRB2,GATA3,GBA,GDNF,GRID2,GRIK2,GRN,HDGF,HIF1A,HIPK2,HYOU1,ISL1,JUN,KDR,KIF14,KRAS,LANCL1,L…
532	GO:0060047	heart contraction	2.17e-11	ABCC9,ACE,ACE2,ACTC1,ADA,ADM,ADRA1A,ADRA1B,ADRB1,AGT,AKAP9,ASB3,ATG5,ATP1A1,ATP1A2,ATP1B1,ATP2B4,BIN1,BMP10,BVES,C4H1orf226,CACNA1C,CACNA1D,CACNA2D1,CACNB2,CASQ2,CAV1,CAV3,CDC42,CHRM2,CHRNA7,CSRP3,CTNNA3,CXADR,DLG1,DNM1L,DRD2,DSG2,EDN1,EDN2,EDNRA,EDNRB,EHD3,EPAS1,EXT1,FKBP1B,GATA6,GCH1,GJA5,GNAO1,GRK2,GSN,HBEGF,HCN4,HDAC4,HEY2,IRX3,ISL1,JUP,KCNA5,KCND3,KCNE1,KCNE2,KCNE3,KCNE4,KCNE5,KCNH2,KCNH6,KC…
533	GO:1901990	regulation of mitotic cell cycle phase transition	2.22e-11	ACVR1,ADAM17,ADAMTS1,AMBRA1,ANAPC15,ANAPC4,ANAPC5,ANAPC7,ANKRD17,ANXA1,APC,APP,APPL2,ATAD5,ATM,AURKB,BABAM2,BCL2,BCL7A,BCL7B,BCL7C,BLM,BRCA1,BRD4,BRD7,BUB1,BUB1B,BUB3,CASP2,CCL2,CCNB1,CCNB3,CCND1,CCND2,CCND3,CDC14B,CDC23,CDC27,CDC6,CDC7,CDC73,CDCA5,CDK1,CDK2AP2,CDK5RAP2,CDK5RAP3,CDK7,CDKN2B,CDKN2C,CDT1,CENPE,CENPF,CENPJ,CHEK1,CHMP4C,CLSPN,CPSF3,CRADD,CRLF3,CTC1,CTDSP2,CTDSPL,CUL3,CUL4B,DACT1,DBF4…
534	GO:0072073	kidney epithelium development	2.51e-11	ADAMTS16,ADIPOQ,AGT,AHI1,AQP1,AQP11,ARG2,ASXL1,BCL2,BMP2,BMP4,BMP7,BMPER,CALB1,CD34,CER1,CRLF1,CTNNB1,CTNNBIP1,DLG1,EDNRA,EDNRB,EPHA4,EPHA7,EXT1,EYA1,FAT4,FGF1,FGF8,FOXC1,FOXD1,FOXJ1,GATA3,GDF11,GDNF,GLI3,GPC3,GREM1,HES1,HES5,HEYL,HNF1B,HS2ST1,HS3ST3A1,HS3ST3B1,IRX1,IRX2,IRX3,JAG1,KLF15,KLHL3,LAMA5,LAMB2,LGR4,LHX1,LZTS2,MYO1E,NOG,NOTCH2,NPHS2,NPNT,OSR1,PAX2,PECAM1,PKD1,PKD2,POU3F3,PROM1,PTCH1,PTP…
535	GO:1901361	organic cyclic compound catabolic process	2.66e-11	A1CF,AASDHPPT,ABCD1,ACOT7,ADA,AGO2,AICDA,AIFM1,AKR1D1,ALDH1L1,ALDH1L2,ALDH6A1,ALKBH5,ANGEL2,APAF1,APOBEC1,APOBEC2,ATM,AXIN2,BLVRA,BTG2,CALCR,CARHSP1,CASC3,CDA,CDADC1,CNOT1,CNOT10,CNOT11,CNOT6,CNOT6L,CNOT8,CNOT9,CNP,CPEB3,CSDC2,CSDE1,CTIF,CYP1A1,CYP24A1,CYP27A1,CYP39A1,CYP7A1,DAZL,DBH,DCP1A,DCP1B,DCPS,DCTPP1,DDX49,DERA,DFFA,DHX36,DHX9,DIO2,DIS3L,DIS3L2,DKC1,DNA2,DNASE1,DNASE1L3,DPYD,DPYS,DUT,EDC3,…
536	GO:0045216	cell-cell junction organization	2.89e-11	ACE,ACE2,ACTB,ADAM10,ADD1,AGT,BMP6,CAMSAP3,CAV1,CCM2,CD177,CD9,CDC42,CDH10,CDH11,CDH12,CDH18,CDH19,CDH2,CDH20,CDH5,CDH6,CDH7,CDH8,CLDN1,CLDN10,CLDN14,CLDN16,CLDN18,CLDN22,CLDN25,CLDN4,CLDN5,CLDN6,CLDN8,CLDN9,CNTNAP1,CNTNAP2,CSF1R,CTNNA1,CTNNB1,CTNND2,CXADR,DLG1,DLG5,DSG2,EPHA2,EPHA4,ESAM,EXT1,F11R,F2R,F2RL1,FBF1,FERMT2,FRMPD2,FSCN1,GJA5,GJB6,GPBAR1,GRHL1,GRHL2,HDAC7,HEG1,HIPK1,IKBKB,IL17A,ILDR1,I…
537	GO:0070661	leukocyte proliferation	2.96e-11	ABL1,ADA,AHR,ANXA1,ARG1,ARG2,ARMC5,ATAD5,ATM,BCL2,BCL6,BLK,BMI1,BMP4,BTK,CARD11,CASP3,CBLB,CCND3,CCR2,CD180,CD19,CD22,CD274,CD276,CD28,CD38,CD3E,CD40LG,CD6,CD80,CD81,CD86,CEBPB,CLCF1,CLEC4G,CNN2,CORO1A,CRTAM,CSF1,CSF1R,CSF2,CSF2RB,CTLA4,CTNNB1,CTPS1,DLG1,DLG5,DNAJA3,DOCK2,DOCK8,EFNB1,ELF4,EMP2,ENPP3,EPHB2,EPHB6,ERBB2,F2RL1,FADD,FKBP1B,FOXJ1,FOXP3,FYN,GBA,GPAM,GPNMB,GREM1,HAVCR2,HES1,HHEX,HHLA2,HP…
538	GO:0060541	respiratory system development	3.15e-11	ABCA12,ABCA3,ACVR2B,ADA,ADAMTS2,ADAMTSL2,AGR2,ALDH1A2,ALDH1A3,AP3B1,ASCL1,ASXL1,BMP4,BMPR1A,BMPR2,CCBE1,CCDC39,CDC42,CEBPA,CHD7,CHI3L1,CIC,CREB1,CRH,CTNNB1,DAG1,DISP1,DLG5,EDA,EDN2,EP300,EPAS1,ERRFI1,EXT1,FBXW7,FGF1,FGF18,FGF7,FGF8,FGF9,FOXF1,FOXJ1,GATA6,GLI1,GLI2,GLI3,GPC3,GRHL2,HEG1,HES1,HESX1,HHIP,HIKESHI,HS6ST1,HSD11B1,HSPB11,IGFBP5,ITGA3,ITGB6,JMJD6,KDR,KLF2,KRAS,LAMA1,LAMA5,LEF1,LIPA,LOXL3,…
539	GO:0030003	cellular monoatomic cation homeostasis	3.31e-11	ABCB7,ABL1,ACO1,ADCY8,ANXA6,AP3B1,APP,AQP11,ATF4,ATG5,ATP12A,ATP13A1,ATP13A3,ATP13A4,ATP13A5,ATP1A1,ATP1A2,ATP1B1,ATP1B3,ATP2A1,ATP2A3,ATP2B1,ATP2B2,ATP2B3,ATP2B4,ATP2C1,ATP2C2,ATP4A,ATP6AP1L,ATP6AP2,ATP6V0A1,ATP6V0A2,ATP6V0A4,ATP6V0D2,ATP6V1A,ATP6V1B1,ATP6V1B2,ATP7A,ATP7B,BCAP31,BCL2,BMP6,C6H19orf12,CA7,CALB1,CALB2,CAPN3,CASQ1,CASQ2,CASR,CAV1,CCDC115,CCDC22,CCDC47,CCL19,CCR1,CCR5,CD19,CDH5,CEMIP…
540	GO:0050776	regulation of immune response	3.39e-11	A2M,ABL1,ACOD1,ADA,ADAM8,ADAR,ADCY7,AHR,ALPK1,ANKRD17,ANXA1,AP1G1,AP3B1,ARG1,ARG2,ARRB2,ATAD5,ATG5,BCAR1,BCL2,BCL6,BCR,BLK,BLNK,BMX,BPIFB1,BRAF,BTK,BTNL9,C1QB,C3,C5,C6,C7,C8A,C8B,C9,CACNB4,CADM1,CARD11,CAV1,CBLB,CCR2,CCR7,CD14,CD177,CD180,CD19,CD200,CD22,CD226,CD247,CD274,CD276,CD28,CD38,CD3E,CD46,CD48,CD55,CD79B,CD81,CD84,CD8A,CD96,CFD,CFI,CHADL,CLCF1,CLEC12B,CLEC4G,CLNK,CLPB,COL3A1,COLEC10,COLE…
541	GO:1901215	negative regulation of neuron death	3.85e-11	ADAM8,ADNP,ALKBH1,AMBRA1,ANGPT1,ATF4,AXL,BARHL1,BCL2,BHLHB9,BRAF,CCL2,CCND1,CD34,CEBPB,CHL1,CHMP4A,CHMP4B,CITED1,CLCF1,CLN8,CNTFR,CORO1A,CRLF1,CSF1,CTNNB1,DLX1,DNAJC5,DRAXIN,EN1,EN2,ERBB3,F2R,FAIM2,FGF20,FGF8,FOXB1,FOXQ1,GABRB2,GBA,GDNF,GPNMB,GRIK2,GRN,GSK3B,HDGF,HIF1A,HIPK2,HYOU1,IL10,INPP5A,ISL1,JUN,KDR,KIF14,KRAS,LGMN,LRRK2,MAG,MAP2K4,MECP2,MSH2,NCOA7,NDNF,NEFL,NENF,NFATC4,NMNAT1,NR4A2,NRP1,NT…
542	GO:0035725	sodium ion transmembrane transport	3.85e-11	ADGRV1,ANO6,ASIC1,ASIC2,ASIC4,ASIC5,ATP12A,ATP1A1,ATP1A2,ATP1B1,ATP1B3,ATP4A,BPIFA1,CACNA1F,CACNA1I,CAV3,CHP1,CNNM4,DCK,FGF12,FGF13,FGF14,GLRX,HCN1,HCN2,HCN3,HCN4,HECW1,KCNK1,KCNQ1,KLHL24,LOC100157711,LOC100515171,NALCN,NEDD4,NEDD4L,NETO1,NETO2,NPPA,OSR1,PCSK9,PKD2,PKD2L1,PTPN3,SCN10A,SCN11A,SCN1A,SCN2B,SCN3A,SCN3B,SCN4A,SCN4B,SCN5A,SCN7A,SCN8A,SCN9A,SCNN1A,SCNN1B,SCNN1G,SLC12A1,SLC12A2,SLC17A8,S…
543	GO:0007059	chromosome segregation	4.09e-11	ABRAXAS2,ACTR2,ACTR3,AKAP8L,ANAPC1,ANAPC15,ANAPC4,ANAPC5,ANAPC7,APC,APITD1,ARHGEF10,ARL8B,ATM,ATRX,AURKB,BANF2,BAZ1B,BCCIP,BCL7A,BCL7B,BCL7C,BECN1,BEX4,BRCA1,BRIP1,BUB1,BUB1B,BUB3,C1H14orf39,CCDC69,CCNB1,CCNB2,CCNE2,CDC23,CDC27,CDC42,CDC6,CDCA2,CDCA5,CDK5RAP2,CDT1,CENPC,CENPE,CENPF,CENPH,CENPK,CENPQ,CENPW,CEP97,CHMP1A,CHMP2B,CHMP3,CHMP4A,CHMP4B,CHMP4C,CLASP1,CLASP2,CSNK1D,CSNK2A2,CUL3,DCTN2,DDX3X…
544	GO:0015711	organic anion transport	4.59e-11	ABCB11,ABCC11,ABCC2,ABCC6,ABCD3,ACE,ACE2,ANKH,ANXA1,APBA1,AVPR1B,BDKRB2,CA4,CACNB4,CALHM3,CD47,CFTR,CLN8,CTNS,DCK,DRD2,DRD3,EPM2A,GFAP,GLTPD2,HNF1A,ITGB1,LEP,LOC100156775,LOC100525318,LOC100626505,LOC100737764,LOC100737875,LOC110255210,LOC110255291,LRP2,LRRC8A,LRRC8C,LRRC8D,MFSD2A,MIF,MPC1,MPC1L,MPC2,MTTP,NMUR2,NOS2,NTRK2,OC90,P2RX7,PLA2G12B,PLA2G2A,PLA2G2C,PLA2G2D,PLA2G4F,PLA2G5,PLA2R1,PLEKHA8,P…
545	GO:0043086	negative regulation of catalytic activity	4.62e-11	A2M,A2ML1,ABCE1,ABL1,ACACB,ADAR,ADARB1,ADGRV1,ADIPOQ,AGT,AHSG,AIDA,AMBP,AMOT,ANGPTL4,ANP32E,ANXA1,ANXA2,ANXA8,APC,APLP2,APOA1,APOC3,APP,AQP1,ARFGEF1,ARL2,ATP2B4,AVP,BAG4,BIN1,BIRC6,BMP2,BMP4,BMP7,BOD1,BOD1L1,BUB1B,BUB3,C3,C5,CAMK2N1,CASP3,CAST,CAV1,CAV3,CBL,CD109,CD44,CDK5RAP3,CDKN1C,CDKN2B,CDKN2C,CEP85,CHORDC1,CHP1,CIT,COL28A1,COL6A3,COL7A1,CORO1C,CPAMD8,CRB2,CRIM1,CRY2,CRYAB,CSN2,CSTB,DAB2IP,DB…
546	GO:0007018	microtubule-based movement	4.75e-11	ACTR10,ACTR2,ACTR3,ADCY10,ADCY3,AGTPBP1,AKAP4,AP3B1,AP3B2,AP3M2,AP3S2,APOB,APP,ARHGAP21,ARL8B,ARMC2,ARMC4,ARMCX3,ASH1L,ATP2B4,BBS1,BBS12,BICD1,BICD2,BICDL2,BLOC1S1,BLOC1S4,BLOC1S5,BLOC1S6,BORCS5,C1H15orf65,CABS1,CACNA1I,CAMSAP3,CATSPER1,CATSPER2,CATSPER3,CATSPERD,CCDC39,CCDC65,CCNYL1,CCR6,CENPE,CFAP157,CFAP20,CFAP206,CFAP221,CFAP43,CFAP44,CFAP45,CFAP46,CFAP52,CFAP53,CFAP54,CFAP58,CFAP65,CFAP70,CH…
547	GO:0019439	aromatic compound catabolic process	4.83e-11	A1CF,AASDHPPT,ABCD1,ACOT7,ADA,AGO2,AICDA,AIFM1,ALDH1L1,ALDH1L2,ALKBH5,ANGEL2,APAF1,APOBEC1,APOBEC2,ATM,AXIN2,BLVRA,BTG2,CALCR,CARHSP1,CASC3,CDA,CDADC1,CNOT1,CNOT10,CNOT11,CNOT6,CNOT6L,CNOT8,CNOT9,CNP,CPEB3,CSDC2,CSDE1,CTIF,CYP1A1,DAZL,DBH,DCP1A,DCP1B,DCPS,DCTPP1,DDX49,DERA,DFFA,DHX36,DHX9,DIO2,DIS3L,DIS3L2,DKC1,DNA2,DNASE1,DNASE1L3,DPYD,DPYS,DUT,EDC3,EIF3E,EIF4A3,ELAVL4,ENPP1,ENPP3,ENTPD1,ENTPD7,…
548	GO:1990778	protein localization to cell periphery	5.1e-11	ABCA12,ACSL3,ACTB,ACTN2,ADAM10,ADIPOQ,AGR2,ANK1,ANK3,AP2M1,AR,ARF6,ARHGAP44,ARHGEF16,ARL13A,ARL13B,ASB3,ATP1B1,ATP2B4,ATP2C1,ATP2C2,BAG4,BBIP1,BBS1,BLZF1,CACNG2,CAV3,CD81,CDH2,CLIP3,CLSTN1,CLTC,CNST,CPLX1,CSK,CSRP3,DAB2,DAG1,DENND4C,DLG1,DLG4,DPP10,EFCAB7,EFR3A,EFR3B,EGFR,EHD1,EHD3,EHD4,EMP2,EPB41,EPB41L2,EPHA2,EPHA3,EPM2A,EXOC5,EZR,F11R,FAM126A,FAM126B,FRMD8,GAK,GBP1,GGA1,GGA3,GNAI1,GOLGA7,GORAS…
549	GO:0035264	multicellular organism growth	5.42e-11	ADARB1,ADD1,ADRB1,ADRB2,ADRB3,APBA1,APBA2,APP,AR,ARID5B,ATF5,ATM,ATN1,ATRX,BCL2,CCM2,CHD7,CLIC4,COMP,CREB1,CSF1,CTC1,DRD2,EN1,EP300,ETNK2,EXT1,EZR,FKBP8,FLVCR1,FTO,GAMT,GHR,GHRH,GHRHR,GHSR,GIGYF2,GNAS,GPAM,GPAT4,GRHL2,HDAC3,HEG1,HELT,HESX1,HTRA2,IHH,KAT2A,KDM6A,KLF2,LGMN,LOC100523747,MFSD2A,MKKS,MTOR,NIPBL,NOTCH2,NPPC,NPY1R,PALB2,PEX5,PIK3CA,PKDCC,PLAG1,PLEC,PLEKHA1,PLS1,POU3F2,PPIB,PRL,PTCH1,PTP…
550	GO:0032535	regulation of cellular component size	5.5e-11	ABL1,ACTN2,ADD1,ADD2,AKT3,ALS2,ANO6,AP2M1,AQP1,AQP11,ARF6,ARFGEF1,ARHGAP18,ARHGAP28,ARHGAP5,ARPC2,ARPC5,BAG4,BAIAP2L1,BAIAP2L2,BARHL2,BDNF,BIN1,BMPR2,CAPZA1,CAPZA2,CAPZB,CARMIL1,CAV3,CCDC51,CCL11,CDC42EP1,CDC42EP2,CDC42EP3,CDC42EP4,CDH4,CDHR2,CDKL3,CDKL5,CLCN3,CLN8,CNTN2,CORO1A,COTL1,CRABP2,CREB1,CSF3,CTTN,CYFIP2,DAAM2,DBNL,DEPTOR,DIP2B,DLG1,DPYSL2,DRAXIN,DSCAM,DSTN,E2F4,EDN1,EFNA5,EPHA7,EPS8,ESA…
551	GO:0022407	regulation of cell-cell adhesion	5.7e-11	ABCA12,ABL1,ADA,ADAM19,ADAM8,ADAMTS18,ADIPOQ,ADTRP,AKNA,ALOX5,AMBRA1,ANXA1,AP3B1,APOA1,ARG1,ARG2,ASS1,BAD,BCL6,BLK,BMI1,BMP2,BMP4,BMP6,BMP7,C1QTNF1,CARD11,CASP3,CAV1,CBLB,CCL28,CCR2,CCR7,CD274,CD276,CD28,CD3E,CD40LG,CD44,CD47,CD5,CD6,CD80,CD81,CD83,CD86,CD9,CEBPB,CHST2,CLEC4G,CORO1A,CRTAM,CTLA4,CXCL12,DENND6A,DLG1,DLG5,DMTN,DNAJA3,DOCK8,DPP4,DUSP10,DUSP3,EFNA5,EFNB1,EGR3,EMILIN2,EPB41L5,EPHA7,EPH…
552	GO:0061138	morphogenesis of a branching epithelium	6.55e-11	ABL1,ACVR1,ADAMTS16,ADM,AGT,AR,AREG,BCL2,BMP2,BMP4,BMP7,BTBD7,BTRC,CAV3,CCL11,CLIC4,COL4A1,CSF1,CSMD1,CTNNB1,CTNNBIP1,DAG1,DLG1,DLG5,EDN1,EDNRA,EGF,ENG,EPHA2,ESR1,EXT1,EYA1,FAT4,FEM1B,FGF1,FGF7,FGF8,FOXD1,FOXF1,GBX2,GCM1,GDF2,GDF7,GDNF,GLI2,GLI3,GNA13,GPC3,GRB2,GREM1,GRHL2,HGF,HHIP,HNF1B,HOXA13,HOXB13,HS3ST3A1,HS3ST3B1,IHH,IL10,KDM5B,KDR,KRAS,LAMA1,LAMA5,LEF1,LGR4,LHX1,LRP5,MET,MKS1,MYCN,NFATC4,N…
553	GO:0001558	regulation of cell growth	6.74e-11	ABL1,ACVRL1,ADAM10,ADAM15,ADAM17,BARHL2,BCL2,BCL6,BDNF,BMP10,BMPR2,BRAT1,BRCA1,CDA,CDC42,CDH4,CDHR2,CDKL3,CDKL5,CDKN2AIP,CDKN2C,CGRRF1,CLSTN1,CLSTN3,CPNE5,CPNE9,CRABP2,CRKL,CRLF3,CXCL16,DBNL,DCBLD2,DCSTAMP,DCUN1D5,DDX3X,DDX49,DIP2B,DNAJB2,DPYSL2,DRAXIN,DSCAM,EAF2,EDN1,EFNA5,EGFR,EIF4G1,ENO1,ENPP1,EPB41L3,EPHA7,EPM2A,ERBB2,EXOSC2,F2,FBP1,FN1,FRZB,FSTL4,FXN,GAS2L1,GDF2,GDF9,GNG4,HPN,HRG,IGFBP3,IGFB…
554	GO:0032868	response to insulin	6.78e-11	ACVR1C,ADIPOQ,APC,ATP2B1,BAIAP2L1,BCAR3,C2CD5,CAV2,CCND3,CITED1,COMMD6,CPEB2,CRY1,CRY2,CSRP3,DENND4C,DNAI1,ECHDC3,EGR1,EIF4EBP2,ENPP1,EPM2AIP1,ERFE,FER,FOXO1,FOXO4,GHRHR,GHSR,GKAP1,GOT1,GPLD1,GRB10,GRB14,GRB2,GSK3B,IGFBP2,INHBB,INPP5K,INSR,INSRR,IRS1,IRS2,IRS4,KANK1,KAT2B,KBTBD2,KCNQ1,KL,KLF15,LEP,LOC100511937,LOC100522569,LOC106504546,LPIN1,LPIN3,MSTN,MTOR,MYO1C,NCL,NCOA5,NDEL1,NR1H4,NUCKS1,OGT,…
555	GO:0010632	regulation of epithelial cell migration	7.17e-11	ABL1,ACVRL1,ADAM17,ADAM9,ADGRA2,ADGRB1,AGT,AKT3,ANGPT1,ANGPT2,ANGPT4,ANXA1,APOH,ARF6,ARSB,ATOH8,ATP2B4,BCAR1,BMP10,BMP4,BMPER,BMPR2,CAPN7,CARD10,CCBE1,CORO1C,DAB2IP,DCN,DOCK5,DUSP10,EGF,EMP2,ENPP2,EPB41L4B,EPB41L5,EPHA2,ETS1,EVL,FBXW7,FGF1,FGF16,FGF18,FGF4,FGF7,FGFBP1,FGFR1,FLT4,FOXP1,GADD45A,GATA2,GATA3,GDF2,GLIPR2,GPI,GPLD1,HBEGF,HDAC5,HDAC6,HDAC7,HIF1A,HRG,IFNG,IL4,INSL3,IRS2,ITGB3,JCAD,JUN,JU…
556	GO:0032970	regulation of actin filament-based process	7.52e-11	ABL1,ACTN2,ADD1,ADD2,AKAP9,ALMS1,ANKRD23,AP3S2,APOA1,ARAP1,ARF6,ARFGEF1,ARFIP1,ARHGAP18,ARHGAP28,ARHGAP44,ARHGDIB,ARHGEF10,ARHGEF10L,ARHGEF18,ARHGEF19,ARHGEF5,ARPC2,ARPC5,BAG4,BAIAP2L1,BAIAP2L2,BIN1,BMP10,BRAF,BST1,C10H9orf72,CACNA1C,CAPZA1,CAPZA2,CAPZB,CARMIL1,CAV1,CAV3,CCL11,CD2AP,CDC42,CDC42EP1,CDC42EP2,CDC42EP3,CDC42EP4,CDK10,CGNL1,CNN2,CORO1A,CORO2B,COTL1,CSF1R,CSF3,CTNNA3,CTTN,CYFIP1,CYFIP2…
557	GO:0006816	calcium ion transport	8.43e-11	ABL1,ADGRV1,ANO6,ANXA6,ASIC1,ATG5,ATP1B1,ATP2A1,ATP2A3,ATP2B1,ATP2B2,ATP2B3,ATP2B4,ATP2C1,ATP2C2,BCL2,BEST1,BIN1,CABP2,CABP4,CACHD1,CACNA1A,CACNA1C,CACNA1D,CACNA1E,CACNA1F,CACNA1I,CACNA1S,CACNA2D1,CACNA2D2,CACNA2D3,CACNA2D4,CACNB1,CACNB2,CACNB4,CACNG1,CACNG2,CACNG3,CACNG4,CACNG5,CALCRL,CAPN3,CASK,CASQ1,CASQ2,CASR,CATSPER1,CATSPER3,CAV1,CAV3,CCL19,CCL2,CCR1,CCR5,CD19,CD4,CD84,CEMIP,CHD7,CHERP,CORO…
558	GO:0007179	transforming growth factor beta receptor signaling pathway	9.02e-11	ACVR1,ACVRL1,ADAM17,ADAM9,ADAMTSL2,APPL2,ARRB2,AXIN1,BAMBI,BCL9L,BMP2,BRMS1L,CAV1,CAV2,CAV3,CD109,CDH5,CDKN1C,CDKN2B,CHST11,CITED1,CLDN5,COL1A2,COL3A1,CREBBP,DAB2,ENG,EP300,FBN1,FBN2,FERMT1,FERMT2,FOS,FSHB,FUT8,GLG1,HIPK2,HSPA5,HTRA1,HTRA3,IL17RD,ING2,ITGA3,ITGB5,ITGB6,ITGB8,JUN,LATS2,LDLRAD4,LEMD3,LOC100152566,LPXN,LRRC32,LTBP1,MEN1,MPP5,MSTN,MTMR4,MYOCD,NLK,NODAL,NPNT,ONECUT1,ONECUT2,PBLD,PDPK1…
559	GO:2000112	regulation of cellular macromolecule biosynthetic process	9.03e-11	AATF,ACER2,ACO1,ACOT8,AGO1,AGO2,AIRE,ALKBH1,APP,ATG13,BANK1,BARHL2,BCL2,BCL3,BOLL,BTG2,BZW1,BZW2,C7H6orf125,CAPRIN1,CASC3,CCR7,CNOT1,CNOT10,CNOT11,CNOT6,CNOT6L,CNOT8,CPEB2,CPEB3,CPEB4,CSDE1,CTIF,CTNNB1,DAPK1,DAPK3,DAZL,DBI,DCP1A,DCP1B,DCPS,DDX25,DDX3X,DDX6,DHX36,DHX9,DIS3L2,DNAJC1,DNAJC3,DPH2,DPH3,DPH5,DPH6,DYRK2,EEF2,EEFSEC,EIF1,EIF2AK1,EIF2AK2,EIF2AK3,EIF2AK4,EIF2S1,EIF3B,EIF3D,EIF3E,EIF3K,EIF4…
560	GO:1901987	regulation of cell cycle phase transition	9.24e-11	ACVR1,ADAM17,ADAMTS1,AMBRA1,ANAPC15,ANAPC4,ANAPC5,ANAPC7,ANKRD17,ANXA1,APBB2,APC,APP,APPL2,ATAD5,ATF5,ATM,ATP2B4,ATR,AURKB,BABAM2,BCL2,BCL7A,BCL7B,BCL7C,BLM,BRCA1,BRD4,BRD7,BUB1,BUB1B,BUB3,CASP2,CCL2,CCNB1,CCNB3,CCND1,CCND2,CCND3,CDC14B,CDC23,CDC27,CDC5L,CDC6,CDC7,CDC73,CDCA5,CDK1,CDK2AP2,CDK5RAP2,CDK5RAP3,CDK7,CDKN2B,CDKN2C,CDT1,CENPE,CENPF,CENPJ,CHEK1,CHMP4C,CLOCK,CLSPN,CPSF3,CRADD,CRLF3,CRNN,C…
561	GO:1901888	regulation of cell junction assembly	9.3e-11	ABL1,ACE,ACE2,ACVRL1,ADGRB1,ADGRB3,ADGRL2,AGT,AMIGO1,APOD,APP,BDNF,BHLHB9,CAMSAP3,CAV1,CBLN1,CBLN2,CLDN5,CLSTN1,CLSTN2,CLSTN3,CNTNAP2,COL16A1,COLQ,CORO1C,CUX2,DAPK3,DLC1,DLG5,DMTN,DUSP22,DUSP3,EFNA5,EIF4G1,EPB41L5,EPHA2,EPHA3,EPHA7,EPHB1,EPHB2,EPHB3,F11R,FERMT2,FLRT2,GHRL,GHSR,GPBAR1,GPC4,GREM1,GRID2,HRG,IKBKB,IL17A,IL1RAPL1,IL1RAPL2,IRX3,KDR,LDB1,LGR5,LHFPL4,LINGO2,LINGO4,LRFN5,LRRC4B,LRRN1,LRRN…
562	GO:0034504	protein localization to nucleus	1.01e-10	ABRA,ANGPT1,APOD,APPL2,ARL2,BAG3,BANP,BARD1,BCL3,BMP4,BMP7,CARD10,CD2AP,CDK1,CDK5RAP3,CHP1,CIZ1,CLDN18,COL1A1,CRY2,CSE1L,CTNNA1,DCLK1,DMAP1,DTX3L,E2F3,EFCAB7,EPM2A,F2,FBXO4,FERMT1,FERMT2,FGF9,FYN,GLI3,GLIS2,HCLS1,HDAC3,HHEX,HIKESHI,HNRNPU,IFNG,ING1,INTS13,IPO11,IPO5,IPO8,IPO9,JUP,KPNA1,KPNA3,KPNA4,KPNA5,KPNA7,KPNB1,LAMTOR5,LARP7,LATS2,LEP,LMNA,LMNB2,LRRK2,LZTS2,MAVS,MDM2,MFHAS1,MORC3,MSX1,NGFR,NM…
563	GO:0071375	cellular response to peptide hormone stimulus	1.01e-10	ACTN2,ADIPOQ,AGTR1,AGTRAP,AHCYL1,APC,ATP2B1,BAIAP2L1,BCAR3,C2CD5,CAMK2A,CAV1,CAV2,CCND3,COMMD6,CPEB2,CRHR1,CRHR2,CSRP3,DENND4C,DNAI1,ECHDC3,EDN1,EDNRA,EIF4EBP2,ENPP1,ERFE,FER,FOXO1,FOXO4,GHR,GHRHR,GHSR,GKAP1,GLP1R,GLP2R,GOT1,GPLD1,GPR173,GRB10,GRB14,GRB2,GSK3B,INHBB,INPP5K,INSR,INSRR,IRS1,IRS2,IRS4,JAK2,JAK3,KANK1,KAT2B,KL,LEP,LEPROT,LHCGR,LOC100154873,LOC100511937,LOC100522569,LOC106504546,LPIN1…
564	GO:0030323	respiratory tube development	1.02e-10	ABCA12,ABCA3,ACVR2B,ADA,ADAMTS2,ADAMTSL2,AGR2,ALDH1A2,AP3B1,ASCL1,ASXL1,BMP4,BMPR1A,BMPR2,CCBE1,CCDC39,CDC42,CEBPA,CHI3L1,CIC,CREB1,CRH,CTNNB1,DAG1,DLG5,EDN2,EP300,EPAS1,ERRFI1,EXT1,FBXW7,FGF1,FGF18,FGF7,FGF8,FGF9,FOXF1,FOXJ1,GATA6,GLI1,GLI2,GLI3,GPC3,GRHL2,HEG1,HES1,HHIP,HIKESHI,HS6ST1,HSD11B1,HSPB11,IGFBP5,ITGA3,ITGB6,JMJD6,KDR,KLF2,KRAS,LAMA1,LAMA5,LIPA,LOXL3,MAN1A2,MAN2A1,MAPK3,MYCN,MYOCD,NFI…
565	GO:0007005	mitochondrion organization	1.04e-10	ACAA2,ACAD9,ADCK1,AFG1L,AGK,AGTPBP1,AIFM1,AIFM2,AIP,AKT3,ALKBH7,AMBRA1,AP3B1,APOO,APOOL,ARMC1,ARMCX3,ATG13,ATG14,ATG2B,ATG3,ATG4D,ATG5,ATG9B,ATP23,ATP2A1,ATPAF1,ATPAF2,AVP,BAD,BAG4,BCAP31,BCL2,BCL2L11,BECN1,BNIP3,BNIP3L,C7H6orf125,C9H11orf65,CAMKMT,CAV2,CEBPA,CEP89,CHCHD3,CHCHD6,CHCHD7,CISD2,CLN8,CNTNAP1,COX10,COX17,CTTN,CXADR,DCN,DDHD1,DDHD2,DNA2,DNAJA3,DNAJC11,DNAJC15,DNAJC19,DNM1L,EDN1,EDNRA,E…
566	GO:0048762	mesenchymal cell differentiation	1.06e-10	ACVR1,ADAM15,AKNA,ALDH1A2,ALX1,AMER1,ANXA6,AXIN2,BAMBI,BCL2,BCL9L,BMP2,BMP4,BMP7,BMPR1A,CDC42,CDH2,COL1A1,CORO1C,CRB2,CTNNB1,DAB2,DAB2IP,DAG1,DLG5,EDN1,EDNRA,EDNRB,EFNB1,EMP2,ENG,EPB41L5,EPHA4,ERBB4,EXT1,EZH2,FAM172A,FAM83D,FERMT2,FGF19,FGF8,FGFR1,FN1,FOXA2,FOXC1,GATA3,GATA5,GBX2,GDNF,GLIPR2,GREM1,GSC,GSK3B,HAND2,HES1,HEY2,HEYL,HIF1A,HPN,IL17RD,IL6,ISL1,JAG1,KBTBD8,KITLG,LAMA5,LDLRAD4,LEF1,LOXL3,…
567	GO:0006813	potassium ion transport	1.14e-10	ABCC8,ABCC9,ACTN2,AKAP6,AKAP9,AMIGO1,AQP1,ATP12A,ATP1A1,ATP1A2,ATP1B1,ATP1B3,ATP1B4,ATP4A,BIN1,CAV1,CCDC51,CD63,CNGA2,CRBN,DLG1,DPP10,DPP6,DRD2,DRD3,GAL,GALR2,GCK,GNB2,HCN1,HCN2,HCN3,HCN4,ITGB1,KCNA1,KCNA10,KCNA2,KCNA3,KCNA4,KCNA5,KCNA6,KCNAB1,KCNAB2,KCNB1,KCNB2,KCNC1,KCNC2,KCNC3,KCNC4,KCND1,KCND2,KCND3,KCNE1,KCNE2,KCNE3,KCNE4,KCNE5,KCNF1,KCNG1,KCNG2,KCNG3,KCNG4,KCNH1,KCNH2,KCNH3,KCNH5,KCNH6,KCNH…
568	GO:0050730	regulation of peptidyl-tyrosine phosphorylation	1.14e-10	ABI1,ABL1,ACE,ACVR1,ADAM17,ADRA1A,ADRA2A,AGT,ALKAL1,ALKAL2,ANGPT1,ANGPT4,APP,AREG,ARHGEF2,BANK1,BMP6,BST1,CASS4,CAV1,CBL,CD3E,CD44,CD80,CD81,CLCF1,CRLF1,CSF1R,CSF2,CSF3,CSPG4,DMTN,DUSP22,DVL2,EFNA5,EGF,EGFR,ENPP2,EPGN,EPHA4,EPHA7,EPO,ERBB3,ERBB4,EREG,ERRFI1,FBXW7,FGF7,FGF8,FGFR3,FYN,GHR,GHRL,GREM1,GRM5,HAX1,HBEGF,HCLS1,HES1,HES5,HGF,HPX,HRG,HTR2A,IBTK,IFNG,IL12B,IL15,IL18,IL34,IL4,IL6,IL6R,IL7,IL…
569	GO:0003007	heart morphogenesis	1.16e-10	ACTC1,ACVR1,ACVRL1,ADAM15,ADAMTS1,ADGRG6,AHI1,ALDH1A2,ALPK2,ANKRD1,ARID2,ARL13B,ASB2,ASXL1,AXIN2,BMP10,BMP2,BMP4,BMP7,BMPR1A,BMPR2,C2CD3,CAV3,CCDC39,CCM2L,CDC42,CHD7,CLUAP1,COL11A1,COL2A1,COL5A1,CPE,CRKL,CTNNB1,DHRS3,DNAH11,DVL2,EDN1,EDNRA,EMP2,ENG,EXT1,EYA1,FAT4,FGF8,FLRT2,FOXC1,FOXF1,FZD2,GATA3,GATA4,GATA5,GATA6,GJA5,GRHL2,HAND2,HEG1,HES1,HEY2,HEYL,HIF1A,IFT172,IFT57,IHH,INSR,ISL1,JAG1,JUN,KDM6…
570	GO:0072657	protein localization to membrane	1.19e-10	ABCA12,ABHD17A,ACSL3,ACTB,ACTN2,ADAM10,ADIPOQ,AGK,AGR2,AGRN,ANK1,ANK3,ANO1,AP2M1,AP3B1,AQP11,AR,ARF6,ARHGAP44,ARHGEF16,ARL13A,ARL13B,ARL5A,ARL5B,ASB3,ATP13A1,ATP1B1,ATP2B4,ATP2C1,ATP2C2,BAG4,BBIP1,BBS1,BLZF1,BRAF,C2CD5,CACNG2,CAPN3,CAV3,CCDC47,CD81,CDH2,CEMIP,CHM,CHMP4A,CHMP4B,CHRDL1,CLIP3,CLSTN1,CLTC,CNST,COLQ,CPE,CPLX1,CRKL,CSK,CSRP3,DAB2,DAG1,DENND4C,DLG1,DLG3,DLG4,DMTN,DPP10,EFCAB7,EFR3A,EFR3…
571	GO:0071496	cellular response to external stimulus	1.33e-10	ALB,ANKRD1,AOC1,AQP1,AQP2,ASNS,ATF3,ATF4,ATG14,ATG5,AXL,BAD,BAG3,BCL2,BECN1,BMPR2,BMT2,BNIP3,CARTPT,CASP2,CASP8,CDKN2B,CHEK1,CLEC16A,CNN2,CRADD,DAP,DAPL1,DCPS,DCTPP1,DNAJC15,EIF2AK2,EIF2AK3,EIF2AK4,EIF2S1,EIF4G1,F11R,FADD,FAS,FES,FNIP1,FOS,FOSL1,FOXO1,FOXO3,GABARAPL1,GABARAPL2,GADD45A,GAS2L1,GBA,GCN1,GSDMD,HSPA5,INHBB,IRF1,ITFG2,ITGA4,JMY,KAT5,KIAA1324,KLF10,KRT20,LAMP2,LRRK2,LTBR,MAP1LC3B,MAP1LC…
572	GO:0002831	regulation of response to biotic stimulus	1.41e-10	A2M,ACOD1,ADAM8,ADAR,AHR,ALPK1,ANKRD17,AP1G1,AP3B1,ARG1,ARG2,ARRB2,ATG5,BMP6,BPIFB1,CADM1,CAV1,CD14,CD180,CD226,CD274,CD96,CHADL,CLEC12B,CLNK,CLPB,COLEC12,CRTAM,CXHXorf21,DAB2IP,DAPK1,DCST1,DDX3X,DDX58,DDX60,DHX58,DRD2,DTX3L,DUSP10,ELMOD2,EMILIN2,ERBIN,EREG,ESR1,EVPL,F2RL1,FADD,FBXO38,FFAR2,FGL2,FOXP1,GATA6,GFI1,GPR108,GRAMD4,GRN,HAVCR2,HERC5,HPX,HRG,IFI35,IFIH1,IFIT1,IFNLR1,IKBKE,IL12B,IL12RB1,I…
573	GO:0035265	organ growth	1.43e-10	ACACB,ACVR2B,ADRA1A,ANXA6,AR,ARID2,ARX,BCL2,BCL2L11,BMP10,BMPR1A,BNC2,CER1,COL27A1,COMP,DDR2,DUSP6,DUSP9,ECM1,EDN1,ERBB4,ESR1,EVC,EXT1,FGF20,FGF7,FGF8,FGF9,FLVCR1,FOXC1,GATA6,GLI1,HEG1,HEY2,HLX,IER3IP1,IFT80,IL7,JARID2,LATS2,LEP,LEPR,MAEL,MATN1,MESP1,MMP13,NOG,NPPC,OSTN,PI16,PLAG1,PRKAR1A,PRLR,PROX1,PTPN11,RARA,RARB,RBPJ,RSPO2,S1PR1,SASH3,SAV1,SHH,SLC6A4,SMAD1,SMAD2,SMO,SOX9,SPRY2,STC1,STK3,STK4,…
574	GO:0005975	carbohydrate metabolic process	1.47e-10	ACAA2,ACACB,ACER2,ACER3,ADIPOQ,AGL,AGPS,AKR1A1,AKR1B1,ALDOB,AMDHD2,AOAH,APOD,APP,ARL2,ARPP19,ATF3,ATF4,AVPR1B,B3GALNT1,B3GALT1,B3GAT1,B3GAT2,B3GNT2,B3GNT3,B3GNT6,B4GALT1,B4GALT4,B4GALT5,B4GALT6,B4GALT7,BAD,BCKDK,BPGM,BPNT1,BRAF,BRAT1,C1QTNF1,C1QTNF3,CASD1,CBFA2T3,CD244,CDS1,CEPT1,CHI3L1,CHI3L2,CHIA,CHID1,CHIT1,CHST1,CHST10,CHST11,CHST13,CHST15,CHST2,CHST3,CHST4,CHST7,CHST8,CHST9,CLTC,COQ3,CRY1,CS…
575	GO:0090068	positive regulation of cell cycle process	1.47e-10	ADAM17,ADAMTS1,ANAPC5,ANAPC7,ANKRD17,ANXA1,APP,ATAD5,ATRX,AURKB,BECN1,BRD4,CCNB1,CCND1,CCND2,CCND3,CD28,CDC14B,CDC23,CDC27,CDC42,CDC6,CDC7,CDC73,CDCA5,CDK1,CDK7,CDT1,CENPJ,CENPV,CEP120,CEP295,CIT,CPSF3,CRNN,CSPP1,CUL3,CUL4B,CXCR5,DBF4,DBF4B,DDX11,DDX3X,DMRT1,DRD2,DRD3,DTL,DYNC1LI1,DYRK3,E2F7,EDN1,EGF,EGFR,EIF4G1,EPGN,EREG,EZH2,FAM83D,FBXO5,FGF8,GEN1,GLI1,GPSM2,H2AFY,HNRNPU,HOXA13,IL1A,INO80,INSR,…
576	GO:0070663	regulation of leukocyte proliferation	1.49e-10	ADA,AHR,ANXA1,ARG1,ARG2,ATAD5,ATM,BCL2,BCL6,BLK,BMI1,BMP4,BTK,CARD11,CASP3,CBLB,CCR2,CD22,CD274,CD276,CD28,CD38,CD3E,CD40LG,CD6,CD80,CD81,CD86,CEBPB,CLCF1,CLEC4G,CNN2,CORO1A,CRTAM,CSF1,CSF1R,CSF2,CSF2RB,CTLA4,CTNNB1,DLG1,DLG5,DNAJA3,EFNB1,ENPP3,EPHB2,ERBB2,FADD,FOXJ1,FOXP3,GPAM,GPNMB,GREM1,HAVCR2,HES1,HHEX,HHLA2,IDO1,IGFBP2,IHH,IKZF3,IL10,IL12B,IL12RB1,IL15,IL18,IL34,IL4I1,IL6,IL7,INPP5D,IRF1,IRS…
577	GO:0019953	sexual reproduction	1.51e-10	ABHD2,ACE,ACOX1,ACTL7A,ACTL9,ACVR1,ACVR2A,ADAM2,ADAM3A,ADAMTS1,ADAMTS2,ADCY3,ADIG,AFF4,AGFG1,AKAP4,ALKBH5,AP3B1,APOB,AR,ARID4A,ARMC2,ASH1L,ASZ1,ATM,ATN1,ATP8B3,ATRX,AWN,AXL,B4GALT1,BBS1,BCAP31,BCL2,BCL2L11,BCL6,BMP4,BMPR1B,BOLL,BRCA2,BRDT,BRIP1,C1H14orf39,CABS1,CABYR,CATSPER1,CATSPER2,CATSPER3,CATSPERD,CCDC136,CCDC180,CCDC42,CCDC87,CCNB1,CCNB2,CCNYL1,CCR6,CCT8,CD46,CD9,CDK1,CDK16,CDK7,CDYL,CETN2,…
578	GO:0040013	negative regulation of locomotion	1.53e-10	ABHD2,ABHD6,ACVR1C,ACVRL1,ADA,ADAM15,ADARB1,ADGRB1,ADGRG1,ADIPOQ,ADORA1,ADORA3,ADTRP,ANGPT2,ANGPT4,APOD,APOH,ARHGDIB,ARID2,ATP2B4,BCL2,BCR,BMP10,BMPR1A,BRAF,BRMS1L,C5,CARD10,CCDC125,CCL2,CCL28,CDH11,CHRD,CLDN5,CLIC4,CNN2,CORO1C,CTNNA1,CXCL12,DAB2IP,DACH1,DAG1,DCN,DLC1,DLG5,DPP4,DRD2,DUSP1,DUSP10,DUSP22,DUSP3,EMILIN2,ENG,EPHA1,EPHA4,EVL,FBLN1,FOXO3,FRMD5,GADD45A,GATA3,GCSAM,GDF2,GHRL,GPR173,GTPBP4…
579	GO:0097191	extrinsic apoptotic signaling pathway	1.72e-10	ACVR1,AGT,AR,ATF3,BAD,BAG3,BCL2,BCL2A1,BCL2L10,BCL2L11,BCL2L14,BEX3,BIRC6,BMP4,BMPR1B,BRCA1,CASP2,CASP8,CAV1,CFLAR,COL2A1,CSF2,CTNNA1,CTTN,CYLD,DAB2IP,DAPK1,DBH,DDX3X,DDX47,DEDD2,DEPTOR,ERBB3,EYA1,EYA2,EYA3,EYA4,FADD,FAF1,FAIM2,FAS,FASLG,FEM1B,FGB,FGFR3,FGG,FOXO3,G0S2,GCLM,GDNF,GSK3B,HGF,HIPK1,HTRA2,HTT,IFI6,IFNG,IL19,IL1A,IL7,INHBA,ITGA6,ITGAV,ITM2C,ITPRIP,JAK2,KITLG,KRT18,KRT8,LGALS3,LMNA,LOC10…
580	GO:0045862	positive regulation of proteolysis	1.75e-10	ACER2,ACVR1C,ADAM8,ADRA2A,AGTPBP1,AIFM1,ANKIB1,ANTXR1,ANXA2,APAF1,APH1B,ARHGEF2,ARIH1,ASPH,ATP2A3,ATXN3,AXIN1,AXIN2,BAD,BCAP31,BCL2L11,BTRC,CAPN3,CASP10,CASP2,CASP8,CAV1,CBFA2T3,CCBE1,CCDC22,CFLAR,CLDN4,CLEC3B,CLN6,CLPX,CNTN2,COL4A3,CRADD,CSNK1A1,CSNK1D,CTSD,CYFIP2,DAB2,DAB2IP,DAP,DAPK1,DDX3X,DET1,DIABLO,DISC1,DLC1,DNAJB2,ECSCR,EFNA3,EGF,EGLN3,ENO1,EPHA4,F2R,F3,FADD,FAM162A,FAS,FASLG,FBLN1,FBXW7,…
581	GO:0048017	inositol lipid-mediated signaling	1.76e-10	ADAP2,AGT,ANGPT1,CA8,CAT,CBL,CD28,CEP55,CRNN,CSF1R,CSF2,CSF3,DAB2IP,DCN,EDN1,EGF,EGFR,ERBB2,ERBB3,ERBB4,EXOC1,EZR,F2,F2R,F2RL1,FBXL2,FLT1,FN1,GATA3,HAX1,HCLS1,HGF,HTR2A,IGF1R,IL18,INPP5F,INSR,IRS1,JAK2,KBTBD2,KCNH1,KDR,LEP,LOC106504546,MYOC,NCF1,NEDD4,NTRK1,NTRK2,NYAP1,NYAP2,OGT,PDGFA,PDGFC,PDGFD,PDGFRA,PDGFRB,PEAR1,PIK3AP1,PIK3C2A,PIK3C2B,PIK3C2G,PIK3C3,PIK3CA,PIK3CB,PIK3CD,PIK3CG,PIK3R1,PIRT,PI…
582	GO:0007517	muscle organ development	1.76e-10	ACTC1,ADARB1,AKIRIN1,ALX4,ANKRD1,ANKRD33,ARID5B,ASB2,ATF3,BARX2,BCL2,BCL9,BCL9L,BMP10,BMP2,BMP4,BMPR1A,BTG2,BVES,C7H6orf125,CACNA1S,CAV1,CAV2,CDON,CHD2,CHD7,CHRNA1,CNTFR,CNTNAP1,COL11A1,COL19A1,COPS2,CREB1,CRYAB,CTNNB1,DAG1,DISP1,DMRTA2,DNER,EDNRA,EGR1,ENG,EP300,EPHB1,ERBB3,ETV1,FGF3,FGF8,FHL1,FOS,FOXC1,FOXN2,FRG1,FXR1,FZD2,GPC1,GPCPD1,GSC,HDAC4,HEG1,HEY2,HEYL,HLF,HLX,HOMER1,ISL1,ITGB1,JPH1,KEL,K…
583	GO:0001704	formation of primary germ layer	1.95e-10	ACVR1,ARMC5,ATOH8,AXIN1,BMP4,BMP7,BMPR1A,BMPR2,COL11A1,COL12A1,COL4A2,COL5A1,COL5A2,COL8A1,CRB2,CTNNB1,DKK1,DUSP1,DUSP2,DUSP5,EOMES,EPB41L5,EPHA2,ETS2,ETV2,EYA1,FN1,FOXC1,FOXF1,FZD7,GATA6,GPI,GRB2,H2AFY,HNF1A,HNF1B,HSBP1,INHBA,ITGA2,ITGA3,ITGA4,ITGA5,ITGA8,ITGAV,ITGB1,ITGB3,ITGB4,ITGB5,KDM6A,LAMA3,LAMB1,LAMB3,LEF1,LEO1,LHX1,LOC100623720,MESP1,MESP2,MIXL1,MMP15,MMP2,MMP8,MMP9,MSGN1,NANOG,NODAL,NOG…
584	GO:1903706	regulation of hemopoiesis	1.99e-10	ABL1,ACVR2A,ADA,ADAM8,ADIPOQ,AMBRA1,ANKRD54,ANXA1,AP3B1,ATP11C,AXL,BAD,BCL6,BMP4,BRAF,BRD1,CARD11,CASP8,CCR1,CCR2,CD101,CD28,CD4,CD83,CDC73,CDK6,CEBPA,CEBPB,CLDN18,CLEC4G,CNOT4,CREB1,CRTAM,CSF1,CSF3,CSF3R,CTLA4,CTNNB1,CTNNBIP1,DCSTAMP,DROSHA,DUSP10,EGR3,ERBB2,ETS1,FADD,FAM210B,FANCA,FAXDC2,FBN1,FBXW7,FES,FGL2,FOS,FOXJ1,FOXN1,FOXO3,FOXP1,FOXP3,FSHB,FSHR,GABPA,GAS2L1,GATA2,GATA3,GLI3,GNAS,GPR137,GP…
585	GO:1902105	regulation of leukocyte differentiation	2.06e-10	ABL1,ADA,ADAM8,ADIPOQ,AMBRA1,ANXA1,AP3B1,ATP11C,AXL,BAD,BCL6,BMP4,BRAF,CARD11,CASP8,CCR1,CCR2,CD101,CD28,CD4,CD83,CDK6,CEBPB,CLDN18,CLEC4G,CREB1,CRTAM,CSF1,CTLA4,CTNNB1,CTNNBIP1,DCSTAMP,DROSHA,DUSP10,EGR3,ERBB2,FADD,FANCA,FBN1,FBXW7,FES,FGL2,FOS,FOXJ1,FOXN1,FOXO3,FOXP1,FOXP3,FSHB,FSHR,GATA2,GATA3,GLI3,GNAS,GPR137,GPR137B,GPR55,GPR68,HAX1,HCLS1,HLX,IFNG,IHH,IKZF3,IL10,IL12B,IL15,IL17A,IL18,IL1RL2,…
586	GO:0050900	leukocyte migration	2.19e-10	ABL1,ADA,ADAM10,ADAM17,ADAM8,ADD2,ADORA1,ADTRP,AIMP1,AIRE,AKIRIN1,ALOX5,AMCF-II,ANO6,ANXA1,APOD,APP,ARHGEF5,ARTN,B4GALT1,BCR,BST1,C5,CAMK1D,CCL1,CCL11,CCL14,CCL16,CCL17,CCL19,CCL2,CCL20,CCL28,CCL5,CCR1,CCR2,CCR6,CCR7,CD34,CD81,CD9,CD99L2,CDC42,CHGA,CHST2,CMKLR1,CNN2,CORO1A,CRKL,CRTAM,CSF1,CSF1R,CSF3R,CXADR,CXCL12,CXCL13,CXCL14,CXCL16,CXCL8,CXCL9,CXCR3,CXCR5,DAPK2,DBH,DNM1L,DOCK8,DPEP1,DPP4,DUSP1,…
587	GO:0060249	anatomical structure homeostasis	2.23e-10	ABCA4,ACACA,ADAM8,ADD1,ADGRV1,ADRB2,AIPL1,AKT3,ANGPT1,BBS1,BBS10,BBS12,BCL2,CARTPT,CCR2,CD34,CDH3,CDHR1,CHMP4B,CLCN3,CLDN18,CLDN5,CLN8,CLRN1,CNGB1,COL2A1,COMP,CORO1A,CRB1,CRB2,CROCC,CSF1,CTNNB1,CTSK,CXADR,CYTL1,DCSTAMP,DEF8,DRAM2,EXT1,F2R,FH,FOXC1,FSHB,FSHR,GATA2,GIGYF2,GNAS,GPR137,GPR137B,GPR55,HNF1A,HOXA13,IHH,IL17A,IL20RA,IL7,ILDR1,ILDR2,INPP5D,IQCB1,KMT2A,KRAS,LDB1,LDB2,LIPA,LRRK1,MAK,MBP,MC4…
588	GO:0001894	tissue homeostasis	2.23e-10	ABCA4,ACACA,ADAM8,ADD1,ADGRV1,ADRB2,AIPL1,AKT3,ANGPT1,BBS1,BBS10,BBS12,BCL2,CARTPT,CCR2,CD34,CDH3,CDHR1,CHMP4B,CLCN3,CLDN18,CLDN5,CLN8,CLRN1,CNGB1,COL2A1,COMP,CORO1A,CRB1,CRB2,CROCC,CSF1,CTNNB1,CTSK,CXADR,CYTL1,DCSTAMP,DEF8,DRAM2,EXT1,F2R,FH,FOXC1,FSHB,FSHR,GATA2,GIGYF2,GNAS,GPR137,GPR137B,GPR55,HNF1A,HOXA13,IHH,IL17A,IL20RA,IL7,ILDR1,ILDR2,INPP5D,IQCB1,KMT2A,KRAS,LDB1,LDB2,LIPA,LRRK1,MAK,MBP,MC4…
589	GO:0030324	lung development	2.32e-10	ABCA12,ABCA3,ACVR2B,ADA,ADAMTS2,ADAMTSL2,AGR2,ALDH1A2,AP3B1,ASCL1,ASXL1,BMP4,BMPR1A,BMPR2,CCBE1,CCDC39,CDC42,CEBPA,CHI3L1,CIC,CREB1,CRH,CTNNB1,DAG1,DLG5,EDN2,EP300,EPAS1,ERRFI1,EXT1,FBXW7,FGF1,FGF18,FGF7,FGF8,FGF9,FOXF1,FOXJ1,GATA6,GLI1,GLI2,GLI3,GPC3,GRHL2,HEG1,HES1,HHIP,HIKESHI,HS6ST1,HSD11B1,HSPB11,IGFBP5,ITGA3,ITGB6,JMJD6,KDR,KLF2,KRAS,LAMA1,LAMA5,LIPA,LOXL3,MAN1A2,MAN2A1,MAPK3,MYCN,MYOCD,NFI…
590	GO:0071805	potassium ion transmembrane transport	2.33e-10	ABCC8,ABCC9,ACTN2,AKAP6,AKAP9,AMIGO1,AQP1,ATP12A,ATP1A1,ATP1A2,ATP1B1,ATP1B3,ATP4A,BIN1,CAV1,CCDC51,CD63,CNGA2,CRBN,DLG1,DPP10,DPP6,GAL,GALR2,GNB2,HCN1,HCN2,HCN3,HCN4,ITGB1,KCNA1,KCNA10,KCNA2,KCNA3,KCNA4,KCNA5,KCNA6,KCNAB1,KCNAB2,KCNB1,KCNB2,KCNC1,KCNC2,KCNC3,KCNC4,KCND1,KCND2,KCND3,KCNE1,KCNE2,KCNE3,KCNE4,KCNE5,KCNF1,KCNG1,KCNG2,KCNG3,KCNG4,KCNH1,KCNH2,KCNH3,KCNH5,KCNH6,KCNH7,KCNH8,KCNIP1,KCNIP3…
591	GO:0016485	protein processing	2.46e-10	ACE,ADAM10,ADAM17,ADAM19,ADAMTS2,ADAMTS3,ANXA2,APAF1,APH1B,APOH,ASPH,ASPRV1,ATP23,ATP6AP2,BACE1,BAD,BMP1,C2CD3,CASP1,CASP2,CASP3,CASP8,CAST,CCBE1,CD5L,CHAC1,CLEC3B,CLN5,CNTN2,COMP,CORIN,CPD,CPE,CPM,CPN1,CPXM2,CPZ,CTSS,CYFIP2,DHH,DYNC2H1,ECE1,ECEL1,ENO1,F3,F7,F9,FADD,FAM111A,FGB,FGG,FURIN,FXN,GAS1,GLG1,GLI3,GSN,HM13,HPN,IFT172,IHH,IL1R2,IMMP1L,IMMP2L,INPP5B,KEL,KLKB1,LDLRAD3,LGMN,LOC100522011,LOC1…
592	GO:0046651	lymphocyte proliferation	2.56e-10	ABL1,ADA,AHR,ANXA1,ARG1,ARG2,ARMC5,ATAD5,ATM,BCL2,BCL6,BLK,BMI1,BMP4,BTK,CARD11,CASP3,CBLB,CCND3,CCR2,CD180,CD19,CD22,CD274,CD276,CD28,CD38,CD3E,CD40LG,CD6,CD80,CD81,CD86,CEBPB,CLCF1,CLEC4G,CORO1A,CRTAM,CTLA4,CTNNB1,CTPS1,DLG1,DLG5,DNAJA3,DOCK2,DOCK8,EFNB1,ELF4,EMP2,EPHB2,EPHB6,ERBB2,FADD,FKBP1B,FOXJ1,FOXP3,FYN,GPAM,GPNMB,HAVCR2,HES1,HHLA2,HPRT1,IDO1,IFN-ALPHA-13,IFN-ALPHA-15,IFN-ALPHA-4,IFN-ALPH…
593	GO:0044270	cellular nitrogen compound catabolic process	2.63e-10	A1CF,AASDHPPT,ABCD1,ACOT7,ADA,AGO2,AICDA,AIFM1,ALDH1L1,ALDH1L2,ALDH6A1,ALKBH5,ANGEL2,APAF1,APOBEC1,APOBEC2,ATM,AXIN2,BLVRA,BTG2,CALCR,CARHSP1,CASC3,CDA,CDADC1,CNOT1,CNOT10,CNOT11,CNOT6,CNOT6L,CNOT8,CNOT9,CNP,CPEB3,CSDC2,CSDE1,CTIF,CYP1A1,CYP2D25,DAZL,DCP1A,DCP1B,DCPS,DCTPP1,DDX49,DERA,DFFA,DHX36,DHX9,DIS3L,DIS3L2,DKC1,DNA2,DNASE1,DNASE1L3,DPYD,DPYS,DUT,EDC3,EIF3E,EIF4A3,ELAVL4,ENPP1,ENPP3,ENTPD1,…
594	GO:0046700	heterocycle catabolic process	2.63e-10	A1CF,AASDHPPT,ABCD1,ACOT7,ADA,AGO2,AICDA,AIFM1,ALDH1L1,ALDH1L2,ALDH6A1,ALKBH5,ANGEL2,APAF1,APOBEC1,APOBEC2,ATM,AXIN2,BLVRA,BTG2,CALCR,CARHSP1,CASC3,CDA,CDADC1,CNOT1,CNOT10,CNOT11,CNOT6,CNOT6L,CNOT8,CNOT9,CNP,CPEB3,CSDC2,CSDE1,CTIF,CYP1A1,DAZL,DCP1A,DCP1B,DCPS,DCTPP1,DDX49,DERA,DFFA,DHX36,DHX9,DIS3L,DIS3L2,DKC1,DNA2,DNASE1,DNASE1L3,DPYD,DPYS,DUT,EDC3,EIF3E,EIF4A3,ELAVL4,ENPP1,ENPP3,ENTPD1,ENTPD7,E…
595	GO:0042060	wound healing	2.64e-10	ABI3BP,ACVRL1,ADAM17,ADAMTS18,ADIPOR2,ADRA2A,ADRA2B,ADRA2C,ADTRP,AJAP1,ALOX5,ANO2,ANO6,ANXA1,ANXA2,ANXA6,AP3B1,APOH,AQP1,ARFGEF1,ARHGAP24,ARHGEF19,ARHGEF2,ARL8B,AXL,B4GALT1,BLK,BLOC1S4,BLOC1S6,C1QTNF1,C7H6orf89,CASK,CAV1,CAV3,CD109,CD34,CD40LG,CD44,CD9,CHMP1A,CHMP2B,CHMP3,CHMP4A,CHMP4B,CHMP4C,CLDN1,CLDN4,CNN2,COL3A1,COL5A1,COMP,CPB2,DCBLD2,DMTN,DRD5,DST,DTNBP1,DYSF,ELK3,EMILIN2,EPB41L4B,EPHB2,ERB…
596	GO:0007623	circadian rhythm	2.67e-10	ADCY1,ADRB1,ANKFN1,ARNTL,ARNTL2,ASS1,ATF4,ATF5,BHLHE40,BHLHE41,BTBD9,BTRC,CAVIN3,CDK1,CIART,CIPC,CLOCK,CREB1,CRTC1,CRY1,CRY2,CSNK1D,DDB1,DRD2,DYRK1A,EGR1,EP300,EZH2,FBXL17,FBXL21,FBXL22,FBXW11,FBXW7,GFPT1,GHRL,GPR176,HDAC1,HDAC3,HNRNPU,HTR7,HUWE1,ID1,ID4,KAT5,KCNA2,KCND2,KDM2A,KDM8,KLF10,KLF9,KMT2A,LGR4,LOC100518330,LOC100523244,MAGED1,MAPK9,MC3R,MTOR,MTTP,MYBBP1A,MYCBP2,NAMPT,NCOA2,NDUFA9,NFIL3,…
597	GO:0007369	gastrulation	2.71e-10	ACVR1,ACVR2A,ACVR2B,ADIPOQ,AMOT,APLN,APOA1,ARMC5,ATOH8,AXIN1,BMP4,BMP7,BMPR1A,BMPR2,CER1,COL11A1,COL12A1,COL4A2,COL5A1,COL5A2,COL8A1,CRB2,CTNNB1,CUL3,DAG1,DKK1,DUSP1,DUSP2,DUSP5,DVL2,EOMES,EPB41L5,EPHA2,ETS2,ETV2,EXT1,EYA1,FGF8,FN1,FOXC1,FOXF1,FZD7,GATA6,GDF3,GPI,GRB2,H2AFY,HNF1A,HNF1B,HSBP1,IL10,INHBA,ITGA2,ITGA3,ITGA4,ITGA5,ITGA8,ITGAV,ITGB1,ITGB3,ITGB4,ITGB5,KDM6A,KLF4,LAMA3,LAMB1,LAMB3,LDB1,L…
598	GO:0009991	response to extracellular stimulus	2.89e-10	ACACB,ACVR1C,ADRB1,ADRB2,ADRB3,ALB,AOC1,AQP2,ASL,ASNS,ATF3,ATF4,ATG14,ATG5,ATN1,AXL,BCAS3,BCKDHB,BCL2,BECN1,BMPR2,BMT2,CARTPT,CDKN2B,CHRNA7,CLEC16A,CNTN2,CYP24A1,DAP,DAPL1,DCPS,DCTPP1,DNAJC15,EIF2AK1,EIF2AK2,EIF2AK3,EIF2AK4,EIF2S1,EIF4G1,FAS,FES,FNIP1,FOS,FOSL1,FOXK1,FOXO1,FOXO3,GABARAPL1,GABARAPL2,GAS2L1,GAST,GBA,GCN1,GDF3,GHRH,GHRL,GHSR,GSDMD,HSPA5,HTR2C,HTR4,INHBB,ITFG2,ITGA4,JMY,KAT5,KIAA1324…
599	GO:0048562	embryonic organ morphogenesis	2.97e-10	ACVR1,AHI1,ALDH1A3,ALX1,ALX3,ALX4,ARL13B,ASB2,ATOH1,ATP6V1B1,BCR,BLOC1S5,BMI1,BMP4,BMP7,C2CD3,CCDC39,CHD7,CHRNA10,CHRNA9,CHST11,CLRN1,CLRN2,CLUAP1,COL11A1,COL2A1,CRB2,CTHRC1,CTNNB1,DLG1,DLX2,DSCAML1,DVL2,EDN1,EDNRA,EIF4A3,ENG,EPHA2,EPHB2,EYA1,FBN1,FBN2,FGF8,FGF9,FGFR2,FLVCR1,FOXE1,FOXF1,FOXF2,FOXI1,FZD2,FZD3,FZD6,GATA2,GATA3,GBX2,GJB6,GLI1,GLI2,GLI3,GNAS,GRHL2,GRHL3,GRXCR2,GSC,HAND2,HES1,HESX1,HI…
600	GO:0021537	telencephalon development	3.02e-10	ADGRG1,AGTPBP1,ALDH1A3,AQP1,ARL13B,ARX,ASCL1,ATF5,ATG16L1,ATOH1,ATP1A2,BBS1,BCAN,BCL11B,BMP2,BMP4,BTBD3,BTG2,CCDC141,CDH2,CDON,CEP120,CHD7,CNTN2,CNTNAP2,CORO1C,CRKL,CSF1R,CTNNB1,DAB2IP,DCX,DISC1,DLX1,DLX2,DMRTA2,DNAH5,DRAXIN,DRD2,EFHC1,EMX1,EMX2,EPHB2,EPHB3,ERBB4,EXT1,FAT4,FEZF1,FGF8,FOXB1,FOXP2,GLI3,GSK3B,GSX2,HDAC1,HERC1,HES1,HES5,HIF1A,HPRT1,IGF2BP1,INHBA,KAT2A,KCNA1,KIF14,KIRREL3,LAMB1,LEF1,L…
601	GO:0032386	regulation of intracellular transport	3.1e-10	ABCA12,ACTN2,ADIPOQ,AKAP8L,ANGPT1,ANXA2,APOD,ARFIP1,ARHGAP1,ARHGAP44,ARHGAP8,BAG3,BAG4,BARD1,BCAP31,BMP4,BNIP3L,BORCS5,BVES,C2CD5,C9H11orf65,CD81,CEMIP,CEP290,CHMP3,CHP1,CRYAB,CTDSPL2,DAB2,DHX9,DMAP1,DMTN,DNAJC27,EDEM2,EFCAB7,EHD1,EIPR1,EPM2A,ERBB2,ERGIC3,EZR,FBXW7,FERMT1,FYN,GAS1,GCC2,GLI3,GRIPAP1,GSK3B,HAP1,HCLS1,HDAC3,ICE1,IFNG,IL4,INPP5F,INPP5K,INSIG1,IPO5,IWS1,JUP,KCNB1,KIF20B,LCP1,LDLRAP1,L…
602	GO:0060348	bone development	3.1e-10	ABI1,ADAMTS12,AMER1,ANXA2,ANXA6,ASXL1,AXIN2,BBX,BGN,BMP2,BMP4,BMP6,BMPR1B,BMPR2,BNC2,CER1,CHAD,CHSY1,CLDN18,COL13A1,COL27A1,COL2A1,COMP,CSGALNACT1,CTC1,DDR2,DHRS3,EBP,ECM1,EP300,EPYC,EVC,EXT1,FAT4,FBN1,FBXW7,FGF18,FGF4,FGF8,FLI1,FOXC1,FOXN3,FOXP1,FREM1,GLG1,GLI3,GNAS,GPR68,GREM1,IFT172,IFT80,IHH,INSIG1,INSIG2,ITGB6,KAT2A,KDR,KIT,LEP,LEPR,LOC100521659,LRP5,LRRC17,LRRK1,LTF,MAP2K6,MATN1,MCPH1,MEF2D…
603	GO:0048872	homeostasis of number of cells	3.45e-10	ABL1,ACVR2A,ADA,ADAR,ADD1,ADGRF5,ADGRG1,AHSP,AKT3,ALAS2,ANKRD54,ANXA1,AP3B1,ARHGEF5,ARID4A,ARMCX1,ASXL1,AXL,BCL2,BCL2L11,BCL6,BCR,BMP4,BPGM,BRD1,C1H15orf41,CARD11,CASP3,CCNB2,CCR2,CCR7,CDH2,CDK5RAP3,CDK6,CEBPG,CORO1A,CSF1,DMTN,DNAJA3,DYRK3,EMX1,EPAS1,EPO,ETS1,ETV2,EXT1,EZH2,F2R,FADD,FAM210B,FANCC,FAS,FECH,FH,FLVCR1,FOXN1,FOXO3,FOXP3,FSTL1,GAS2L1,GATA2,GATA3,GBA,GCNT4,GIGYF2,GLIS2,GPAM,GPI,GPR174,…
604	GO:0045785	positive regulation of cell adhesion	3.46e-10	ABI3BP,ABL1,ADA,ADAM19,ADAM8,ADAM9,ADGRG1,AGR2,ALOX5,AMBRA1,ANGPT1,ANXA1,AP3B1,APBB1IP,APOA1,ARPC2,ATM,AZU1,BAD,BAG4,BCL6,BMI1,BMP7,BRAF,CARD11,CARMIL1,CASS4,CAV1,CCDC80,CCL28,CCR2,CCR7,CD274,CD276,CD28,CD3E,CD40LG,CD44,CD47,CD5,CD6,CD80,CD81,CD83,CD86,CD93,CDC42,CDH13,CDK6,CHRD,CHST2,COL16A1,COL8A1,CORO1A,CRKL,CSF1,CXCL12,DENND6A,DMP1,DMTN,DNAJA3,DOCK5,DOCK8,DPP4,DUSP10,EDIL3,EFNB1,EGFL6,EGFLAM,…
605	GO:0022411	cellular component disassembly	3.69e-10	ABCE1,ACTN2,ACVR1C,ADAMTS15,ADAMTS5,ADD1,ADD2,ADRB2,AIFM1,AKAP8L,AMBRA1,APAF1,APC,ARF6,ARHGEF2,ARID1A,ARID2,ATG13,ATG14,ATG2B,ATG3,ATG4D,ATG5,ATG9B,ATXN7,BECN1,BLCAP,BNIP3,BNIP3L,C1QB,C3,CALCOCO2,CAMSAP2,CAPZA1,CAPZA2,CAPZB,CARMIL1,CDK5RAP3,CHMP1A,CHMP2B,CHMP3,CHMP4A,CHMP4B,CHMP4C,CISD2,CLEC16A,CTSS,CTTN,DCTN1,DDIT4,DDR2,DEDD2,DENR,DFFA,DHX8,DNAJC17,DNAJC6,DNASE1L3,DNM1L,DPP4,DSTN,DUSP3,DYRK3,EIF…
606	GO:0051216	cartilage development	4e-10	ACAN,ADAMTS12,ANXA6,AXIN2,BARX2,BBS1,BGN,BMP1,BMP10,BMP2,BMP4,BMPR1A,BMPR1B,BMPR2,CD44,CER1,CHADL,CHST11,CHSY1,COL11A1,COL27A1,COL2A1,COMP,CREB3L2,CSGALNACT1,CTNNB1,CTSK,CYTL1,DLX2,ECM1,EDN1,EPYC,EXT1,FGF18,FGF4,FGF6,FGF9,GDF2,GDF6,GLG1,GLI2,GLI3,GNAS,GREM1,HAND2,HES5,HIF1A,HOXA3,HOXC4,HOXD3,IFT80,IHH,ITGB8,KAT2A,LNPK,MAF,MAPK3,MATN1,MATN3,MEF2D,MEX3C,MGP,MKKS,MMP13,MSX1,MYCN,MYF5,NFIB,NKX3-2,NOG…
607	GO:0031098	stress-activated protein kinase signaling cascade	4.03e-10	AIDA,ANKRD6,APP,ARHGEF2,AXIN1,BMP2,BMP4,CAV3,CCDC88C,CCL19,CYLD,DAB2IP,DACT1,DLG1,DNAJA1,DUSP1,DUSP10,DUSP16,DUSP3,EDAR,EGFR,EIF2AK2,EPHB1,EZR,F2RL1,FAS,FGF19,FKTN,FLT4,FOXM1,FOXO1,GADD45A,GADD45B,GADD45G,HACD3,HAND2,HDAC3,HGF,HIPK2,IGF1R,IL26,ITCH,ITSN1,KLHDC10,KLHL31,LEP,LOC100522011,LRRK2,LTBR,LYN,MAGI3,MAP2K3,MAP2K4,MAP2K6,MAP3K11,MAP3K13,MAP3K20,MAP3K3,MAP3K4,MAP3K7,MAP4K2,MAPK1,MAPK10,MAPK3…
608	GO:0048015	phosphatidylinositol-mediated signaling	4.23e-10	AGT,ANGPT1,CA8,CAT,CBL,CD28,CEP55,CRNN,CSF1R,CSF2,CSF3,DAB2IP,DCN,EDN1,EGF,EGFR,ERBB2,ERBB3,ERBB4,EXOC1,EZR,F2,F2R,F2RL1,FBXL2,FLT1,FN1,GATA3,HAX1,HCLS1,HGF,HTR2A,IGF1R,IL18,INPP5F,INSR,IRS1,JAK2,KBTBD2,KCNH1,KDR,LEP,LOC106504546,MYOC,NCF1,NEDD4,NTRK1,NTRK2,NYAP1,NYAP2,OGT,PDGFA,PDGFC,PDGFD,PDGFRA,PDGFRB,PEAR1,PIK3AP1,PIK3C2A,PIK3C2B,PIK3C2G,PIK3C3,PIK3CA,PIK3CB,PIK3CD,PIK3CG,PIK3R1,PIRT,PITPNM2,…
609	GO:0007626	locomotory behavior	4.36e-10	ADCY5,ADCY8,AGTPBP1,ALDH1A3,ALS2,ANKFN1,APBA1,APBA2,APP,ARCN1,ARRB2,ASL,ASTN1,ATP1A2,BSX,BTBD9,CACNB4,CALB1,CCND2,CHD7,CHL1,CIART,CLCN3,CLN6,CLN8,CNP,CNTN1,CNTN2,CRBN,CRH,CSTB,CTNS,DBH,DDHD2,DLG4,DMBX1,DMRT3,DPP4,DRD2,DSCAM,EGR1,ELAVL4,EN1,EPHA4,EPS8,FGF12,FIG4,FSHR,GAD1,GBX1,GIGYF2,GIP,GIT1,GLRA1,GLRB,GNAO1,GPR37,GPR88,GRM5,GRM6,HEXA,HEXB,HIPK2,HOXB8,HPRT1,HTR2C,HTRA2,IDO1,INPP5F,KCND2,KLHL1,LGI…
610	GO:0044782	cilium organization	4.51e-10	ABLIM1,ABLIM3,ACTR2,ACTR3,AHI1,AKAP4,ALPK1,ARL13A,ARL13B,ARL6,ARMC2,ARMC4,ARMC9,ASAP1,ATG3,ATG5,ATP6V1D,ATXN10,B9D1,BBIP1,BBS1,BBS10,BBS12,BBS9,C1H15orf65,C2CD3,CATIP,CC2D2A,CCDC113,CCDC13,CCDC28B,CCDC39,CCDC65,CCDC66,CCDC96,CCP110,CDC14B,CDK10,CDKL5,CENPJ,CEP120,CEP126,CEP135,CEP162,CEP164,CEP19,CEP250,CEP290,CEP350,CEP41,CEP70,CEP78,CEP83,CEP89,CEP97,CFAP157,CFAP161,CFAP20,CFAP206,CFAP221,CFAP4…
611	GO:0051604	protein maturation	4.52e-10	AASDHPPT,ACE,ADAM10,ADAM17,ADAM19,ADAMTS2,ADAMTS3,AIP,ANXA2,APAF1,APH1B,APOH,ASPH,ASPRV1,ATP23,ATP6AP2,ATP7B,BACE1,BAD,BMP1,BOLA3,C2CD3,CASP1,CASP2,CASP3,CASP8,CAST,CCBE1,CD5L,CHAC1,CLEC3B,CLN5,CNTN2,COMP,CORIN,CPD,CPE,CPM,CPN1,CPXM2,CPZ,CREBBP,CRNKL1,CTSS,CYFIP2,DHH,DNAJB11,DYNC2H1,ECE1,ECEL1,ENO1,EP300,ERO1A,F13A1,F3,F7,F8,F9,FADD,FAM111A,FBLN1,FGB,FGG,FN1,FURIN,FXN,GALNT2,GAS1,GLG1,GLI3,GLRX3,…
612	GO:0051098	regulation of binding	4.72e-10	ABL1,ACE,ACTB,ADAM15,ADD2,ADIPOQ,ADRB2,AMFR,ANGPT1,ANKRD33,ANXA2,APP,ARHGAP28,ARHGEF7,ARRB2,ATP2A3,AURKB,BAMBI,BCL3,BDNF,BLK,BMP2,BMP4,BTAF1,C10H9orf72,CAV1,CBLB,CCPG1,CDC42,CDK9,CDON,CDT1,CLDN5,CLN5,CRMP1,CSF3,CSNK1A1,CTBP2,CTHRC1,CTNNB1,CTNNBIP1,CYP2D25,DAB2,DACT1,DDX11,DERL1,DHX9,DISC1,DKK1,DNAJB2,DOT1L,DTNBP1,DTX3L,DZIP1,EBF2,EFHB,EGF,EIF3D,EIF3E,EIF4G1,EP300,EPB41,EPB41L5,EPHA4,EPHB6,ERCC4,F…
613	GO:0014074	response to purine-containing compound	4.75e-10	ABCC9,ADA,ADORA1,AHR,AKAP6,AKAP9,AQP1,AQP8,AQP9,ATF1,CASP1,CASQ2,CFTR,CITED1,CREB1,DMTN,ENPP1,EZR,FDX1,HCN1,HCN2,HCN3,HCN4,IGFBP5,INPP5K,ITPR2,KCNE1,KCNJ11,KCNQ1,LOC100518330,NDUFS4,NT5E,P2RX1,P2RX3,P2RX4,P2RX5,P2RX6,P2RX7,P2RY6,PANX1,PDE2A,PDE3A,PDXP,PER1,PIK3CG,PKD2,RAP1A,RAP1B,RAPGEF3,RYR1,RYR2,SELENON,SLC26A3,SLC26A6,SLC5A5,SSH1,TMEM38A,TMEM38B,TRPC3,TRPM2,WT1,ZFP36L1,ADORA2A,CIB2,DGKQ,DUOX1,…
614	GO:0006354	DNA-templated transcription elongation	5.09e-10	AEBP2,AIP,AKIRIN1,ARID3A,ATF7IP,ATF7IP2,AXIN1,BRD4,BTAF1,CAMTA2,CCNK,CDC73,CDK12,CDK13,CDK9,CREBBP,CTNNB1,DHX9,DPF1,DPF2,DPF3,EAF1,EAF2,EAPP,ELL,ELL2,ELOF1,EP300,EWSR1,EZH2,FBXL19,FHL2,FHL5,FUS,GTF2F1,GTF2F2,GTF2H5,HDGF,HDGFL1,HNRNPU,HR,JMJD1C,KAT2B,KAT5,KAT6B,KAT8,KDM2A,KDM3A,KDM3B,KDM7A,LDB1,LDB2,LEO1,LOC100359361,LPXN,MED10,MED11,MED12,MED12L,MED13L,MED14,MED15,MED17,MED18,MED24,MED26,MED31,ME…
615	GO:0042176	regulation of protein catabolic process	5.21e-10	ADAM8,ADGRB1,ADRA2A,AMER1,ANKIB1,ANXA2,APC,AQP11,ARAF,ARIH1,ASB11,ASB5,ASB9,ATRAID,ATXN3,AXIN1,AXIN2,AZIN1,BANP,BCAP31,BTRC,CAV1,CBFA2T3,CBLB,CCDC84,CD81,CDK5RAP3,CSNK1A1,CSNK1D,CTSA,CUL4B,DAB2,DAB2IP,DACT1,DDB1,DESI1,DET1,DNAAF4,DNAJB2,DTL,ECSCR,EGFR,EIF3H,EPM2A,EZR,FAF1,FAM83D,FBXL20,FBXL5,FBXW7,FBXW8,FHIT,FOXF2,FOXO1,FURIN,FYN,FZR1,GBA,GFAP,GGA1,GGA3,GPC3,GPLD1,GRIN2A,GSK3B,IFNG,IL10,ITCH,ITSN…
616	GO:0006936	muscle contraction	5.61e-10	ABCC9,ACE2,ACTA2,ACTG2,ADA,ADRA1A,ADRA1B,ADRA2A,ADRA2B,ADRA2C,ADRB2,AKAP9,ANXA6,ARG2,ARHGAP42,ASB3,ATP1A1,ATP1A2,ATP1B1,ATP2A1,ATP2B1,ATP2B4,BDKRB2,BIN1,BMP10,CACNA1C,CACNA1D,CACNA1S,CACNA2D1,CACNB2,CALD1,CASQ1,CASQ2,CAV1,CAV3,CHRM2,CHRM3,CHRNA1,COMP,CSRP3,CTNNA3,CTTN,DLG1,DOCK4,DOCK5,DRD2,DSG2,EDN1,EDN2,EDNRA,EDNRB,EHD3,ENO1,F2R,FKBP1B,GDNF,GJA5,GLRA1,GRIP2,GRK2,GSN,HCN4,HDAC4,HOMER1,HTR1D,HTR7,…
617	GO:0010498	proteasomal protein catabolic process	5.62e-10	AMFR,ANAPC1,ANAPC10,ANAPC4,ANAPC5,ANAPC7,ANKIB1,ANKZF1,APPBP2,AQP11,ARAF,ARIH1,ARMC8,ARRB1,ARRB2,ASB2,ASCC2,ASCC3,ATE1,ATXN3,AXIN1,AXIN2,BCAP31,BFAR,BRSK2,BTRC,CACHD1,CALR3,CAV1,CBFA2T3,CCDC47,CCNF,CDC23,CDC27,CDC34,CLGN,CLOCK,CRBN,CSNK1A1,CSNK1D,CTNNB1,CUL1,CUL2,CUL3,CUL4B,CUL5,DAB2,DAB2IP,DCAF11,DDB1,DERL1,DESI1,DET1,DNAAF4,DNAJB12,DNAJB14,DNAJB2,DNAJB9,DNAJC10,DNAJC18,DTL,ECSCR,EDEM2,EDEM3,EIF…
618	GO:0098727	maintenance of cell number	5.9e-10	BCL7A,BCL7B,BCL7C,BCL9,BCL9L,BMP7,BMPR1A,BRAF,BRMS1L,CDH2,CNOT1,CNOT2,DDX6,DIS3L2,EIF4E,EZH2,FANCC,FGF4,FOXO3,FZD7,GATA2,HES1,HES5,HESX1,HNF1B,HOOK3,IGF2BP1,JAG1,KAT2A,KDM3A,KLF10,KLF4,LBH,LDB1,LDB2,LEO1,LIN28A,LRP5,LSM1,MCPH1,MED12,MED14,MED15,MED17,MED27,MED28,MED7,METTL14,MMP24,MTF2,NANOG,NIPBL,NODAL,NOG,PADI4,PCM1,PHF19,PIWIL2,PRDM14,PROX1,PTN,RBPJ,RIF1,RTF1,SAV1,SELENON,SFRP1,SIX2,SMC1A,SMC3…
619	GO:0046777	protein autophosphorylation	6.64e-10	AATK,ABL1,ACE,ADIPOQ,ATG13,ATM,ATR,BMX,CAMK2A,CAMK2B,CAMKK2,CAV1,CDK12,CDKL5,CLK1,CSF1R,DAPK1,DAPK3,DDR2,DDX3X,DYRK1A,DYRK1B,EEF2K,EGFR,EIF2AK1,EIF2AK2,EIF2AK3,EIF2S1,ENG,ENPP1,EPHA1,EPHA4,EPHA7,EPHB1,EPHB3,EPHB4,ERBB2,ERBB4,ERRFI1,FAM20C,FER,FES,FGFR1,FGFR2,FGFR3,FGFR4,FLT1,FLT4,FYN,GPNMB,GREM1,GRK5,GRK7,GSK3B,HCK,IGF1R,INSR,INSRR,JAK2,JUN,KDR,KIT,LMTK2,LRRK2,LYN,MAK,MAP2K2,MAP3K11,MAP3K13,MAP3K…
620	GO:1904951	positive regulation of establishment of protein localization	6.72e-10	ABCG1,ACSL3,ADAM9,ADCY8,ANKRD1,ANO1,APBB3,ARF6,ARHGEF5,ATP2C1,BAD,BAG3,BCAP31,BLK,C1QTNF3,C2CD2L,C2CD5,CCT6A,CCT8,CD2AP,CD81,CEMIP,CENPJ,CEP120,CEP135,CEP290,CEP295,CFTR,CNST,CORO2B,CTDSPL2,DKC1,DMAP1,DNM1L,EDEM2,EFCAB7,ERBB2,ERGIC3,EXOC1,EZR,F2RL1,FBXW7,FGB,FGG,FRMD4A,FYN,GCG,GCK,GHRL,GLI3,GPR68,GSK3B,HCLS1,HDAC3,HIF1A,ICE1,IER3IP1,IFNG,IL1A,IPO5,IRS2,JUP,KCNB1,KCNN4,KIF20B,LEP,LOC100519808,LOC1…
621	GO:0071695	anatomical structure maturation	6.72e-10	ABHD2,ADAMTS12,ADGRB3,AKR1B1,ALDH1A2,ANKRD17,APP,ARCN1,ASCL1,ATP6AP2,AXL,B4GALT5,B4GALT6,BCL2,BFSP1,BMP2,BRCA2,BTK,C1QL1,C3,CABYR,CATSPER2,CATSPER3,CATSPERD,CCDC180,CCNB1,CCNB2,CCR6,CDH3,CDH5,CDK1,CDK7,CEBPA,CFTR,CNTN2,CTNNB1,DAG1,DMC1,EBP,EDN1,EDNRA,EDNRB,EFCAB9,EPAS1,EXT1,FAT4,FBXO5,FEM1B,FERMT1,FEV,FOXO3,FZR1,GAL,GATA2,GATA3,GBA,GDF11,GDF9,GHRHR,GLDN,GPAT4,GPR3,GREM1,HES1,HES5,HIF1A,HOXB13,IFT…
622	GO:0051056	regulation of small GTPase mediated signal transduction	6.75e-10	ABCA1,ABL1,ABRA,ADGRG1,AMOT,APOA1,APOC3,ARAP3,ARF6,ARFGEF1,ARFGEF2,ARFGEF3,ARHGAP12,ARHGAP18,ARHGAP19,ARHGAP24,ARHGAP25,ARHGAP26,ARHGAP28,ARHGAP42,ARHGAP44,ARHGDIB,ARHGEF10,ARHGEF2,ARHGEF25,ARHGEF28,ARHGEF3,ARRB1,BCL6,BCR,CAVIN4,CBL,CCDC125,CD2AP,CDC42SE1,CDON,CGNL1,CHN1,CSF1,CUL3,CYTH1,CYTH4,DENND3,DENND4A,DENND4C,DGKI,DLC1,EPHB2,EPO,EPS8,EPS8L1,EPS8L2,EPS8L3,F11R,F2R,F2RL1,F2RL2,FBP1,FBXO8,FOXM…
623	GO:0008366	axon ensheathment	6.82e-10	ABCD1,ABCD2,ACER3,ADGRG6,AMIGO1,ARHGEF10,B4GALT5,B4GALT6,BCAS1,CD9,CMTM8,CNTN1,CNTN2,CNTNAP1,CTNNB1,CTSC,DAG1,DEGS1,DLG1,EIF2B2,EIF2B4,EIF2B5,ERBB2,FA2H,FIG4,GALC,HES5,HEXA,HEXB,ITGB4,JAM3,KEL,KIF14,LGI4,MAG,MAL2,MARVELD1,MBP,MPP5,MPZ,MTMR2,MTOR,MYOC,NAB1,NAB2,NCSTN,NDRG1,NFASC,NTRK2,OLIG2,ORMDL1,ORMDL3,PIKFYVE,PLEC,PLLP,PLP1,POU3F1,POU3F2,PPARD,PPP3R1,PRX,PTN,PTPRZ1,QKI,RCAN3,SERINC5,SH3TC2,SIRT…
624	GO:0007272	ensheathment of neurons	6.82e-10	ABCD1,ABCD2,ACER3,ADGRG6,AMIGO1,ARHGEF10,B4GALT5,B4GALT6,BCAS1,CD9,CMTM8,CNTN1,CNTN2,CNTNAP1,CTNNB1,CTSC,DAG1,DEGS1,DLG1,EIF2B2,EIF2B4,EIF2B5,ERBB2,FA2H,FIG4,GALC,HES5,HEXA,HEXB,ITGB4,JAM3,KEL,KIF14,LGI4,MAG,MAL2,MARVELD1,MBP,MPP5,MPZ,MTMR2,MTOR,MYOC,NAB1,NAB2,NCSTN,NDRG1,NFASC,NTRK2,OLIG2,ORMDL1,ORMDL3,PIKFYVE,PLEC,PLLP,PLP1,POU3F1,POU3F2,PPARD,PPP3R1,PRX,PTN,PTPRZ1,QKI,RCAN3,SERINC5,SH3TC2,SIRT…
625	GO:0048608	reproductive structure development	7.5e-10	ACE,ACVR2A,ADAMTS1,ADGRG1,ANXA1,AR,ARID4A,ARID5B,ASB1,ASH1L,ATM,ATN1,ATRX,AXL,BCL2,BCL2L11,BMP15,BMP4,BMP6,BMP7,BMPR1B,BRCA2,BRIP1,C3,CCDC182,CEBPB,CHD7,CRKL,CSMD1,CTNNB1,DHH,DHX37,DLG1,DMC1,DMRT1,DMRTA1,DNAJC19,EAF2,EIF2B2,EIF2B4,EIF2B5,ESR1,FANCA,FANCG,FEM1B,FGF8,FGF9,FOXC1,FOXF2,FOXO3,FSHB,FSHR,FST,GAS2,GATA3,GATA4,GATA6,GDF7,GDF9,GLI2,GPR149,HESX1,HNF1A,HOXA10,HOXA13,HOXB13,HSD17B3,HSD17B4,IM…
626	GO:0098771	inorganic ion homeostasis	7.88e-10	ABCB7,ABCC6,ABL1,ACO1,ADCY8,ANKH,ANXA6,AP3B1,APP,ATF4,ATG5,ATP12A,ATP13A1,ATP13A3,ATP13A4,ATP13A5,ATP1A1,ATP1A2,ATP1B1,ATP1B3,ATP2A1,ATP2A3,ATP2B1,ATP2B2,ATP2B3,ATP2B4,ATP2C1,ATP2C2,ATP4A,ATP6V0A2,ATP6V1A,ATP6V1B1,ATP7A,ATP7B,BCAP31,BCL2,BDH2,BMP6,BTBD9,C6H19orf12,CA12,CALB1,CALB2,CAPN3,CASQ1,CASQ2,CASR,CAV1,CCDC115,CCDC22,CCDC47,CCL19,CCR1,CCR5,CD19,CDH5,CEMIP,CHD7,CHERP,CNNM1,CNNM2,CNNM3,CNNM4,…
627	GO:0031647	regulation of protein stability	7.98e-10	A1CF,AAK1,AFM,AHSP,APOA1,APTX,ASGR2,ATF7IP,ATP1B1,B4GALT5,BAG3,BAG4,BCL2,BMP2,BTRC,CAPN3,CASP3,CCDC88C,CCT6A,CCT8,CD81,CDC37L1,CDC73,CDK7,CDKN2AIP,COG7,CREB1,CREBBP,CRTAP,CRYAB,CSN3,CTSA,CUL3,DACT1,DAD1,DERL1,DPM2,DPM3,DVL3,EP300,EPHA4,FBXO4,FBXW7,GGA3,GNAQ,GNL3L,GPIHBP1,GRN,GSN,GTPBP4,HCFC1,HDAC3,HDAC6,HDAC8,HIP1,HIP1R,HPS4,HSPA8,HTT,IFI30,INSC,KAT2A,KDM8,KRAS,LAMP2,LMNA,LOC100522011,LRRK2,MCM8,…
628	GO:0007159	leukocyte cell-cell adhesion	7.98e-10	ABL1,ADA,ADAM8,ADD2,ADTRP,ALOX5,AMBRA1,ANXA1,AP3B1,APOA4,ARG1,ARG2,ASS1,BAD,BCL6,BMI1,BMP4,BMP7,CARD11,CASP3,CAV1,CBLB,CCL28,CCR2,CCR7,CD177,CD274,CD276,CD28,CD3E,CD40LG,CD44,CD47,CD5,CD6,CD80,CD81,CD83,CD86,CEBPB,CHST2,CLEC4G,CORO1A,CRTAM,CTLA4,CXCL12,DLG1,DLG5,DNAJA3,DOCK8,DPP4,DUSP10,DUSP3,EFNB1,EGR3,EPHB6,ERBB2,ETS1,EXT1,EZR,F11R,FADD,FCHO1,FERMT3,FGL1,FGL2,FOXJ1,FOXO3,FOXP3,FUT4,GATA3,GCNT1,…
629	GO:0032102	negative regulation of response to external stimulus	8.08e-10	A2M,ACOD1,ADA,ADAMTS18,ADAR,ADIPOQ,ADORA1,ADTRP,AJAP1,ALOX5,ANGPT2,ANXA2,AOAH,APOA1,APOH,ARG1,ARG2,ARRB2,ASH1L,ATG5,BCR,C1QTNF1,C1QTNF3,C5,CARTPT,CASK,CCL2,CD109,CD200,CD34,CD9,CD96,CDH5,CHRNA7,CLEC12B,CPB2,DCST1,DHX58,DPP4,DRD2,DRD3,DUSP1,DUSP10,DUSP3,ENPP3,EPHA4,ERBIN,F2,F2RL1,FEM1A,FGB,FGG,FGL2,FOXF1,FOXP3,GATA3,GHRL,GHSR,GIT1,GPR17,GRAMD4,GRID2,GRIN3A,GRN,HAVCR2,HGF,HRG,IL10,IL12B,IL13,IL4,IN…
630	GO:0030336	negative regulation of cell migration	8.12e-10	ABHD2,ABHD6,ACVR1C,ACVRL1,ADA,ADAM15,ADARB1,ADGRB1,ADGRG1,ADIPOQ,ADORA1,ADORA3,ADTRP,ANGPT2,ANGPT4,APOD,APOH,ARHGDIB,ARID2,ATP2B4,BCL2,BCR,BMP10,BMPR1A,BRAF,BRMS1L,C5,CARD10,CCL2,CCL28,CDH11,CHRD,CLDN5,CLIC4,CNN2,CORO1C,CXCL12,DAB2IP,DACH1,DAG1,DCN,DLC1,DLG5,DPP4,DRD2,DUSP1,DUSP10,DUSP22,DUSP3,EMILIN2,ENG,EPHA1,EPHA4,EVL,FOXO3,GADD45A,GCSAM,GDF2,GPR173,GTPBP4,HDAC5,HRG,IGFBP3,IGFBP5,IL4,JAG1,JUP,…
631	GO:0007160	cell-matrix adhesion	8.27e-10	ABL1,ACER2,ACTN1,ACTN2,ACVRL1,ADAM15,ADAM9,ADAMTS12,AJAP1,APOD,BCL2,BCL2L11,BCL6,BCR,BST1,CAMSAP3,CASK,CCL28,CD34,CD3E,CD63,CD96,CDH11,CDH13,CDK6,COL13A1,COL16A1,COL3A1,COL5A3,CORO1C,CORO2B,CSF1,CTNNB1,DAPK3,DLC1,DMTN,DUSP22,DUSP3,EDA,EFNA5,EMP2,EPB41L5,EPDR1,EPHA1,EPHA3,FERMT1,FERMT2,FERMT3,FGB,FGG,FN1,FREM1,GREM1,GSK3B,HOXD3,HRG,ITGA1,ITGA11,ITGA2,ITGA4,ITGA5,ITGA6,ITGA8,ITGA9,ITGAE,ITGAL,ITGAM…
632	GO:0007188	adenylate cyclase-modulating G protein-coupled receptor signaling pathway	8.36e-10	ABCA1,ADCY1,ADCY2,ADCY3,ADCY4,ADCY5,ADCY7,ADCY8,ADCY9,ADCYAP1,ADCYAP1R1,ADGRB1,ADGRD1,ADGRD2,ADGRE1,ADGRE3,ADGRF1,ADGRF3,ADGRF4,ADGRF5,ADGRG1,ADGRG2,ADGRG3,ADGRG6,ADGRG7,ADGRL1,ADGRL3,ADGRL4,ADM,ADRA1A,ADRA1B,ADRA2A,ADRA2B,ADRA2C,ADRB1,ADRB2,ADRB3,AKAP12,ATP2B4,CALCR,CALCRL,CHRM2,CHRM3,CHRM5,CNR1,CORT,CRHR1,CRHR2,CRTC3,CXCL9,DRD1,DRD2,DRD3,DRD5,EDN1,EDNRA,EMR4,FSHR,GABBR2,GALR2,GALR3,GCG,GHRH,GHR…
633	GO:0051962	positive regulation of nervous system development	8.73e-10	ADGRB1,ADGRB3,ADGRL2,AMIGO1,ANKRD27,ASCL1,BDNF,BHLHB9,BIN1,BMP2,BMPR2,BRAF,CAPRIN1,CBLN1,CBLN2,CDH4,CDKL3,CDKL5,CLCF1,CLSTN1,CLSTN2,CLSTN3,CRABP2,CTNNB1,CUX2,DBN1,DBNL,DCT,DISC1,DLG5,DMRTA2,DRD2,DSCAM,EFNA5,EPHB1,EPHB2,EPHB3,FBXW8,FLRT2,FN1,FZD3,GFAP,GHRL,GLI3,GRID2,GSX2,HAP1,HDAC1,HES1,HIF1A,IFNG,IL34,IL6,ISLR2,ITGB1,JADE2,KDM1A,KRAS,LINGO2,LINGO4,LPAR3,LRP2,LRP8,LRRC4B,LRRN1,LRRN3,LRRTM1,MAN2A1…
634	GO:0060173	limb development	8.98e-10	AFF3,ALDH1A2,ALX3,ALX4,ATRX,B9D1,BCL2L11,BMP4,BMP7,BMPR1A,BMPR2,C2CD3,CACNA1C,CHD7,CHST11,COL2A1,COMP,CRABP2,CTNNB1,DYNC2H1,ECE1,EN1,EVX2,EXT1,FBN2,FERMT2,FGF4,FGF8,FGF9,FLVCR1,FOXN1,FREM2,FZD6,GLI2,GLI3,GNAS,GPC3,GREM1,GRHL2,HAND2,HDAC1,HNF1A,HOXA10,HOXA13,HOXC11,IFT140,IFT172,IFT80,IHH,IRF6,ITGA6,ITGB4,KREMEN1,KREMEN2,LEF1,LMBR1,LNPK,LOC100521659,LRP4,LRP5,MAP3K20,MED31,MKS1,MSX1,MYCN,NIPBL,NOG…
635	GO:0048736	appendage development	8.98e-10	AFF3,ALDH1A2,ALX3,ALX4,ATRX,B9D1,BCL2L11,BMP4,BMP7,BMPR1A,BMPR2,C2CD3,CACNA1C,CHD7,CHST11,COL2A1,COMP,CRABP2,CTNNB1,DYNC2H1,ECE1,EN1,EVX2,EXT1,FBN2,FERMT2,FGF4,FGF8,FGF9,FLVCR1,FOXN1,FREM2,FZD6,GLI2,GLI3,GNAS,GPC3,GREM1,GRHL2,HAND2,HDAC1,HNF1A,HOXA10,HOXA13,HOXC11,IFT140,IFT172,IFT80,IHH,IRF6,ITGA6,ITGB4,KREMEN1,KREMEN2,LEF1,LMBR1,LNPK,LOC100521659,LRP4,LRP5,MAP3K20,MED31,MKS1,MSX1,MYCN,NIPBL,NOG…
636	GO:0048565	digestive tract development	9.3e-10	ACVR2B,ADA,AGR2,AHI1,ALDH1A2,ALX4,ASCL1,BCL2,BMP4,CBFA2T2,CCDC39,CLDN18,CLMP,CRKL,CTNNB1,CXCL8,EDNRB,EPB41L5,EPHB3,EXT1,FAT4,FGF9,FOXE1,FOXF1,FOXF2,FOXL1,GATA4,GATA5,GATA6,GLI2,GLI3,HES1,HIF1A,HLX,HNF1B,IFT172,IHH,KCNQ1,KIT,KLF5,LGR4,MIXL1,MYOCD,NIPBL,NKX2-2,NKX2-3,NKX2-6,NKX3-2,NODAL,OVOL2,PCSK5,PDGFC,PDGFRA,PDX1,PKD1,PKDCC,PRDM1,RARB,RARRES2,RB1,SALL1,SAV1,SFRP1,SFRP2,SFRP5,SHH,SIX2,SMAD2,SMAD3…
637	GO:0006954	inflammatory response	9.99e-10	ABCD1,ABCD2,ABI3BP,ACER3,ACKR1,ACKR2,ACVR1,ADA,ADAM8,ADAMTS12,ADCY1,ADCY7,ADCY8,ADIPOQ,ADORA1,AFAP1L2,AHSG,AKNA,ALOX5,ALOX5AP,AMCF-II,ANKRD42,ANO6,ANXA1,AOAH,AP3B1,APOA1,APOD,APP,AREL1,ASH1L,AXL,AZU1,B4GALT1,BCL6,BCR,BMP2,BMP6,BMPR1B,BPGM,BRD4,BST1,C1QTNF3,C3,C5,CAMK2N1,CASP1,CCL1,CCL14,CCL16,CCL17,CCL19,CCL2,CCL20,CCL5,CCR1,CCR2,CCR5,CCR7,CD14,CD200,CD200R1,CD28,CD40LG,CD44,CD47,CD6,CD81,CD96,CD…
638	GO:0045927	positive regulation of growth	1.03e-09	ACACB,ADAM10,ADAM17,AGR2,ARX,BCL2,BDNF,BMP10,BMPR1A,BMPR2,BRAT1,CAPN3,CDC42,CDH4,CDKL5,CDKN2AIP,CHD7,CPNE5,CPNE9,CRABP2,CREB1,CSF1,CXCL16,DBNL,DDX3X,DDX49,DRD2,DSCAM,EDN1,EFNA5,EGFR,EIF4G1,ERBB2,ERBB4,EXOSC2,EZR,F2,FGF8,FGF9,FN1,FXN,GATA6,GHR,GHRH,GHRHR,GHSR,GLI1,GPAM,HEY2,HLX,HPN,IL7,INO80,INSR,ISLR2,ITSN2,LEP,LGI1,LOC100523747,LOC100737113,LPAR3,MAP3K13,MFSD2A,MKKS,MUL1,MYOD1,N6AMT1,NEDD4L,NIPB…
639	GO:0019827	stem cell population maintenance	1.06e-09	BCL7A,BCL7B,BCL7C,BCL9,BCL9L,BMP7,BMPR1A,BRAF,BRMS1L,CDH2,CNOT1,CNOT2,DDX6,DIS3L2,EIF4E,FANCC,FGF4,FOXO3,FZD7,GATA2,HES1,HES5,HESX1,HNF1B,HOOK3,IGF2BP1,JAG1,KAT2A,KDM3A,KLF10,KLF4,LBH,LDB1,LDB2,LEO1,LIN28A,LRP5,LSM1,MCPH1,MED12,MED14,MED15,MED17,MED27,MED28,MED7,METTL14,MMP24,MTF2,NANOG,NIPBL,NODAL,NOG,PADI4,PCM1,PHF19,PIWIL2,PRDM14,PROX1,PTN,RBPJ,RIF1,RTF1,SAV1,SFRP1,SIX2,SMC1A,SMC3,SMO,SOX2,SOX…
640	GO:0050890	cognition	1.07e-09	ADCY1,ADCY3,ADCY8,ADGRB3,ADGRF1,AFF2,APP,ARF4,ASIC1,ATP1A2,ATP8A1,BHLHB9,BRAF,BRINP1,BTBD9,BTG2,C1QL1,CALB1,CAMK2N1,CAMK4,CBR3,CCL11,CCND2,CHD7,CHL1,CHMP2B,CHRNA7,CHST10,CIC,CLN8,CNTN2,CNTNAP2,CREB1,CRTC1,CSMD1,CTNS,CUX2,CYFIP1,DBH,DDHD2,DGCR2,DGKI,DNAAF4,DNAH11,DRD2,DRD5,EIF4EBP2,ELAVL4,EN1,EP300,EPHB2,EPM2A,FOXB1,FOXO6,GATM,GIP,GIT1,GM2A,GPR88,GRIA1,GRIN2A,GRM5,HIF1A,HRH1,HTT,ITGA3,ITGA5,ITGB1,…
641	GO:0050680	negative regulation of epithelial cell proliferation	1.07e-09	A4GNT,ACVRL1,AIMP1,ALOX5,APOH,AQP11,AR,ATOH8,B4GALT1,BMP4,BRCA2,CASK,CAV1,CAV2,CCL2,CD109,CDC73,CDK6,CDKN1C,CDKN2B,CNMD,COL4A3,DAB2IP,DLG1,DRD2,DUSP10,EAF2,FGFR2,FLT1,GATA3,GDF2,GHRL,GKN3,GPC3,HPN,IFT172,IFT57,IFT74,IFT80,IL12B,IL26,IRF6,KLF9,LIMS2,MAGED1,MARVELD3,MCC,MEF2C,MMRN2,NF1,NFIB,NGFR,NR2F2,PAX6,PDX1,PEX2,PHOX2B,PPARD,PRL,PTCH1,PTPRK,PTPRM,RB1,RGCC,ROBO1,SAV1,SFRP1,SFRP2,SNAI2,SOX2,SOX9,…
642	GO:0032956	regulation of actin cytoskeleton organization	1.11e-09	ABL1,ACTN2,ADD1,ADD2,ALMS1,ANKRD23,AP3S2,APOA1,ARAP1,ARF6,ARFGEF1,ARFIP1,ARHGAP18,ARHGAP28,ARHGAP44,ARHGDIB,ARHGEF10,ARHGEF10L,ARHGEF18,ARHGEF19,ARHGEF5,ARPC2,ARPC5,BAG4,BAIAP2L1,BAIAP2L2,BIN1,BMP10,BRAF,BST1,C10H9orf72,CAPZA1,CAPZA2,CAPZB,CARMIL1,CAV3,CCL11,CD2AP,CDC42,CDC42EP1,CDC42EP2,CDC42EP3,CDC42EP4,CDK10,CGNL1,CORO1A,CORO2B,COTL1,CSF1R,CSF3,CTTN,CYFIP1,CYFIP2,DAAM2,DAPK3,DBNL,DLC1,DLG1,DMT…
643	GO:0097485	neuron projection guidance	1.11e-09	ALCAM,APP,ARHGEF25,ARTN,ARX,ATOH1,B3GNT2,BCL11B,BMP7,BMPR1B,BMPR2,BOC,BSG,CDH4,CHL1,CNTN1,CNTN2,CNTN4,CNTN5,CNTN6,CRMP1,CSF1R,CXCL12,DAG1,DCC,DPYSL2,DPYSL5,DRAXIN,DRGX,DSCAM,DSCAML1,ECE1,EDN1,EDNRA,EFNA2,EFNA3,EFNA5,EFNB1,EFNB2,EMB,ENAH,EPHA1,EPHA2,EPHA3,EPHA4,EPHA7,EPHB1,EPHB2,EPHB3,EPHB4,EPHB6,ERBB2,ETV1,EVX1,EXT1,FEZF1,FLRT2,FOXD1,FZD3,GAP43,GATA3,GBX1,GBX2,GDF7,GDNF,GLI2,GLI3,HOXA2,IGSF9,ISL1…
644	GO:0051051	negative regulation of transport	1.11e-09	ABCG5,ABCG8,ACTN2,ACVR1C,ADA,ADIPOQ,ADORA1,ADRA2A,ADTRP,ANGPT1,ANKRD13A,ANKRD13D,ANKRD27,ANXA1,ANXA2,APOC3,APOD,APPL2,ARFIP1,ARHGAP1,ARHGAP8,ASIC1,ATG3,ATG5,BAG4,BARD1,BCL2,BCR,BEST3,BIN1,BRAF,C9H11orf65,CASQ2,CAV1,CAV3,CCR2,CD200,CD84,CHGA,CHP1,CNN2,CORO1A,CRBN,CRHBP,CRHR1,CRY1,CRY2,CRYAB,CSK,CTTNBP2NL,DMTN,DRD2,DRD3,DYSF,EGF,ENPP1,EPHA3,EPHB2,EPO,ERBB3,F2R,FAM107A,FERMT1,FKBP1B,FOXF1,FRMD4A,GAB…
645	GO:0061458	reproductive system development	1.13e-09	ACE,ACVR2A,ADAMTS1,ADGRG1,ANXA1,AR,ARID4A,ARID5B,ASB1,ASH1L,ATM,ATN1,ATRX,AXL,BCL2,BCL2L11,BMP15,BMP4,BMP6,BMP7,BMPR1B,BRCA2,BRIP1,C3,CCDC182,CEBPB,CHD7,CRKL,CSMD1,CTNNB1,DHH,DHX37,DLG1,DMC1,DMRT1,DMRTA1,DNAJC19,EAF2,EIF2B2,EIF2B4,EIF2B5,ESR1,FANCA,FANCG,FEM1B,FGF8,FGF9,FOXC1,FOXF2,FOXO3,FSHB,FSHR,FST,GAS2,GATA3,GATA4,GATA6,GDF7,GDF9,GLI2,GPR149,HESX1,HNF1A,HOXA10,HOXA13,HOXB13,HSD17B3,HSD17B4,IM…
646	GO:0070302	regulation of stress-activated protein kinase signaling cascade	1.17e-09	AIDA,ANKRD6,APP,ARHGEF2,AXIN1,BMP2,BMP4,CAV3,CCL19,CYLD,DAB2IP,DACT1,DLG1,DNAJA1,DUSP1,DUSP10,DUSP16,DUSP3,EDAR,EGFR,EIF2AK2,EPHB1,EZR,F2RL1,FAS,FGF19,FKTN,FLT4,FOXM1,FOXO1,GADD45A,GADD45B,GADD45G,HAND2,HDAC3,HGF,HIPK2,IGF1R,IL26,ITCH,ITSN1,KLHDC10,KLHL31,LEP,LOC100522011,LTBR,LYN,MAGI3,MAP3K11,MAP3K3,MAP3K4,MAP4K2,MAPK1,MAPK3,MAPK8IP1,MAPKBP1,MARVELD3,MBIP,MDFIC,MECOM,MEN1,MFHAS1,MID1,MINK1,MMP8…
647	GO:0140014	mitotic nuclear division	1.17e-09	ABRAXAS2,AKAP8L,ANAPC15,ANAPC5,ANAPC7,APC,ARHGEF10,ATM,ATRX,AURKB,BAZ1B,BCCIP,BECN1,BMP4,BMP7,BORA,BUB1,BUB1B,BUB3,CAV2,CCNB1,CD28,CDC14B,CDC23,CDC27,CDC42,CDCA2,CDCA5,CDK5RAP2,CDT1,CENPC,CENPE,CENPK,CEP85,CEP97,CHEK1,CHMP1A,CHMP2B,CHMP3,CHMP4A,CHMP4B,CHMP4C,CLASP1,CLASP2,CTDP1,CUL3,DCTN2,DIS3L2,DMRT1,DSN1,DYNC1LI1,EDN1,EGF,EML4,EPGN,EPS8,EREG,ESPL1,FBXO5,FGF8,GEN1,H2AFY,HNRNPU,HOXA13,IK,IL1A,INC…
648	GO:0042552	myelination	1.27e-09	ABCD1,ABCD2,ACER3,ADGRG6,AMIGO1,ARHGEF10,B4GALT5,B4GALT6,BCAS1,CD9,CMTM8,CNTN1,CNTN2,CNTNAP1,CTNNB1,CTSC,DAG1,DEGS1,DLG1,EIF2B2,EIF2B4,EIF2B5,ERBB2,FA2H,FIG4,GALC,HES5,HEXA,HEXB,ITGB4,JAM3,KEL,KIF14,LGI4,MAG,MAL2,MARVELD1,MBP,MPP5,MPZ,MTMR2,MTOR,MYOC,NAB1,NAB2,NCSTN,NDRG1,NFASC,NTRK2,OLIG2,ORMDL1,ORMDL3,PIKFYVE,PLEC,PLLP,PLP1,POU3F1,POU3F2,PPP3R1,PRX,PTN,PTPRZ1,QKI,RCAN3,SERINC5,SH3TC2,SIRT2,SLC8…
649	GO:0007611	learning or memory	1.39e-09	ADCY1,ADCY3,ADCY8,ADGRB3,ADGRF1,AFF2,APP,ARF4,ASIC1,ATP1A2,ATP8A1,BHLHB9,BRAF,BRINP1,BTBD9,BTG2,C1QL1,CALB1,CAMK2N1,CAMK4,CCL11,CCND2,CHRNA7,CHST10,CIC,CLN8,CNTN2,CNTNAP2,CREB1,CRTC1,CSMD1,CTNS,CUX2,DBH,DDHD2,DGKI,DNAAF4,DNAH11,DRD2,DRD5,EIF4EBP2,ELAVL4,EN1,EP300,EPHB2,EPM2A,FOXB1,FOXO6,GATM,GIP,GIT1,GM2A,GPR88,GRIA1,GRIN2A,GRM5,HIF1A,HRH1,HTT,ITGA3,ITGA5,ITGB1,JPH4,KAT2A,KMT2A,KRAS,LDLR,LGMN,LMX…
650	GO:0055123	digestive system development	1.4e-09	ACVR2B,ADA,AGR2,AHI1,ALDH1A2,ALX4,ASCL1,BARX1,BCL2,BMP4,CBFA2T2,CCDC39,CLDN18,CLMP,CRKL,CTNNB1,CXCL8,EDNRB,EPB41L5,EPHB3,EXT1,FAT4,FGF9,FOXE1,FOXF1,FOXF2,FOXL1,GATA4,GATA5,GATA6,GLI2,GLI3,HES1,HIF1A,HIP1R,HLX,HNF1B,IFT172,IHH,KCNQ1,KIT,KLF5,LGR4,MIXL1,MYOCD,NIPBL,NKX2-2,NKX2-3,NKX2-6,NKX3-2,NODAL,OVOL2,PCSK5,PDGFC,PDGFRA,PDX1,PKD1,PKDCC,PRDM1,RARB,RARRES2,RB1,SALL1,SAV1,SFRP1,SFRP2,SFRP5,SHH,SIX2…
651	GO:0046486	glycerolipid metabolic process	1.4e-09	ABCA3,ABHD12B,ABHD2,ABHD3,ABHD4,ABHD6,ACP6,ACSL3,AGK,AGPAT5,AMDHD1,APOA1,APOA4,APOA5,APOB,APOBEC1,APOC3,APOH,ATG14,ATM,AWAT2,BECN1,BPNT1,C3,CAT,CAV1,CAV3,CDIPT,CDS1,CDS2,CEPT1,CERS4,CHKA,CHPT1,CPS1,CRLS1,CSF1R,CWH43,DAGLA,DAGLB,DBI,DDHD2,DGAT2,DGAT2L6,DGKA,DGKB,DGKD,DGKE,DGKG,DGKH,DGKI,DGKK,DGKZ,DPM2,DPM3,EFR3B,ENPP2,ETNK2,FAM126A,FAM126B,FANCG,FAR1,FGGY,FIG4,GK,GPAM,GPAT2,GPAT3,GPAT4,GPCPD1,GPIH…
652	GO:0007411	axon guidance	1.43e-09	ALCAM,APP,ARHGEF25,ARTN,ARX,ATOH1,B3GNT2,BCL11B,BMP7,BMPR1B,BMPR2,BOC,BSG,CDH4,CHL1,CNTN1,CNTN2,CNTN4,CNTN5,CNTN6,CRMP1,CSF1R,CXCL12,DAG1,DCC,DPYSL2,DPYSL5,DRAXIN,DRGX,DSCAM,DSCAML1,ECE1,EDN1,EDNRA,EFNA2,EFNA3,EFNA5,EFNB1,EFNB2,EMB,ENAH,EPHA1,EPHA2,EPHA3,EPHA4,EPHA7,EPHB1,EPHB2,EPHB3,EPHB4,EPHB6,ERBB2,ETV1,EVX1,EXT1,FEZF1,FLRT2,FOXD1,FZD3,GAP43,GATA3,GBX1,GBX2,GDF7,GDNF,GLI2,GLI3,HOXA2,IGSF9,ISL1…
653	GO:0032446	protein modification by small protein conjugation	1.43e-09	ABCB11,ABL1,ADGRB1,AMBRA1,AMER1,AMFR,ANAPC1,ANAPC10,ANAPC13,ANAPC4,ANAPC5,ANAPC7,ANGPT1,ANKIB1,AREL1,ARIH1,ARNT,ARRB1,ARRB2,ARRDC4,ASB1,ASB10,ASB11,ASB12,ASB13,ASB15,ASB16,ASB18,ASB2,ASB3,ASB4,ASB5,ASB6,ASB9,ATG10,ATG3,ATG5,ATXN7L3,AXIN1,BARD1,BCL2,BCOR,BFAR,BIRC6,BMI1,BRAP,BRCA1,BSPRY,BTRC,BUB1B,BUB3,C1H18orf25,CACHD1,CALML4,CAND2,CAPN3,CAV1,CBL,CBLB,CCNF,CDC16,CDC20B,CDC23,CDC27,CDC34,CDC42,CDC…
654	GO:0008217	regulation of blood pressure	1.44e-09	ABCC9,ACE,ACE2,ACTA2,ACVRL1,ADIPOQ,ADM,ADORA1,ADRA1A,ADRA1B,ADRB1,ADRB2,ADRB3,AGT,AGTR1,AGTRAP,ANPEP,AR,ARHGAP42,ATP1A1,ATP1A2,ATP2B1,ATP6AP2,AVPR1B,BMPR2,CARTPT,CD34,CHRNA7,COL1A2,CORIN,CORO2B,DRD2,DRD5,ECE1,EDN1,EDN2,EDNRA,EDNRB,EMP2,ERAP1,ERAP2,EXT1,F2R,F2RL1,FSHR,GCH1,GLP1R,GNA13,GPR37L1,GRIP2,KCNK6,KCNQ1,LNPEP,LOC100515049,LRP5,LVRN,MECP2,MKKS,NAV2,NCALD,NDST2,NOS1,NOX1,NPPA,NPR1,NPR3,NPY,NP…
655	GO:0034655	nucleobase-containing compound catabolic process	1.49e-09	A1CF,ABCD1,ACOT7,ADA,AGO2,AICDA,AIFM1,ALKBH5,ANGEL2,APAF1,APOBEC1,APOBEC2,ATM,AXIN2,BTG2,CALCR,CARHSP1,CASC3,CDA,CDADC1,CNOT1,CNOT10,CNOT11,CNOT6,CNOT6L,CNOT8,CNOT9,CNP,CPEB3,CSDC2,CSDE1,CTIF,DAZL,DCP1A,DCP1B,DCPS,DCTPP1,DDX49,DERA,DFFA,DHX36,DHX9,DIS3L,DIS3L2,DKC1,DNA2,DNASE1,DNASE1L3,DPYD,DPYS,DUT,EDC3,EIF3E,EIF4A3,ELAVL4,ENPP1,ENPP3,ENTPD1,ENTPD7,EXOG,EXOSC1,EXOSC10,EXOSC2,EXOSC3,EXOSC8,FASTK,…
656	GO:0016358	dendrite development	1.65e-09	ABI1,ADGRB3,ANKRD27,APP,ARF4,ARF6,ARHGAP44,ASAP1,BBS1,BCL11A,BHLHB9,BMP5,BMP7,BTBD3,C13H21orf91,CAMK1D,CAMK2A,CAMSAP2,CAPRIN1,CD3E,CDC42,CDKL3,CDKL5,CHRNA7,CRKL,CSMD3,CTNND2,CUX2,DAB2IP,DBN1,DBNL,DCDC2,DCLK1,DCX,DGKG,DLG4,DLG5,DPYSL5,DSCAM,DTNBP1,ELAVL4,EPHA4,EPHB1,EPHB2,EPHB3,FBXW8,FMR1,FOXO6,FSTL4,FYN,GHRL,GORASP1,GPR37,GRIN3A,GRIP1,HDAC6,HECW1,HPRT1,IGSF9,ITGB1,KIAA0319,KLF7,KLHL1,LAMC2,LLPH,L…
657	GO:0031214	biomineral tissue development	1.8e-09	ACVR1,ACVR2A,ACVR2B,ADRB2,ALOX5,AMBN,AMTN,ANKH,ANO6,ATF4,ATP2B1,ATRAID,AXIN2,BCOR,BMP2,BMP2K,BMP4,BMP6,BMP7,BMPR1A,BMPR1B,BMPR2,CCR1,CEBPB,CER1,CFTR,CLEC3B,CNNM4,COL1A1,COL1A2,COMP,DDR2,DMP1,ECM1,ENAM,ENPP1,FAM20A,FAM20C,FBN2,FBXO5,FGF23,GPC3,GREM1,HEY2,HIF1A,IBSP,IFT80,ITGB6,KLF10,LGR4,MATN1,MEPE,MGP,MMP13,NBR1,NECTIN1,NELL1,NOTUM,OC90,OSR1,OSR2,OTOL1,P2RX7,PHEX,PHOSPHO1,PKDCC,PPARA,PTH,PTH1R,PT…
658	GO:0043542	endothelial cell migration	1.84e-09	ABL1,ACVRL1,ADAM17,ADGRA2,ADGRB1,ADTRP,AGT,AKT3,AMOT,ANGPT1,ANGPT2,ANGPT4,ANXA1,APOA1,APOH,ATOH8,ATP2B4,BCAR1,BMP10,BMP4,BMPER,BMPR2,CARD10,CCBE1,CDH13,CDH5,CLEC14A,DAB2IP,DCN,DPP4,EDN2,EFNB2,EGF,EGR3,EMP2,EPHA2,EPHB4,ETS1,FAP,FBXW7,FGF1,FGF16,FGF18,FGF4,FGFBP1,FGFR1,FLT4,FOXP1,FSTL1,GADD45A,GATA2,GATA3,GDF2,GPI,GPLD1,GREM1,HDAC5,HDAC7,HIF1A,HRG,ITGB1,ITGB3,JCAD,JUP,KDR,KLF4,LGALS12,LGMN,LOC10051…
659	GO:0051403	stress-activated MAPK cascade	1.86e-09	AIDA,ANKRD6,APP,ARHGEF2,AXIN1,BMP2,BMP4,CAV3,CCL19,CYLD,DAB2IP,DACT1,DLG1,DNAJA1,DUSP1,DUSP10,DUSP16,DUSP3,EDAR,EGFR,EIF2AK2,EPHB1,EZR,F2RL1,FAS,FGF19,FKTN,FLT4,FOXM1,FOXO1,GADD45A,GADD45B,GADD45G,HACD3,HAND2,HDAC3,HGF,HIPK2,IGF1R,IL26,ITCH,ITSN1,KLHDC10,KLHL31,LEP,LOC100522011,LRRK2,LTBR,MAGI3,MAP2K3,MAP2K4,MAP2K6,MAP3K11,MAP3K13,MAP3K20,MAP3K3,MAP3K4,MAP3K7,MAP4K2,MAPK1,MAPK10,MAPK3,MAPK8,MAPK8…
660	GO:2001234	negative regulation of apoptotic signaling pathway	1.86e-09	AATF,ACAA2,ACKR3,ACVR1,AR,ARMC10,ASAH2,ATAD5,AVP,BCL2,BCL2L10,BDKRB2,BIRC6,BMI1,BMP4,BRCA1,CD44,CFLAR,COL2A1,CSF2,CTH,CTNNA1,CTNNB1,CTTN,CXCL12,DDX3X,DNAJA1,ENO1,EPO,EYA1,EYA2,EYA3,EYA4,FAIM2,FGB,FGG,FIGNL1,FXN,GCLM,GDNF,GHITM,GSK3B,HDAC1,HGF,HIF1A,HTT,HYOU1,IFI6,IGBP1,IL19,IL7,IL9,ING2,ITGA6,ITGAV,ITPRIP,IVNS1ABP,KDM1A,LGALS3,LMNA,LOC100521447,LOC100523672,LRRK2,MAPK7,MAPK8IP1,MCL1,MDM2,MIF,MMP9…
661	GO:0016567	protein ubiquitination	1.87e-09	ABCB11,ABL1,ADGRB1,AMBRA1,AMER1,AMFR,ANAPC1,ANAPC10,ANAPC13,ANAPC4,ANAPC5,ANAPC7,ANGPT1,ANKIB1,AREL1,ARIH1,ARRB1,ARRB2,ARRDC4,ASB1,ASB10,ASB11,ASB12,ASB13,ASB15,ASB16,ASB18,ASB2,ASB3,ASB4,ASB5,ASB6,ASB9,ATG3,ATG5,ATXN7L3,AXIN1,BARD1,BCL2,BCOR,BFAR,BIRC6,BMI1,BRAP,BRCA1,BSPRY,BTRC,BUB1B,BUB3,C1H18orf25,CACHD1,CAND2,CAV1,CBL,CBLB,CCNF,CDC16,CDC20B,CDC23,CDC27,CDC34,CDC42,CDC73,CDK5RAP3,CDS1,CHPT1,C…
662	GO:0032943	mononuclear cell proliferation	1.87e-09	ABL1,ADA,AHR,ANXA1,ARG1,ARG2,ARMC5,ATAD5,ATM,BCL2,BCL6,BLK,BMI1,BMP4,BTK,CARD11,CASP3,CBLB,CCND3,CCR2,CD180,CD19,CD22,CD274,CD276,CD28,CD38,CD3E,CD40LG,CD6,CD80,CD81,CD86,CEBPB,CLCF1,CLEC4G,CORO1A,CRTAM,CSF1,CTLA4,CTNNB1,CTPS1,DLG1,DLG5,DNAJA3,DOCK2,DOCK8,EFNB1,ELF4,EMP2,EPHB2,EPHB6,ERBB2,FADD,FKBP1B,FOXJ1,FOXP3,FYN,GPAM,GPNMB,HAVCR2,HES1,HHLA2,HPRT1,IDO1,IFN-ALPHA-13,IFN-ALPHA-15,IFN-ALPHA-4,IFN…
663	GO:0032869	cellular response to insulin stimulus	1.91e-09	ADIPOQ,APC,ATP2B1,BAIAP2L1,BCAR3,C2CD5,CAV2,CCND3,COMMD6,CPEB2,CSRP3,DENND4C,DNAI1,ECHDC3,EIF4EBP2,ENPP1,ERFE,FER,FOXO1,FOXO4,GHRHR,GHSR,GKAP1,GOT1,GPLD1,GRB10,GRB14,GRB2,GSK3B,INHBB,INPP5K,INSR,INSRR,IRS1,IRS2,IRS4,KANK1,KAT2B,KL,LEP,LOC100511937,LOC100522569,LOC106504546,LPIN1,LPIN3,MSTN,MYO1C,NCL,NCOA5,NDEL1,NR1H4,NUCKS1,OGT,OTOP1,PARP1,PCK1,PCK2,PCSK9,PDK2,PDK4,PDPK1,PHIP,PID1,PIK3R1,PIP4K2A,…
664	GO:0042886	amide transport	2.03e-09	ABCA1,ABCA12,ABCB1,ABCB4,ABCB9,ACVR1C,ACVR2B,ADCY5,ADCY8,ADCYAP1,ADRA2A,ALOX5,ANO1,ANXA1,AQP1,AQP10,AQP7,AQP9,ARHGEF7,BAD,BLK,BRSK2,C2CD2L,C7H6orf125,CCDC186,CDH17,CDK16,CFTR,CHD7,CLOCK,CPLX1,CRH,CRHBP,CRHR1,DRD2,EDN1,EFNA5,FAM107A,FAM3B,FFAR2,FGB,FGG,FKBP1B,GCG,GCK,GHRH,GHRHR,GHRL,GHSR,GIP,GLTPD2,GPR119,GPR68,HADH,HIF1A,HMGN3,HNF1A,HNF1B,HTR2C,ICA1,IFNG,IL6,ILDR1,ILDR2,INHBB,IRS1,IRS2,KCNB1,KCNJ…
665	GO:0005996	monosaccharide metabolic process	2.22e-09	ACAA2,ACACB,ACER3,ADIPOQ,AKR1A1,AKR1B1,ALDOB,APOD,ARPP19,ATF3,ATF4,B4GALT1,BAD,BCKDK,BRAT1,C1QTNF1,C1QTNF3,CDS1,CEPT1,CHST1,CHST15,CRY1,DDB1,DYRK2,ENO1,ENO3,EP300,EPM2AIP1,ERFE,FBP1,FGGY,FOXK1,FOXO1,FPGT,G6PC3,GALK1,GALM,GCG,GCK,GCKR,GPAT3,GPAT4,GPI,GULO,H6PD,HK1,HK2,IGF2,IGFBP3,IGFBP4,INSR,IRS1,IRS2,KAT2A,KAT2B,KBTBD2,KCNJ11,KCNQ1,LEP,LEPR,LOC100152209,LOC106504546,LRP5,MAN2A1,MAN2A2,MAN2B1,MAN2…
666	GO:0031667	response to nutrient levels	2.27e-09	ACACB,ACVR1C,ADRB1,ADRB2,ADRB3,ALB,AOC1,ASL,ASNS,ATF3,ATF4,ATG14,ATG5,ATN1,BCAS3,BCKDHB,BCL2,BECN1,BMPR2,BMT2,CARTPT,CDKN2B,CHRNA7,CLEC16A,CNTN2,CYP24A1,DAP,DAPL1,DCPS,DNAJC15,EIF2AK1,EIF2AK2,EIF2AK3,EIF2AK4,EIF2S1,EIF4G1,FAS,FES,FNIP1,FOXK1,FOXO1,FOXO3,GABARAPL1,GABARAPL2,GAS2L1,GAST,GBA,GCN1,GDF3,GHRH,GHRL,GHSR,HSPA5,HTR2C,HTR4,INHBB,ITFG2,JMY,KAT5,KIAA1324,KLF10,KRT20,KYNU,LAMP2,LARP1,LDLR,LEP…
667	GO:0043161	proteasome-mediated ubiquitin-dependent protein catabolic process	2.59e-09	AMFR,ANAPC1,ANAPC10,ANAPC4,ANAPC5,ANAPC7,ANKIB1,ANKZF1,APPBP2,ARAF,ARIH1,ARMC8,ARRB1,ARRB2,ASB2,ASCC2,ASCC3,ATXN3,AXIN1,AXIN2,BCAP31,BFAR,BTRC,CACHD1,CALR3,CAV1,CBFA2T3,CCDC47,CCNF,CDC23,CDC27,CDC34,CLGN,CLOCK,CRBN,CSNK1A1,CSNK1D,CTNNB1,CUL1,CUL2,CUL3,CUL4B,CUL5,DAB2,DCAF11,DDB1,DERL1,DESI1,DET1,DNAJB12,DNAJB14,DNAJB2,DNAJB9,DNAJC10,DNAJC18,DTL,EDEM2,EDEM3,EIF3H,EPM2A,ERLIN2,FAF1,FBXL13,FBXL15,FB…
668	GO:1901342	regulation of vasculature development	2.59e-09	ABL1,ACVRL1,ADAM10,ADAMTS1,ADGRA2,ADGRB1,ADGRB3,ADM,AGGF1,AGO2,AKT3,ALOX5,AMOT,ANGPT2,ANGPT4,APOH,AQP1,ATP2B4,BMPER,BRCA1,C3,C5,CCBE1,CCL11,CCR2,CD34,CDH5,CHI3L1,CLDN5,CNMD,COL4A2,COL4A3,CREB3L1,CTNNB1,CXCL8,DAB2IP,DCN,ECM1,ECSCR,EFNA3,EMILIN2,EMP2,ENG,ENPP2,EPHA1,EPHA2,EPN2,ETS1,F3,FASLG,FGF1,FGF18,FLT1,FOXC1,FOXO4,GAB1,GATA2,GATA6,GDF2,GREM1,GTF2I,HIF1A,HIPK2,HK2,HRG,IL10,IL1A,ISL1,ISM1,ITGA5,I…
669	GO:0016042	lipid catabolic process	2.63e-09	ABCB11,ABCD1,ABCD2,ABCD3,ABCD4,ABHD12B,ABHD2,ABHD3,ABHD6,ACACB,ACAD10,ACADL,ACAT2,ACER1,ACER2,ACER3,ACOT7,ACOT8,ACOX1,ACOX2,ACOX3,ACOXL,ADIPOQ,ADRA2A,ADTRP,AIG1,AKR1D1,ALDH1L2,AOAH,APOA1,APOA4,APOA5,APOB,APOC3,ASAH1,ASAH2,AUH,BCO1,BCO2,BDH2,CPS1,CPT1A,CPT2,CRABP1,CRAT,CROT,CRTC3,CYP24A1,CYP26A1,CYP27A1,CYP39A1,CYP7A1,DAGLA,DAGLB,DDHD2,DECR1,DECR2,E4F1,ECH1,ECHDC1,ECHDC2,ECHS1,EHHADH,ENPP2,ENPP6,E…
670	GO:0032872	regulation of stress-activated MAPK cascade	2.63e-09	AIDA,ANKRD6,APP,ARHGEF2,AXIN1,BMP2,BMP4,CAV3,CCL19,CYLD,DAB2IP,DACT1,DLG1,DNAJA1,DUSP1,DUSP10,DUSP16,DUSP3,EDAR,EGFR,EIF2AK2,EPHB1,EZR,F2RL1,FAS,FGF19,FKTN,FLT4,FOXM1,FOXO1,GADD45A,GADD45B,GADD45G,HAND2,HDAC3,HGF,HIPK2,IGF1R,IL26,ITCH,ITSN1,KLHDC10,KLHL31,LEP,LOC100522011,LTBR,MAGI3,MAP3K11,MAP3K3,MAP3K4,MAP4K2,MAPK1,MAPK3,MAPK8IP1,MAPKBP1,MARVELD3,MBIP,MDFIC,MECOM,MEN1,MFHAS1,MID1,MINK1,MMP8,MTU…
671	GO:0001649	osteoblast differentiation	2.63e-09	ACVR1,ACVR2A,ACVR2B,ADAR,ATF4,ATRAID,AXIN2,BAMBI,BMP2,BMP3,BMP4,BMP6,BMP7,BMPR1A,BMPR1B,BMPR2,CDK6,CEBPA,CEBPB,CEBPD,CHRD,CITED1,CLEC5A,CRIM1,CTHRC1,CTNNB1,CTNNBIP1,CYP24A1,DDR2,DHH,EPHA2,FBN2,FBXO5,FERMT2,FGF23,FGF9,FIGNL1,FZD1,GDF10,GDF2,GDPD2,GLI1,GLI2,GLI3,GLIS1,GNAS,GREM1,GSK3B,HAND2,HDAC4,HDAC7,HOXA2,IFT80,IGFBP3,IGFBP5,IHH,IL6,JAG1,LEF1,LGR4,LIMD1,LRP5,LTF,MAP2K6,MEF2D,MEN1,MYOC,NBR1,NELL1…
672	GO:0099003	vesicle-mediated transport in synapse	2.63e-09	ACTB,ADCY1,ADRA2A,AMPH,AP2B1,AP2M1,AP3B1,APBA1,APBA2,BACE1,BRAF,BSN,BTBD9,CACNB2,CACNB4,CADPS,CADPS2,CALY,CASK,CDH2,CHRM2,CHRNA5,CLCN3,CLSTN1,CNR1,CPLX1,CPLX2,CPLX4,CSPG5,CTBP2,CTNNB1,DENND1A,DGKI,DNAJC5,DNAJC6,DNM1,DNM3,DRD2,DTNBP1,ERC2,FBXL20,FCHO2,GIT1,GRIN3A,GRIP2,GRIPAP1,GSG1L,GSK3B,ITGB3,ITSN2,KIAA1107,LRRK2,NLGN1,NLGN3,NOSTRIN,NUMB,OPHN1,OTOF,P2RX7,PCDH17,PICALM,PLD1,PPP3CB,PPP3R1,PREPL,PR…
673	GO:0006913	nucleocytoplasmic transport	2.63e-09	ABCE1,ABRA,AHCYL1,AKAP8L,ALKBH5,ANGPT1,ANKRD54,APOD,APPL2,ATXN1,AXIN1,BACH2,BAG3,BARD1,BCL3,BMP4,C5H12orf50,CHP1,CITED1,CRY2,CSE1L,CTDSPL2,DDX25,DESI1,DHX9,DMAP1,DNAJC27,DUSP16,E2F3,EFCAB7,EPM2A,FERMT1,FGF9,FYTTD1,GLE1,GLI3,GSK3B,HCLS1,HDAC3,HHEX,HIKESHI,HSPA9,IFNG,IL4,ING1,IPO11,IPO5,IPO8,IPO9,IWS1,JUP,KPNA1,KPNA3,KPNA4,KPNA5,KPNA7,KPNB1,LEP,LMNA,LOC100153087,LRRK2,LSG1,LZTS2,MALT1,MAVS,NCBP2,NC…
674	GO:0051169	nuclear transport	2.63e-09	ABCE1,ABRA,AHCYL1,AKAP8L,ALKBH5,ANGPT1,ANKRD54,APOD,APPL2,ATXN1,AXIN1,BACH2,BAG3,BARD1,BCL3,BMP4,C5H12orf50,CHP1,CITED1,CRY2,CSE1L,CTDSPL2,DDX25,DESI1,DHX9,DMAP1,DNAJC27,DUSP16,E2F3,EFCAB7,EPM2A,FERMT1,FGF9,FYTTD1,GLE1,GLI3,GSK3B,HCLS1,HDAC3,HHEX,HIKESHI,HSPA9,IFNG,IL4,ING1,IPO11,IPO5,IPO8,IPO9,IWS1,JUP,KPNA1,KPNA3,KPNA4,KPNA5,KPNA7,KPNB1,LEP,LMNA,LOC100153087,LRRK2,LSG1,LZTS2,MALT1,MAVS,NCBP2,NC…
675	GO:0009416	response to light stimulus	2.71e-09	ACTR5,AIPL1,APP,AQP1,ATP1A2,ATR,AURKB,BCL2,BCL3,BEST1,BHLHE40,BMF,BRAF,BRCA2,CABP4,CACNA1F,CACNA2D4,CACNB4,CASP3,CAT,CCDC66,CCND1,CHEK1,CRB1,CREBBP,CRTC1,CRY1,CRY2,CTNS,CUL4B,DBH,DCT,DDB1,DDB2,DDHD2,DHX36,DRD2,DTL,EGFR,EIF2S1,EP300,ERCC3,ERCC4,EXT1,FBXL17,FBXL21,FBXL22,FECH,FOXB1,GNB5,GNGT1,GRIN2A,GRM6,HIF1A,HRH1,IL12B,INO80,ITGB1,KDM1A,KMT2A,KRAS,LOC100518330,LOC100523747,LOC494564,MAP3K4,MAP4K3…
676	GO:0048592	eye morphogenesis	2.88e-09	AGTPBP1,AHI1,ALDH1A3,ALPK3,AQP1,AQP5,ATF4,BCAR3,BCL2,BMP4,BMP7,CABP4,CALB1,CCDC180,CDON,COL5A1,COL5A2,COL8A1,COL8A2,CRB1,CRB2,CTNNB1,DSCAM,DZANK1,EPHA2,EPHB1,EPHB2,FASLG,FBN1,FBN2,FJX1,FOXE3,FOXF2,GDF11,GLI3,GNGT1,HCN1,HIF1A,HIPK1,HIPK2,IFT172,IHH,IMPG2,JAG1,KDR,LCTL,LHX1,LOC100523747,LRP5,MAN2A1,MEIS1,MFAP2,MFN2,MFRP,MFSD2A,NECTIN1,NECTIN3,NIPBL,NOTCH2,NR2E3,NTRK2,OBSL1,PALLD,PAX6,PDE6C,PHACTR4,…
677	GO:0043409	negative regulation of MAPK cascade	2.88e-09	ABL1,ADIPOQ,AGT,AIDA,ASH1L,ATF3,BMP2,BMP4,BMP7,CAV1,CAV3,CDK5RAP3,CYLD,DAB2IP,DACT1,DAG1,DLG1,DNAJA1,DUPD1,DUSP1,DUSP10,DUSP13,DUSP16,DUSP2,DUSP3,DUSP4,DUSP5,DUSP6,DUSP7,DUSP8,DUSP9,EPHA4,EPHB2,EZR,F2RL1,FBLN1,FKTN,FOXM1,FOXO1,GBA,GBP1,HDAC3,IGF1R,INPP5K,ITCH,KLHL31,LAX1,LYN,MARVELD3,MECOM,MEN1,NCOR1,NF1,NPPA,P2RX7,PAFAH1B1,PBK,PEBP1,PHB,PPEF2,PRDM15,PRKCD,PSMD10,PTPN1,PTPN22,PTPRJ,PTPRR,RANBP9,R…
678	GO:0001823	mesonephros development	2.88e-09	ADAMTS16,AGT,ARG2,BCL2,BMP2,BMP4,BMP7,BMPER,CALB1,CER1,CRLF1,CTNNB1,CTNNBIP1,DLG1,EYA1,FAT4,FGF1,FGF8,FOXC1,FOXD1,FOXJ1,GATA3,GDF11,GDNF,GLI3,GPC3,GREM1,HES1,HNF1B,HS2ST1,HS3ST3A1,HS3ST3B1,LAMA5,LGR4,LHX1,LZTS2,NOG,NPNT,OSR1,OSR2,PAX2,PKD1,PKD2,PTCH1,RARA,RARB,REN,SFRP1,SHH,SIX1,SIX2,SIX4,SLIT2,SMAD1,SMAD2,SMAD3,SMAD4,SMAD5,SMAD6,SMAD7,SMO,SOX9,SPRY1,TACSTD2,TCF21,WNT1,WNT11,WNT2B,WNT6,WNT9B,WT1,…
679	GO:0006281	DNA repair	2.94e-09	ACTB,ACTL6A,ACTR2,ACTR5,ALKBH1,ALKBH2,AP5S1,AP5Z1,APEX2,APITD1,APLF,APTX,ARID2,ASCC3,ATM,ATR,ATRX,AUNIP,AXIN2,BABAM2,BACH1,BCCIP,BCL7A,BCL7B,BCL7C,BLM,BRCA1,BRCA2,BRIP1,C15H2orf88,C1H14orf39,CACHD1,CDC45,CDC7,CDCA5,CDK9,CEBPG,CETN1,CETN2,CHD1L,CHDH,CHEK1,CUL4B,DCLRE1A,DCLRE1B,DCLRE1C,DDB1,DDB2,DDX1,DDX11,DHX9,DMAP1,DMC1,DNA2,DNTT,DOT1L,DTL,DTX3L,EEPD1,EGFR,EP400,EPC1,EPC2,ERCC3,ERCC4,ERCC6,EXO1,E…
680	GO:0014706	striated muscle tissue development	3.01e-09	ACTC1,ACTN2,ACVR1,ADRA1A,ALDH1A2,ALPK2,ALPK3,ANKRD1,ARID2,ARRB2,ASB2,ATG5,BMP10,BMP2,BMP4,BMP7,BMPR1A,BVES,CAV3,CDC42,CHD7,COL11A1,CREB1,CSRP3,CXADR,DKK1,DSG2,EDN1,EDNRA,ENG,ERBB3,ERBB4,EYA1,EYA2,FGF20,FGF3,FGF8,FGF9,FHOD3,FOXC1,FZD7,GATA5,GATA6,GLI1,GREM1,HDAC3,HEG1,HEY2,HNRNPU,IRX3,ISL1,ITGB1,JARID2,LEF1,LMNA,LRP2,MAML1,MEF2A,MEF2C,MESP1,MTOR,MYH11,MYH7,MYLK2,MYOCD,NEB,NEBL,NKX2-5,NKX2-6,NOG,NO…
681	GO:0050670	regulation of lymphocyte proliferation	3.04e-09	ADA,AHR,ANXA1,ARG1,ARG2,ATAD5,ATM,BCL2,BCL6,BLK,BMI1,BMP4,BTK,CARD11,CASP3,CBLB,CCR2,CD22,CD274,CD276,CD28,CD38,CD3E,CD40LG,CD6,CD80,CD81,CD86,CEBPB,CLCF1,CLEC4G,CORO1A,CRTAM,CTLA4,CTNNB1,DLG1,DLG5,DNAJA3,EFNB1,EPHB2,ERBB2,FADD,FOXJ1,FOXP3,GPAM,GPNMB,HAVCR2,HES1,HHLA2,IDO1,IGFBP2,IHH,IKZF3,IL10,IL12B,IL12RB1,IL15,IL18,IL4I1,IL6,IL7,INPP5D,IRF1,IRS2,ITCH,JAK2,KITLG,LEP,LGALS13,LGALS3,LGALS7,LGALS9…
682	GO:0051259	protein complex oligomerization	3.07e-09	ABCA3,ACACA,ACACB,ALDH1A2,ALDH1A3,ALOX5AP,ALS2,APIP,APPL2,AQP10,AQP11,AQP2,AQP4,AQP5,ATL1,ATL2,ATL3,BLM,C9,CALHM3,CARD11,CBR4,CLDN1,CLYBL,COL1A2,COMP,CPSF7,CRTC1,CRTC3,CRYZ,CTH,CUTC,DNM1L,EHD1,EHD3,EHD4,EVL,FUS,G3BP2,GLRA3,GLS,GSDMD,HCN1,HPRT1,HSD17B10,IKZF4,JMJD6,KCNA1,KCNA10,KCNA2,KCNA3,KCNA4,KCNA5,KCNA6,KCNB1,KCNB2,KCNC1,KCNC2,KCNC3,KCNC4,KCND1,KCND2,KCND3,KCNF1,KCNG1,KCNG2,KCNG3,KCNJ2,KCNRG,K…
683	GO:0042113	B cell activation	3.08e-09	ABL1,ADA,ADGRG3,AHR,AICDA,ATAD5,ATM,ATP11C,BAD,BANK1,BATF,BCL2,BCL3,BCL6,BLK,BMI1,BTK,CARD11,CASP3,CD180,CD19,CD22,CD28,CD38,CD40LG,CD79B,CD81,CDH17,CEBPG,CHRNA7,CLCF1,CMTM7,CTLA4,CTPS1,CXCR5,DCLRE1C,DOCK11,EP300,EPHB2,EXOSC3,EZH2,FNIP1,FOXJ1,FOXP3,HMCES,IFN-ALPHA-13,IFN-ALPHA-15,IFN-ALPHA-4,IFN-ALPHA-9,IFN-ALPHAOMEGA,IFN-DELTA-6,IFN-DELTA-7,IFN-OMEGA-2,IFN-OMEGA-4,IFN-OMEGA-5,IKZF3,IL10,IL2RG,IL…
684	GO:0050953	sensory perception of light stimulus	3.17e-09	ABCA4,ADGRV1,AIPL1,AOC2,ARR3,ATF6,BEST1,CABP2,CABP4,CACNA1F,CACNA2D4,CACNB2,CACNB4,CCDC66,CLN5,CLN6,CLN8,CLRN1,CNGA1,CNGB1,CNGB3,COL11A1,COL1A1,COL2A1,CRB1,CRYBA1,CRYBA2,CRYBB2,CRYBG3,CRYGS,DNAJC19,DRAM2,EPAS1,GJD2,GLRA1,GLRB,GPR179,GRM6,GUCA1B,GUCY2D,IMPG1,IMPG2,LAMB2,LAMC3,LOC100154892,LOC100156107,LOC100519628,LOC100522220,LOC100523672,LOC100523747,LOC494564,LRIT3,LUM,MFRP,MIP,MYO3B,MYO7A,NXNL…
685	GO:0055065	metal ion homeostasis	3.17e-09	ABCB7,ABCC6,ABL1,ACO1,ADCY8,ANKH,ANXA6,AP3B1,APP,ATF4,ATG5,ATP12A,ATP13A1,ATP13A3,ATP13A4,ATP13A5,ATP1A1,ATP1A2,ATP1B1,ATP1B3,ATP2A1,ATP2A3,ATP2B1,ATP2B2,ATP2B3,ATP2B4,ATP2C1,ATP2C2,ATP4A,ATP6V0A2,ATP6V1A,ATP6V1B1,ATP7A,ATP7B,BCAP31,BCL2,BDH2,BMP6,BTBD9,C6H19orf12,CALB1,CALB2,CAPN3,CASQ1,CASQ2,CASR,CAV1,CCDC115,CCDC22,CCDC47,CCL19,CCR1,CCR5,CD19,CDH5,CEMIP,CHD7,CHERP,CNNM1,CNNM2,CNNM3,CNNM4,CORIN…
686	GO:0009914	hormone transport	3.24e-09	ABCA12,ACVR1C,ACVR2B,ADCY5,ADCY8,ADCYAP1,ADRA2A,ALOX5,ANO1,ANXA1,AQP1,ARHGEF7,BAD,BLK,BRSK2,C1QTNF1,C1QTNF3,C2CD2L,C7H6orf125,CCDC186,CCKAR,CDK16,CFTR,CHD7,CLOCK,CPLX1,CREB1,CRH,CRHBP,CRHR1,CRY1,CRY2,DRD2,EDN1,EFNA5,FAM107A,FAM3B,FFAR2,FGB,FGG,FKBP1B,FOXD1,GAL,GALR1,GATA3,GCG,GCK,GHRH,GHRHR,GHRL,GHSR,GIP,GNAS,GPR119,GPR68,HADH,HIF1A,HMGN3,HNF1A,HNF1B,HTR1A,HTR2C,ICA1,IFNG,IL6,ILDR1,ILDR2,INHBA,IN…
687	GO:0031346	positive regulation of cell projection organization	3.24e-09	ABL2,ACTR2,ACTR3,AKIRIN1,ALKAL1,ALKAL2,ANKRD27,ANLN,APC,ARAP1,ARPC2,BDNF,BHLHB9,BMP5,BMP7,BMPR2,BRAF,CAPRIN1,CARMIL1,CBFA2T2,CCP110,CDC42,CDC42EP1,CDC42EP2,CDC42EP3,CDC42EP4,CDH4,CDKL3,CDKL5,CENPJ,CEP120,CEP135,CLRN1,CNTN1,CORO1C,CRABP2,CROCC,CUX2,CYFIP1,DAB2IP,DBN1,DBNL,DEF8,DOCK11,DPYSL3,DSCAM,DYNLL1,DZIP1,EFNA5,ENPP2,EP300,EPHA3,EPS8,EPS8L1,EPS8L2,EPS8L3,F2RL1,FAM98A,FBXO38,FBXW8,FES,FN1,FNBP1…
688	GO:0034599	cellular response to oxidative stress	3.71e-09	ABCD1,ABL1,AIFM2,ALOX5,ANKZF1,ANXA1,APOA4,AQP1,ARNT,ATF4,BCL2,CAT,CCS,CHD6,CHUK,CTNNB1,DAPK1,DIABLO,EDN1,EDNRA,EGFR,EIF2S1,EPAS1,ERMP1,ETV5,EZH2,FABP1,FANCC,FBXW7,FER,FOS,FOXO3,FUT8,FXN,GCH1,GPR37,GPR37L1,GSKIP,GSR,HDAC6,HGF,HIF1A,HTRA2,IL10,IL6,JUN,LANCL1,LOC100519628,LRRK2,MAPK3,MAPK7,MAPK8,MAPK9,MAPKAP1,MCL1,MELK,MET,MMP2,MMP9,MSRA,NCF1,NCOA7,NET1,NFE2L1,NFE2L2,NOX1,NR4A2,OXR1,PARK7,PARP1,PAWR…
689	GO:0044242	cellular lipid catabolic process	3.71e-09	ABCB11,ABCD1,ABCD2,ABCD3,ABCD4,ABHD12B,ABHD2,ABHD3,ABHD6,ACACB,ACAD10,ACADL,ACAT2,ACER1,ACER2,ACER3,ACOT8,ACOX1,ACOX2,ACOX3,ACOXL,ADIPOQ,ADTRP,AIG1,ALDH1L2,AOAH,APOA1,APOA4,APOA5,APOB,APOC3,ASAH1,ASAH2,AUH,BCO1,BCO2,BDH2,CPS1,CPT1A,CPT2,CRABP1,CRAT,CROT,CYP26A1,DAGLA,DAGLB,DDHD2,DECR1,DECR2,E4F1,ECH1,ECHDC1,ECHDC2,ECHS1,EHHADH,ENPP2,ENPP7,ETFA,ETFDH,FAAH,GALC,GBA,GBA2,GLA,GM2A,GPCPD1,GPIHBP1,HACL…
690	GO:0045765	regulation of angiogenesis	4.14e-09	ABL1,ACVRL1,ADAMTS1,ADGRA2,ADGRB1,ADGRB3,ADM,AGGF1,AGO2,AKT3,ALOX5,AMOT,ANGPT2,ANGPT4,APOH,AQP1,ATP2B4,BMPER,BRCA1,C3,C5,CCBE1,CCL11,CCR2,CD34,CDH5,CHI3L1,CLDN5,CNMD,COL4A2,COL4A3,CREB3L1,CTNNB1,CXCL8,DAB2IP,DCN,ECM1,ECSCR,EFNA3,EMILIN2,EMP2,ENG,ENPP2,EPHA1,EPHA2,EPN2,ETS1,F3,FASLG,FGF1,FGF18,FLT1,FOXC1,FOXO4,GAB1,GATA2,GATA6,GDF2,GREM1,GTF2I,HIF1A,HIPK2,HK2,HRG,IL10,IL1A,ISL1,ISM1,ITGA5,ITGB1,IT…
691	GO:0072009	nephron epithelium development	4.38e-09	ADAMTS16,ADIPOQ,AGT,AHI1,AQP1,AQP11,ASXL1,BCL2,BMP2,BMP4,CALB1,CD34,CTNNB1,CTNNBIP1,DLG1,EDNRA,EDNRB,EXT1,EYA1,FAT4,FGF1,FGF8,FOXC1,FOXD1,FOXJ1,GATA3,GDNF,GLI3,GPC3,GREM1,HES1,HES5,HEYL,HNF1B,HS2ST1,HS3ST3A1,HS3ST3B1,IRX1,IRX2,IRX3,JAG1,KLF15,KLHL3,LAMA5,LAMB2,LGR4,LHX1,LZTS2,MYO1E,NOG,NOTCH2,NPHS2,NPNT,OSR1,PAX2,PECAM1,PKD1,PKD2,POU3F3,PROM1,PTCH1,PTPRO,SALL1,SHH,SIX1,SIX2,SIX4,SMAD4,SMO,SOX9,TA…
692	GO:0018210	peptidyl-threonine modification	4.38e-09	ACVR1,APP,AXIN1,AZU1,BCL2,BMP7,CAB39,CAMK2A,CDC42BPA,CDC42BPG,CDK1,CDK10,CEMIP,CHEK1,CHI3L1,CIT,CLK1,CSNK2A2,DMTN,DYRK1A,DYRK2,DYRK3,DYRK4,EGF,EIF4G1,FOXO1,GALNT1,GALNT11,GALNT13,GALNT16,GALNT2,GALNT3,GALNT4,GALNTL6,GCG,GRK2,GSK3B,HIPK1,HIPK2,INPP5K,LMTK2,LRRK2,MAPK8,MTOR,MYLK2,NLK,PDPK1,PPEF2,PRKACA,PRKAG2,PRKCD,PRKD1,PRKDC,RIPK2,ROCK1,ROCK2,RPTOR,SBK1,SIRT2,SMAD7,SPHK1,SPRED1,SPRED2,SPRY2,STK11…
693	GO:0001818	negative regulation of cytokine production	4.57e-09	ABCD1,ABCD2,ACVR2B,ADCY7,ADIPOQ,ANGPT1,ANXA1,ANXA4,APOA1,APOD,ARG1,ARG2,ARRB1,ARRB2,ATG5,ATP2B1,AXL,BANK1,BCL3,BCL6,BPI,BTK,C1QTNF3,CCR7,CD274,CD2AP,CD34,CD83,CD84,CD96,CDH3,CHID1,CHRNA7,CMKLR1,CUEDC2,DHX58,DICER1,EPHA2,EPX,ERBIN,EZR,F2,F2RL1,FN1,FOXJ1,FOXP3,FURIN,GATA3,GATA6,GBA,GBP1,GHRL,GHSR,GIT1,GPNMB,HAVCR2,HDAC7,HGF,HOMER2,HOMER3,IDO1,IFNG,IL10,IL12B,IL1R2,IL1RL1,INHBB,INPP5D,KAT5,KLF4,LAPT…
694	GO:0007043	cell-cell junction assembly	4.57e-09	ACE,ACE2,ACTB,AGT,CAV1,CD9,CDH10,CDH11,CDH12,CDH18,CDH19,CDH2,CDH20,CDH5,CDH6,CDH7,CDH8,CLDN1,CLDN10,CLDN14,CLDN16,CLDN18,CLDN22,CLDN25,CLDN4,CLDN5,CLDN6,CLDN8,CLDN9,CNTNAP1,CNTNAP2,CTNNA1,CTNNB1,CTNND2,DLG1,DLG5,EPHA2,ESAM,F11R,FBF1,FRMPD2,FSCN1,GJA5,GJB6,GPBAR1,GRHL2,HDAC7,HEG1,HIPK1,IKBKB,IL17A,ILDR1,IRX3,JAM3,JUP,MARVELD2,MARVELD3,MPP7,MYO1C,NPHP1,NPHP4,NR1H4,OCLN,PAK2,PARD6B,PECAM1,PKN2,PKP1…
695	GO:0032944	regulation of mononuclear cell proliferation	4.91e-09	ADA,AHR,ANXA1,ARG1,ARG2,ATAD5,ATM,BCL2,BCL6,BLK,BMI1,BMP4,BTK,CARD11,CASP3,CBLB,CCR2,CD22,CD274,CD276,CD28,CD38,CD3E,CD40LG,CD6,CD80,CD81,CD86,CEBPB,CLCF1,CLEC4G,CORO1A,CRTAM,CSF1,CTLA4,CTNNB1,DLG1,DLG5,DNAJA3,EFNB1,EPHB2,ERBB2,FADD,FOXJ1,FOXP3,GPAM,GPNMB,HAVCR2,HES1,HHLA2,IDO1,IGFBP2,IHH,IKZF3,IL10,IL12B,IL12RB1,IL15,IL18,IL4I1,IL6,IL7,INPP5D,IRF1,IRS2,ITCH,JAK2,KITLG,LEP,LGALS13,LGALS3,LGALS7,L…
696	GO:0007265	Ras protein signal transduction	4.92e-09	ABCA1,ABL1,ABRA,ADGRG1,AGTR1,APOA1,APOC3,ARAP3,ARF6,ARFGEF1,ARFGEF2,ARFGEF3,ARHGAP24,ARHGAP42,ARHGAP44,ARHGAP5,ARHGDIB,ARHGEF10,ARHGEF11,ARHGEF12,ARHGEF2,ARHGEF25,ARHGEF28,ARHGEF3,ARRB1,BCL6,BCR,BRAP,CAVIN4,CBL,CCDC125,CDC42EP1,CDC42EP2,CDC42EP3,CDC42EP4,CDC42SE1,CDH13,COL1A2,CSF1,CTNNAL1,CUL3,CYFIP1,CYTH1,CYTH4,DBNL,DENND3,DENND4A,DENND4C,DGKI,DLC1,DNMT1,DOK1,DOK2,ELMO1,EPHB2,EPO,EPS8,EPS8L1,EPS…
697	GO:0016050	vesicle organization	4.98e-09	ABCA1,ACTL9,AGFG1,ALS2,ANKRD27,ANXA1,ANXA2,ANXA8,AP1M1,AP1S2,AP1S3,AP2M1,AP3B1,AQP1,AQP11,ARFGEF2,ARL8B,ASIP,BCL2,BLOC1S4,C2CD5,CADPS,CAV2,CCDC136,CD34,CHMP2B,CHMP3,CHMP4A,CHMP4B,CLCN3,CORO1A,CORO1C,CPLX1,CPLX2,CREB1,CUL3,DLG4,DNM1,DTNBP1,DYSF,EEA1,FAM209B,FAM71F2,FBXO5,FNBP1L,GOSR1,GOSR2,HOOK3,HPS1,HPS4,INSIG1,KCNE1,KIF13A,LAPTM4B,LOC100519098,LOC110257335,MAPK15,MFSD14A,MIA3,MYO7A,P2RX7,PAFAH1B…
698	GO:2000146	negative regulation of cell motility	5.43e-09	ABHD2,ABHD6,ACVR1C,ACVRL1,ADA,ADAM15,ADARB1,ADGRB1,ADGRG1,ADIPOQ,ADORA1,ADORA3,ADTRP,ANGPT2,ANGPT4,APOD,APOH,ARHGDIB,ARID2,ATP2B4,BCL2,BCR,BMP10,BMPR1A,BRAF,BRMS1L,C5,CARD10,CCDC125,CCL2,CCL28,CDH11,CHRD,CLDN5,CLIC4,CNN2,CORO1C,CTNNA1,CXCL12,DAB2IP,DACH1,DAG1,DCN,DLC1,DLG5,DPP4,DRD2,DUSP1,DUSP10,DUSP22,DUSP3,EMILIN2,ENG,EPHA1,EPHA4,EVL,FBLN1,FOXO3,FRMD5,GADD45A,GATA3,GCSAM,GDF2,GPR173,GTPBP4,HDAC…
699	GO:0019637	organophosphate metabolic process	5.5e-09	AASS,ABCA3,ABCC6,ABCD1,ABHD12B,ABHD3,ABHD4,ABHD6,ACAA2,ACACA,ACACB,ACAT2,ACER2,ACER3,ACLY,ACOT11,ACOT7,ACOT8,ACOT9,ACP6,ACSL1,ACSL3,ACSL4,ACSL5,ACSL6,ACSM2B,ACSM4,ACSM5,ACSS2,ADA,ADCY1,ADCY10,ADCY2,ADCY3,ADCY4,ADCY5,ADCY7,ADCY8,ADCY9,ADGRF5,ADK,AGPAT4,AGPS,AK1,AK2,AK3,AK4,AK5,AK6,AK7,AK8,AKR1A1,ALDH1L1,ALDH1L2,ALDOB,ALOX12B,ALOX5,AMDHD1,AMPD1,AMPD3,APOA1,APOA4,APP,ARL2,ATG14,ATIC,ATM,ATP1A2,ATP1B…
700	GO:0050863	regulation of T cell activation	5.53e-09	ABL1,ADA,ADAM8,AMBRA1,ANXA1,AP3B1,ARG1,ARG2,BAD,BCL6,BMI1,BMP4,BRAF,CARD11,CASP3,CAV1,CBLB,CCR2,CCR7,CD274,CD276,CD28,CD3E,CD4,CD40LG,CD47,CD5,CD6,CD80,CD81,CD83,CD86,CEBPB,CLEC4G,CORO1A,CRTAM,CTLA4,CTNNB1,DLG1,DLG5,DNAJA3,DOCK8,DPP4,DROSHA,DUSP10,DUSP3,EFNB1,EGR3,EPHB6,ERBB2,FADD,FANCA,FCHO1,FGL1,FGL2,FOXJ1,FOXN1,FOXO3,FOXP3,GATA3,GLI3,GPAM,GPNMB,HAVCR2,HES1,HHLA2,HLX,ICOS,IDO1,IFNG,IGFBP2,IHH,I…
701	GO:0006260	DNA replication	5.84e-09	ACTL6A,ACTR5,AGPS,AICDA,ANKRD17,APITD1,ATAD5,ATR,ATRX,BAZ1A,BCAR3,BLM,BOD1L1,BRCA2,CCNE2,CDC45,CDC6,CDC7,CDK9,CDT1,CHRAC1,CIZ1,CRYZL1,CTC1,DACH1,DBF4,DBF4B,DDX11,DHX9,DNA2,DNAJA3,DNAJC2,E2F7,E4F1,EGF,EGFR,ENPP7,EREG,ESCO1,ETAA1,FAF1,FAM111A,FAM111B,FANCM,FBXO5,GEN1,GINS2,GINS4,GLI1,GMNC,GMNN,GTPBP4,HELB,INO80,INO80B,INO80C,INO80D,JADE3,KIN,LIG1,LIG3,MCM10,MCM2,MCM3,MCM4,MCM6,MCMBP,MEAF6,METTL4,MG…
702	GO:0002520	immune system development	6.6e-09	ABL1,ACOD1,ADA,ADAR,AICDA,AIRE,ARTN,ASXL1,ATAD5,ATM,BARX1,BATF,BCL11B,BCL2,BCL2L11,BCL3,BCL6,BLK,BRAF,CACNA1C,CACNB4,CBLB,CCNB2,CD248,CD274,CD28,CD3E,CD40LG,CDH17,CDKN2B,CLCF1,CRKL,CTC1,CTNNB1,CTNNBL1,CXCR5,DCLRE1C,EPB42,EPHB3,EXOSC3,FADD,FLVCR1,FOXE1,FOXJ1,FOXL1,FOXN1,FOXP3,GATA3,HAND2,HAVCR2,HES1,HMCES,HOXA3,ICOS,IDO1,IL15,IL2RA,IL7R,ITCH,JARID2,KIAA1841,KMT2A,KMT5B,LEF1,LGALS13,LRP5,LRRC17,LTB…
703	GO:0060993	kidney morphogenesis	7.74e-09	ADAMTS16,AGT,AHI1,ASXL1,BCL2,BMP2,BMP4,BMP7,CALB1,CTNNB1,CTNNBIP1,DLG1,ERBB4,EYA1,FAT4,FGF1,FGF8,FOXD1,FOXJ1,GATA3,GCNT1,GCNT3,GCNT4,GDNF,GLI3,GPC3,GREM1,HES1,HES5,HNF1B,HS2ST1,HS3ST3A1,HS3ST3B1,IRX1,IRX2,IRX3,KLHL3,LAMA5,LGR4,LHX1,LRRK2,LZTS2,NOG,NPNT,OSR1,PAX2,PKD1,PKD2,PPP3CA,PRKX,PTCH1,SALL1,SHH,SIX1,SIX2,SIX4,SMAD4,SMO,SOX9,TACSTD2,TCF21,WNK4,WNT1,WNT11,WNT2B,WNT6,WNT9B,WT1,WWTR1,DCHS1,FGF10…
704	GO:0019318	hexose metabolic process	8.12e-09	ACAA2,ACACB,ACER3,ADIPOQ,AKR1B1,ALDOB,APOD,ARPP19,ATF3,ATF4,B4GALT1,BAD,BCKDK,BRAT1,C1QTNF1,C1QTNF3,CDS1,CEPT1,CHST1,CHST15,CRY1,DDB1,DYRK2,ENO1,ENO3,EP300,EPM2AIP1,ERFE,FBP1,FOXK1,FOXO1,FPGT,G6PC3,GALK1,GALM,GCG,GCK,GCKR,GPAT3,GPAT4,GPI,H6PD,HK1,HK2,IGF2,IGFBP3,IGFBP4,INSR,IRS1,IRS2,KAT2A,KAT2B,KBTBD2,KCNJ11,KCNQ1,LEP,LEPR,LOC106504546,LRP5,MAN2A1,MAN2A2,MAN2B1,MAN2B2,MAN2C1,MLYCD,MPI,NCOA2,NLN,…
705	GO:0035270	endocrine system development	8.73e-09	ANXA1,APOA1,ARID5B,ARMC5,ASCL1,BAD,BMP2,BMP4,BMP5,BMP6,BMPR1A,BRAF,CDH2,CDK6,CLOCK,CREB1,CRH,CRHR1,CRKL,DKK3,DRD2,EDN1,EDNRA,EIF2AK3,FGF8,FOXA2,FOXE1,GATA2,GATA3,GATA6,GCM2,GDF11,GHRH,GHRHR,GIP,GLI1,GLI2,GSX1,HES1,HESX1,HOXA3,HOXD3,IL6R,INSM1,ISL1,MAPK3,MNX1,NEUROD1,NKX2-2,NKX2-5,NKX6-1,NOG,NR0B1,NR3C1,NR5A1,ONECUT1,ONECUT2,OTP,PAX1,PAX4,PAX6,PDGFRA,PDPK1,PDX1,PITX1,POU3F2,RBPJ,RFX3,RFX6,RHEB,SAL…
706	GO:0048639	positive regulation of developmental growth	8.73e-09	ACACB,AGR2,ARX,BCL2,BDNF,BMP10,BMPR1A,BMPR2,CAPN3,CDH4,CDKL5,CHD7,CPNE5,CPNE9,CRABP2,CREB1,CSF1,DBNL,DRD2,DSCAM,EDN1,EFNA5,ERBB4,EZR,FGF8,FGF9,FN1,GATA6,GHR,GHRH,GHRHR,GHSR,GLI1,GPAM,HEY2,HLX,IL7,INSR,ISLR2,ITSN2,LEP,LOC100523747,LPAR3,MAP3K13,MKKS,MUL1,MYOD1,NEDD4L,NIPBL,NRP1,NTN1,PEX5,PLCB1,PLS1,POU3F2,POU4F2,PPARD,PPIB,PRKN,PROX1,RASAL1,RBPJ,RIMS1,RND2,SASH3,SEMA4D,SEMA7A,SLC6A3,SMAD7,SMO,SMUR…
707	GO:0044282	small molecule catabolic process	9.95e-09	AASDHPPT,AASS,ABAT,ABCB11,ABCD1,ABCD2,ABCD3,ABCD4,ABHD2,ABHD3,ACACB,ACAD10,ACADL,ACADSB,ACAT2,ACOT8,ACOX1,ACOX2,ACOX3,ACOXL,ACSF3,ADA,ADH4,ADHFE1,ADIPOQ,ADTRP,AGPS,AGXT2,AICDA,AIG1,AKR1A1,AKR1D1,ALDH1L1,ALDH1L2,ALDH4A1,ALDH5A1,ALDH6A1,ALDOB,AMDHD1,AMDHD2,APOBEC1,APOBEC2,ARG2,ASRGL1,ATP2B4,AUH,BAD,BCKDHB,BDH2,BLMH,BPNT1,CDA,CDADC1,CDS2,CHPT1,CPT1A,CPT2,CRABP1,CRAT,CROT,CRYL1,CYP1A1,CYP24A1,CYP26A1…
708	GO:2001236	regulation of extrinsic apoptotic signaling pathway	1.02e-08	ACVR1,AGT,AR,ATF3,BCL2,BCL2L14,BIRC6,BMP4,BMPR1B,BRCA1,CAV1,CFLAR,COL2A1,CSF2,CTNNA1,CTTN,CYLD,DBH,DDX3X,DEDD2,DEPTOR,EYA1,EYA2,EYA3,EYA4,FADD,FAF1,FAIM2,FEM1B,FGB,FGG,G0S2,GCLM,GDNF,GSK3B,HGF,HTRA2,HTT,IFI6,IL19,IL7,INHBA,ITGA6,ITGAV,ITM2C,ITPRIP,LGALS3,LMNA,LOC100521447,LOC100522011,LOC100523672,LTBR,MAPK7,MCL1,NRP1,PAK2,PAK5,PARK7,PDIA3,PEA15,PELI3,PHIP,PML,PSME3,RB1CC1,RELA,RIPK1,RPS6KB1,SCG2…
709	GO:0006885	regulation of pH	1.02e-08	AQP11,ATP4A,ATP6AP1L,ATP6AP2,ATP6V0A1,ATP6V0A2,ATP6V0A4,ATP6V0D2,ATP6V1B1,ATP6V1B2,BCL2,CA7,CCDC115,CFTR,CHP1,CLIC4,CLN5,CLN6,CXHXorf21,DCK,DMXL1,DMXL2,EDN1,EDNRB,GRN,LACC1,LOC100154179,LOC100154873,LOC100157711,LRRK2,MAPK3,NOX1,PDK2,PDK4,PPT1,RAB20,RAB38,RAB39A,RAB7A,RHCG,SLC11A1,SLC26A3,SLC26A4,SLC26A6,SLC4A1,SLC4A10,SLC4A3,SLC4A5,SLC4A7,SLC4A8,SLC9A1,SLC9A2,SLC9A3,SLC9A4,SLC9A6,SLC9A7,SLC9A9,S…
710	GO:0030010	establishment of cell polarity	1.02e-08	ABL1,ALPK2,AMOT,AMOTL1,AMOTL2,ANKFN1,ARF6,ARFGEF1,BRSK2,CAMSAP3,CCL19,CDC42,CDH5,CDK5RAP2,CENPA,CRB1,CRB2,CRKL,CRTAM,DCTN1,DOCK2,DOCK7,DOCK8,ENKD1,EPHB1,FBF1,FERMT1,FOXF1,FOXJ1,FRMD4A,FRMD4B,FSCN1,GATA3,GPSM2,GSN,HES1,HES5,HTT,INSC,ITGB1,JAM3,KANK1,KAT5,KIF20B,LAMA1,LOC100521659,MAD2L1,MAP1B,MAPRE1,MARK2,MCPH1,MISP,MOS,MSN,MYH9,MYO9A,NDC80,NDE1,NDEL1,NEK3,NSFL1C,NUMA1,OPHN1,PAFAH1B1,PARD3,PAX6,PK…
711	GO:0051222	positive regulation of protein transport	1.04e-08	ABCG1,ACSL3,ADAM9,ADCY8,ANKRD1,ANO1,APBB3,ARF6,ARHGEF5,ATP2C1,BAD,BAG3,BCAP31,BLK,C1QTNF3,C2CD2L,C2CD5,CD2AP,CD81,CEMIP,CEP290,CFTR,CNST,CTDSPL2,DMAP1,DNM1L,EDEM2,EFCAB7,ERBB2,ERGIC3,EXOC1,EZR,F2RL1,FBXW7,FGB,FGG,FRMD4A,FYN,GCG,GCK,GHRL,GLI3,GPR68,GSK3B,HCLS1,HDAC3,HIF1A,ICE1,IER3IP1,IFNG,IL1A,IPO5,IRS2,JUP,KCNB1,KCNN4,KIF20B,LEP,LOC100519808,LOC110257570,LRRC8A,MAVS,MCU,MFF,MPC2,MYO1C,MYOM1,NR1H…
712	GO:0033673	negative regulation of kinase activity	1.07e-08	ABL1,ADAR,ADARB1,ADIPOQ,AGT,AIDA,APC,BMP2,BMP4,BMP7,CAMK2N1,CASP3,CAV1,CAV3,CBL,CDK5RAP3,CDKN1C,CDKN2B,CDKN2C,CEP85,CHORDC1,CORO1C,DAB2IP,DBNDD1,DBNDD2,DEPTOR,DNAJA1,DTNBP1,DUSP1,DUSP10,DUSP16,DUSP22,DUSP7,EPHA1,EPHB2,ERRFI1,FABP4,GADD45A,GADD45B,GBA,GCKR,GNAQ,GSKIP,H2AFY,HEG1,HHEX,HNRNPU,IBTK,IFNG,INPP5K,IRS2,KAT2B,LATS2,LAX1,LOC100522011,LRP5,LRP6,LYN,MEN1,MLLT1,MSTN,MVP,MYOCD,NCAPG2,NPM1,NPPA,…
713	GO:0072164	mesonephric tubule development	1.07e-08	ADAMTS16,AGT,ARG2,BCL2,BMP2,BMP4,BMP7,BMPER,CALB1,CER1,CRLF1,CTNNB1,CTNNBIP1,DLG1,EYA1,FAT4,FGF1,FGF8,FOXC1,FOXD1,FOXJ1,GATA3,GDF11,GDNF,GLI3,GPC3,GREM1,HES1,HNF1B,HS2ST1,HS3ST3A1,HS3ST3B1,LAMA5,LGR4,LHX1,LZTS2,NOG,NPNT,OSR1,PAX2,PKD1,PKD2,PTCH1,RARA,RARB,SFRP1,SHH,SIX1,SIX2,SIX4,SLIT2,SMAD1,SMAD2,SMAD3,SMAD4,SMAD5,SMAD6,SMAD7,SMO,SOX9,SPRY1,TACSTD2,TCF21,WNT1,WNT11,WNT2B,WNT6,WNT9B,WT1,DCHS1,EPC…
714	GO:0072163	mesonephric epithelium development	1.07e-08	ADAMTS16,AGT,ARG2,BCL2,BMP2,BMP4,BMP7,BMPER,CALB1,CER1,CRLF1,CTNNB1,CTNNBIP1,DLG1,EYA1,FAT4,FGF1,FGF8,FOXC1,FOXD1,FOXJ1,GATA3,GDF11,GDNF,GLI3,GPC3,GREM1,HES1,HNF1B,HS2ST1,HS3ST3A1,HS3ST3B1,LAMA5,LGR4,LHX1,LZTS2,NOG,NPNT,OSR1,PAX2,PKD1,PKD2,PTCH1,RARA,RARB,SFRP1,SHH,SIX1,SIX2,SIX4,SLIT2,SMAD1,SMAD2,SMAD3,SMAD4,SMAD5,SMAD6,SMAD7,SMO,SOX9,SPRY1,TACSTD2,TCF21,WNT1,WNT11,WNT2B,WNT6,WNT9B,WT1,DCHS1,EPC…
715	GO:0044262	cellular carbohydrate metabolic process	1.08e-08	ACACB,ADIPOQ,AGL,AOAH,ARPP19,AVPR1B,B3GNT2,B3GNT3,B3GNT6,B4GALT1,B4GALT5,BAD,BCKDK,BPNT1,BRAF,C1QTNF1,C1QTNF3,CBFA2T3,CD244,COQ3,CRY1,DDB1,DDIT4,DYRK2,ENOSF1,ENPP1,EP300,EPM2A,EPM2AIP1,ERFE,EXT1,FBP1,FGGY,FOXK1,FOXO1,GABARAPL1,GALK1,GBE1,GCG,GCK,GCKR,GIT1,GK,GK5,GLB1,GNE,GNPTAB,GNPTG,GOT1,GSK3B,GUSB,GYG1,GYG2,GYS2,HAS1,HDAC4,HK1,HK2,HS2ST1,IDH1,IDH2,IDNK,IGFBP3,IGFBP4,IMPA1,INPP1,INPP5A,INPP5B,IN…
716	GO:1903522	regulation of blood circulation	1.1e-08	ABCC9,ACE2,ADA,ADM,ADRA1A,ADRA1B,ADRA2A,ADRA2B,ADRA2C,ADRB1,AGT,AGTR1,AKAP9,ARHGAP42,ASB3,ATP1A1,ATP1A2,ATP1B1,ATP2B1,ATP2B4,AVPR1B,BIN1,BMP10,BMPR2,BVES,C4H1orf226,CACNA1C,CACNA1D,CACNA2D1,CACNB2,CASQ2,CAV1,CAV3,CHRM2,CHRNA7,CSRP3,CTNNA3,CXADR,DBH,DLG1,DOCK4,DOCK5,DRD2,DSG2,EDN1,EDN2,EDN3,EDNRA,EDNRB,EHD3,EPAS1,F2R,F2RL1,FGB,FGG,FKBP1B,GCH1,GJA5,GNAO1,GRK2,HBEGF,HCN4,HDAC4,HEY2,HRH1,HRH2,HTR1A,I…
717	GO:0032886	regulation of microtubule-based process	1.18e-08	ABL1,AKAP9,ALMS1,APC,ARHGEF2,ARL2,ARMC4,ATF5,ATXN7,BBS1,BICD1,BICD2,BORA,BORCS5,C14H10orf90,CAMSAP2,CAMSAP3,CATSPER1,CCDC39,CCDC65,CCDC84,CCNF,CCR6,CDH5,CDK2AP2,CDK5RAP2,CENPJ,CEP120,CEP295,CEP70,CEP76,CEP97,CFAP20,CFAP206,CFAP43,CFAP45,CHMP1A,CHMP2B,CHMP3,CHMP4A,CHMP4B,CHMP4C,CHORDC1,CKAP5,CLIP1,CLIP3,CLTC,CYLD,DCTN1,DIAPH1,DNAH11,DRC1,DYRK1A,EFCAB1,EFNA5,EPHA3,ERBB2,FES,FSD1,GAS2L1,GAS2L2,GBA2,…
718	GO:0098813	nuclear chromosome segregation	1.26e-08	ABRAXAS2,ACTR2,ACTR3,AKAP8L,ANAPC1,ANAPC15,ANAPC4,ANAPC5,ANAPC7,APC,APITD1,ARHGEF10,ATM,ATRX,AURKB,BAZ1B,BCCIP,BCL7A,BCL7B,BCL7C,BECN1,BRIP1,BUB1,BUB1B,BUB3,C1H14orf39,CCNB1,CCNB2,CCNE2,CDC23,CDC27,CDC42,CDC6,CDCA5,CDK5RAP2,CDT1,CENPC,CENPE,CENPF,CENPK,CENPQ,CEP97,CHMP1A,CHMP2B,CHMP3,CHMP4A,CHMP4B,CHMP4C,CLASP1,CLASP2,CUL3,DCTN2,DIS3L2,DMC1,DSN1,DYNC1LI1,EML4,ERCC4,ESPL1,FAM83D,FANCM,FBXO5,GEM,GE…
719	GO:0090257	regulation of muscle system process	1.32e-08	ACE2,ADA,ADRA1A,ADRA1B,ADRA2A,ADRA2B,ADRA2C,ADRB2,AKAP9,ANXA6,ARHGAP42,ASB3,ATP1A1,ATP1A2,ATP1B1,ATP2A1,ATP2B1,ATP2B4,BECN1,BIN1,BMP10,CACNA1C,CASQ1,CASQ2,CAV1,CAV3,CHRM2,CHRM3,CTNNA3,CTTN,DLG1,DOCK4,DOCK5,DSG2,EDN1,EDN2,EHD3,ENO1,F2R,FBXO32,FKBP1B,FOXO3,GATA5,GJA5,GRK2,GTF2IRD1,HAND2,HCN4,HDAC4,IGFBP5,JUP,KCNJ2,KCNMA1,KCNQ1,LMCD1,LMNA,LOC100620992,LOC102164667,MEF2A,MTPN,MYH7,MYLK2,MYMK,MYOCD,MY…
720	GO:0007601	visual perception	1.35e-08	ABCA4,AIPL1,AOC2,ARR3,ATF6,BEST1,CABP2,CABP4,CACNA1F,CACNA2D4,CACNB2,CACNB4,CCDC66,CLN5,CLN6,CLN8,CNGA1,CNGB1,CNGB3,COL11A1,COL1A1,COL2A1,CRB1,CRYBA1,CRYBA2,CRYBB2,CRYBG3,CRYGS,DNAJC19,DRAM2,EPAS1,GJD2,GLRA1,GLRB,GPR179,GRM6,GUCA1B,GUCY2D,IMPG1,IMPG2,LAMB2,LAMC3,LOC100154892,LOC100156107,LOC100519628,LOC100522220,LOC100523672,LOC100523747,LOC494564,LRIT3,LUM,MFRP,MIP,MYO3B,MYO7A,NXNL2,NYX,OPA1,OP…
721	GO:0030534	adult behavior	1.35e-08	ABAT,AGRP,AGTPBP1,APP,ARCN1,ARRB2,ASIP,ATP1A2,ATP6V1B1,BBS1,BTBD9,CACNB4,CARTPT,CCND2,CHD7,CHL1,CHRNA5,CHRNA7,CLCN3,CLN8,CNP,CNTN2,CNTNAP2,CRHBP,CRHR1,CSTB,CTNS,DBH,DMBX1,DMRT3,DRD2,DRD3,EN1,EPHA4,EPS8,FGF12,GABRG2,GBX1,GHSR,GIGYF2,GIP,GLRA1,GLRB,HEXA,HIPK2,HOMER1,HOMER2,HOXB8,HTRA2,INPP5F,KLHL1,LEP,LGI4,MECP2,NCSTN,NLGN3,NPC1,NR4A2,NTSR1,OPRM1,OTOG,OXR1,PAFAH1B1,PARK7,PAX5,PBX3,PCDH17,PPT1,PREX2…
722	GO:0060041	retina development in camera-type eye	1.36e-08	ACTL6A,ACVR2B,ACVRL1,AGTPBP1,AHI1,ALPK3,BARHL2,BMPR1B,BMPR2,CABP4,CALB1,CDON,CELF4,CHD7,CLCN2,CLIC4,CLN8,COL4A1,CRB1,CRB2,DCLK2,DCX,DLX1,DLX2,DSCAM,FJX1,GDF11,GNB1,GPM6A,GRM6,HCN1,HES1,HIF1A,HIPK1,HIPK2,IHH,IMPG2,JMJD6,LAMA1,LAMB2,LAMC3,LHX1,LHX2,LOC100523747,LPCAT1,LRP5,MAN2A1,MERTK,MFRP,MFSD2A,NDP,NECTIN1,NECTIN3,NEUROD1,NPHP4,NR2E3,NRP1,NTRK2,OBSL1,PALLD,PAX6,PDE6A,PDE6C,PDGFRA,POU4F2,PROM1,PR…
723	GO:0048738	cardiac muscle tissue development	1.41e-08	ACTC1,ACTN2,ACVR1,ADRA1A,ALDH1A2,ALPK2,ALPK3,ANKRD1,ARID2,ARRB2,ASB2,ATG5,BMP10,BMP2,BMP4,BMP7,BMPR1A,BVES,CAV3,CDC42,CHD7,COL11A1,CREB1,CSRP3,CXADR,DKK1,DSG2,EDN1,EDNRA,ENG,ERBB3,ERBB4,FGF20,FGF3,FGF8,FGF9,FHOD3,FOXC1,FZD7,GATA5,GATA6,GLI1,GREM1,HDAC3,HEG1,HEY2,HNRNPU,IRX3,ISL1,ITGB1,JARID2,LMNA,LRP2,MAML1,MEF2A,MEF2C,MESP1,MTOR,MYH11,MYH7,MYLK2,MYOCD,NEB,NEBL,NKX2-5,NKX2-6,NOG,NOX4,NRAP,NRG1,PD…
724	GO:0002764	immune response-regulating signaling pathway	1.48e-08	ABL1,ADA,ALPK1,ANKRD17,AP3B1,ARRB2,BCAR1,BCL2,BLK,BLNK,BMX,BPIFB1,BRAF,BTK,BTNL9,CACNB4,CARD11,CAV1,CBLB,CCR7,CD14,CD180,CD19,CD22,CD226,CD247,CD276,CD28,CD38,CD3E,CD79B,CD81,CD8A,CHADL,CLEC12B,CLPB,COLEC12,CRKL,CTLA4,CXHXorf21,DAB2IP,DDX3X,DDX58,DDX60,DENND1B,DHX58,DUSP3,EIF2B2,EIF2B3,EIF2B4,EIF2B5,ELF1,ERBIN,ERMAP,ESR1,EZR,F2RL1,FCHO1,FER,FFAR2,FOXP1,FOXP3,FYN,GATA3,GBP1,GCSAM,GCSAML,GFI1,GPLD1…
725	GO:0001657	ureteric bud development	1.48e-08	ADAMTS16,AGT,ARG2,BCL2,BMP2,BMP4,BMP7,BMPER,CALB1,CER1,CRLF1,CTNNB1,CTNNBIP1,DLG1,EYA1,FAT4,FGF1,FGF8,FOXC1,FOXD1,FOXJ1,GATA3,GDF11,GDNF,GLI3,GPC3,GREM1,HES1,HNF1B,HS2ST1,HS3ST3A1,HS3ST3B1,LAMA5,LGR4,LHX1,LZTS2,NOG,NPNT,OSR1,PAX2,PKD2,PTCH1,RARA,RARB,SFRP1,SHH,SIX1,SIX2,SIX4,SLIT2,SMAD1,SMAD2,SMAD3,SMAD4,SMAD5,SMAD6,SMAD7,SMO,SOX9,SPRY1,TACSTD2,TCF21,WNT1,WNT11,WNT2B,WNT6,WNT9B,WT1,DCHS1,EPCAM,FO…
726	GO:0072659	protein localization to plasma membrane	1.48e-08	ABCA12,ACSL3,ACTB,ACTN2,ADIPOQ,AGR2,ANK1,ANK3,AP2M1,AR,ARF6,ARHGAP44,ARHGEF16,ASB3,ATP1B1,ATP2B4,ATP2C1,ATP2C2,BAG4,BBS1,BLZF1,CAV3,CD81,CDH2,CLIP3,CLTC,CNST,CSK,CSRP3,DAB2,DENND4C,DLG1,DPP10,EFR3A,EFR3B,EGFR,EHD1,EHD3,EHD4,EMP2,EPHA2,EPHA3,EPM2A,EXOC5,EZR,F11R,FAM126A,FAM126B,FRMD8,GAK,GBP1,GGA1,GGA3,GOLGA7,GORASP1,GORASP2,GPR158,GPR179,GRIP1,GRIP2,GRIPAP1,IKBKB,INPP5K,ITGA3,ITGB1,JUP,KIF5B,LAMA…
727	GO:0009612	response to mechanical stimulus	1.48e-08	ANKRD1,ANKRD23,AQP1,ATP1A2,BAD,BAG3,BNIP3,CASP2,CASP8,CAV3,CHEK1,CHI3L1,CHRNA10,CHRNA9,CNN2,CNTNAP2,COL11A1,COL1A1,CRADD,CSRP3,ETV1,F11R,FADD,FAS,FOS,FYN,GADD45A,GSN,HTT,IRF1,JUN,JUP,KCNA1,KCNQ1,KIAA0319,KIT,LOC100523747,LRP11,LTBR,MAP2K4,MAP3K1,MAP3K14,MAP3K2,MAPK3,MAPK8,MKKS,NEUROG1,NFKB1,P2RX3,P2RX7,PDE2A,PHF24,PIEZO1,PIEZO2,PIK3CA,PKD1,PKD2,PKD2L1,PKD2L2,PLEC,PPL,PTGER4,PTN,PTPRQ,RELA,RIPOR2,…
728	GO:0034248	regulation of amide metabolic process	1.51e-08	ABCG1,ACO1,AGO1,AGO2,AIRE,ALKBH1,APP,BANK1,BARHL2,BCL3,BIN1,BOLL,BTG2,BZW1,BZW2,C7H6orf125,CAPRIN1,CASC3,CASP3,CHRNA7,CNOT1,CNOT10,CNOT11,CNOT6,CNOT6L,CNOT8,CPEB2,CPEB3,CPEB4,CSDE1,CTIF,DAPK1,DAPK3,DAZL,DCP1A,DCP1B,DCPS,DDX25,DDX3X,DDX6,DHX36,DHX9,DIS3L2,DNAJC1,DNAJC3,DPH2,DPH3,DPH5,DPH6,EEF2,EEFSEC,EIF1,EIF2AK1,EIF2AK2,EIF2AK3,EIF2AK4,EIF2S1,EIF3B,EIF3D,EIF3E,EIF3K,EIF4A3,EIF4E,EIF4E2,EIF4EBP1,E…
729	GO:0031532	actin cytoskeleton reorganization	1.52e-08	ABL1,ANTXR1,ANXA1,ARHGDIB,ASB2,ATP2C1,BAIAP2L1,BAIAP2L2,BCAR1,BRSK2,CASS4,CD2AP,CDC42,CDC42BPG,CSF1R,CSF3,CXADR,DAPK3,DMTN,DTNBP1,EFS,EPS8,ESAM,EZR,F11R,FER,FES,FGF7,GAB1,GDPD2,GPR65,GRB2,GSN,HAX1,HCK,HMCN1,INSRR,IQGAP2,KIT,MCU,MINK1,MKLN1,MYH9,NEDD9,NOTCH2,NPHS2,NRP1,NTF3,NTRK3,PARVA,PARVB,PARVG,PHACTR1,PIP5K1A,PLEC,PLEK,PLEK2,PTK7,PTPN1,RALA,RAPGEF3,RHOA,S1PR1,SEMA3E,SIPA1L1,STAP1,SYDE1,TEK,THS…
730	GO:0098542	defense response to other organism	1.67e-08	A2M,ABCC9,ACOD1,ACTR2,ACTR3,ADAM15,ADAM17,ADAM8,ADAMTS5,ADAR,ADGRB1,AICDA,AKAP1,ALPK1,AMCF-II,ANKHD1,ANKRD17,AP1G1,AP3B1,APOA4,AQP1,AQP4,ARG1,ARG2,ARHGEF2,ARL8B,ARMC5,ARRB2,ATG16L1,ATG5,AZU1,BATF,BATF2,BCL2,BCL3,BLK,BNIP3,BNIP3L,BPGM,BPI,BPIFA1,BPIFB1,BPIFB3,C3,C5,C6,C7,C8A,C8B,C9,CADM1,CALCOCO2,CASP1,CAV1,CCL1,CCL14,CCL16,CCL17,CCL19,CCL2,CCL20,CCL5,CD14,CD180,CD2,CD207,CD226,CD96,CDC42,CDC42EP2…
731	GO:0016573	histone acetylation	1.82e-08	ACTB,ACTL6A,ARRB1,ATG5,ATXN7,ATXN7L3,AUTS2,BMI1,BRCA1,BRCA2,BRD1,BRD7,CHEK1,CLOCK,CREBBP,CTCF,DMAP1,EID1,EP300,EP400,EPC1,EPC2,FOXP3,GATA2,GATA3,GLYR1,GTF2B,GTF3C4,HAT1,HCFC1,HNF1A,IRF4,ISL1,IWS1,JADE3,KANSL1,KANSL2,KANSL3,KAT2A,KAT2B,KAT5,KAT6B,KAT8,KMT2A,KMT2E,LDB1,LEF1,LOC100525798,MAP3K7,MBD3,MBIP,MBTD1,MEAF6,MECP2,METTL8,MLLT1,MORF4L2,MRGBP,MSL1,MSL2,MSL3,MYOCD,MYOD1,NAA40,NAA50,NAA60,NCOA1,…
732	GO:0018394	peptidyl-lysine acetylation	1.82e-08	ACTB,ACTL6A,ARRB1,ATG5,ATXN7,ATXN7L3,AUTS2,BLOC1S1,BMI1,BRCA1,BRCA2,BRD1,BRD7,CHEK1,CLOCK,CREBBP,CTCF,DIP2B,DMAP1,EID1,EP300,EP400,EPC1,EPC2,ESCO1,FOXP3,GATA2,GATA3,GLYR1,GTF2B,GTF3C4,HAT1,HCFC1,HNF1A,IRF4,ISL1,IWS1,JADE3,KANSL1,KANSL2,KANSL3,KAT2A,KAT2B,KAT5,KAT6B,KAT8,KLF15,KMT2A,KMT2E,LDB1,LEF1,LOC100525798,MAP3K7,MBD3,MBIP,MBTD1,MEAF6,MECP2,METTL8,MLLT1,MORF4L2,MRGBP,MSL1,MSL2,MSL3,MYOCD,MYOD…
733	GO:0048863	stem cell differentiation	1.84e-08	ACVR1,ALDH1A2,ALX1,ANXA6,BATF,BBS12,BCL2,BMP4,BMP7,BMPR1A,CDC42,CDH2,CDK12,CDK13,CHD2,CORO1C,CTNNB1,DHX36,DMRTA2,DNMT3L,EDN1,EDNRA,EDNRB,EFNB1,EIF2AK2,EPOP,ERBB4,ESR1,EXT1,EZH2,FAM172A,FGF19,FN1,FOXC1,FOXO4,FZD1,GATA6,GBX2,GDNF,GPM6A,GREM1,GSC,GSK3B,HAND2,HES1,HES5,HESX1,HIF1A,HNF1B,HNRNPU,HSPA9,ISL1,ITGB1,JAG1,JARID2,KAT5,KBTBD8,KDM3A,KIT,KITLG,LAMA5,LBH,LIN28A,LOC100525798,LRP6,MAPK3,METTL5,MLL…
734	GO:0051348	negative regulation of transferase activity	1.87e-08	ABL1,ADAR,ADARB1,ADIPOQ,AGT,AIDA,APC,BMP2,BMP4,BMP7,BUB1B,BUB3,CAMK2N1,CASP3,CAV1,CAV3,CBL,CDK5RAP3,CDKN1C,CDKN2B,CDKN2C,CEP85,CHORDC1,CORO1C,DAB2IP,DBNDD1,DBNDD2,DEPTOR,DNAJA1,DTNBP1,DTX3L,DUSP1,DUSP10,DUSP16,DUSP22,DUSP7,EIF4A2,EPHA1,EPHB2,ERRFI1,FABP4,FBXO5,GADD45A,GADD45B,GBA,GCKR,GNAQ,GSKIP,H2AFY,HEG1,HHEX,HNRNPU,IBTK,IFNG,INPP5K,IRS2,KAT2B,LATS2,LAX1,LOC100522011,LRP5,LRP6,LYN,MAD2L1,MAD2L2…
735	GO:0045786	negative regulation of cell cycle	1.92e-08	ABL1,ACVR1,ANAPC15,ANGEL2,APBB2,APC,ATF5,ATM,ATR,ATRX,AURKB,BABAM2,BAZ1B,BCL2,BLM,BMP2,BMP4,BMP7,BRCA1,BRD7,BRINP1,BRINP2,BRINP3,BTG2,BTG3,BTG4,BUB1,BUB1B,BUB3,CASP2,CASP3,CCDC84,CCL2,CCNB1,CCNB2,CCND1,CCNF,CCP110,CDC5L,CDC6,CDC73,CDK1,CDK2AP2,CDK5RAP2,CDK5RAP3,CDK6,CDKN1C,CDKN2B,CDKN2C,CDT1,CEBPA,CHEK1,CHMP4C,CLOCK,CLSPN,CRADD,CRLF3,CRY1,CTDSP2,CTDSPL,CTNNB1,DAB2IP,DACT1,DLG1,DMRT1,DNA2,DOT1L,DT…
736	GO:0110053	regulation of actin filament organization	1.98e-08	ABL1,ACTN2,ADD1,ADD2,ALMS1,AP3S2,APOA1,ARAP1,ARF6,ARFGEF1,ARFIP1,ARHGAP18,ARHGAP28,ARHGEF10,ARHGEF10L,ARHGEF18,ARHGEF5,ARPC2,ARPC5,BAG4,BAIAP2L1,BAIAP2L2,BIN1,BRAF,C10H9orf72,CAPZA1,CAPZA2,CAPZB,CARMIL1,CCL11,CDC42,CDC42EP1,CDC42EP2,CDC42EP3,CDC42EP4,CGNL1,CORO1A,CORO2B,COTL1,CSF3,CTTN,CYFIP1,CYFIP2,DAAM2,DBNL,DLC1,DLG1,DSTN,EPHA1,EPS8,ESAM,EVL,F11R,F2RL1,FAM49B,FCHSD2,FER,FERMT2,FHOD1,FHOD3,FRMD…
737	GO:0030178	negative regulation of Wnt signaling pathway	2.12e-08	ALPK2,AMER1,AMER2,AMFR,ANKRD6,APC,APC2,APCDD1L,AXIN1,AXIN2,BARX1,BICC1,BMP2,CAV1,CCDC88C,CDH2,CSNK1A1,CTHRC1,CTNNB1,CTNNBIP1,CYLD,DAB2,DAB2IP,DACT1,DKK1,DKK2,DKK3,DKK4,DRAXIN,EGR1,FERMT1,FGF9,FOXO3,FRMD8,FRZB,FZD6,GLI1,GLI3,GPC3,GRB10,GREM1,GSC,GSK3B,HDAC1,IFT80,INVS,ISL1,KREMEN1,LATS2,LIMD1,LOC100523244,LOC100524475,LRP4,LZTS2,MAD2L2,MCC,MESP1,MLLT3,NFATC4,NKD1,NLK,NOG,NOTUM,NPHP4,NXN,OTUD5,PRIC…
738	GO:0099504	synaptic vesicle cycle	2.12e-08	ACTB,ADCY1,ADRA2A,AMPH,AP3B1,APBA1,APBA2,BACE1,BRAF,BSN,BTBD9,CACNB2,CACNB4,CADPS,CADPS2,CASK,CDH2,CHRM2,CHRNA5,CLCN3,CNR1,CPLX1,CPLX2,CPLX4,CSPG5,CTBP2,CTNNB1,DENND1A,DGKI,DNAJC5,DNAJC6,DNM1,DNM3,DRD2,DTNBP1,ERC2,FBXL20,FCHO2,GIT1,GRIN3A,GRIPAP1,GSK3B,ITSN2,KIAA1107,LRRK2,NLGN1,NLGN3,NOSTRIN,OPHN1,OTOF,P2RX7,PCDH17,PICALM,PLD1,PPP3CB,PREPL,PRKAR1B,PRKCB,PSEN1,RAB3B,RAP1A,RAP1B,RAPGEF4,RIMS1,RIMS…
739	GO:0046879	hormone secretion	2.17e-08	ABCA12,ACVR1C,ACVR2B,ADCY5,ADCY8,ADCYAP1,ADRA2A,ALOX5,ANO1,ANXA1,AQP1,ARHGEF7,BAD,BLK,BRSK2,C1QTNF1,C1QTNF3,C2CD2L,C7H6orf125,CCDC186,CCKAR,CDK16,CFTR,CHD7,CLOCK,CPLX1,CREB1,CRH,CRHBP,CRHR1,CRY1,CRY2,DRD2,EDN1,EFNA5,FAM107A,FAM3B,FFAR2,FGB,FGG,FKBP1B,FOXD1,GAL,GALR1,GATA3,GCG,GCK,GHRH,GHRHR,GHRL,GHSR,GIP,GNAS,GPR119,GPR68,HADH,HIF1A,HMGN3,HNF1A,HNF1B,HTR1A,HTR2C,ICA1,IFNG,IL6,ILDR1,ILDR2,INHBA,IN…
740	GO:0015833	peptide transport	2.23e-08	ABCA1,ABCA12,ABCB9,ACVR1C,ACVR2B,ADCY5,ADCY8,ADCYAP1,ADRA2A,ALOX5,ANO1,ANXA1,AQP1,ARHGEF7,BAD,BLK,BRSK2,C2CD2L,C7H6orf125,CCDC186,CDH17,CDK16,CFTR,CHD7,CLOCK,CPLX1,CRH,CRHBP,CRHR1,DRD2,EDN1,EFNA5,FAM107A,FAM3B,FFAR2,FGB,FGG,FKBP1B,GCG,GCK,GHRH,GHRHR,GHRL,GHSR,GIP,GPR119,GPR68,HADH,HIF1A,HMGN3,HNF1A,HNF1B,HTR2C,ICA1,IFNG,IL6,ILDR1,ILDR2,INHBB,IRS1,IRS2,KCNB1,KCNJ11,KLF7,LEP,LRP5,LRRC8A,MAFA,MCU,MP…
741	GO:0030072	peptide hormone secretion	2.35e-08	ABCA12,ACVR1C,ACVR2B,ADCY5,ADCY8,ADCYAP1,ADRA2A,ALOX5,ANO1,ANXA1,AQP1,ARHGEF7,BAD,BLK,BRSK2,C2CD2L,C7H6orf125,CCDC186,CDK16,CFTR,CHD7,CLOCK,CPLX1,CRH,CRHBP,CRHR1,DRD2,EDN1,EFNA5,FAM107A,FAM3B,FFAR2,FGB,FGG,FKBP1B,GCG,GCK,GHRH,GHRHR,GHRL,GHSR,GIP,GPR119,GPR68,HADH,HIF1A,HMGN3,HNF1A,HNF1B,HTR2C,ICA1,IFNG,IL6,ILDR1,ILDR2,INHBB,IRS1,IRS2,KCNB1,KCNJ11,KLF7,LEP,LRP5,LRRC8A,MAFA,MCU,MPC2,MTNR1B,NDUFAF2,…
742	GO:1901615	organic hydroxy compound metabolic process	2.36e-08	ABCA1,ABCA5,ABCB11,ABCD3,ABCG1,ACER1,ACER2,ACER3,ADH4,AKR1A1,AKR1B1,AKR1D1,APOA1,APOA4,APOB,APP,ASAH1,ASAH2,ASIP,ATP7A,AVPR1B,AWAT2,BCL2,BMP2,BMP5,BMP6,BPNT1,BTBD9,CAT,CBR4,CD244,CDH3,CEBPA,CFTR,CITED1,CLCN2,CLN6,CLN8,COQ3,CPQ,CTNS,CTSK,CUBN,CYP11A1,CYP1A1,CYP24A1,CYP26A1,CYP27A1,CYP2D25,CYP2R1,CYP39A1,CYP7A1,DBH,DCT,DDC,DEGS2,DHCR7,DHDDS,DHRS3,DHRS9,DIO2,DKK3,DPM2,DPM3,DRD2,EBP,EBPL,EDNRA,EDNRB,…
743	GO:0043524	negative regulation of neuron apoptotic process	2.39e-08	ADAM8,ADNP,ALKBH1,AMBRA1,ANGPT1,AXL,BARHL1,BCL2,BHLHB9,BRAF,CCL2,CCND1,CEBPB,CHL1,CITED1,CLCF1,CLN8,CNTFR,CORO1A,CRLF1,DLX1,DNAJC5,DRAXIN,EN1,EN2,ERBB3,F2R,FAIM2,FGF20,FGF8,FOXB1,FOXQ1,GABRB2,GBA,GDNF,GRIK2,GRN,HDGF,HIF1A,HIPK2,HYOU1,ISL1,JUN,KDR,KIF14,KRAS,LGMN,MAG,MAP2K4,MECP2,MSH2,NDNF,NEFL,NFATC4,NR4A2,NRP1,NTRK1,OXR1,PARK7,PIK3CA,POU4F1,PPARGC1A,PPT1,PRKCI,PRKN,PTPRZ1,RETREG1,RHOA,ROCK1,SEMA…
744	GO:0006473	protein acetylation	2.47e-08	ACTB,ACTL6A,ARNTL,ARRB1,ATG5,ATXN7,ATXN7L3,AUTS2,BLOC1S1,BMI1,BRCA1,BRCA2,BRD1,BRD7,CEP295,CHEK1,CLOCK,CREBBP,CRNKL1,CTCF,DDX3X,DIP2B,DMAP1,EID1,EP300,EP400,EPC1,EPC2,ESCO1,FOXP3,GATA2,GATA3,GLYR1,GTF2B,GTF3C4,HAT1,HCFC1,HNF1A,IRF4,ISL1,IWS1,JADE3,KANSL1,KANSL2,KANSL3,KAT2A,KAT2B,KAT5,KAT6B,KAT8,KLF15,KMT2A,KMT2E,LDB1,LEF1,LOC100518330,LOC100525798,MAP3K7,MBD3,MBIP,MBTD1,MEAF6,MECP2,METTL8,MLLT1,…
745	GO:0043583	ear development	2.47e-08	ADAM10,AHI1,ALDH1A3,ATG5,ATOH1,ATP6V1B1,BCL2,BCL2L11,BCR,BLOC1S5,BMP2,BMP4,BMPER,C1QB,C1QTNF5,CCM2,CEBPA,CEBPD,CHD7,CHRNA10,CHRNA9,CLRN1,CLRN2,COL11A1,COL2A1,CTHRC1,CXCL14,CYTL1,DVL2,ECE1,EDN1,EDNRA,EPHA4,EPHB2,EYA1,FAT4,FGF20,FGF8,FGF9,FOXI1,FREM2,FZD2,FZD3,FZD6,GABRB2,GATA2,GATA3,GBX2,GJB6,GLI2,GLI3,GRHL3,GRXCR2,GSC,HES1,HES5,HESX1,HEY2,HMX2,HMX3,HOXA13,HOXA2,HPCA,IFT27,IFT88,INSIG1,INSIG2,JAG1…
746	GO:0009062	fatty acid catabolic process	2.53e-08	ABCB11,ABCD1,ABCD2,ABCD3,ABCD4,ABHD2,ABHD3,ACACB,ACAD10,ACADL,ACAT2,ACOT8,ACOX1,ACOX2,ACOX3,ACOXL,ADIPOQ,ADTRP,AIG1,ALDH1L2,AUH,BDH2,CPT1A,CPT2,CRAT,CROT,DECR1,DECR2,E4F1,ECH1,ECHDC1,ECHDC2,ECHS1,EHHADH,ETFA,ETFDH,FAAH,HACL1,HADH,HADHA,HAO1,HSD17B10,HSD17B4,ILVBL,IRS1,IRS2,LEP,LONP2,LPIN1,LPIN3,MFSD2A,NUDT19,NUDT7,NUDT8,PCCA,PCK2,PEX2,PEX5,PEX7,PHYH,PPARD,RNPS1,SESN2,SLC25A17,SLC27A2,SLC27A4,TYSN…
747	GO:0008016	regulation of heart contraction	2.58e-08	ABCC9,ACE2,ADA,ADM,ADRA1A,ADRA1B,ADRB1,AGT,AKAP9,ASB3,ATP1A1,ATP1A2,ATP1B1,ATP2B4,BIN1,BMP10,BVES,C4H1orf226,CACNA1C,CACNA1D,CACNA2D1,CACNB2,CASQ2,CAV1,CAV3,CHRM2,CHRNA7,CSRP3,CTNNA3,CXADR,DLG1,DRD2,DSG2,EDN1,EDN2,EDNRA,EDNRB,EHD3,EPAS1,FKBP1B,GCH1,GJA5,GNAO1,GRK2,HBEGF,HCN4,HDAC4,HEY2,IRX3,ISL1,JUP,KCNA5,KCND3,KCNE1,KCNE2,KCNE3,KCNE4,KCNE5,KCNH2,KCNH6,KCNJ2,KCNJ5,KCNN2,KCNQ1,LOC102164667,MDM2,ME…
748	GO:0044843	cell cycle G1/S phase transition	2.74e-08	ACVR1,ADAM17,ADAMTS1,AMBRA1,ANKRD17,ANXA1,APC,APPL2,ATP2B4,BACH1,BCL2,BCL7A,BCL7B,BCL7C,BRD4,BRD7,CACUL1,CASP2,CCL2,CCND1,CCND2,CCND3,CCNE1,CCNE2,CDC73,CDK14,CDK15,CDK16,CDK18,CDK2AP2,CDK5,CDK7,CDKN2B,CDKN2C,CENPJ,CPSF3,CRADD,CRLF3,CRNN,CTDSP2,CTDSPL,CUL4B,DACT1,DDX3X,DLG1,E2F3,E2F4,E2F6,E2F7,EGFR,EIF4E,EIF4G1,EZH2,FAM83D,FBXO31,GIGYF2,GLI1,GPNMB,INHBA,INO80,IQGAP3,ITGB1,KIF14,KLF11,KLF4,KMT2E,LA…
749	GO:0006650	glycerophospholipid metabolic process	2.75e-08	ABCA3,ABHD12B,ABHD3,ABHD4,ABHD6,ACP6,ACSL3,AMDHD1,APOA1,APOA4,ATG14,ATM,BECN1,BPNT1,CDIPT,CDS1,CDS2,CEPT1,CERS4,CHKA,CHPT1,CRLS1,CSF1R,CWH43,DBI,DGKA,DGKD,DGKE,DGKG,DGKH,DGKZ,DPM2,DPM3,EFR3B,ENPP2,ETNK2,FAM126A,FAM126B,FANCG,FAR1,FIG4,GPAM,GPAT4,GPCPD1,GPLD1,HADHA,HDHD5,HTR2A,HTR2C,IMPA1,INPP1,INPP4A,INPP4B,INPP5A,INPP5B,INPP5D,INPP5F,INPP5K,IP6K1,IP6K2,IP6K3,ITPKC,LCLAT1,LDLR,LPCAT1,LPCAT2,MBOAT…
750	GO:0060271	cilium assembly	2.75e-08	ABLIM1,ABLIM3,ACTR2,ACTR3,AHI1,AKAP4,ALPK1,ARL13A,ARL13B,ARL6,ARMC2,ARMC4,ARMC9,ASAP1,ATG3,ATG5,ATP6V1D,ATXN10,B9D1,BBIP1,BBS1,BBS10,BBS9,C1H15orf65,C2CD3,CC2D2A,CCDC113,CCDC13,CCDC28B,CCDC39,CCDC65,CCDC66,CCDC96,CCP110,CDC14B,CDK10,CDKL5,CENPJ,CEP120,CEP126,CEP135,CEP162,CEP164,CEP19,CEP250,CEP290,CEP350,CEP41,CEP70,CEP83,CEP89,CEP97,CFAP157,CFAP161,CFAP20,CFAP206,CFAP221,CFAP43,CFAP44,CFAP46,CF…
751	GO:0006325	chromatin organization	2.8e-08	ACTL6A,ACTR5,ACTR6,AICDA,APLF,APOBEC1,ARID1A,ARID1B,ARID2,ARID4A,ASH1L,ASIP,ATAD2,ATF7IP,ATF7IP2,ATRX,ATXN7L3,AXIN1,BABAM2,BAHD1,BAZ1A,BAZ1B,BCL7A,BCL7B,BCL7C,BMI1,BPTF,BRCA1,BRD4,BRDT,BTAF1,CABIN1,CBX1,CBX3,CBX5,CDYL,CENPP,CENPV,CFDP1,CGGBP1,CHAF1B,CHD1,CHD1L,CHD2,CHD5,CHD6,CHD7,CHD9,CHDH,CHEK1,CHRAC1,CREBZF,CTCF,CTCFL,DDX11,DDX21,DMAP1,DNAJC2,DNMT1,DNMT3A,DNMT3L,DOT1L,DYRK1A,EIF1,EP300,EP400,EP…
752	GO:0046942	carboxylic acid transport	2.81e-08	ABCB11,ABCC11,ABCC2,ABCC6,ABCD3,ACE,ACE2,ANXA1,APBA1,AVPR1B,BDKRB2,CACNB4,CLN8,CTNS,DRD2,DRD3,EPM2A,GFAP,HNF1A,ITGB1,LEP,LOC100156775,LOC100525318,LOC100626505,LOC110255210,LRP2,LRRC8D,MIF,MPC1,MPC1L,MPC2,NMUR2,NOS2,NTRK2,OC90,P2RX7,PLA2G12B,PLA2G2A,PLA2G2C,PLA2G2D,PLA2G4F,PLA2G5,PLA2R1,PNPLA8,PSAP,PSEN1,PTGES,SFXN1,SFXN2,SFXN3,SFXN5,SLC10A1,SLC10A2,SLC10A4,SLC10A7,SLC11A1,SLC13A2,SLC13A3,SLC15A4…
753	GO:0006836	neurotransmitter transport	2.89e-08	ADCY1,ADRA2A,APBA1,APBA2,ASIC1,ATP1A2,BACE1,BRAF,CACNB2,CACNB4,CADPS,CADPS2,CASK,CHRM2,CHRNA5,CLN8,CNR1,CPLX1,CPLX2,CPLX4,CSPG5,CTBP2,DGKI,DRD2,DTNBP1,ERC2,FBXL20,GABRA2,GDNF,GFAP,GIT1,GPM6B,GRIN3A,GSK3B,ITGB1,ITGB3,LIN7A,LRRK2,MCTP1,MCTP2,NLGN1,OTOF,P2RX7,PARK7,PDZD11,PPT1,PREPL,PRKCB,PRKN,PSEN1,RAB3B,RAP1A,RAP1B,RIMS1,RIMS2,RPH3A,SLC17A8,SLC18A1,SLC18A2,SLC18A3,SLC1A2,SLC1A6,SLC1A7,SLC22A1,SLC2…
754	GO:0002790	peptide secretion	3.03e-08	ABCA1,ABCA12,ACVR1C,ACVR2B,ADCY5,ADCY8,ADCYAP1,ADRA2A,ALOX5,ANO1,ANXA1,AQP1,ARHGEF7,BAD,BLK,BRSK2,C2CD2L,C7H6orf125,CCDC186,CDK16,CFTR,CHD7,CLOCK,CPLX1,CRH,CRHBP,CRHR1,DRD2,EDN1,EFNA5,FAM107A,FAM3B,FFAR2,FGB,FGG,FKBP1B,GCG,GCK,GHRH,GHRHR,GHRL,GHSR,GIP,GPR119,GPR68,HADH,HIF1A,HMGN3,HNF1A,HNF1B,HTR2C,ICA1,IFNG,IL6,ILDR1,ILDR2,INHBB,IRS1,IRS2,KCNB1,KCNJ11,KLF7,LEP,LRP5,LRRC8A,MAFA,MCU,MPC2,MTNR1B,ND…
755	GO:0030856	regulation of epithelial cell differentiation	3.09e-08	ABCA12,ACVRL1,ADD1,AHI1,AJAP1,APOLD1,ASCL1,ATOH1,ATOH8,BAD,BMP2,BMP4,BMP6,BMP7,CAV1,CCND1,CD109,CDH5,CLDN5,CTNNB1,ERRFI1,ETV2,ETV4,EZH2,F11R,FAT4,FOXC1,FOXE3,FOXJ1,FOXN1,FST,GATA3,GDF2,GDF3,GDNF,GRHL1,GRHL2,H2AFY,HES1,HES5,HEY2,IKBKB,IL4,JAG1,KLF7,KRAS,KRT36,LHX1,LOC100738475,MAFF,MESP1,MMP9,MYCN,NCOA3,NKX2-2,NKX6-3,NODAL,NUMA1,OSR1,OVOL2,PAX4,PAX6,PLCB1,PRKCH,PRKX,PRLR,PROM1,PTCH1,RFX3,ROCK1,ROC…
756	GO:0043588	skin development	3.17e-08	ABCA12,ACER1,ADAM9,ADAMTS2,ALOX12B,ALOXE3,ALX4,ANXA1,AP3B1,ASAH1,ASH1L,BCL11B,BCL2,BCR,CASP14,CASP3,CD109,CDH3,CERS3,CLDN1,CLDN4,CLIC4,COL1A1,COL1A2,COL3A1,COL5A1,COL5A2,COMP,CTNNB1,DACT2,DKK4,DLX3,DSG4,EDA,EDAR,EPHA2,ERRFI1,ETV4,EXT1,EZH2,FA2H,FERMT1,FGF7,FOSL2,FOXC1,FOXE1,FOXN1,FOXQ1,FST,FZD3,FZD6,GAL,GATA6,GNAS,GORAB,GRHL1,GRHL2,GRHL3,H2AFY,HDAC1,HDAC3,IFT74,IGFBP5,IL18,INHBA,IRF6,ITGA3,ITGA6,…
757	GO:0051054	positive regulation of DNA metabolic process	3.19e-08	ACTB,ACTL6A,ACTR2,APLF,ARID2,ATAD5,ATM,ATRX,AURKB,BABAM2,BAZ1A,BCAR3,BCL7A,BCL7B,BCL7C,BRCA1,CCT6A,CCT8,CD28,CDC7,CDT1,CEBPG,CIZ1,CLCF1,CTC1,CTNNB1,DBF4,DBF4B,DDX11,DHX36,DHX9,DKC1,DMAP1,DNA2,DNMT3L,E2F7,EGF,EGFR,EP400,EPC1,EPC2,EREG,EXOSC3,EYA1,EYA2,EYA3,EYA4,FAF1,FAM168A,FANCB,FBXO4,FGFR4,FOXM1,FUS,GINS2,GINS4,GLI1,GREM1,GRHL2,HELQ,HGF,HMBOX1,HMCES,IL6,INO80,INO80D,KAT5,KLF4,KMT5B,MAD2L2,MAP3K4…
758	GO:0006310	DNA recombination	3.38e-08	ACTB,ACTL6A,ACTR2,AICDA,AP5S1,AP5Z1,APEX2,APITD1,ARID2,ATAD5,ATM,AUNIP,BATF,BCL11B,BCL6,BLM,BRCA1,BRCA2,BRIP1,C1H14orf39,C2H11orf80,CD28,CD40LG,CDC45,CDC7,CHDH,CHEK1,CLCF1,DCLRE1C,DMAP1,DMC1,EP400,EPC1,EPC2,ERCC4,EXO1,EXOSC3,FAN1,FANCB,FANCM,FIGNL1,FOXP3,FUS,GEN1,GINS2,GINS4,H1FOO,HELB,HELQ,HFM1,HMCES,HMGB1,HUS1,INIP,INO80,INTS3,KAT5,KDM1A,KIAA1841,KLHL15,KMT5B,LEF1,LIG1,LIG3,MAD2L2,MBTD1,MCM3,MC…
759	GO:0010959	regulation of metal ion transport	3.68e-08	ABCC9,ABL1,ACTN2,ADRB2,AHCYL1,AKAP6,AKAP9,AMIGO1,ATG5,ATP1B1,ATP2B1,ATP2C2,BCL2,BEST1,BIN1,BPIFA1,CABP2,CABP4,CACNA1D,CACNA2D1,CACNB1,CACNB2,CACNB4,CAPN3,CASK,CASQ1,CASQ2,CASR,CAV1,CAV3,CCL2,CCR1,CD19,CD4,CD63,CD84,CEMIP,CHD7,CHP1,CNTN1,CORO1A,CRACR2A,CRBN,CRHR1,CTNNB1,CXCL9,DHRS7C,DIAPH1,DLG1,DPP10,DPP6,DRD1,DRD2,DRD3,EFHB,EGF,EHD3,EPO,F2,F2R,FGF12,FGF13,FGF14,FKBP1B,FYN,GAL,GALR2,GCG,GCK,GEM,GL…
760	GO:0008544	epidermis development	3.68e-08	ABCA12,ACER1,ADAM9,ALOX12B,ALOXE3,ALX4,ANXA1,AP3B1,ASAH1,ATOH1,ATP2C1,BCL11B,BCL2,BCR,BMP4,CASP14,CASP3,CD109,CDH3,CERS3,CLDN1,CLDN4,CLIC4,CLRN1,CLRN2,CTNNB1,DKK4,DLX3,DSG4,EDA,EDAR,EPHA2,ERCC3,ERRFI1,ETV4,EVPL,EXT1,EZH2,FA2H,FERMT1,FGF20,FGF7,FOSL2,FOXC1,FOXE1,FOXN1,FOXQ1,FST,FZD3,FZD6,GAL,GATA6,GDF3,GLI1,GORAB,GRHL1,GRHL2,GRHL3,GRXCR2,H2AFY,HDAC1,HDAC3,HES1,HES5,HEY2,IFT172,IFT74,IGFBP5,IL18,IN…
761	GO:1903828	negative regulation of protein localization	3.74e-08	ABHD17B,ABHD17C,ACTN2,ACVR1C,ADIPOQ,ADRA2A,ADTRP,ANGPT1,ANKRD13A,AP2M1,APOD,ARF6,ASTN2,BAG4,BARD1,C9H11orf65,CD200,CDT1,CHP1,CLDN18,CLTC,CORO2B,CSK,CTNNA1,DAB2,DCLK1,DMTN,DNAJA1,DRD2,DRD3,F2R,FBXO4,FERMT1,FKBP1B,FRMD4A,GBP1,GDI2,GHRL,H2AFY,IL12B,INHBB,INPP5K,INSIG1,IRS1,KCNB1,KCNJ11,KLF7,LATS2,LEPROT,LRRC15,LRRK2,LYPD1,LZTFL1,LZTS2,MFHAS1,MRAP2,NDFIP1,NDFIP2,NDUFAF2,NEDD4L,NSFL1C,NUMB,OPRM1,PARK7…
762	GO:0043523	regulation of neuron apoptotic process	3.74e-08	ADAM8,ADNP,ALKBH1,AMBRA1,ANGPT1,ASCL1,ATF4,ATM,AXL,BACE1,BARHL1,BCL2,BCL2L11,BHLHB9,BRAF,CCL2,CCND1,CEBPB,CHL1,CITED1,CLCF1,CLN8,CNTFR,CORO1A,CRLF1,CTNNB1,DLX1,DNAJC5,DRAXIN,EN1,EN2,EPHA7,ERBB3,F2R,FAIM2,FBXW7,FGF20,FGF8,FOXB1,FOXO3,FOXQ1,GABRB2,GATA3,GBA,GDNF,GRID2,GRIK2,GRN,HDGF,HIF1A,HIPK2,HYOU1,ISL1,JUN,KDR,KIF14,KRAS,LANCL1,LGMN,MAG,MAP2K4,MCL1,MECP2,MSH2,NDNF,NEFL,NFATC4,NR3C1,NR4A2,NRP1,NT…
763	GO:0031056	regulation of histone modification	3.74e-08	AKAP8L,ARRB1,ATG5,ATRX,AUTS2,BCL6,BCOR,BRCA1,BRD4,BRD7,C7H6orf89,CDK9,CHEK1,CTCF,CTCFL,CTNNB1,EID1,FAM47E,FOXP3,GATA2,GATA3,GCG,GFI1,GLYR1,H2AFY,HCFC1,ING2,ISL1,IWS1,JDP2,KANSL1,KANSL2,KANSL3,KAT2A,KAT8,KDM1A,KDM3A,KDM4B,KIFC1,KMT2A,KMT2E,KPNA7,LMNA,LOC100158040,LOC100525798,LOC100624836,LRRK2,MAPK8,MBIP,MECP2,MTF2,MYB,MYOCD,NCAPG2,NFYB,NIPBL,NNMT,NSD1,NSD3,OGT,OTUB2,PARK7,PAX5,PAXBP1,PAXIP1,PHF1…
764	GO:0050731	positive regulation of peptidyl-tyrosine phosphorylation	3.74e-08	ABI1,ABL1,ACE,ACVR1,ADAM17,ADRA1A,ADRA2A,AGT,ALKAL1,ALKAL2,ANGPT1,ANGPT4,AREG,ARHGEF2,BANK1,BMP6,CASS4,CD3E,CD44,CD80,CD81,CLCF1,CRLF1,CSF1R,CSF2,CSF3,CSPG4,DVL2,EFNA5,EGF,EGFR,ENPP2,EPGN,EPHA4,EPO,ERBB3,ERBB4,EREG,FBXW7,FGF7,FGF8,FGFR3,FYN,GHR,GHRL,GREM1,GRM5,HAX1,HBEGF,HCLS1,HES1,HES5,HGF,HPX,HTR2A,IFNG,IL12B,IL15,IL18,IL34,IL4,IL6,IL6R,ISL1,ITGA5,ITGB3,JAK2,KIT,KITLG,LRP4,LRP8,LRRK1,LYN,MIF,ML…
765	GO:0002062	chondrocyte differentiation	3.81e-08	ACAN,ADAMTS12,ANXA6,AXIN2,BMP2,BMP4,BMPR1A,BMPR1B,BMPR2,CHADL,CHST11,CHSY1,COL11A1,COL27A1,COL2A1,COMP,CREB3L2,CTNNB1,CYTL1,ECM1,EXT1,FGF18,FGF9,GDF6,GLG1,GLI2,GLI3,GREM1,HIF1A,IFT80,IHH,LNPK,MAF,MATN1,MEF2D,MEX3C,NFIB,NKX3-2,NPPC,OSR1,OSR2,PKDCC,PTH1R,PTHLH,PTPN11,RARB,RB1,RFLNA,RFLNB,RUNX1,RUNX2,SERPINH1,SFRP2,SIX2,SLC39A14,SMAD3,SMAD7,SNAI2,SNX19,SOX5,SOX6,SOX9,SULF1,SULF2,TGFBR1,TGFBR2,TRIP11…
766	GO:0006469	negative regulation of protein kinase activity	3.82e-08	ABL1,ADAR,ADARB1,ADIPOQ,AGT,AIDA,APC,BMP2,BMP4,BMP7,CAMK2N1,CASP3,CAV1,CAV3,CBL,CDK5RAP3,CDKN1C,CDKN2B,CDKN2C,CEP85,CHORDC1,CORO1C,DAB2IP,DBNDD1,DBNDD2,DEPTOR,DNAJA1,DTNBP1,DUSP1,DUSP10,DUSP16,DUSP22,DUSP7,EPHA1,EPHB2,ERRFI1,FABP4,GADD45A,GADD45B,GBA,GNAQ,GSKIP,H2AFY,HEG1,HHEX,IBTK,IFNG,INPP5K,KAT2B,LATS2,LAX1,LOC100522011,LRP5,LRP6,LYN,MEN1,MLLT1,MVP,MYOCD,NCAPG2,NPM1,NPPA,NR2F2,P14ARF,PARK7,PDP…
767	GO:0045926	negative regulation of growth	3.82e-08	ACVRL1,ADAM15,ADRB1,ADRB2,ADRB3,BCL2,BCL6,BMP10,BMP4,BMPR2,BRCA1,CDA,CDHR2,CDKL3,CDKN2AIP,CDKN2C,CGRRF1,CRLF3,DCBLD2,DCSTAMP,DDX3X,DIP2B,DNAJB2,DRAXIN,DUSP10,EAF2,ENO1,ENPP1,EPHA7,FBP1,FRZB,FSTL4,GAS2L1,GDF2,GDF9,GNG4,GPC3,HIF1A,HRG,IGFBP5,INHBA,IP6K2,JARID2,KIAA0319,LGMN,MSTN,MSX1,MUL1,MYOZ1,NKD1,NME6,NOG,NRP1,NTN1,OSGIN2,OSTN,P14ARF,PHB,PI16,PML,PPP1R9B,PPT1,PTCH1,PTPRJ,PTPRS,RACK1,RAI1,RB1,RBB…
768	GO:0071773	cellular response to BMP stimulus	3.83e-08	ABL1,ACVR1,ACVR2A,ACVR2B,ACVRL1,ADAMTS12,BAMBI,BMP10,BMP15,BMP2,BMP4,BMP5,BMP6,BMP7,BMP8A,BMP8B,BMPER,BMPR1A,BMPR1B,BMPR2,CDH5,CER1,CHRD,CHRDL1,CHRDL2,COL2A1,COMP,CRB2,CRIM1,CTDSPL2,DLX1,DLX3,DSG4,EGR1,ENG,ETV2,EXT1,FBN1,FBXL15,FKBP8,FOXD1,FST,FSTL1,GATA3,GATA5,GATA6,GDF2,GDF3,GDF6,GDF7,GDF9,GPC3,GREM1,GREM2,HES1,HES5,HEYL,HIPK2,HIVEP1,HOXA13,HTRA1,HTRA3,ITGA3,KCP,KDR,LEF1,LEMD3,LRP2,MAPK3,MSX1,N…
769	GO:0071772	response to BMP	3.83e-08	ABL1,ACVR1,ACVR2A,ACVR2B,ACVRL1,ADAMTS12,BAMBI,BMP10,BMP15,BMP2,BMP4,BMP5,BMP6,BMP7,BMP8A,BMP8B,BMPER,BMPR1A,BMPR1B,BMPR2,CDH5,CER1,CHRD,CHRDL1,CHRDL2,COL2A1,COMP,CRB2,CRIM1,CTDSPL2,DLX1,DLX3,DSG4,EGR1,ENG,ETV2,EXT1,FBN1,FBXL15,FKBP8,FOXD1,FST,FSTL1,GATA3,GATA5,GATA6,GDF2,GDF3,GDF6,GDF7,GDF9,GPC3,GREM1,GREM2,HES1,HES5,HEYL,HIPK2,HIVEP1,HOXA13,HTRA1,HTRA3,ITGA3,KCP,KDR,LEF1,LEMD3,LRP2,MAPK3,MSX1,N…
770	GO:0050708	regulation of protein secretion	3.86e-08	ABCA12,ABCG1,ACVR1C,ADAM9,ADCY5,ADCY8,ADRA2A,ADTRP,ALOX5,ANKRD1,ANO1,APBB3,ARF6,ARFIP1,BAD,BLK,BRSK2,C1QTNF3,C2CD2L,C7H6orf125,CD200,CD2AP,CDK16,CFTR,CLOCK,DNAJC1,DNM1L,DRD2,DRD3,EFNA5,EXOC1,EZR,F2R,F2RL1,FGB,FGG,FKBP1B,FRMD4A,GCG,GCK,GHRL,GIP,GPR68,HADH,HIF1A,HMGN3,ICA1,IER3IP1,IFNG,IL12B,IL1A,IL6,INHBB,IRS1,IRS2,KCNB1,KCNJ11,KCNN4,KLF7,KRT20,LEP,LRP5,LRRC8A,MCU,MPC2,MTNR1B,MYOM1,NDUFAF2,NKX6-1,…
771	GO:0045931	positive regulation of mitotic cell cycle	3.88e-08	ABL1,ADAM17,ADAMTS1,ANAPC5,ANAPC7,ANKRD17,ANXA1,APP,ASNS,BRCA2,BRD4,CCNB1,CCND1,CCND2,CCND3,CDC23,CDC27,CDC7,CDCA5,CDK1,CDT1,CENPJ,CPSF3,CUL3,CUL4B,DBF4B,DDX3X,DTL,DUSP3,EGFR,EIF4E,EIF4G1,FBXO5,HES1,KLHL18,KMT2E,LGMN,LSM11,MDM2,MECP2,MEIS2,MTA3,MTBP,NANOG,NEUROG1,NSMCE2,PKN2,PLCB1,POLDIP2,PRKCA,PTPN11,RAD51B,RB1,RCC2,RGCC,RPS6KB1,RPTOR,RRM1,RRM2,RRM2B,SASS6,SHB,SIN3A,SMOC2,SPHK1,STAT5B,STIL,STOX1…
772	GO:0015850	organic hydroxy compound transport	3.97e-08	ABCA1,ABCA12,ABCA3,ABCA5,ABCA7,ABCB11,ABCC11,ABCC2,ABCD3,ABCG1,ABCG5,ABCG8,ACTB,ADIPOQ,ANXA2,APOA1,APOA4,APOB,APOC3,AQP1,AQP10,AQP11,AQP2,AQP7,AQP9,ARL8B,C1QTNF1,CADPS,CARTPT,CAV1,CFTR,CHGA,CHRM5,CHRNA7,CRH,CRHR1,DRD2,DRD3,DTNBP1,EEPD1,EGF,FURIN,GAL,GALR1,GDNF,GHRL,GPM6B,GRAMD1A,GRAMD1B,GRAMD1C,HNF1A,HTR1A,HTR1B,ITGB3,KCNA2,KCNQ1,KDM5B,LDLR,LDLRAP1,LEP,LIPC,LIPG,LOC100520512,LOC100625711,MAPK15,M…
773	GO:0048705	skeletal system morphogenesis	3.97e-08	ACAN,ACVR2B,ALX1,ALX3,ALX4,ANKRD11,ANXA6,ARID5B,AXIN2,BARX2,BMI1,BMP4,BMP6,BMP7,BMPR1B,BMPR2,CER1,CHAD,CHST11,CHSY1,COL11A1,COL13A1,COL27A1,COL2A1,COMP,CSGALNACT1,CSRNP1,CTNNB1,DHRS3,DLG1,DLX2,DSCAML1,EIF4A3,EXT1,EYA1,FBN2,FGF18,FGF4,FGF6,FGF8,FGFR2,FLVCR1,FOXC1,FOXN3,FREM1,GLG1,GLI3,GNAS,GREM1,GRHL2,GSC,HHIP,HOXA2,HOXA3,HOXB1,HOXB2,HOXB8,HOXC11,HOXC4,HOXD3,IFT140,IFT80,IHH,INSIG1,INSIG2,IRX5,LHX…
774	GO:0002573	myeloid leukocyte differentiation	4.15e-08	ADIPOQ,ANXA2,AP3B1,APP,BATF,BATF2,BMP2,BMP4,CALCR,CAMK4,CASP8,CBFA2T3,CCR1,CCR7,CD101,CD109,CD4,CD81,CDK6,CEBPA,CEBPB,CLDN18,CREB1,CSF1,CSF1R,CSF2,CTNNB1,CTNNBIP1,DCSTAMP,EFNA2,EIF2AK1,EPHA2,F2RL1,FADD,FASN,FBN1,FBXW7,FES,FOS,FOXP1,FSHB,FSHR,GAB2,GAB3,GATA2,GATA3,GBA,GNAS,GPC3,GPR137,GPR137B,GPR55,GPR68,HAX1,HCLS1,IFNG,IL12B,IL15,IL17A,IL20,IL25,IL34,IL4,INPP5D,IREB2,IRF4,ITGB6,ITGB8,JUN,KIT,KITL…
775	GO:0003018	vascular process in circulatory system	4.37e-08	ABCC1,ACTA2,ACTG2,ADM,ADORA1,ADRA1A,ADRA1B,ADRA2A,ADRA2B,ADRA2C,ADRB1,ADRB2,ADRB3,AGT,AGTR1,ANGPT1,ARHGAP42,ATG5,ATP1A2,ATP2B1,AVPR1B,BCR,BDKRB2,BMP6,BMPR2,CAV1,CDH5,CLDN5,COMP,CPS1,CTNNBIP1,DBH,DOCK4,DOCK5,DRD1,DRD5,EDN1,EDN2,EDN3,EDNRA,EDNRB,EXT1,F2R,F2RL1,FERMT2,FGB,FGFBP3,FGG,FLT1,FOXC1,GCLM,GRIP2,HRH1,HRH2,HTR1A,HTR1B,HTR1D,HTR7,KCNA5,KCNMA1,KLF2,MFSD2A,MKKS,NOS1,NPPA,OCLN,P2RX1,PDE2A,PDE3A,…
776	GO:0052548	regulation of endopeptidase activity	4.56e-08	A2M,A2ML1,ACER2,ACVR1C,AGT,AHSG,AIFM1,AMBP,ANXA2,ANXA8,APAF1,APH1B,APLP2,APP,AQP1,ARHGEF2,ASPH,ATP2A3,AVP,BAD,BCAP31,BCL2L11,BIN1,BIRC6,C3,C5,CASP10,CASP2,CASP8,CAST,CD109,CD44,CFLAR,COL28A1,COL4A3,COL6A3,COL7A1,CPAMD8,CRADD,CRB2,CRIM1,CRYAB,CSN2,CTSD,CYFIP2,DAP,DAPK1,DDX3X,DIABLO,DLC1,DNAJB6,EFNA3,EGLN3,EPHA4,EPHA7,F2R,F3,FABP1,FADD,FAM162A,FAS,FASLG,FETUB,FNIP1,FURIN,GRAMD4,GSN,HDAC1,HGF,HIP1,H…
777	GO:0010629	negative regulation of gene expression	4.61e-08	A1CF,ABCD1,ABCD2,ACACB,ACE,ACVR2B,ACVRL1,ADAM10,ADAR,ADCY7,ADIPOQ,AFF2,AGO1,AGO2,AICDA,ALKBH5,ANGEL2,ANGPT1,ANXA1,ANXA4,ANXA7,APLN,APOA1,APOBEC1,APOD,APP,ARG1,ARG2,ARRB1,ARRB2,ASIP,ASZ1,ATF7IP,ATF7IP2,ATG5,ATM,ATOH8,ATP2B1,ATP2B4,AXIN1,AXIN2,AXL,BAHD1,BANK1,BAZ1A,BCDIN3D,BCL3,BCL6,BMI1,BMP2,BMP4,BMPR1A,BPI,BTG2,BTK,C1QTNF3,CALCR,CAPRIN1,CARHSP1,CASC3,CAST,CCDC180,CCR1,CCR7,CD22,CD274,CD28,CD2AP,C…
778	GO:1902905	positive regulation of supramolecular fiber organization	4.64e-08	ABL1,ACTN2,AKAP9,APOA1,APP,ARF6,ARHGEF10,ARHGEF10L,ARHGEF5,ARL2,ARPC2,BAG4,BAIAP2L1,BAIAP2L2,BIN1,BMP10,BRAF,CARMIL1,CCL11,CDC42,CDC42EP1,CDC42EP2,CDC42EP3,CDC42EP4,CDK5RAP2,CKAP5,CLIP1,CSF3,CTTN,CYFIP1,DCTN1,DLG1,DSTN,EDN1,EPHA1,EVL,F2RL1,FCHSD2,FER,FERMT2,FES,FHOD1,GCHFR,GIT1,GPR65,GRB2,GSN,LMOD2,LOC100522011,MAPRE1,MECP2,MET,MLST8,MTOR,MYOC,NAV3,NCK2,NCKAP1,NCKAP1L,NRP1,NUMA1,PDXP,PLEK,PRKCE,P…
779	GO:0051260	protein homooligomerization	4.74e-08	ABCA3,ACACA,ACACB,ALDH1A2,ALDH1A3,ALOX5AP,ALS2,APIP,APPL2,AQP10,AQP11,AQP2,AQP4,AQP5,ATL1,ATL2,ATL3,BLM,C9,CARD11,CBR4,CLYBL,COMP,CRTC1,CRTC3,CRYZ,CTH,EHD1,EHD3,EHD4,EVL,FUS,G3BP2,GLRA3,GLS,GSDMD,HCN1,HPRT1,HSD17B10,IKZF4,JMJD6,KCNA1,KCNA10,KCNA2,KCNA3,KCNA4,KCNA5,KCNA6,KCNB1,KCNB2,KCNC1,KCNC2,KCNC3,KCNC4,KCND1,KCND2,KCND3,KCNF1,KCNG1,KCNG2,KCNG3,KCNJ2,KCNRG,KCNS3,KCNV1,KCNV2,KCTD1,KCTD10,KCTD13,…
780	GO:0010948	negative regulation of cell cycle process	4.87e-08	ACVR1,ANAPC15,APBB2,APC,ATF5,ATM,ATR,ATRX,AURKB,BABAM2,BAZ1B,BCL2,BLM,BMP4,BMP7,BRCA1,BRD7,BUB1,BUB1B,BUB3,CASP2,CCDC84,CCL2,CCNB1,CCNB2,CCND1,CCNF,CCP110,CDC5L,CDC6,CDC73,CDK1,CDK2AP2,CDK5RAP2,CDK5RAP3,CDKN2B,CDT1,CHEK1,CHMP4C,CLOCK,CLSPN,CRADD,CRLF3,CRY1,CTDSP2,CTDSPL,DAB2IP,DACT1,DLG1,DMRT1,DNA2,DOT1L,DTL,DTX3L,DYNC1LI1,E2F7,EIF2AK4,ETAA1,EZH2,FBXO31,FBXO4,FBXO5,FEM1B,FOXN3,FOXO4,FZR1,GEN1,GIG…
781	GO:0006006	glucose metabolic process	4.94e-08	ACAA2,ACACB,ADIPOQ,APOD,ARPP19,ATF3,ATF4,BAD,BCKDK,BRAT1,C1QTNF1,C1QTNF3,CDS1,CEPT1,CRY1,DDB1,DYRK2,ENO1,ENO3,EP300,EPM2AIP1,ERFE,FBP1,FOXK1,FOXO1,G6PC3,GCG,GCK,GCKR,GPAT3,GPI,H6PD,HK1,HK2,IGF2,IGFBP3,IGFBP4,INSR,IRS1,IRS2,KAT2A,KAT2B,KBTBD2,KCNJ11,KCNQ1,LEP,LEPR,LOC106504546,LRP5,MLYCD,NCOA2,NLN,NNMT,NPY1R,NR3C1,OAS1,OGT,OMA1,ONECUT1,PC,PCK1,PCK2,PDHA1,PDK2,PDK3,PDK4,PDX1,PFKM,PFKP,PGAM1,PGK1,PG…
782	GO:0051495	positive regulation of cytoskeleton organization	4.95e-08	ABL1,ACTN2,AKAP9,APOA1,ARF6,ARHGEF10,ARHGEF10L,ARHGEF5,ARL2,ARPC2,BAG4,BAIAP2L1,BAIAP2L2,BIN1,BMP10,BRAF,CARMIL1,CCL11,CDC42,CDC42EP1,CDC42EP2,CDC42EP3,CDC42EP4,CDK5RAP2,CENPJ,CEP120,CEP295,CKAP5,CLIP1,CSF3,CTTN,CYFIP1,DCTN1,DLG1,DSTN,EDN1,EPHA1,EVL,F2RL1,FCHSD2,FER,FERMT2,FES,FHOD1,GCHFR,GIT1,GPR65,GPSM2,GRB2,GSN,HAX1,HCK,KATNBL1,LMOD2,LOC100522011,MAPK15,MAPRE1,MECP2,MET,MLST8,MTOR,MYOC,NAV3,NC…
783	GO:0071901	negative regulation of protein serine/threonine kinase activity	5.14e-08	ABL1,ADIPOQ,AGT,AIDA,APC,BMP2,BMP4,BMP7,CASP3,CAV1,CAV3,CDK5RAP3,CDKN1C,CDKN2B,CDKN2C,CHORDC1,DAB2IP,DNAJA1,DTNBP1,DUSP1,DUSP10,DUSP16,DUSP7,GADD45A,GBA,H2AFY,HEG1,HHEX,INPP5K,KAT2B,LATS2,LAX1,LOC100522011,LRP5,LRP6,LYN,MEN1,MYOCD,NPPA,NR2F2,P14ARF,PKIA,PKIB,PRKAG2,PRKAR1A,PRKAR1B,PRKAR2A,PRKAR2B,PRKCD,PTPN1,PTPRJ,RGS2,SFRP1,SFRP2,SH2B3,SIRT1,SLC8A3,SMPD1,SORL1,SPRY1,SPRY2,SPRY4,TNFAIP3,UCHL1,WEE…
784	GO:0010634	positive regulation of epithelial cell migration	5.51e-08	ABL1,ADAM17,ADAM9,ADGRA2,AGT,AKT3,ANGPT1,ANGPT4,ANXA1,ARF6,ATOH8,BCAR1,BMP4,BMPR2,CAPN7,CCBE1,DOCK5,EGF,ENPP2,EPB41L4B,EPB41L5,ETS1,FGF1,FGF16,FGF18,FGF7,FGFBP1,FGFR1,FLT4,FOXP1,GATA2,GATA3,GLIPR2,GPI,GPLD1,HBEGF,HDAC6,HDAC7,HIF1A,IFNG,INSL3,IRS2,ITGB3,JCAD,JUN,KDR,LGMN,MAP2K3,MAP3K3,MET,MMP9,MTOR,NRP1,P2RX4,PDPK1,PIK3CB,PIK3CD,PIK3CG,PLCG1,PLCG2,PLK2,PLPP3,PRKCA,PRKCE,PRKD1,PROX1,RAC1,RHOB,RHOJ,…
785	GO:0010594	regulation of endothelial cell migration	5.71e-08	ABL1,ACVRL1,ADAM17,ADGRA2,ADGRB1,AGT,AKT3,ANGPT1,ANGPT2,ANGPT4,ANXA1,APOH,ATOH8,ATP2B4,BCAR1,BMP10,BMP4,BMPER,BMPR2,CARD10,CCBE1,DAB2IP,DCN,EGF,EMP2,EPHA2,ETS1,FBXW7,FGF1,FGF16,FGF18,FGF4,FGFBP1,FGFR1,FLT4,FOXP1,GADD45A,GATA2,GATA3,GDF2,GPI,GPLD1,HDAC5,HDAC7,HIF1A,HRG,ITGB3,JCAD,JUP,KDR,KLF4,LGMN,MAP2K3,MAP3K3,MECP2,MEF2C,MET,MMRN2,NF1,NR2F2,NRP1,P2RX4,PDPK1,PIK3CB,PIK3CD,PIK3CG,PLK2,PLPP3,PRCP,P…
786	GO:0071383	cellular response to steroid hormone stimulus	5.71e-08	ABHD2,ADTRP,ANXA1,AQP1,AR,ARID1A,ATP1A1,ATP1A2,BMP4,BMP7,BRCA1,CLOCK,CNOT1,CNOT2,CNOT9,CRY1,CRY2,DAB2,DDIT4,DNAAF4,EIF4E,EP300,ESR1,ESR2,ESRRB,ESRRG,FBXO32,FOXP1,FSHR,GHRHR,HDAC1,HEYL,HNRNPU,JAK2,KDM3A,KLF9,LBH,LOC100738003,MSTN,MYOD1,NCOR1,NCOR2,NEDD4,NODAL,NPAS4,NPC1,NR0B1,NR2E3,NR3C1,PADI2,PAGR1,PARK7,PCK2,PER1,PGR,PHB,PIAS2,POU4F2,PPARA,PPARGC1B,RHOA,RNF14,RNF6,RPS6KB1,RXRA,RXRG,SAFB2,SCNN1B,…
787	GO:0062012	regulation of small molecule metabolic process	6.04e-08	ABCB11,ABCD1,ABCD2,ACACB,ACMSD,ADIPOQ,ANXA1,APOA1,APOA4,APOA5,APOB,APOC3,APP,ARL2,ARPP19,ATCAY,ATP2B4,AVPR1B,BAD,BCKDK,BMP2,BMP5,BMP6,BRCA1,C1QTNF1,C1QTNF3,CAV1,CBFA2T3,CD244,CDA,CLCN2,CLYBL,CRY1,CYP7A1,DCK,DDB1,DDIT4,DKK3,DNM1L,DYRK2,EGR1,ELOVL5,ENO1,EP300,EPHX2,EPM2AIP1,ERFE,ERLIN2,FBP1,FGF1,FGF19,FGFR4,FMO5,FOXK1,FOXO1,GCG,GCK,GCKR,GFI1,GIP,GIT1,GUCA1B,H6PD,HDAC4,HIF1A,HTR2A,IFNG,IGFBP3,IGFBP4…
788	GO:0022612	gland morphogenesis	6.21e-08	AR,AREG,BCL2,BMP4,BMP7,BSX,BTBD7,BTRC,CAV1,CAV3,CCL11,CEBPB,CSF1,CSMD1,CUL3,DAG1,EDA,EDAR,ELF3,EPHA2,ESR1,FEM1B,FGF7,FGF8,FGL1,GDF7,GLI1,GLI2,GLI3,HGF,HOXA13,HOXB13,HPN,IGFBP5,KDM5B,LAMA1,LAMA5,LIMS2,LOC100738003,LRP5,MSN,NFIB,NFKB1,NKX2-3,NOG,NOTCH2,NR3C1,NRG3,NRP1,NTN1,NTN4,PAX6,PGR,PLAG1,PLXNA1,PML,POLB,PROX1,PTCH1,PTN,RXFP1,SEMA3C,SERPINB5,SFRP1,SHH,SLC9A3R1,SOX9,SRC,SULF1,SULF2,TBX3,TGFA,TGF…
789	GO:0010810	regulation of cell-substrate adhesion	6.25e-08	ABI3BP,ABL1,ACER2,ACVRL1,ADAM15,AGR2,AJAP1,ANGPT2,APOA1,APOD,ARPC2,ATXN3,BCL2,BCL6,BRAF,BST1,CAMSAP3,CARMIL1,CASK,CASS4,CCDC80,CCL28,CD3E,CD93,CDC42,CDH13,CDK6,COL16A1,COL8A1,CORO1C,CORO2B,CRKL,CSF1,DAPK3,DLC1,DMP1,DMTN,DOCK5,DUSP22,DUSP3,EDIL3,EFNA5,EGFL6,EGFLAM,EMP2,EPB41L5,EPHA1,EPHA3,FBLN1,FBLN2,FERMT1,FERMT2,FN1,FOXF1,FZD7,GBP1,GREM1,GSK3B,HRG,HSD17B12,ITGB3,JAG1,JAK2,JUP,KANK1,KDR,LDB1,LIMS…
790	GO:0045444	fat cell differentiation	6.25e-08	ADGRF5,ADIG,ADIPOQ,ADRB1,ADRB2,ADRB3,ALDH6A1,ALOX5,ALOXE3,ARID5B,ARL4A,ASXL1,ASXL2,ATF5,AXIN1,BBS1,BBS12,BBS9,BMP2,BMP7,BNIP3,C1QTNF3,CCDC71,CCND1,CDS1,CEBPA,CEBPB,CEBPD,CLIP3,CMKLR1,CNTN2,CREB1,CTBP2,DIO2,DLK2,DUSP10,EBF2,ENPP1,EP300,ERO1A,FABP4,FAM120B,FBXO9,FERMT2,FFAR2,FNDC5,FRZB,FTO,GATA2,GATA3,GDF10,GDF3,GLIS1,HDAC6,HES1,HNRNPU,HTR2A,HTR2C,INHBB,INSIG1,JAG1,JDP2,KLF4,KLF5,LAMA4,LAMB3,LEP,LG…
791	GO:0009410	response to xenobiotic stimulus	6.42e-08	ABCB11,ACER2,ADIPOQ,AHR,AHRR,AIP,ANKRD1,AOX1,ATG5,ATP1A1,ATP4A,BCL2,BLMH,BRAF,CCND1,CD38,CD69,CREB1,CRKL,CRYZ,CTNNB1,CYP1A1,CYP26A1,CYP2A19,CYP2D25,CYP2R1,DRD2,EMX1,EMX2,FBP1,FMO5,FOS,FZD1,GATA4,GATA6,GCLM,GNAS,GPLD1,GRIN2A,GSTA4,GSTM3,HTR1B,HTR2A,INHBA,JUN,KCNE2,KCNH2,KCNJ11,KCNQ1,LOC100152209,LOC100510917,LOC100521659,LOC100623441,LOC100624541,LOC100737508,LOC106510546,LPO,MYC,N6AMT1,NCEH1,NCKA…
792	GO:0055074	calcium ion homeostasis	6.66e-08	ABCC6,ABL1,ADCY8,ANKH,ANXA6,APP,ATF4,ATG5,ATP13A1,ATP13A3,ATP13A4,ATP13A5,ATP1B1,ATP2A1,ATP2A3,ATP2B1,ATP2B2,ATP2B3,ATP2B4,ATP2C1,ATP2C2,ATP6V1B1,ATP7B,BCAP31,BCL2,C6H19orf12,CALB1,CALB2,CAPN3,CASQ1,CASQ2,CASR,CAV1,CCDC47,CCL19,CCR1,CCR5,CD19,CDH5,CEMIP,CHD7,CHERP,CORO1A,CSRP3,CXCL9,DHRS7C,DIAPH1,DISC1,DRD1,DRD3,EDN1,EDN2,EDNRA,ERO1A,F2,F2R,FAM20A,FASLG,FATE1,FGF23,FKBP1B,GCM2,GPR12,GRIA1,GRIK2,G…
793	GO:0042476	odontogenesis	6.75e-08	ACVR2A,ACVR2B,AMBN,AMTN,ANKH,ANKRD11,AQP1,AQP5,AQP6,AXIN2,BCL11B,BCL2L11,BCOR,BMP2,BMP4,BMP7,BMPR1A,CD34,CFTR,CNNM4,COL1A1,CSF1,CTNNB1,DLX1,DLX2,DLX3,DMP1,DMRT3,DSPP,EDA,EDAR,ENAM,FAM20A,FAM20C,FGF4,FGF8,FOXC1,FST,GLI2,GLI3,HAND2,HDAC1,INHBA,ITGB6,LAMA5,LAMB1,LEF1,LRP4,MMP20,MSX1,NECTIN1,NGFR,NKX2-3,ODAM,OSR1,OSR2,PAX9,PDGFRA,PERP,PHEX,PITX2,PPARA,RHOA,RSPO2,RUNX2,SHH,SLC24A4,SMO,SNX10,SP6,SP7,SR…
794	GO:0002697	regulation of immune effector process	6.79e-08	A2M,AHR,ANGPT1,ANKRD17,ANXA1,AP1G1,APOA1,ARG1,ARRB2,ATAD5,ATG5,AXL,BCL6,BCR,BLK,C3,CADM1,CASP1,CCR2,CD177,CD22,CD226,CD244,CD28,CD40LG,CD46,CD55,CD81,CD84,CD96,CLCF1,CLEC12B,CLEC4G,CLNK,COLEC10,COLEC11,CRTAM,CUEDC2,DDX1,DDX21,DDX58,DDX60,DENND1B,DHX36,DHX58,DNASE1,DNASE1L3,DUSP10,ENPP3,EPHB2,EPX,EVPL,EXOSC3,F2RL1,FADD,FBXO38,FCN2,FER,FES,FFAR2,FGL2,FOXF1,FOXJ1,FOXP3,GATA3,GPI,GRN,HAVCR2,HK1,HLX,H…
795	GO:0018107	peptidyl-threonine phosphorylation	6.97e-08	ACVR1,APP,AXIN1,AZU1,BCL2,BMP7,CAB39,CAMK2A,CDC42BPA,CDC42BPG,CDK1,CDK10,CEMIP,CHEK1,CHI3L1,CIT,CLK1,CSNK2A2,DMTN,DYRK1A,DYRK2,DYRK3,DYRK4,EGF,EIF4G1,FOXO1,GCG,GRK2,GSK3B,HIPK1,HIPK2,INPP5K,LMTK2,LRRK2,MAPK8,MTOR,MYLK2,NLK,PDPK1,PPEF2,PRKACA,PRKAG2,PRKCD,PRKD1,PRKDC,RIPK2,ROCK1,ROCK2,RPTOR,SBK1,SIRT2,SMAD7,SPHK1,SPRED1,SPRED2,SPRY2,STK11,STK39,STOX1,TGFBR1,TGFBR2,TNKS,TTBK1,TTK,UBE2K,ULK1,UMOD,WN…
796	GO:0042098	T cell proliferation	7.75e-08	ABL1,ANXA1,ARG1,ARG2,ARMC5,BCL6,BMI1,BMP4,CARD11,CASP3,CBLB,CCND3,CCR2,CD274,CD276,CD28,CD3E,CD40LG,CD6,CD80,CD81,CD86,CEBPB,CLEC4G,CORO1A,CRTAM,CTLA4,CTNNB1,CTPS1,DLG1,DLG5,DNAJA3,DOCK2,DOCK8,EFNB1,ELF4,EPHB6,ERBB2,FADD,FKBP1B,FOXJ1,FOXP3,FYN,GPAM,GPNMB,HAVCR2,HES1,HHLA2,IDO1,IGFBP2,IHH,IL12B,IL12RB1,IL15,IL18,IL4I1,IL6,IRF1,ITCH,JAK2,KITLG,LEP,LGALS13,LGALS3,LGALS7,LGALS9,LMO1,LOC100520491,LOC1…
797	GO:0010038	response to metal ion	7.91e-08	ACER1,ACO1,ADAM9,ADCY7,ADD1,AHCYL1,ALG2,ALOX5AP,ANXA11,AOC1,AQP1,AQP2,ATP7B,BCL2,BMP6,BNIP3,BRAF,CAPN3,CARF,CASR,CAV1,CEBPA,CER1,CHUK,CLIC4,CPNE3,CPNE4,CPNE5,CPNE8,CREB1,CRHBP,CYBRD1,DLG4,DMTN,EGFR,FABP4,FBP1,FGB,FGG,FIBIN,FOS,FXN,GLRA1,GLRA2,GPHN,GPLD1,GSS,HESX1,HIF1A,HOMER1,HPCA,HVCN1,IL1A,IQGAP1,ITPKC,JUN,KCNA1,KCNH1,KCNMA1,KCNMB1,KCNMB2,KCNMB3,KCNMB4,LGMN,LOC100625711,LOC102164650,LRRK2,MAPK3…
798	GO:0043393	regulation of protein binding	8e-08	ABL1,ACE,ACTB,ADAM15,ADD2,ADIPOQ,ADRB2,AMFR,ANGPT1,ANXA2,APP,ARHGEF7,ARRB2,ATP2A3,AURKB,BAMBI,BDNF,BLK,BMP2,BMP4,CAV1,CBLB,CDC42,CDON,CLDN5,CRMP1,CSF3,CTHRC1,CTNNBIP1,DAB2,DACT1,DDX11,DERL1,DISC1,DKK1,DNAJB2,DTNBP1,DTX3L,DZIP1,EFHB,EP300,EPB41,EPB41L5,EPHB6,FRMD7,GCG,GNL3L,GSK3B,GTF2F1,HDAC5,HIP1R,HIPK2,IDE,IFIT1,IL10,ITGA4,KDM1A,LDLRAP1,LDOC1,LFNG,LOC100523244,LRRK2,MAPK3,MAPK8,MAPRE1,MEN1,MFNG,…
799	GO:0061013	regulation of mRNA catabolic process	8.13e-08	A1CF,AGO2,ALKBH5,ANGEL2,APOBEC1,AXIN2,BTG2,CALCR,CARHSP1,CASC3,CNOT1,CNOT6,CNOT6L,CNOT8,CPEB3,CSDC2,CSDE1,DAZL,DCP1A,DCP1B,DCPS,DHX36,DHX9,DIS3L2,EIF4A3,ELAVL4,EXOSC2,EXOSC3,EXOSC8,FASTK,FASTKD1,FASTKD2,FASTKD3,FMR1,FTO,FUS,FXR1,GDNF,GIGYF2,HNRNPU,IGF2BP1,IGF2BP2,IGF2BP3,IKBKE,LARP1,LSM1,MAGOH,MAPKAPK2,MEIOC,METTL14,MLH1,MOV10,MYEF2,NANOS1,NBAS,NPM1,PABPC1,PABPC4,PAIP1,PAN3,PARN,PATL1,PDE12,PKP1,…
800	GO:0070371	ERK1 and ERK2 cascade	8.24e-08	ABL1,ACKR3,ADCYAP1,ADIPOQ,ALKAL1,ALKAL2,ANGPT1,APIP,APP,ARHGAP8,ARHGEF2,ARRB1,ARRB2,ATF3,AVP,BMP2,BMP4,BMPER,BRAF,CAVIN3,CCL1,CCL14,CCL16,CCL17,CCL19,CCL20,CCL5,CCR1,CD4,CD44,CHI3L1,CHRNA7,CRKL,CSF1R,CSF2,DAB2IP,DLG1,DNAJC27,DSTYK,DUPD1,DUSP10,DUSP3,DUSP4,DUSP6,DUSP9,EDN1,EGF,EGFR,EPHA2,EPHA4,EPHA7,EPHB1,EPHB2,ERBB2,ERBB4,EZR,F2R,F2RL1,FAM83D,FBLN1,FBXW7,FERMT2,FGB,FGF1,FGF18,FGF19,FGF23,FGF4,FGF…
801	GO:0061351	neural precursor cell proliferation	8.26e-08	ACSL6,ADGRG1,AKNA,ARHGEF2,ARX,ASCL1,ATF5,BBS1,BTG2,CDH2,CDON,CEP120,CTNNA1,CTNNB1,DAGLA,DAGLB,DBN1,DCT,DISC1,DISP3,DMRTA2,DOCK7,DRD2,EGF,EML1,EMX1,EMX2,EPHB1,FGF8,FOXO3,FZD3,FZD6,GATA2,GBX2,GLI1,GLI2,GLI3,GPR37L1,HHIP,HIF1A,HOOK3,IGF2BP1,INSM1,ITGB1,KCNA1,KDM1A,KIF14,KIFAP3,LEF1,LHX1,LHX2,LHX5,LIMS2,LNX2,LRP2,LRRK2,MELK,NAP1L1,NDE1,NUMB,ORC3,OTP,PAFAH1B1,PAX6,PCM1,POU3F2,POU3F3,PROX1,PTBP2,PTN,PT…
802	GO:0030217	T cell differentiation	8.34e-08	ABL1,ADA,ADAM8,AIRE,AMBRA1,ANXA1,AP3B1,ARMC5,ATG5,BAD,BATF,BCL11B,BCL2,BCL3,BCL6,BMI1,BMP4,BRAF,CARD11,CCR2,CCR7,CD28,CD3D,CD3E,CD4,CD83,CHD7,CLEC4G,CRTAM,CTLA4,CTNNB1,DNAJA3,DOCK2,DROSHA,DUSP10,EGR1,EGR3,ENTPD7,EOMES,ERBB2,FADD,FANCA,FGL2,FOXJ1,FOXN1,FOXO3,FOXP3,FZD7,GATA3,GBA,GLI3,HLX,IFNG,IHH,IKZF3,IL12B,IL15,IL18,IL18R1,IL1RL2,IL2RG,IL4,IL4I1,IL6,IL7,IL7R,IRF1,IRF4,ITK,JMJD6,KAT2A,KAT5,KIT,KL…
803	GO:0006401	RNA catabolic process	8.34e-08	A1CF,AGO2,ALKBH5,ANGEL2,APOBEC1,ATM,AXIN2,BTG2,CALCR,CARHSP1,CASC3,CNOT1,CNOT10,CNOT11,CNOT6,CNOT6L,CNOT8,CNOT9,CPEB3,CSDC2,CSDE1,CTIF,DAZL,DCP1A,DCP1B,DCPS,DDX49,DHX36,DHX9,DIS3L,DIS3L2,DKC1,DNA2,EDC3,EIF3E,EIF4A3,ELAVL4,EXOSC1,EXOSC10,EXOSC2,EXOSC3,EXOSC8,FASTK,FASTKD1,FASTKD2,FASTKD3,FMR1,FTO,FUS,FXR1,GDNF,GIGYF2,GRSF1,HELZ2,HNRNPU,IGF2BP1,IGF2BP2,IGF2BP3,IKBKE,ISG20,KHSRP,LARP1,LIN28A,LIN28B,…
804	GO:0045930	negative regulation of mitotic cell cycle	8.41e-08	ABL1,ACVR1,ANAPC15,ANGEL2,APC,ATM,AURKB,BABAM2,BCL2,BLM,BMP4,BMP7,BRCA1,BRD7,BRINP1,BRINP2,BRINP3,BTG2,BTG3,BTG4,BUB1,BUB1B,BUB3,CASP2,CCL2,CCNB1,CCND1,CDC6,CDC73,CDK1,CDK2AP2,CDK5RAP2,CDK5RAP3,CDKN1C,CDKN2B,CDT1,CHEK1,CHMP4C,CLSPN,CRADD,CRLF3,CTDSP2,CTDSPL,CTNNB1,DACT1,DLG1,DTL,DYNC1LI1,E2F7,EZH2,FBXO31,FBXO5,FOXC1,FOXN3,FOXO4,FZD3,FZR1,GAS1,GEN1,GIGYF2,GPNMB,HUS1,IK,INHBA,INIP,INTS3,KLF4,KNTC1,…
805	GO:0048232	male gamete generation	8.87e-08	ABHD2,ACE,ACOX1,ACTL9,ACVR2A,ADAMTS2,ADIG,AFF4,AGFG1,AKAP4,ALKBH5,AP3B1,APOB,AR,ARID4A,ARMC2,ASZ1,ATM,ATN1,ATRX,AXL,BCAP31,BCL2L11,BCL6,BOLL,BRCA2,BRDT,BRIP1,C1H14orf39,CABS1,CABYR,CATSPER1,CATSPER2,CATSPER3,CATSPERD,CCDC136,CCDC180,CCDC42,CCNYL1,CCR6,CDK16,CDYL,CETN2,CFAP157,CFAP206,CFAP221,CFAP43,CFAP44,CFAP54,CFAP58,CFAP65,CFAP97,CFTR,CLOCK,CNBD2,CRKL,CRTAP,DAZL,DDX25,DHH,DHX36,DMC1,DMRT1,DNMT…
806	GO:0070588	calcium ion transmembrane transport	9.39e-08	ABL1,ADGRV1,ANO6,ANXA6,ASIC1,ATG5,ATP1B1,ATP2A1,ATP2A3,ATP2B1,ATP2B2,ATP2B3,ATP2B4,ATP2C1,ATP2C2,BCL2,BIN1,CABP2,CABP4,CACHD1,CACNA1A,CACNA1C,CACNA1D,CACNA1E,CACNA1F,CACNA1I,CACNA1S,CACNA2D1,CACNA2D2,CACNA2D3,CACNA2D4,CACNB1,CACNB2,CACNB4,CACNG1,CACNG2,CACNG3,CACNG4,CACNG5,CAPN3,CASQ1,CASQ2,CATSPER1,CATSPER3,CAV1,CAV3,CCL19,CCR5,CD19,CEMIP,CHD7,CHERP,CORO1A,CRACR2A,CRHR1,CXCL9,DHRS7C,DIAPH1,DRD1,…
807	GO:1903037	regulation of leukocyte cell-cell adhesion	9.48e-08	ABL1,ADA,ADAM8,ADTRP,ALOX5,AMBRA1,ANXA1,AP3B1,ARG1,ARG2,ASS1,BAD,BCL6,BMI1,BMP4,CARD11,CASP3,CAV1,CBLB,CCL28,CCR2,CCR7,CD274,CD276,CD28,CD3E,CD40LG,CD44,CD47,CD5,CD6,CD80,CD81,CD83,CD86,CEBPB,CHST2,CLEC4G,CORO1A,CRTAM,CTLA4,CXCL12,DLG1,DLG5,DNAJA3,DOCK8,DPP4,DUSP10,DUSP3,EFNB1,EGR3,EPHB6,ERBB2,ETS1,FADD,FCHO1,FGL1,FGL2,FOXJ1,FOXO3,FOXP3,FUT4,GATA3,GCNT1,GLI3,GPAM,GPNMB,HAVCR2,HES1,HHLA2,HLX,ICOS,…
808	GO:0031349	positive regulation of defense response	9.48e-08	ACOD1,ADAM8,ALPK1,ANKRD17,AP1G1,AP3B1,APP,ARG1,ARRB2,BPIFB1,C3,CADM1,CAMK2N1,CASP1,CAV1,CCR2,CCR7,CD14,CD180,CD226,CD28,CD47,CD81,CEBPA,CEBPB,CHADL,CLNK,CLOCK,CLPB,COLEC12,CRTAM,CTSC,CXHXorf21,DAB2IP,DDT,DDX3X,DDX58,DDX60,DHX58,EMILIN2,ERBIN,EREG,ESR1,ETS1,F2RL1,FABP4,FADD,FFAR2,GFI1,GPR108,GRAMD4,GRP,GRPR,HAVCR2,HPX,IDO1,IFI35,IFIH1,IFNG,IKBKE,IL12B,IL16,IL17A,IL17RA,IL18,IL18RAP,IL1RL1,IL33,IL6…
809	GO:0038127	ERBB signaling pathway	9.48e-08	ABL1,ADAM17,ADRA2A,AFAP1L2,AGR2,AGT,AREG,ARHGEF2,BCAR3,BRAF,BTC,CBL,CDH13,CNOT9,CPNE3,DGKD,EGF,EGFR,EPGN,ERBB2,ERBB3,ERBB4,EREG,ERRFI1,FAM83B,FBXW7,FER,GAREM1,GRB2,HBEGF,HIP1,HIP1R,IFI6,IQGAP1,ITGA1,KIF16B,LGMN,MMP9,MVB12B,MVP,MYOC,NCF1,NEU3,NEURL1,NRG1,NRG3,NRG4,PDE6H,PDPK1,PIGR,PLCE1,PSEN1,PTPN11,PTPRJ,PTPRR,RAB7A,RALA,RALB,RASSF2,RBPJ,RHBDF2,RNF115,RTN4,SH3TC2,SOCS5,SOX9,SRC,TGFA,VIL1,VPS25,WD…
810	GO:0035107	appendage morphogenesis	9.7e-08	AFF3,ALDH1A2,ALX3,ALX4,ATRX,B9D1,BCL2L11,BMP4,BMP7,BMPR1A,C2CD3,CACNA1C,CHD7,CHST11,COL2A1,CRABP2,CTNNB1,DYNC2H1,ECE1,EN1,EVX2,EXT1,FBN2,FGF4,FGF8,FGF9,FLVCR1,FREM2,FZD6,GLI2,GLI3,GNAS,GPC3,GREM1,GRHL2,HAND2,HDAC1,HNF1A,HOXA10,HOXA13,HOXC11,IFT140,IHH,LEF1,LMBR1,LNPK,LOC100521659,LRP4,LRP5,MAP3K20,MKS1,MSX1,MYCN,NIPBL,NOG,NOTCH2,OSR1,OSR2,PCSK5,PITX1,PKDCC,PLXNA2,PSEN1,PTCH1,RARB,RDH10,RECK,RNF16…
811	GO:0035108	limb morphogenesis	9.7e-08	AFF3,ALDH1A2,ALX3,ALX4,ATRX,B9D1,BCL2L11,BMP4,BMP7,BMPR1A,C2CD3,CACNA1C,CHD7,CHST11,COL2A1,CRABP2,CTNNB1,DYNC2H1,ECE1,EN1,EVX2,EXT1,FBN2,FGF4,FGF8,FGF9,FLVCR1,FREM2,FZD6,GLI2,GLI3,GNAS,GPC3,GREM1,GRHL2,HAND2,HDAC1,HNF1A,HOXA10,HOXA13,HOXC11,IFT140,IHH,LEF1,LMBR1,LNPK,LOC100521659,LRP4,LRP5,MAP3K20,MKS1,MSX1,MYCN,NIPBL,NOG,NOTCH2,OSR1,OSR2,PCSK5,PITX1,PKDCC,PLXNA2,PSEN1,PTCH1,RARB,RDH10,RECK,RNF16…
812	GO:0060560	developmental growth involved in morphogenesis	9.81e-08	ABL1,APP,AREG,BARHL2,BDNF,BMP4,BMPR2,C10H9orf72,CCL11,CDH4,CDKL3,CDKL5,CPNE5,CPNE9,CRABP2,CSF1,CTNNB1,CYFIP1,CYFIP2,DBNL,DCLK1,DCX,DIP2B,DPYSL2,DRAXIN,DSCAM,EDN1,EDN2,EDNRA,EFNA5,EIF3J,EMX1,EPB41L5,EPHA7,ESR1,EXT1,FGF1,FN1,FSTL4,HDAC6,HNF1B,IQGAP1,ISLR2,ITGB1,ITSN2,JADE2,KDM5B,KIAA0319,LAMB2,LHX1,LHX2,LLPH,LPAR3,LZTS2,MAP1B,MAP3K13,MED12,MESP1,MUL1,NDEL1,NEDD4L,NIN,NKD1,NKX6-1,NRN1,NRP1,NRP2,NTN1…
813	GO:0002757	immune response-activating signaling pathway	9.85e-08	ABL1,ADA,ALPK1,ANKRD17,AP3B1,ARRB2,BCAR1,BCL2,BLK,BLNK,BMX,BPIFB1,BRAF,BTK,BTNL9,CACNB4,CARD11,CAV1,CBLB,CCR7,CD14,CD180,CD19,CD22,CD226,CD276,CD28,CD38,CD3E,CD79B,CD81,CD8A,CHADL,CLPB,COLEC12,CRKL,CTLA4,CXHXorf21,DAB2IP,DDX3X,DDX58,DDX60,DENND1B,DHX58,DUSP3,EIF2B2,EIF2B3,EIF2B4,EIF2B5,ELF1,ERBIN,ERMAP,ESR1,EZR,F2RL1,FCHO1,FFAR2,FOXP1,FOXP3,FYN,GATA3,GBP1,GCSAM,GCSAML,GFI1,GPLD1,GPR108,GPR33,GRAM…
814	GO:0010721	negative regulation of cell development	9.89e-08	ADIPOQ,ANXA1,ATOH1,BCL6,BMP4,BMP7,BMPR1A,BRINP1,CAV3,CCL11,CCNB1,CCNB2,CDK6,CDKL3,CEBPA,CLDN18,CLEC4G,CTLA4,CTNNA1,CTNNB1,DAAM2,DIP2B,DLX1,DLX2,DNAJB11,DPYSL5,DRAXIN,EDNRB,EPHA7,EPHB2,ERBB2,F2,FBN1,FBXW7,FGL2,FOXJ1,FOXP3,FSTL4,FZR1,GATA2,GLI3,GORASP1,GPR137,GPR137B,GPR3,GPR37L1,GPR55,GPR68,HES1,HES5,HLX,HOOK3,HSPA9,IHH,IL17D,INPP5D,IRF1,KIAA0319,KIFAP3,LDLR,LHX2,LIN28A,LOXL3,LRP4,LRRC17,LYN,MAFB,…
815	GO:0000082	G1/S transition of mitotic cell cycle	1.01e-07	ACVR1,ADAM17,ADAMTS1,AMBRA1,ANKRD17,ANXA1,APC,APPL2,BACH1,BCL2,BCL7A,BCL7B,BCL7C,BRD4,BRD7,CACUL1,CASP2,CCL2,CCND1,CCND2,CCND3,CCNE1,CCNE2,CDC73,CDK14,CDK15,CDK16,CDK18,CDK2AP2,CDK5,CDK7,CDKN2B,CDKN2C,CENPJ,CPSF3,CRADD,CRLF3,CTDSP2,CTDSPL,CUL4B,DACT1,DDX3X,DLG1,E2F3,E2F4,E2F6,E2F7,EGFR,EIF4E,EIF4G1,EZH2,FBXO31,GIGYF2,GPNMB,INHBA,INO80,IQGAP3,ITGB1,KIF14,KLF11,KLF4,KMT2E,LATS2,LOC110259300,LSM11,M…
816	GO:0072330	monocarboxylic acid biosynthetic process	1.04e-07	ABCD1,ABCD2,ABCD3,ABHD2,ABHD3,ACACA,ACACB,ACER3,ACLY,ACOT7,ACSBG2,ACSF3,ACSM2B,ACSM4,ACSM5,AKR1D1,ALDH1A2,ALDH1A3,ALDH8A1,ALOX12B,ALOX5,ALOXE3,ANXA1,APOA1,APOA4,APOA5,APOC3,ASAH2,BRCA1,CBR4,CDS1,CERS5,CYP27A1,CYP39A1,CYP7A1,DAGLB,DECR2,DHRS9,EDN1,EDN2,ELOVL2,ELOVL3,ELOVL4,ELOVL5,ELOVL6,ERLIN2,FA2H,FADS1,FADS2,FADS3,FADS6,FAM213B,FASN,FGF19,FGFR4,GAMT,GATM,GIP,GPAT3,HACD1,HACD2,HACD3,HNF1A,HOGA1,H…
817	GO:0033157	regulation of intracellular protein transport	1.04e-07	ADIPOQ,ANGPT1,APOD,ARHGAP44,BAG3,BAG4,BARD1,BCAP31,BMP4,BNIP3L,C2CD5,C9H11orf65,CD81,CEMIP,CEP290,CHP1,CTDSPL2,DMAP1,DMTN,DNAJC27,EDEM2,EFCAB7,EPM2A,ERBB2,ERGIC3,FBXW7,FERMT1,FYN,GCC2,GLI3,GRIPAP1,GSK3B,HCLS1,HDAC3,ICE1,IFNG,IL4,INPP5K,INSIG1,IPO5,JUP,KCNB1,KIF20B,LCP1,LEP,LOC100519808,LOC110257570,LRRK2,MAVS,MFF,MYO1C,NDEL1,OAZ2,PARK7,PARL,PCM1,PDCD5,PIK3R1,PKIG,PLK3,PPM1A,PRKACA,PRKCD,PRKD1,PRR…
818	GO:0048754	branching morphogenesis of an epithelial tube	1.06e-07	ABL1,ACVR1,ADAMTS16,AGT,AR,AREG,BCL2,BMP2,BMP4,BMP7,BTRC,CAV3,CCL11,CLIC4,COL4A1,CSF1,CSMD1,CTNNB1,CTNNBIP1,DAG1,DLG1,DLG5,EDN1,EDNRA,EGF,ENG,EPHA2,ESR1,EXT1,EYA1,FAT4,FGF1,FGF8,FOXD1,FOXF1,GBX2,GDF2,GDF7,GDNF,GLI2,GLI3,GNA13,GPC3,GREM1,HHIP,HNF1B,HS3ST3A1,HS3ST3B1,IHH,KDM5B,KDR,KRAS,LAMA1,LAMA5,LEF1,LGR4,LHX1,LRP5,MET,MKS1,MYCN,NFATC4,NOG,NPNT,NRP1,PAX2,PGR,PKD1,PKD2,PKHD1,PML,PPP3R1,PTCH1,RBM15…
819	GO:0052547	regulation of peptidase activity	1.11e-07	A2M,A2ML1,ACER2,ACVR1C,AGT,AHSG,AIFM1,AMBP,ANTXR1,ANXA2,ANXA8,APAF1,APH1B,APLP2,APP,AQP1,ARHGEF2,ASPH,ATP2A3,AVP,BAD,BCAP31,BCL2L11,BIN1,BIRC6,C3,C5,CASP10,CASP2,CASP8,CAST,CAV1,CD109,CD44,CFLAR,CLDN4,CLPX,COL28A1,COL4A3,COL6A3,COL7A1,CPAMD8,CRADD,CRB2,CRIM1,CRYAB,CSN2,CSTB,CTSD,CYFIP2,DAP,DAPK1,DDX3X,DIABLO,DLC1,DNAJB6,ECM1,EFNA3,EGLN3,EPHA4,EPHA7,F2R,F3,FABP1,FADD,FAM162A,FAS,FASLG,FBLN1,FETUB,…
820	GO:0007548	sex differentiation	1.12e-07	ACE,ACVR2A,ADAMTS1,ADGRG1,AMHR2,AR,ARID4A,ARID5B,ASB1,ATM,ATN1,ATRX,AXL,BCL2,BCL2L11,BMP15,BMP6,BMPR1A,BMPR1B,BRCA2,BRIP1,CCDC182,CEBPB,CHD7,CNTFR,CRKL,CSMD1,CTNNB1,DACH1,DACH2,DHH,DHX37,DMC1,DMRT1,DMRT3,DMRTA1,DMRTA2,DMRTB1,DNAJC19,EIF2B2,EIF2B4,EIF2B5,ESR1,FANCA,FANCG,FGF8,FGF9,FOXC1,FOXF2,FOXO3,FSHB,FSHR,FST,GAS2,GATA3,GATA4,GATA6,GDF9,GPR149,HESX1,HOXA10,HOXA13,HSD17B3,HSD17B4,IMMP2L,ING2,INH…
821	GO:0007283	spermatogenesis	1.18e-07	ABHD2,ACE,ACOX1,ACTL9,ACVR2A,ADAMTS2,ADIG,AFF4,AGFG1,AKAP4,ALKBH5,AP3B1,APOB,AR,ARID4A,ARMC2,ASZ1,ATN1,ATRX,AXL,BCAP31,BCL2L11,BCL6,BOLL,BRCA2,BRDT,BRIP1,C1H14orf39,CABS1,CABYR,CATSPER1,CATSPER2,CATSPER3,CATSPERD,CCDC136,CCDC180,CCDC42,CCNYL1,CCR6,CDK16,CDYL,CETN2,CFAP157,CFAP206,CFAP221,CFAP43,CFAP44,CFAP54,CFAP58,CFAP65,CFAP97,CFTR,CLOCK,CNBD2,CRKL,CRTAP,DAZL,DDX25,DHH,DHX36,DMC1,DMRT1,DNMT3A,D…
822	GO:0048771	tissue remodeling	1.26e-07	ABI3BP,ACVR2B,ACVRL1,ADAM8,ADRB2,ATG5,AXL,BCR,BMPR2,BSX,CARTPT,CAV1,CCR2,CHD7,CLDN18,CRB1,CTHRC1,CTNNB1,CTSK,DBH,DCSTAMP,DDR2,DEF8,EDNRA,EFNA2,ELF3,EPAS1,EPHA2,EXT1,F2R,FGF8,FOXC1,FSHB,FSHR,GPNMB,GPR137,GPR137B,GPR55,GREM1,HAND2,HIF1A,HNF1A,HOXA3,HRG,HTR1B,IGFBP5,IHH,IL1A,IL20RA,IL7,INPP5D,JAG1,LEP,LEPR,LGR4,LIPA,LRP5,LRRK1,MC4R,MDM2,MITF,MMP2,NFKB1,NOTCH2,NOX4,P2RX7,P3H4,PDK4,PLEKHM1,PLG,PPARGC1…
823	GO:0061572	actin filament bundle organization	1.26e-07	ABL1,ACTN1,ADD2,AIF1L,ALMS1,APOA1,ARAP1,ARHGAP28,ARHGEF10,ARHGEF10L,ARHGEF18,ARHGEF5,ARRB1,BAG4,BAIAP2L1,BAIAP2L2,BRAF,CALD1,CARMIL1,CDC42,CGNL1,CORO2B,CUL3,DLC1,DMTN,DPYSL3,EPHA1,EPS8,ESPNL,EVL,EZR,F11R,FAM107A,FAM171A1,FERMT2,FHDC1,FHOD1,FRMD7,FSCN1,FSCN3,GPR65,INPP5K,ITGB5,KCTD13,LCP1,MARCKS,MET,MKKS,MTOR,MYOC,NRP1,PAK2,PDXP,PHACTR1,PIK3R1,PLEK,PLS1,PLS3,PPFIA1,PRKN,PTGER4,RAC1,RAPGEF3,RDX,RFL…
824	GO:0051146	striated muscle cell differentiation	1.27e-07	ACTC1,ACTN2,ACVR1,ADAMTS15,ADAMTS5,ADGRB1,ADGRB3,ADRA1A,ALPK2,ALPK3,ANKRD23,ARRB2,ASB2,ATG5,BARX2,BCL2,BCL9,BHLHE41,BMP10,BMP2,BMP4,BMPR1A,BVES,CACNA1S,CAPN2,CAPN3,CASQ1,CAV2,CAV3,CD53,CD81,CD9,CDH2,CDON,CNTNAP1,CSRP1,CSRP2,CSRP3,CXADR,CXCL9,DKK1,DNER,DOCK1,DOCK2,DOCK5,DYRK1B,EDN1,EHD1,EZH2,FER1L5,FHOD3,FLNC,FZD7,GATA6,GREM1,HDAC3,HDAC4,HDAC5,HEY2,HNRNPU,HOMER1,IGFBP5,IRX3,ISL1,ITGB1,KEL,KLF5,KLH…
825	GO:0006475	internal protein amino acid acetylation	1.29e-07	ACTB,ACTL6A,ARRB1,ATG5,ATXN7,ATXN7L3,AUTS2,BMI1,BRCA1,BRCA2,BRD1,BRD7,CHEK1,CLOCK,CREBBP,CTCF,DMAP1,EID1,EP300,EP400,EPC1,EPC2,FOXP3,GATA2,GATA3,GLYR1,GTF2B,GTF3C4,HAT1,HCFC1,HNF1A,IRF4,ISL1,IWS1,JADE3,KANSL1,KANSL2,KANSL3,KAT2A,KAT2B,KAT5,KAT6B,KAT8,KMT2A,KMT2E,LDB1,LEF1,LOC100525798,MAP3K7,MBD3,MBIP,MBTD1,MEAF6,MECP2,METTL8,MLLT1,MORF4L2,MRGBP,MSL1,MSL2,MSL3,MYOCD,MYOD1,NAA40,NAA50,NAA60,NCOA1,…
826	GO:0018393	internal peptidyl-lysine acetylation	1.29e-07	ACTB,ACTL6A,ARRB1,ATG5,ATXN7,ATXN7L3,AUTS2,BMI1,BRCA1,BRCA2,BRD1,BRD7,CHEK1,CLOCK,CREBBP,CTCF,DMAP1,EID1,EP300,EP400,EPC1,EPC2,FOXP3,GATA2,GATA3,GLYR1,GTF2B,GTF3C4,HAT1,HCFC1,HNF1A,IRF4,ISL1,IWS1,JADE3,KANSL1,KANSL2,KANSL3,KAT2A,KAT2B,KAT5,KAT6B,KAT8,KMT2A,KMT2E,LDB1,LEF1,LOC100525798,MAP3K7,MBD3,MBIP,MBTD1,MEAF6,MECP2,METTL8,MLLT1,MORF4L2,MRGBP,MSL1,MSL2,MSL3,MYOCD,MYOD1,NAA40,NAA50,NAA60,NCOA1,…
827	GO:0050807	regulation of synapse organization	1.36e-07	ABHD17A,ABHD17B,ABHD17C,ABL1,ADGRB1,ADGRB3,ADGRL2,AMIGO1,APP,ARF4,ARHGAP22,ARHGAP44,BDNF,BHLHB9,C1QL3,CAPRIN1,CBLN1,CBLN2,CDH2,CDH8,CDKL5,CLSTN1,CLSTN2,CLSTN3,COLQ,CTTNBP2,CUX2,DAB2IP,DAG1,DBN1,DBNL,DCTN1,DGKB,DISC1,DLG5,EFNA5,EIF4G1,EPHA4,EPHA7,EPHB1,EPHB2,EPHB3,FLRT2,FYN,GHRL,GHSR,GPC4,GRID2,GRIPAP1,HSPA8,IGSF9,IL1RAPL1,IL1RAPL2,LGR5,LHFPL4,LINGO2,LINGO4,LRFN2,LRFN5,LRP4,LRP8,LRRC4B,LRRK2,LRRN1…
828	GO:0009100	glycoprotein metabolic process	1.38e-07	A4GNT,AATF,ACAN,ACER2,ACOT8,ADAMTS12,AGA,AGPS,ALG1,ALG10,ALG11,ALG12,ALG13,ALG14,ALG2,ALG5,ALG6,ALG8,ALG9,AQP11,ARFGEF1,ASGR2,B3GALNT1,B3GALNT2,B3GALT1,B3GALT5,B3GAT1,B3GAT2,B3GNT2,B3GNT3,B3GNT6,B4GALT1,B4GALT4,B4GALT5,B4GALT6,B4GALT7,BCL2,BGN,BMP2,BMPR1B,BMPR2,C1GALT1,CCR7,CERS4,CHST11,CHST13,CHST14,CHST3,CHST7,CHST8,CHST9,CHSY1,COG7,COL11A1,COL2A1,CSGALNACT1,CSGALNACT2,CTNNB1,CYTL1,DAD1,DCN,DDO…
829	GO:0030177	positive regulation of Wnt signaling pathway	1.42e-07	ABL1,ADGRA2,AMER1,ANKRD6,ATP6AP2,ATP6V1C2,BAMBI,BMP2,CAV1,CDC73,CDH3,COL1A1,CRBN,CSNK1D,CSNK1G1,CSNK1G2,CSNK1G3,DAAM2,DAB2,DACT1,DAPK3,DDX3X,DISC1,DKK2,EDA,EGF,EGFR,FAM53B,FGF9,GID8,GPC3,GSKIP,HHEX,KANK1,LEF1,LGR4,LGR5,LGR6,LOC100523244,LRRK1,LRRK2,LYPD6,MBD2,MLLT3,NFKB1,NKD1,PBXIP1,PLEKHA4,PPM1A,PPM1B,PRDM15,PTK7,RBPJ,RECK,RNF220,RPS12,RSPO1,RSPO2,RSPO3,RSPO4,RUVBL1,SALL1,SCEL,SFRP1,SFRP2,SHH,SM…
830	GO:0002065	columnar/cuboidal epithelial cell differentiation	1.45e-07	ABL1,AGR2,ASCL1,B9D1,BAD,BCCIP,BMP2,BMP4,BMP5,BMP6,BMP7,CAV1,CBFA2T2,CDH2,CDK6,CLCN2,CLOCK,CTNNB1,DLG5,DLX3,DSPP,EMX1,ENAM,EXT1,FASN,FGF8,FST,GATA2,GATA4,GATA5,GATA6,GDF11,GPAT4,HES1,HIF1A,INSM1,JAG1,KLF4,KLF5,MAP1B,NEUROD1,NFIB,NKX2-2,NKX3-2,NKX6-1,NKX6-3,NODAL,NR5A2,ONECUT1,OTP,PAX4,PAX6,PDPK1,PDX1,PGR,POU3F2,PRDM1,PROX1,RARA,RARB,RFX3,RFX6,RHEB,ROS1,SAV1,SIDT2,SLC9A4,SMO,SOX11,SOX9,SPDEF,SRC,T…
831	GO:0009952	anterior/posterior pattern specification	1.54e-07	ABI1,ACVR2A,ACVR2B,ALDH1A2,ALX4,ATM,ATP6AP2,AXIN2,BARX1,BHLHE40,BHLHE41,BMI1,BMP2,BMP4,BMPR1A,BMPR2,BPTF,BTG2,CCDC180,CDON,CDX4,CER1,CRB2,CRKL,CTNNB1,CTNNBIP1,DMRT2,EMX2,EN1,EP300,EPB41L5,ETS2,FEZF1,FGF8,FOXB1,FOXC1,FOXF1,GBX2,GDF11,GDF3,GLI2,GLI3,GPC3,GRSF1,HELT,HES1,HES5,HES6,HEY1,HEY2,HIPK1,HIPK2,HNF1B,HOXA10,HOXA2,HOXA3,HOXB1,HOXB2,HOXB8,HOXC11,HOXC4,HOXD3,KAT2A,KDM6A,KMT2A,LDB1,LEF1,LFNG,LHX…
832	GO:0051258	protein polymerization	1.58e-07	ABL1,ADD1,ADD2,AKAP9,AMBRA1,ARF6,ARFGEF1,ARHGAP18,ARHGAP28,ARL2,ARPC2,ARPC5,BAG4,BAIAP2L1,BAIAP2L2,BIN1,CAMSAP2,CAMSAP3,CAPZA1,CAPZA2,CAPZB,CARMIL1,CASQ1,CASQ2,CATIP,CCL11,CDC42EP1,CDC42EP2,CDC42EP3,CDC42EP4,CDH5,CDK5RAP2,CENPJ,CHMP3,CHMP4A,CHMP4B,CKAP5,CLIP1,CLIP3,COBL,CORO1A,COTL1,CSF3,CSNK1D,CTTN,CYFIP2,DAAM2,DBNL,DCTN1,DIAPH1,DIAPH2,DIAPH3,DLG1,DNM1L,DYRK1A,EPS8,ESAM,EVL,FAM107A,FAM49B,FBXO5,…
833	GO:0035282	segmentation	1.61e-07	ABI1,ALDH1A2,ATM,AXIN2,BMP4,BMPR1A,CCDC180,CRB2,DMRT2,DVL2,EDNRA,EP300,EPB41L5,FOXB1,FOXC1,FOXF1,GDF3,HES5,HOXA2,IRX1,IRX2,IRX3,KAT2A,KDM6A,LAMA5,LEF1,LFNG,LHX1,LOC100155738,MAFB,MED12,MEOX1,MESP1,MESP2,MIB1,MLLT3,MSGN1,MTF2,MYF5,NEUROG1,NOG,NRP1,NRP2,OSR1,PALB2,PAX1,PCSK6,PLXNA2,POFUT1,POGLUT1,PRKDC,PSEN1,RBPJ,RIPPLY2,SEMA3C,SFRP1,SFRP2,SHH,SIX1,SMAD3,SMAD4,TBX18,TBX3,TCAP,TCF15,TDRD1,TDRD10,TDR…
834	GO:0030705	cytoskeleton-dependent intracellular transport	1.71e-07	ACTR10,AGTPBP1,AP3B1,AP3B2,AP3M2,AP3S2,APP,ARHGAP21,ARL8B,ARMCX3,BBS12,BICD1,BICD2,BICDL2,BLOC1S1,BLOC1S4,BLOC1S5,BLOC1S6,BORCS5,CAMSAP3,CCDC186,CCDC88C,CLIP3,COPG1,COPG2,DTNBP1,DYNC1I1,DYNC1I2,DYNC2H1,DYNLL1,EIF3J,FNBP1L,HAP1,HDAC6,HIF1A,HNRNPU,HOOK3,HSBP1,HSPA8,HSPB11,HTT,IFT122,IFT140,IFT172,IFT27,IFT43,IFT46,IFT57,IFT74,IFT81,IFT88,KIF13A,KIF1B,KIF1C,KIF3A,KIF3B,KIF5A,KIF5B,KIF5C,KLC3,LCA5,LC…
835	GO:1905475	regulation of protein localization to membrane	1.72e-07	ACSL3,ACTB,ADAM10,AGR2,AP2M1,AR,ARF6,ARHGAP44,ARHGEF16,ATP2B4,ATP2C1,C2CD5,CD81,CDH2,CEMIP,CLIP3,CLTC,CNST,CRKL,CSK,CSRP3,DAB2,DAG1,DLG1,DMTN,DPP10,EFCAB7,EGFR,EPHA2,EPHA3,EPM2A,ERBB2,EZR,FYN,GBP1,GPC1,GPC3,GPC4,GRIPAP1,GSN,INPP5K,IQSEC2,ITGA3,ITGB1,KCNB1,KIF5B,LDLRAP1,LGALS3,LOC100519808,LOC110257570,LRP4,LRRC15,LYPD1,LZTFL1,MFF,MRAP2,MYO1C,NUMB,PDCD5,PDPK1,PDZK1,PICALM,PID1,PIK3R1,PKDCC,PLS1,PP…
836	GO:0071887	leukocyte apoptotic process	1.73e-07	ADA,ADAM8,ANXA1,ARG2,AURKB,AXL,BCL11B,BCL2,BCL2L11,BCL3,BLK,BMP4,CCL19,CCL5,CD274,CRKL,CXCL12,DFFA,DNAJA3,DOCK8,FADD,FAS,FASLG,FNIP1,FOXP1,GLI3,GPAM,HCLS1,HIF1A,HSH2D,IDO1,IL10,IL6,IL7R,IRS2,KIFAP3,KITLG,LGALS13,LGALS3,LYN,MERTK,MIF,NOD2,ORMDL3,P2RX7,PIK3CB,PIK3CD,PLEKHO2,PRKCQ,RIPK1,SELENOS,SIRT1,SLC39A10,SLC46A2,SLC7A11,ST3GAL1,TCP1,TNFRSF21,WNT5A,ZC3H8,BAX,BBC3,BCL10,BCL2L1,CASP7,CCL21,EFNA1,G…
837	GO:0009755	hormone-mediated signaling pathway	1.75e-07	ABHD2,ACSL1,ADIPOR2,AR,ARID1A,ASIP,BMP4,BMP7,BRCA1,CLOCK,CNOT1,CNOT2,CNOT9,CRHBP,CRHR1,CRHR2,CRY1,CRY2,DAB2,DNAAF4,EP300,ESR1,ESR2,ESRRB,ESRRG,FOXP1,FSHR,GHRHR,GHSR,GPHB5,HDAC1,HEYL,KDM3A,LANCL2,LATS2,LBH,LOC100738003,NCOA1,NCOR1,NCOR2,NEDD4,NODAL,NR0B1,NR1D1,NR1D2,NR2E3,NR3C1,NR5A2,OSTN,PADI2,PAGR1,PARK7,PER1,PGR,PHB,PIAS2,POU4F2,PPARA,PPARD,PPARGC1B,PRCP,PRLR,PTPN11,RARA,REN,RHOA,RNF14,RNF6,RXF…
838	GO:0006417	regulation of translation	1.82e-07	ACO1,AGO1,AGO2,AIRE,ALKBH1,APP,BANK1,BARHL2,BCL3,BOLL,BTG2,BZW1,BZW2,C7H6orf125,CAPRIN1,CASC3,CNOT1,CNOT10,CNOT11,CNOT6,CNOT6L,CNOT8,CPEB2,CPEB3,CPEB4,CSDE1,CTIF,DAPK1,DAPK3,DAZL,DCP1A,DCP1B,DCPS,DDX25,DDX3X,DDX6,DHX36,DHX9,DIS3L2,DNAJC1,DNAJC3,DPH2,DPH3,DPH5,DPH6,EEF2,EEFSEC,EIF1,EIF2AK1,EIF2AK2,EIF2AK3,EIF2AK4,EIF2S1,EIF3B,EIF3D,EIF3E,EIF3K,EIF4A3,EIF4E,EIF4E2,EIF4EBP1,EIF4EBP2,EIF4G1,EIF5B,ERB…
839	GO:0001656	metanephros development	1.9e-07	ADIPOQ,AKR1B1,AQP1,AQP2,BCL2,BMP4,BMP7,CALB1,CD34,CTNNB1,DLG5,EYA1,FAT4,FGF8,FOXD1,FOXJ1,GATA3,GDF11,GDF6,GDNF,GLI3,GPC3,GREM1,HES1,HES5,HNF1B,HOXC11,IRX1,IRX2,IRX3,LAMB2,LGR4,LHX1,NPHS2,OSR1,OSR2,PAX2,PDGFA,PDGFRA,PKD1,PKD2,POU3F3,PTCH1,RDH10,SALL1,SHH,SIX1,SIX2,SIX4,SMAD4,SMO,SOX17,SOX9,SPRY1,TCF21,TFAP2B,UMOD,WNT9B,WT1,WWTR1,YAP1,APH1A,FGF10,FOXC2,HOXA11,ID3,LIF,NKX3-1,RET
840	GO:0006939	smooth muscle contraction	1.9e-07	ACTA2,ACTG2,ADA,ADRA1A,ADRA2A,ADRA2B,ADRA2C,ADRB2,ARHGAP42,ATP1A2,ATP2B1,ATP2B4,BDKRB2,CAV1,CHRM2,CHRM3,COMP,CTTN,DLG1,DOCK4,DOCK5,DRD2,EDN1,EDN2,EDNRA,EDNRB,F2R,FKBP1B,GDNF,GRIP2,HTR1D,HTR7,KCNMA1,MKKS,MYOCD,NEUROG1,NMU,NMUR1,NPNT,ORMDL3,P2RX1,P2RX3,PGR,PRKG1,PROK2,PTGER3,RGS2,RHOA,ROCK2,SCNN1B,SETD3,SOD1,SPHK1,SPX,SULF1,SULF2,TACR1,TACR2,TBX3,TIFAB,TPCN2,TRPC1,TRPV1,TRPV4,ZDHHC21,ADORA2B,HTR2B,…
841	GO:2001237	negative regulation of extrinsic apoptotic signaling pathway	1.9e-07	ACVR1,AR,BCL2,BIRC6,BMP4,BRCA1,CFLAR,COL2A1,CSF2,CTNNA1,CTTN,DDX3X,EYA1,EYA2,EYA3,EYA4,FAIM2,FGB,FGG,GCLM,GDNF,GSK3B,HGF,HTT,IFI6,IL19,IL7,ITGA6,ITGAV,ITPRIP,LGALS3,LMNA,LOC100521447,LOC100523672,MAPK7,MCL1,NRP1,PAK5,PARK7,PEA15,PELI3,PHIP,PSME3,RB1CC1,RELA,RIPK1,RPS6KB1,SCG2,SFRP2,SH3RF1,SIAH2,SRC,STRADB,TERT,TGFBR1,TNFAIP3,UNC5B,YAP1,ZC3HC1,ZMYND11,BCL2L1,FGF10,GATA1,GPX1,ICAM1,RAF1,RFFL,RNF34,…
842	GO:0045667	regulation of osteoblast differentiation	1.92e-07	ACVR1,ACVR2A,ACVR2B,ATF4,ATRAID,AXIN2,BAMBI,BMP2,BMP4,BMP6,BMP7,BMPR1A,BMPR1B,BMPR2,CDK6,CEBPA,CEBPB,CEBPD,CHRD,CITED1,CRIM1,CTHRC1,CTNNB1,CTNNBIP1,DDR2,FBN2,FBXO5,FERMT2,FGF23,GDF10,GDPD2,GLI1,GLI3,GNAS,GREM1,HAND2,HDAC4,HDAC7,HOXA2,IGFBP5,IL6,JAG1,LIMD1,LRP5,LTF,MEN1,NBR1,NELL1,NOG,NPNT,OSTN,PPP3CA,PRKACA,PRKD1,PTCH1,RANBP3L,RASSF2,RIOX1,RORB,RUNX2,SEMA4D,SFRP1,SFRP2,SMAD1,SMAD3,SMAD5,SMAD6,SMO…
843	GO:0006644	phospholipid metabolic process	1.92e-07	ABCA3,ABHD12B,ABHD3,ABHD4,ABHD6,ACER3,ACP6,ACSL3,ADGRF5,AGPAT4,AMDHD1,APOA1,APOA4,ATG14,ATM,BECN1,BPNT1,CDIPT,CDS1,CDS2,CEPT1,CERS4,CHKA,CHP1,CHPT1,CLN8,CRLS1,CSF1R,CWH43,DBI,DGKA,DGKD,DGKE,DGKG,DGKH,DGKZ,DHDDS,DOLK,DPM2,DPM3,EFR3B,ENPP2,ENPP7,ETNK2,FAM126A,FAM126B,FANCG,FAR1,FDFT1,FDPS,FIG4,FITM1,GATA6,GDE1,GPAM,GPAT2,GPAT3,GPAT4,GPCPD1,GPLD1,HADHA,HDHD5,HEXB,HTR2A,HTR2C,IDH1,IMPA1,INPP1,INPP4A,…
844	GO:1903311	regulation of mRNA metabolic process	1.95e-07	A1CF,AGO2,AHCYL1,ALKBH5,ANGEL2,APOBEC1,AXIN2,BTG2,CALCR,CARHSP1,CASC3,CDC73,CDK9,CELF2,CELF4,CELF5,CNOT1,CNOT6,CNOT6L,CNOT8,CPEB3,CPSF7,CSDC2,CSDE1,DAZL,DCP1A,DCP1B,DCPS,DHX36,DHX9,DIS3L2,DYRK1A,EIF4A3,ELAVL4,EXOSC2,EXOSC3,EXOSC8,FAM172A,FASTK,FASTKD1,FASTKD2,FASTKD3,FMR1,FTO,FUS,FXR1,GDNF,GIGYF2,HMX2,HNRNPL,HNRNPU,HSPA8,IGF2BP1,IGF2BP2,IGF2BP3,IKBKE,IWS1,JMJD6,KHDRBS3,LARP1,LARP7,LEO1,LSM1,MAGOH…
845	GO:0030641	regulation of cellular pH	1.96e-07	AQP11,ATP6AP1L,ATP6AP2,ATP6V0A1,ATP6V0A2,ATP6V0A4,ATP6V0D2,ATP6V1B1,ATP6V1B2,BCL2,CA7,CCDC115,CFTR,CHP1,CLIC4,CLN5,CLN6,CXHXorf21,DCK,DMXL1,DMXL2,GRN,LACC1,LOC100154179,LOC100154873,LOC100157711,LRRK2,MAPK3,NOX1,PPT1,RAB20,RAB38,RAB39A,RAB7A,SLC11A1,SLC26A3,SLC26A6,SLC4A1,SLC4A10,SLC4A3,SLC4A5,SLC4A7,SLC4A8,SLC9A1,SLC9A2,SLC9A4,SLC9A6,SLC9A7,SLC9C1,TCIRG1,TM9SF4,TMEM165,TMEM175,TMEM9,VPS33A,ATP6A…
846	GO:0046683	response to organophosphorus	1.96e-07	ABCC9,AHR,AKAP6,AKAP9,AQP1,AQP8,AQP9,CASP1,CFTR,CITED1,DMTN,ENPP1,EZR,FDX1,HCN1,HCN2,HCN3,HCN4,IGFBP5,INPP5K,ITPR2,KCNE1,KCNJ11,KCNQ1,LOC100518330,NDUFS4,NT5E,P2RX1,P2RX3,P2RX4,P2RX5,P2RX6,P2RX7,P2RY6,PANX1,PDE2A,PDE3A,PDXP,PER1,PIK3CG,PKD2,RAP1A,RAP1B,RAPGEF3,RFC3,SLC26A3,SLC26A6,SLC5A5,SSH1,TRPC3,TYMS,WT1,ZFP36L1,CIB2,DGKQ,DUOX1,HSP90B1,P2RX2,P2RY11,P2RY12,TRPM4,VGF,WNT10B
847	GO:0006898	receptor-mediated endocytosis	1.97e-07	AAK1,ACKR3,ADIPOQ,ADM,ADRB2,AHI1,ANGPT1,ANKRD13A,ANKRD13D,ANXA2,AP1G1,AP2A2,AP2B1,AP2M1,AP4E1,APLN,APOC3,ARRB1,ARRB2,BICD1,BMP2K,C3,CACNG2,CACNG3,CACNG4,CACNG5,CALCRL,CALY,CAP1,CAV1,CAV2,CAV3,CBL,CD14,CD63,CD81,CD9,CLTA,CLTC,CNTN2,CXCL16,CXCL8,DAB2,DBNL,DGKD,DKK1,DNAJC6,DNM1,DNM3,DRD3,EGF,EPS15,EZR,FCHO1,FCHO2,FCHSD2,FMR1,FNBP1L,GAK,GPR107,GRB2,GREM1,GRIA1,GRK2,GRK3,GRK4,GSG1L,HIP1,HIP1R,HMMR,HTR…
848	GO:0008361	regulation of cell size	2.02e-07	ABL1,ADD1,AKT3,ANO6,AQP1,AQP11,ARHGAP5,BARHL2,BDNF,BMPR2,CAV3,CCDC51,CDH4,CDKL3,CDKL5,CLCN3,CLN8,CRABP2,CREB1,DBNL,DEPTOR,DIP2B,DPYSL2,DRAXIN,DSCAM,E2F4,EDN1,EFNA5,EPHA7,FN1,FSHR,FSTL4,IL7R,IQGAP3,ISLR2,KCNMA1,KCNN4,KEL,KIAA0319,LAMTOR5,LOC100522569,LPAR3,LRRC8A,MAP3K13,MSN,MTOR,MTPN,NKX6-1,NRP1,NTN1,P2RX7,PLEK,PLXNA4,POU4F2,PRR16,PTPRS,RAC1,RAP1GAP2,RB1CC1,RDX,RHOA,RND2,RPTOR,RTN4,RTN4R,RYK,SEMA…
849	GO:0051017	actin filament bundle assembly	2.14e-07	ABL1,ACTN1,ADD2,AIF1L,ALMS1,APOA1,ARAP1,ARHGAP28,ARHGEF10,ARHGEF10L,ARHGEF18,ARHGEF5,ARRB1,BAG4,BAIAP2L1,BAIAP2L2,BRAF,CALD1,CARMIL1,CDC42,CGNL1,CORO2B,CUL3,DLC1,DMTN,DPYSL3,EPHA1,EPS8,ESPNL,EVL,EZR,F11R,FAM107A,FAM171A1,FERMT2,FHDC1,FHOD1,FRMD7,FSCN1,FSCN3,GPR65,INPP5K,ITGB5,KCTD13,LCP1,MARCKS,MET,MKKS,MTOR,MYOC,NRP1,PAK2,PDXP,PHACTR1,PIK3R1,PLEK,PLS1,PLS3,PPFIA1,PRKN,PTGER4,RAC1,RAPGEF3,RDX,RGC…
850	GO:0050769	positive regulation of neurogenesis	2.23e-07	ANKRD27,ASCL1,BDNF,BHLHB9,BIN1,BMP2,BMPR2,BRAF,CAPRIN1,CDH4,CDKL3,CDKL5,CLCF1,CRABP2,CTNNB1,CUX2,DBN1,DBNL,DCT,DISC1,DMRTA2,DRD2,DSCAM,EFNA5,EPHB2,FBXW8,FN1,FZD3,GFAP,GLI3,GSX2,HAP1,HDAC1,HES1,HIF1A,IFNG,IL34,IL6,ISLR2,ITGB1,JADE2,KDM1A,KRAS,LPAR3,LRP2,LRP8,MAN2A1,MAP3K13,MAP6,MECP2,METRN,MME,MTOR,NAP1L1,NEFL,NEURL1,NIN,NKX2-2,NKX6-1,NRP1,NTN1,NUMB,OBSL1,OLIG2,OTP,PAFAH1B1,PAX6,PLAG1,PLXNA1,PLXNA…
851	GO:0043433	negative regulation of DNA-binding transcription factor activity	2.25e-07	ADGRG3,ADORA3,ANXA4,ARRB1,ARRB2,BCL3,BHLHE40,CAT,CCDC22,CD200,CDK5RAP3,CEBPG,CHP1,CHUK,CMKLR1,COMMD7,CTNNBIP1,CYLD,DAB2IP,DAP,ERBIN,ESR1,EZH2,FAF1,FOXA2,FOXJ1,FOXP3,FZD6,GLIS2,HAND2,HAVCR2,HDAC2,HDAC3,HES1,HES6,HEYL,ID1,IRAK2,ITCH,KDM1A,KLF4,LOC100522011,LRRC7,MAD2L2,MEN1,MTURN,NFKBIB,NLRC3,NOD2,NR0B1,NR0B2,NR1H4,NWD1,OTULIN,P14ARF,PAXIP1,PELI1,PEX14,PIAS4,PKD1,PKD2,PKHD1,PPP2CB,PROX1,PSMD10,PTCH…
852	GO:0033500	carbohydrate homeostasis	2.27e-07	ABCA12,ADCY5,ADCY8,ADGRF5,ADIPOQ,ADIPOR2,ADRA2A,ALOX5,ANO1,APPL2,BAD,BRSK2,C2CD2L,CARTPT,CAV3,CCDC186,CDK16,CEBPA,CFTR,CNR1,CRY1,CRY2,CSMD1,CSRP3,CYP7A1,DBH,DUPD1,EFNA5,FAM3B,FFAR2,FKBP1B,FOXK1,FOXO3,GCG,GCK,GCKR,GPI,GPR1,GPR68,HECTD4,HIF1A,HK1,HK2,HMGN3,HNF1A,IGFBP5,IL6,INPP5K,INSR,KAT5,KCNB1,KLF15,KLF7,LEP,LEPR,LIN28A,LRP5,LRRC8A,LRRC8D,MCU,MLXIPL,MPC2,MTNR1B,NCOA5,NDUFAF2,NEUROD1,NGFR,NOX4,NR1…
853	GO:0042593	glucose homeostasis	2.27e-07	ABCA12,ADCY5,ADCY8,ADGRF5,ADIPOQ,ADIPOR2,ADRA2A,ALOX5,ANO1,APPL2,BAD,BRSK2,C2CD2L,CARTPT,CAV3,CCDC186,CDK16,CEBPA,CFTR,CNR1,CRY1,CRY2,CSMD1,CSRP3,CYP7A1,DBH,DUPD1,EFNA5,FAM3B,FFAR2,FKBP1B,FOXK1,FOXO3,GCG,GCK,GCKR,GPI,GPR1,GPR68,HECTD4,HIF1A,HK1,HK2,HMGN3,HNF1A,IGFBP5,IL6,INPP5K,INSR,KAT5,KCNB1,KLF15,KLF7,LEP,LEPR,LIN28A,LRP5,LRRC8A,LRRC8D,MCU,MLXIPL,MPC2,MTNR1B,NCOA5,NDUFAF2,NEUROD1,NGFR,NOX4,NR1…
854	GO:0022412	cellular process involved in reproduction in multicellular organism	2.29e-07	ABHD2,ACTL9,ACVR1,AFF4,AGFG1,AKAP4,ARMC2,ASZ1,ATM,BCL2,BMP4,BMPR1B,BRCA2,BRDT,BRIP1,C1H14orf39,CABYR,CATSPER2,CATSPER3,CATSPERD,CCDC136,CCDC180,CCDC42,CCNB1,CCNB2,CCR6,CD9,CDK1,CDK7,CDYL,CFAP157,CFAP206,CFAP221,CFAP43,CFAP44,CFAP54,CFAP58,CFAP65,CFTR,CTCFL,CTNNB1,CXADR,DAZL,DDX20,DDX25,DHH,DMC1,DMRT1,DMRTA1,DMRTB1,DNMT3A,DNMT3L,DPY19L2,DRC7,DZIP1,EDN1,EDNRA,EFCAB9,ETV6,FAM209B,FAM71F2,FANCA,FANCC…
855	GO:0061326	renal tubule development	2.32e-07	ADAMTS16,AGT,AHI1,AQP1,AQP11,BCL2,BMP2,BMP4,CALB1,COL4A1,CTNNB1,CTNNBIP1,DLG1,EYA1,FAT4,FGF1,FGF8,FOXD1,GATA3,GDNF,GLI3,GPC3,GREM1,HES1,HES5,HEYL,HNF1B,HS2ST1,HS3ST3A1,HS3ST3B1,IRX1,IRX2,IRX3,JAG1,KLHL3,LAMA5,LGR4,LGR5,LHX1,LZTS2,NOG,NOTCH2,NPNT,OSR1,PAX2,PKD1,PKD2,POU3F3,PROM1,PTCH1,SHH,SIX1,SIX2,SIX4,SMAD4,SMO,SOX9,STAT1,TACSTD2,TCF21,TFAP2B,TTC8,UMOD,WNK4,WNT1,WNT11,WNT2B,WNT6,WNT9B,WT1,WWTR1,…
856	GO:0019216	regulation of lipid metabolic process	2.38e-07	ABCA3,ABCB11,ABCD1,ABCD2,ABHD6,ACACB,ACER1,ACSL3,ADGRF5,ADIPOQ,ADRA2A,AMBRA1,ANXA1,APOA1,APOA4,APOA5,APOB,APOBEC1,APOC3,APOD,ARMC5,ASAH1,ASXL3,ATG14,ATP1A1,BCL11B,BMP2,BMP5,BMP6,BRCA1,C3,CAV1,CCL19,CD19,CD81,CDC42,CGA,CHP1,CLCN2,CREB1,CRTC3,CYP7A1,DAB2IP,DAGLB,DDX20,DGKZ,DHH,DISP3,DKK3,DNAJC15,EGR1,ELOVL5,EPHX2,ERFE,ERLIN2,F2,FGF1,FGF19,FGFR3,FGFR4,FLT1,FMO5,FSHB,GFI1,GIP,GOLM1,H2AFY,H6PD,HCAR1,H…
857	GO:0098657	import into cell	2.38e-07	ACE2,ACSL1,ACSL3,ACSL5,ACTB,ADGRV1,ATP12A,ATP1A1,ATP1A2,ATP1B1,ATP1B3,ATP4A,CACNA1E,CACNA1S,CLN8,DLG1,DRD2,FAM155B,FYN,GDNF,GFAP,GPM6B,GRM6,HCN2,HCN4,IL10RA,IRS2,ITGB1,ITGB3,KCNE2,KCNH2,KCNJ1,KCNJ12,KCNJ15,KCNJ16,KCNJ2,KCNJ3,KCNJ4,KCNJ5,KCNJ6,KCNJ8,KCNJ9,KCNK9,KCNQ1,LOC100157711,LRP2,LRRC8A,LRRC8C,LRSAM1,MAPK15,NEURL1B,PARK7,PLPPR4,PRKN,PSEN1,RAB3B,RAMP3,RPS6KB1,SCNN1A,SCNN1B,SCNN1G,SLC12A1,SLC12…
858	GO:0098773	skin epidermis development	2.54e-07	ABCA12,ALOX12B,ALOXE3,ALX4,AP3B1,BCL2,CD109,CDH3,CLDN1,CLDN4,CTNNB1,DKK4,DLX3,DSG4,EDA,EDAR,EXT1,FA2H,FERMT1,FGF7,FOXE1,FOXN1,FOXQ1,FST,FZD3,FZD6,GAL,GATA6,GORAB,GRHL1,GRHL3,HDAC1,HDAC3,IGFBP5,IL18,INHBA,KLF4,KRT1,KRT27,LAMA5,LDB1,LDB2,LGR4,LGR5,LHX2,LOC100521659,LOC100737113,LOC106506651,LRP4,MET,NGFR,NOM1,NSDHL,NSUN2,NUMA1,PIAS4,PLEC,PUM2,RBPJ,RELA,SAV1,SHH,SMAD4,SMO,SNAI1,SOX21,SOX9,TGFB2,TMEM…
859	GO:0072329	monocarboxylic acid catabolic process	2.54e-07	ABCB11,ABCD1,ABCD2,ABCD3,ABCD4,ABHD2,ABHD3,ACACB,ACAD10,ACADL,ACAT2,ACOT8,ACOX1,ACOX2,ACOX3,ACOXL,ADIPOQ,ADTRP,AGPS,AGXT2,AIG1,AKR1A1,ALDH1L2,AUH,BDH2,CPT1A,CPT2,CRABP1,CRAT,CROT,CRYL1,CYP26A1,DECR1,DECR2,E4F1,ECH1,ECHDC1,ECHDC2,ECHS1,EHHADH,ETFA,ETFDH,FAAH,FAH,HACL1,HADH,HADHA,HAO1,HOGA1,HSD17B10,HSD17B4,IDNK,ILVBL,IRS1,IRS2,LEP,LOC100521659,LONP2,LPIN1,LPIN3,MFSD2A,NUDT19,NUDT7,NUDT8,PCCA,PCK2,…
860	GO:0032271	regulation of protein polymerization	2.55e-07	ABL1,ADD1,ADD2,AKAP9,AMBRA1,ARF6,ARFGEF1,ARHGAP18,ARHGAP28,ARL2,ARPC2,ARPC5,BAG4,BAIAP2L1,BAIAP2L2,BIN1,CAMSAP2,CAMSAP3,CAPZA1,CAPZA2,CAPZB,CARMIL1,CCL11,CDC42EP1,CDC42EP2,CDC42EP3,CDC42EP4,CDH5,CDK5RAP2,CKAP5,CLIP1,CLIP3,CORO1A,COTL1,CSF3,CTTN,CYFIP2,DAAM2,DBNL,DCTN1,DLG1,DYRK1A,EPS8,ESAM,EVL,FAM49B,FCHSD2,FER,FES,FHOD3,GBA2,GCHFR,GIT1,GRB2,GSN,HAX1,HCLS1,HIP1R,KANK1,LMOD2,LOC100522011,MAPRE1,ME…
861	GO:0006633	fatty acid biosynthetic process	2.63e-07	ABCD1,ABCD2,ABCD3,ABHD2,ABHD3,ACACA,ACACB,ACER3,ACLY,ACOT7,ACSBG2,ACSF3,ACSM2B,ACSM4,ACSM5,ALOX12B,ALOX5,ALOXE3,ANXA1,APOA1,APOA4,APOA5,APOC3,ASAH2,BRCA1,CBR4,CDS1,CERS5,DAGLB,DECR2,EDN1,EDN2,ELOVL2,ELOVL3,ELOVL4,ELOVL5,ELOVL6,ERLIN2,FA2H,FADS1,FADS2,FADS3,FADS6,FAM213B,FASN,GIP,HACD1,HACD2,HACD3,HNF1A,INSIG1,INSIG2,KLHL25,LIAS,LIPC,LIPG,LIPH,LIPI,LPGAT1,LPL,MCAT,MIF,MLXIPL,MLYCD,NDUFAB1,NR1H2,OL…
862	GO:0036293	response to decreased oxygen levels	2.78e-07	ACAA2,ADA,ADAM17,ADAM8,ADO,ALAS2,ALKBH5,ANGPT4,AQP1,ARNT,ARNT2,BAD,BCL2,BMP2,BNIP3,BNIP3L,CASP1,CAV1,CBFA2T3,CD34,CPEB2,CRYAB,CXCR4,DDIT4,DPP4,EDN1,EDNRA,EGLN3,EGR1,ENO1,EP300,EPAS1,EPHA4,EPO,FABP1,FAM162A,FUNDC1,GATA6,HIF1A,HIF1AN,HMOX2,HP1BP3,HYOU1,ITPR1,ITPR2,KCNMA1,LIMD1,LMNA,MDM2,MECP2,MMP2,MTOR,MYC,MYOCD,NDNF,NDRG1,NFE2L2,NOS1,NOS2,NPEPPS,NR4A2,P2RX3,PDK3,PGK1,PLAT,PLAU,PLK3,PLOD1,PLOD2,PML…
863	GO:0030258	lipid modification	2.87e-07	ABCB11,ABCD1,ABCD2,ABCD3,ABCD4,ACACB,ACAD10,ACAT2,ACOX1,ACOX2,ACOX3,ACOXL,ADH4,ADIPOQ,AGK,ALDH1L2,ALOX12B,ALOX5,APOD,AUH,B3GALT1,B4GALNT2,BDH2,CERK,CERKL,CPT1A,CPT2,CRAT,CROT,CYP1A1,CYP24A1,CYP4V2,DECR1,DGKA,DGKD,DGKE,DGKG,DGKH,DGKK,DGKZ,E4F1,ECH1,ECHDC1,ECHDC2,ECHS1,EHHADH,EPHX2,ETFA,ETFDH,FA2H,FIG4,GBA,GBA2,GGTA1P,HACL1,HADH,HADHA,HAO1,HAO2,HSD17B10,HSD17B4,ILVBL,INPP5A,INPP5B,INPP5D,INPP5F,INP…
864	GO:0030509	BMP signaling pathway	2.9e-07	ABL1,ACVR1,ACVR2A,ACVR2B,ACVRL1,BAMBI,BMP10,BMP15,BMP2,BMP4,BMP5,BMP6,BMP7,BMP8A,BMP8B,BMPER,BMPR1A,BMPR1B,BMPR2,CDH5,CER1,CHRD,CHRDL1,CHRDL2,COMP,CRB2,CRIM1,CTDSPL2,DLX1,DLX3,DSG4,EGR1,ENG,ETV2,EXT1,FBN1,FBXL15,FKBP8,FOXD1,FST,FSTL1,GDF2,GDF3,GDF6,GDF7,GDF9,GPC3,GREM1,GREM2,HES1,HES5,HIPK2,HIVEP1,HOXA13,HTRA1,HTRA3,ITGA3,KCP,KDR,LEF1,LEMD3,LRP2,MAPK3,MSX1,NANOG,NBL1,NEO1,NODAL,NOG,NOTCH2,NUMA1,P…
865	GO:0048588	developmental cell growth	2.9e-07	ABL1,ADRA1A,APP,BARHL2,BDNF,BMPR2,C10H9orf72,CDH4,CDKL3,CDKL5,CPNE5,CPNE9,CRABP2,CTNNB1,CYFIP1,CYFIP2,DBNL,DCLK1,DCX,DIP2B,DPYSL2,DRAXIN,DSCAM,EDN1,EDN2,EDNRA,EFNA5,EIF3J,EMX1,EPHA7,EXT1,FN1,FSTL4,GDF9,HDAC6,IQGAP1,ISLR2,ITGB1,ITSN2,JADE2,KIAA0319,LAMB2,LHX2,LLPH,LPAR3,MAP1B,MAP3K13,MEX3C,MUL1,NDEL1,NEDD4L,NIN,NKX6-1,NRN1,NRP1,NRP2,NTN1,OSTN,PAK6,PI16,PLXNA1,PLXNA4,POU4F2,POU4F3,PRKCZ,PRKN,PTPRS,…
866	GO:0042471	ear morphogenesis	2.9e-07	ALDH1A3,ATOH1,ATP6V1B1,BCR,BLOC1S5,CHD7,CHRNA10,CHRNA9,CLRN1,CLRN2,COL11A1,COL2A1,CTHRC1,DVL2,EDN1,EDNRA,EPHB2,EYA1,FGF8,FGF9,FOXI1,FZD2,FZD3,FZD6,GATA2,GATA3,GBX2,GJB6,GLI2,GRHL3,GRXCR2,GSC,HESX1,HMX2,HMX3,HOXA2,INSIG1,INSIG2,KCNQ1,LOC100523747,LRIG1,LRIG3,MAFB,MAPK3,MSX1,MYO6,MYO7A,NEUROG1,NIPBL,NKX3-2,NOG,NTN1,OSR1,OSR2,OTOP1,OTX1,PLS1,POU3F4,POU4F3,PTK7,PTPRQ,RIPOR2,RPL38,SEC24B,SIX1,SIX2,SIX…
867	GO:0031668	cellular response to extracellular stimulus	2.97e-07	ALB,AOC1,AQP2,ASNS,ATF3,ATF4,ATG14,ATG5,AXL,BCL2,BECN1,BMPR2,BMT2,CARTPT,CDKN2B,CLEC16A,DAP,DAPL1,DCPS,DCTPP1,DNAJC15,EIF2AK2,EIF2AK3,EIF2AK4,EIF2S1,EIF4G1,FAS,FES,FNIP1,FOS,FOSL1,FOXO1,FOXO3,GABARAPL1,GABARAPL2,GAS2L1,GBA,GCN1,GSDMD,HSPA5,INHBB,ITFG2,ITGA4,JMY,KAT5,KIAA1324,KLF10,KRT20,LAMP2,LRRK2,MAP1LC3B,MAP1LC3C,MAPK3,MAPK8,MFSD2A,MIOS,MN1,MTMR3,MTOR,MYBBP1A,MYOCD,MYOD1,NCOA1,NFE2L2,NIM1K,NPR…
868	GO:0001708	cell fate specification	3.13e-07	AR,ASCL1,ATOH1,BMPR1A,CDON,CTNNB1,DBX1,DHH,DKK1,DMRT3,DMRTA2,EOMES,ETV2,EYA1,FEV,FKBP8,FZD7,GLI2,GLI3,GSC,GSX2,HNF1B,HOXA13,IHH,ISL1,ISL2,ITGB1,MESP1,MGA,MNX1,MYT1L,NKX2-2,NODAL,OLIG2,OLIG3,PAX6,POU3F2,POU4F1,PRDM14,PSEN1,PTCH1,RBPJ,SFRP2,SHH,SIX1,SIX2,SMO,SOX1,SOX17,SOX2,SOX9,SUFU,TBX10,TBX15,TBX18,TBX19,TBX20,TBX21,TBX22,TBX3,TBX4,TEAD4,TENM4,TLX3,WNT11,WNT5A,DLL1,EHMT2,FOXA1,HOXA11,HOXC10,MYL2…
869	GO:0001952	regulation of cell-matrix adhesion	3.13e-07	ABL1,ACER2,ACVRL1,ADAM15,AJAP1,APOD,BCL2,BCL6,BST1,CAMSAP3,CASK,CCL28,CD3E,CDH13,CDK6,COL16A1,CORO1C,CSF1,DAPK3,DLC1,DMTN,DUSP22,DUSP3,EFNA5,EMP2,EPB41L5,EPHA1,EPHA3,FERMT1,FERMT2,GREM1,GSK3B,HRG,ITGB3,JAG1,JUP,KDR,LDB1,MINK1,MYF5,MYOC,NRP1,ONECUT1,ONECUT2,P14ARF,PEAK1,PIK3CB,PIK3R1,PLAU,PLET1,PTPRA,PTPRJ,RAC1,RASA1,RCC2,ROCK1,S100A10,SEMA3E,SKAP1,SLK,TEK,THBS1,TSC1,UTRN,VCL,WDPCP,ACTG1,CCL21,CCL…
870	GO:0050778	positive regulation of immune response	3.21e-07	A2M,ABL1,ACOD1,ADA,ADAM8,ALPK1,ANKRD17,ANXA1,AP1G1,AP3B1,ARRB2,ATAD5,BCAR1,BCL2,BLK,BLNK,BMX,BPIFB1,BRAF,BTK,BTNL9,C1QB,C3,C5,C6,C7,C8A,C8B,C9,CACNB4,CADM1,CARD11,CAV1,CBLB,CCR2,CCR7,CD14,CD177,CD180,CD19,CD22,CD226,CD274,CD276,CD28,CD38,CD3E,CD46,CD55,CD79B,CD81,CD8A,CFD,CFI,CHADL,CLCF1,CLNK,CLPB,COLEC10,COLEC11,COLEC12,CRKL,CRTAM,CTLA4,CXHXorf21,DAB2IP,DDX3X,DDX58,DDX60,DENND1B,DHX58,DUSP3,EIF2…
871	GO:0002274	myeloid leukocyte activation	3.24e-07	ADAM10,ADAM9,ADGRF5,AMCF-II,ANXA1,APP,AZU1,BATF,BATF2,BCR,BLK,BPI,CAMK4,CCR2,CD177,CD200,CD226,CD84,CEBPA,CHGA,CLNK,CRTC3,CSF2,CTSC,CXCL8,DCSTAMP,DNASE1,DNASE1L3,DOCK2,DYSF,EDN2,ENPP3,F2RL1,FER,FES,FN1,FOXF1,FOXP1,GRN,GRP,HAVCR1,HAVCR2,IFI35,IFNG,IL10,IL13,IL13RA2,IL15,IL18,IL18RAP,IL1RL1,IL33,IL4,IRF4,ITGAM,ITGB6,ITGB8,JAK2,JMJD6,JUN,KIT,KMT2E,LBP,LCP2,LDLR,LOC100522011,LRFN5,LTBR,LYN,MFHAS1,MMP…
872	GO:0033044	regulation of chromosome organization	3.35e-07	ACTL6A,ACTR5,ANAPC1,ANAPC15,ANAPC4,ANAPC5,ANAPC7,APC,ATF7IP,ATF7IP2,ATM,ATRX,AURKB,AXIN2,BAZ1B,BCL7A,BCL7B,BCL7C,BECN1,BUB1,BUB1B,BUB3,CCNB1,CCT6A,CCT8,CDC23,CDC27,CDC6,CDCA5,CDK5RAP2,CDT1,CENPE,CENPV,CTC1,CTNNB1,CUL3,DDX11,DHX36,DKC1,DNMT1,DYNC1LI1,ERCC4,EXOSC10,FBXO4,FBXO5,FSHR,GEN1,GNL3L,H2AFY,HDAC8,HECW2,HMBOX1,HNRNPU,IK,INO80,INO80B,INO80C,INO80D,KAT2B,KAT5,KNTC1,MAD1L1,MAD2L1,MAP3K4,MAPK15,…
873	GO:0071902	positive regulation of protein serine/threonine kinase activity	3.36e-07	ACSL1,ADAM17,ADAM8,ADAM9,ADIPOQ,ADRA2A,ADRB2,ALS2,ARHGEF5,ATP2B4,AXIN1,BMP2,BMPR1A,BMPR1B,BMPR2,CAB39,CAB39L,CCNB1,CCND1,CCND2,CCND3,CCNK,CCNY,CCNYL1,CD40LG,CEMIP,CKS2,CSF1R,DAB2IP,DBF4,DBF4B,DDX3X,DKK1,DVL2,DVL3,EDN1,EGF,EGFR,EPGN,EPHA4,ERBB2,ETAA1,EZH2,FAM20A,FERMT2,FGD2,FGF1,FGF18,FGFR1,FLT1,FZD10,GDF9,IFNG,IL34,INSR,IQGAP1,KIT,KITLG,LOC100520556,LOC100522569,LRRK2,LTF,MAP2K2,MAP2K6,MAP3K11,MA…
874	GO:0051047	positive regulation of secretion	3.36e-07	ABCB11,ABCG1,ACSL3,ADAM9,ADCY8,ALOX12B,ANKRD1,ANO1,AP1G1,APBB3,AQP1,ARF6,ARHGEF7,ATG5,AVPR1B,BAD,BLK,BMP2,C1QTNF1,C1QTNF3,C2CD2L,CACNA1F,CACNA1I,CACNB2,CACNB4,CADPS,CADPS2,CARTPT,CD177,CD2AP,CFTR,CNR1,CREB1,CRH,DNM1L,DRD2,DTNBP1,EDN1,EXOC1,EZR,F2RL1,FGB,FGG,FRMD4A,GAL,GALR1,GCG,GCK,GHRH,GHRHR,GHRL,GPR68,HIF1A,IER3IP1,IL13,IL1A,ILDR1,INHBB,IRS2,ITGAM,KCNN4,LRRC8A,MCU,MIF,MPC2,MYOM1,NLGN1,NPY,NR1H2…
875	GO:0046883	regulation of hormone secretion	3.39e-07	ABCA12,ACVR1C,ADCY5,ADCY8,ADRA2A,ALOX5,ANO1,ANXA1,ARHGEF7,BAD,BLK,BRSK2,C1QTNF1,C1QTNF3,C2CD2L,C7H6orf125,CCKAR,CDK16,CFTR,CHD7,CLOCK,CREB1,CRH,CRHBP,CRHR1,CRY1,CRY2,DRD2,EDN1,EFNA5,FAM107A,FFAR2,FGB,FGG,FKBP1B,GAL,GALR1,GCG,GCK,GHRH,GHRHR,GHRL,GIP,GNAS,GPR68,HADH,HIF1A,HMGN3,HNF1A,HTR1A,HTR2C,ICA1,IFNG,IL6,ILDR1,INHBA,INHBB,IRS1,IRS2,KCNB1,KCNJ11,KDM5B,KLF7,LEP,LRP5,LRRC8A,MCU,MPC2,MTNR1B,NDUFAF…
[truncated: 2,061 more rows]
