# Supplementary material for: Whole-genome SNP allele frequency differences between Tibetan and Large white pigs reveal genes associated with skeletal muscle growth
Source: BMC Genomics. 2024 Jun 12;25:588. doi: 10.1186/s12864-024-10508-7 (PMC11167949; doi:10.1186/s12864-024-10508-7)
Supplement: Supplementary file 2 — Supplementary Material 2 [file 12864_2024_10508_MOESM2_ESM.xlsx]

## Sheet: Sheet1
Table S5. Enriched GO terms of cell components for candidate genes.
GO ID	Description	P Value	Genes
GO:0005654	nucleoplasm	2.37791e-122	A1CF,AAGAB,AATF,ABCA6,ABCC6,ABHD17A,ABI2,ABL1,ACBD5,ACKR2,ACLY,ACOT7,ACSF3,ACSL5,ACTL6A,ACTR6,ADAR,ADARB1,ADGRD1,ADH4,ADK,ADRA1A,AEBP2,AEN,AFF1,AFF2,AFF3,AFF4,AFTPH,AIPL1,AIRE,AK6,AKAP8L,AKIP1,AKIRIN1,AKNA,AKR1B1,ALAS1,ALDH1B1,ALDH1L2,ALDH6A1,ALKBH1,ALKBH2,ALKBH5,ALKBH8,ALOX5,ALX1,ALX4,AMER1,AMMECR1,AMOT,ANGEL2,ANKRD1,ANKRD10,ANKRD11,ANKRD12,ANKRD17,ANKRD23,ANKRD37,ANKS1A,ANLN,ANO1,ANP32E,ANXA1,A…
GO:0012505	endomembrane system	2.12033e-96	A4GALT,A4GNT,ABCA1,ABCA12,ABCA3,ABCA4,ABCA5,ABCA6,ABCA7,ABCB11,ABCB9,ABCC12,ABCC4,ABCD1,ABCD4,ABHD12B,ABHD17A,ABHD17B,ABHD17C,ABHD2,ABHD6,ACAP1,ACAP2,ACBD3,ACE,ACER1,ACER2,ACKR1,ACKR2,ACKR3,ACO1,ACRV1,ACSL1,ACSL3,ACSL4,ACSL5,ACSL6,ACTL7A,ACTL9,ADAM10,ADAM19,ADAM8,ADAMTS9,ADIPOQ,ADRA1A,ADRA1B,ADRB1,ADRB2,ADTRP,AEN,AFTPH,AGA,AGMO,AGPAT3,AGPAT4,AGPAT5,AGR2,AGRP,AHCTF1,AHSG,AIFM3,AIG1,AKAP3,AKAP6,AKA…
GO:0005829	cytosol	1.13282e-94	AAGAB,AAMP,AASDHPPT,ABAT,ABCA12,ABCE1,ABI2,ABL1,ACACA,ACKR2,ACLY,ACMSD,ACO1,ACO2,ACOT11,ACOT6,ACOT7,ACOX2,ACSBG2,ACSS2,ACTB,ACTR2,ADA,ADAM17,ADAP1,ADARB1,ADGRG2,ADH4,ADK,ADRA1A,ADRA2B,AFAP1,AFAP1L2,AFF3,AFTPH,AGBL2,AGL,AGO2,AGTPBP1,AHCY,AHCYL1,AHCYL2,AHR,AHSA1,AIFM1,AIFM2,AIFM3,AIMP1,AIP,AIPL1,AK1,AK5,AK6,AKAIN1,AKAP10,AKAP11,AKAP12,AKAP7,AKNA,AKR1A1,AKR1B1,AKR1D1,ALAS1,ALDH1A1,ALDH1B1,ALDH1L1,AL…
GO:0042995	cell projection	7.17974e-81	ABCA4,ABHD13,ABHD2,ABI1,ABI2,ABLIM3,ABR,ACAD9,ACAP2,ACE2,ACTA2,ACTB,ACTBL2,ACTC1,ACTN1,ACTN2,ACTR10,ACTR3,ADAM17,ADCY10,ADCY3,ADCY4,ADCY5,ADCY8,ADCYAP1,ADCYAP1R1,ADGRB1,ADGRG1,ADGRL1,ADGRL3,ADGRV1,ADORA1,AGBL2,AGO2,AGTPBP1,AHCYL2,AHI1,AIF1L,AK1,AK8,AKAP3,AKAP4,ALCAM,ALPK1,ALS2,AMBRA1,AMIGO1,AMOT,ANGPT1,ANK3,ANKRD27,ANKS3,ANKS4B,ANKS6,ANLN,ANTXR1,ANXA1,AP3B1,AP3B2,AP3M2,AP3S2,APBA1,APC,APC2,APOD,A…
GO:0120025	plasma membrane bounded cell projection	1.31363e-77	ABCA4,ABHD13,ABHD2,ABI1,ABI2,ABLIM3,ABR,ACAD9,ACAP2,ACE2,ACTA2,ACTB,ACTBL2,ACTC1,ACTN1,ACTN2,ACTR10,ACTR3,ADAM17,ADCY10,ADCY3,ADCY4,ADCY5,ADCY8,ADCYAP1,ADCYAP1R1,ADGRB1,ADGRG1,ADGRL1,ADGRL3,ADGRV1,ADORA1,AGBL2,AGO2,AGTPBP1,AHCYL2,AHI1,AIF1L,AK1,AK8,AKAP3,AKAP4,ALCAM,ALPK1,ALS2,AMBRA1,AMIGO1,AMOT,ANGPT1,ANK3,ANKRD27,ANKS3,ANKS4B,ANKS6,ANLN,ANTXR1,ANXA1,AP3B1,AP3B2,AP3M2,AP3S2,APBA1,APC,APC2,APOD,A…
GO:0030054	cell junction	2.79473e-70	ABCA7,ABCB11,ABCC2,ABHD17B,ABHD17C,ABHD6,ABI1,ABI2,ABLIM3,ABR,ACAN,ACTB,ACTBL2,ACTC1,ACTN1,ACTN2,ACTR3,ADA,ADAM10,ADAM17,ADAM23,ADARB1,ADCY1,ADCY8,ADD1,ADD2,ADD3,ADGRB1,ADGRB3,ADGRL1,ADGRL2,ADGRL3,ADGRV1,ADORA1,ADORA3,ADRA2A,ADRB1,AFAP1,AFDN,AGRN,AHI1,AIF1L,AJAP1,AKAP12,AKAP7,AKAP9,AKR1A1,ALPK3,ALS2,AMOT,AMOTL1,AMOTL2,AMPH,AMTN,ANXA6,ANXA9,AP2B1,AP2M1,AP3B1,APBA1,APBA2,APC,APP,ARF4,ARHGAP21,ARHGA…
GO:0005856	cytoskeleton	4.49566e-54	AAMP,ABI1,ABI2,ABL1,ABLIM1,ABLIM2,ABLIM3,ABRA,ABRAXAS2,ACACA,ACKR2,ACTA2,ACTB,ACTBL2,ACTC1,ACTG2,ACTL7A,ACTL7B,ACTL8,ACTL9,ACTN1,ACTN2,ACTR10,ACTR1A,ACTR1B,ACTR2,ACTR3,ADAM17,ADAM8,ADCY10,ADCY5,ADD1,ADD2,ADD3,AFAP1,AGBL2,AHI1,AIF1L,AK1,AK5,AK6,AK8,AKAP9,AKNA,ALDOB,ALMS1,ALPK1,ALS2,AMBRA1,AMOT,ANAPC5,ANAPC7,ANK1,ANK3,ANKFN1,ANKRD23,ANLN,ANXA1,ANXA11,APBB3,APC,APC2,APP,ARFGEF2,ARHGAP18,ARHGAP21,ARH…
GO:0043005	neuron projection	4.41109e-50	ABCA4,ABHD13,ABI1,ABR,ACAD9,ACTB,ACTBL2,ACTR10,ADCY4,ADCY8,ADCYAP1,ADCYAP1R1,ADGRB1,ADGRL1,ADGRL3,ADGRV1,ADORA1,AGO2,AGTPBP1,AHCYL2,ALCAM,ALS2,AMIGO1,ANK3,ANKRD27,AP3B1,AP3B2,AP3M2,AP3S2,APBA1,APOD,APP,AQP1,ARF4,ARHGAP44,ARL8B,ARMCX3,ARPC2,ARR3,ASAP1,ATCAY,ATF4,ATP6AP2,ATXN10,BACE1,BCL11B,BCR,BIN1,BLOC1S1,BLOC1S4,BLOC1S5,BLOC1S6,BMPR2,BOC,BRAF,BRINP1,BRINP2,BRINP3,BSN,C10H9orf72,C1QL1,CACNA1F,CAC…
GO:0045202	synapse	4.85152e-44	ABHD17B,ABHD17C,ABHD6,ABLIM3,ABR,ACAN,ACTB,ACTBL2,ACTC1,ACTN1,ADAM10,ADAM23,ADARB1,ADCY1,ADCY8,ADD1,ADD2,ADD3,ADGRB1,ADGRB3,ADGRL1,ADGRL2,ADGRL3,ADGRV1,ADORA1,ADORA3,ADRA2A,ADRB1,AGRN,AKAP12,AKAP7,AKAP9,AKR1A1,ALPK3,ALS2,AMPH,ANXA9,AP2B1,AP2M1,AP3B1,APBA1,APBA2,APP,ARF4,ARHGAP22,ARHGAP32,ARHGAP44,ARHGEF7,ARHGEF9,ARL8B,ARPC2,ARR3,ASAP1,ASCC1,ASIC1,ATP1A1,ATP2B1,ATP2B2,ATP2B3,ATP6AP2,BACE1,BCAN,BCR…
GO:0031090	organelle membrane	4.71823e-43	A4GALT,A4GNT,ABCA12,ABCA3,ABCA6,ABCB7,ABCB9,ABCC4,ABCD1,ABCD2,ABCD3,ABCD4,ABCG2,ABHD12B,ABHD17A,ABHD17B,ABHD17C,ABHD6,ACAD9,ACAP1,ACAP2,ACBD3,ACBD5,ACKR2,ACOX1,ACSL1,ACSL5,ACSL6,ADAM10,ADAM8,ADCY3,ADRA1A,ADRA1B,AEN,AFG1L,AFTPH,AGK,AGPAT3,AGPAT4,AGPAT5,AHCTF1,AIFM2,AIFM3,AIMP1,AKAP6,AKIRIN1,ALAS1,ALAS2,ALG11,ALG12,ALG14,ALG5,ALG6,ALG8,ALG9,ALOX5,ALOX5AP,AMBP,AMFR,ANKRD17,ANKS4B,ANXA2,ANXA4,ANXA6,A…
GO:0005794	Golgi apparatus	4.85356e-41	A4GALT,A4GNT,ABCA1,ABCA12,ABCA5,ABCA6,ABCA7,ACBD3,ACER2,ACO1,ACSL3,ACTL7A,ADAM10,ADAM19,ADRB2,AFTPH,AGRP,AHSG,AKAP9,ALB,ALKBH5,ALX1,AMFR,ANGEL1,AP1B1,AP1G1,AP1M1,AP1S2,AP1S3,AP3M2,AP4B1,AP4E1,APBA1,APBB2,APC,APC2,APOO,APP,ARAP1,ARCN1,ARF3,ARF4,ARF5,ARFGAP3,ARFGEF1,ARFGEF2,ARFIP1,ARHGAP21,ARHGAP32,ARHGEF2,ARL1,ARL2,ARL5A,ARL5B,ARSE,ASAH2,ASH1L,ASIC1,ATF6,ATP11B,ATP11C,ATP2C1,ATP2C2,ATP6V0A1,ATP7A,…
GO:0098590	plasma membrane region	8.21443e-41	ABCB11,ABCC1,ABCC11,ABCC2,ABCC4,ABCC6,ABCG5,ABCG8,ACE2,ACKR3,ADAM10,ADAM17,ADCY10,ADCY3,ADCY8,ADD2,ADGRL1,ADRA1A,ADRA1B,ADRB2,ADTRP,AIF1L,AJAP1,AKAP9,AKR1A1,ALPK2,ANO1,ANTXR1,ANXA1,ANXA2,AP1S2,AP1S3,AP2A2,AP2B1,AP2M1,APBA1,APC,APC2,APP,AQP1,AQP10,AQP2,AQP4,AQP5,AQP6,AQP7,AQP9,ARF4,ARF6,ARHGEF2,ARIH1,ARL13A,ARL13B,ARL6,ARPC2,ASAH2,ATP12A,ATP1A1,ATP1B1,ATP2B1,ATP2B2,ATP4A,ATP6AP2,ATP6V0A4,ATP6V0D2,…
GO:0005783	endoplasmic reticulum	5.27053e-35	ABCA4,ABCB9,ABCC12,ABCC4,ABCD1,ABCD4,ABHD12B,ACER1,ACO1,ACSL1,ACSL3,ACSL4,ACSL5,ACSL6,ADAM10,ADAMTS9,ADIPOQ,AGA,AGMO,AGPAT3,AGPAT4,AGPAT5,AGR2,AIFM3,AKAP6,ALB,ALDH3A1,ALG1,ALG10,ALG11,ALG12,ALG14,ALG5,ALG6,ALG8,ALG9,ALKBH1,ALOX5AP,AMBP,AMFR,ANGEL1,ANKRD13C,ANKS4B,ANO2,ANXA7,APBB2,APH1B,APOB,APOD,APOO,APP,AQP11,AQP5,ARCN1,ARHGAP5,ARMC10,ARSG,ASB11,ASPH,ATF6,ATG2B,ATL1,ATL2,ATL3,ATP10B,ATP10D,ATP11…
GO:0097708	intracellular vesicle	8.73375e-35	ABCA1,ABCA12,ABCA3,ABCA4,ABCA5,ABCB11,ABCC4,ABHD17A,ABHD17B,ABHD17C,ABHD2,ABHD6,ACAP1,ACAP2,ACE,ACKR1,ACKR3,ACRV1,ACTL7A,ACTL9,ADA,ADAM10,ADAM8,ADAMTS1,ADD2,ADGRF5,ADRB1,ADRB2,AFTPH,AGFG1,AKAP3,ALS2,AMBRA1,AMOT,AMOTL1,AMOTL2,AMPH,ANKRD13A,ANKRD13D,ANKRD27,ANO2,ANP32E,ANXA1,ANXA11,ANXA2,ANXA6,ANXA7,AP1G1,AP1M1,AP1S2,AP1S3,AP2A2,AP2B1,AP2M1,AP3B1,AP3B2,AP3M2,AP3S1,AP3S2,AP5M1,AP5S1,APBA1,APBA2,APBB…
GO:0031410	cytoplasmic vesicle	1.25637e-34	ABCA1,ABCA12,ABCA3,ABCA4,ABCA5,ABCB11,ABCC4,ABHD17A,ABHD17B,ABHD17C,ABHD2,ABHD6,ACAP1,ACAP2,ACE,ACKR1,ACKR3,ACRV1,ACTL7A,ACTL9,ADA,ADAM10,ADAM8,ADAMTS1,ADD2,ADGRF5,ADRB1,ADRB2,AFTPH,AGFG1,AKAP3,ALS2,AMBRA1,AMOT,AMOTL1,AMOTL2,AMPH,ANKRD13A,ANKRD13D,ANKRD27,ANO2,ANP32E,ANXA1,ANXA11,ANXA2,ANXA6,ANXA7,AP1G1,AP1M1,AP1S2,AP1S3,AP2A2,AP2B1,AP2M1,AP3B1,AP3B2,AP3M2,AP3S1,AP3S2,AP5M1,AP5S1,APBA1,APBA2,APBB…
GO:0031982	vesicle	1.2583e-34	ABCA1,ABCA12,ABCA3,ABCA4,ABCA5,ABCB11,ABCC4,ABHD17A,ABHD17B,ABHD17C,ABHD2,ABHD6,ACAP1,ACAP2,ACE,ACKR1,ACKR3,ACRV1,ACTL7A,ACTL9,ADA,ADAM10,ADAM15,ADAM8,ADAMTS1,ADD2,ADGRF5,ADRB1,ADRB2,AFTPH,AGFG1,AGO2,AKAP3,ALB,ALS2,AMBRA1,AMOT,AMOTL1,AMOTL2,AMPH,ANKRD13A,ANKRD13D,ANKRD27,ANO2,ANO5,ANP32E,ANPEP,ANXA1,ANXA11,ANXA2,ANXA4,ANXA6,ANXA7,AOC1,AP1G1,AP1M1,AP1S2,AP1S3,AP2A2,AP2B1,AP2M1,AP3B1,AP3B2,AP3M2,AP…
GO:0015630	microtubule cytoskeleton	1.51758e-34	AAMP,ABRAXAS2,ACTA2,ACTC1,ACTG2,ACTL7A,ACTL7B,ACTL8,ACTL9,ACTR10,ACTR1A,ACTR1B,ADCY10,AGBL2,AHI1,AK5,AK6,AKAP9,AKNA,ALDOB,ALMS1,ALPK1,ALS2,ANAPC5,ANAPC7,ANKFN1,ANXA11,APC,APC2,APP,ARFGEF2,ARHGAP18,ARHGEF10,ARHGEF2,ARIH1,ARL2,ARL3,ARL6,ARL8B,ARMC9,ASPM,ATF4,ATF5,ATM,ATP6V1D,ATXN7,AUNIP,AURKB,AXIN1,AXIN2,B9D1,BBOF1,BBS1,BBS9,BCAS2,BCCIP,BEX4,BICD1,BICD2,BIRC6,BOD1,BOD1L1,BORA,BORCS5,BRCA2,BRSK2,BUB…
GO:0070161	anchoring junction	2.56617e-33	ABCB11,ABCC2,ABI1,ABI2,ABR,ACTB,ACTN1,ACTN2,ACTR3,ADA,ADAM10,ADAM17,ADD1,ADD3,ADGRB1,ADGRL3,AFAP1,AFDN,AHI1,AIF1L,AJAP1,AMOT,AMOTL1,AMOTL2,AMTN,ANXA6,APC,APP,ARHGAP24,ARHGEF2,ARHGEF9,ARL14EP,ARL2,ARMC5,ARPC2,ATP1B1,ATP6V0A2,B4GALT1,BAIAP2L2,BCAR1,BCAR3,BCR,BMPR2,BVES,C1QTNF5,CALB2,CAMSAP3,CASK,CASS4,CAV1,CAV2,CCDC85A,CCDC85C,CCND1,CD2AP,CD3E,CD53,CD99L2,CDC42,CDC42EP4,CDH10,CDH11,CDH12,CDH18,CDH1…
GO:0098588	bounding membrane of organelle	7.38814e-33	A4GALT,A4GNT,ABCA12,ABCA3,ABCA6,ABCB9,ABCC4,ABCD1,ABCD2,ABCD3,ABCD4,ABHD17A,ABHD17B,ABHD17C,ABHD6,ACAP1,ACAP2,ACBD3,ACBD5,ACOX1,ACSL1,ACSL5,ACSL6,ADAM10,ADAM8,ADCY3,AFTPH,AGPAT4,AIFM2,ANXA2,ANXA6,ANXA7,AP1G1,AP1M1,AP1S2,AP1S3,AP2A2,AP2B1,AP2M1,AP3B1,AP3B2,AP5M1,APOO,APPL2,ARCN1,ARF6,ARFGEF1,ARFGEF2,ARFIP1,ARHGAP1,ARHGEF18,ARIH1,ARL13A,ARL13B,ARL6,ARL8B,ARMC1,ATG14,ATG16L1,ATP10B,ATP13A3,ATP13A4,A…
GO:0036477	somatodendritic compartment	5.39044e-31	ABHD13,ABR,ACAD9,ADCY4,ADCY8,ADCYAP1,ADGRB1,ADORA1,AGO2,ALCAM,ALS2,AMIGO1,APBA1,APOB,APOD,APP,ARF4,ARHGAP44,ASAP1,ASCL1,ATP1A2,ATP6AP2,ATXN10,BCR,BIN1,BMPR2,BRINP1,BRINP2,BRINP3,BSN,C10H9orf72,CACNA1E,CACNG2,CACNG4,CADM2,CALB1,CALB2,CAMK2A,CASC3,CCIN,CD200,CD22,CD2AP,CD3E,CDC42,CDKL5,CHL1,CHRM2,CHRM5,CNIH3,CNTN2,COBL,CPEB4,CPNE5,CRH,CRHR2,CTNND2,CTTNBP2,DAB2IP,DAGLA,DBN1,DBNL,DCTN1,DENND1A,DIP2B,…
GO:0099080	supramolecular complex	5.31827e-30	ABCC9,ABRA,ABRAXAS2,ACKR2,ACTA2,ACTB,ACTBL2,ACTC1,ACTN1,ACTN2,AGO1,AGO2,AHCTF1,AHNAK,AICDA,AIF1L,AK1,AKAP4,AKNA,AMOT,ANKRD1,ANKRD23,ANXA1,APC,APC2,APITD1,ARHGAP18,ARHGEF2,ASPM,ASZ1,ATP2B4,ATXN2,AURKB,BAG3,BARD1,BEX4,BFSP1,BICD1,BMP10,BOD1,BOD1L1,BTBD2,BUB1,BUB1B,BUB3,C10H9orf72,C15H4orf47,C1H15orf65,C2H11orf49,C4H1orf226,CACNA1S,CAMSAP2,CAMSAP3,CAPN6,CAPRIN1,CARHSP1,CARMIL1,CASQ1,CAVIN4,CBX5,CCDC…
GO:1902494	catalytic complex	6.71898e-29	A1CF,ABAT,ACTB,ACTBL2,ACTL6A,ACTR5,ACTR6,ACVR1,ACVR1C,ACVR2A,AEBP2,AGO2,AIMP1,ALG14,AMBRA1,AMHR2,ANAPC1,ANAPC10,ANAPC13,ANAPC15,ANAPC4,ANAPC5,ANAPC7,ANKIB1,ANP32E,APC,APH1B,APPBP2,AQR,ARID1A,ARID1B,ARID2,ARIH1,ARMC8,ASB1,ASB12,ASB2,ASB4,ASCC1,ASCC2,ASCC3,ASH2L,ATAD5,ATG13,ATG14,ATG16L1,ATG3,ATG5,ATM,ATP6AP1L,ATP6AP2,ATP6V0A1,ATP6V0A2,ATP6V0A4,ATP6V0D2,ATP6V0E1,ATP6V1A,ATP6V1B1,ATP6V1B2,ATP6V1C1,A…
GO:1990234	transferase complex	1.94976e-26	ABAT,ACTB,ACTBL2,ACTL6A,ACVR1,ACVR1C,ACVR2A,AEBP2,AMBRA1,AMHR2,ANAPC1,ANAPC10,ANAPC13,ANAPC15,ANAPC4,ANAPC5,ANAPC7,ANKIB1,APPBP2,ARIH1,ARMC8,ASB1,ASB12,ASB2,ASB4,ASH2L,ATG13,ATG14,ATG16L1,ATG3,ATG5,ATXN7L3,BABAM2,BARD1,BCCIP,BCOR,BECN1,BMI1,BNIP2,BOD1L1,BRAP,BRCA1,BRCA2,BRD1,BTRC,C10H9orf72,CAB39,CACHD1,CACYBP,CBX5,CBX7,CCNA1,CCNB1,CCNB2,CCNB3,CCNC,CCND1,CCND2,CCND3,CCNE1,CCNE2,CCNF,CCNG2,CCNI,CC…
GO:0005815	microtubule organizing center	1.38733e-24	ABRAXAS2,ACTR1A,ACTR1B,AGBL2,AHI1,AK5,AK6,AKAP9,AKNA,ALDOB,ALMS1,ALPK1,ALS2,APC,ARFGEF2,ARHGEF10,ARIH1,ARL2,ARL3,ARMC9,ATF4,ATF5,ATM,ATP6V1D,AUNIP,AURKB,AXIN2,B9D1,BBOF1,BBS1,BBS9,BCAS2,BCCIP,BICD1,BICD2,BIRC6,BOD1,BOD1L1,BRCA2,BRSK2,C14H10orf90,C15H4orf47,C18H7orf31,C2CD3,C2CD5,C2H11orf49,CAMSAP2,CAMSAP3,CAPN7,CCDC113,CCDC120,CCDC13,CCDC14,CCDC141,CCDC146,CCDC15,CCDC170,CCDC178,CCDC28B,CCDC38,CC…
GO:0030424	axon	1.16844e-23	ABR,ACTB,ACTBL2,ACTR10,ADCY8,ADGRL1,ADGRL3,ADGRV1,AGTPBP1,ALCAM,AP3B1,AP3B2,AP3M2,AP3S2,APP,AQP1,ARL8B,ARMCX3,BACE1,BCR,BIN1,BLOC1S1,BLOC1S4,BLOC1S5,BLOC1S6,BMPR2,BOC,BSN,C10H9orf72,C1QL1,CALB1,CALB2,CD200,CD2AP,CDH8,CHL1,CHRNA7,CLCN3,CNR1,CNTN1,CNTN2,CNTN4,CNTN5,CNTN6,CNTNAP1,CNTNAP2,COBL,COPA,COPG2,CORO1A,CPLX1,CPLX2,CPLX4,CRHR2,CXADR,DAB2IP,DAG1,DAGLA,DBN1,DCC,DCTN1,DCTN2,DIP2B,DLG1,DLG4,DPYSL…
GO:0048471	perinuclear region of cytoplasm	2.48917e-23	ABCA1,ABCD1,ABL1,ACSL3,ACTL9,ADAM10,ADCY10,ADGRB1,ADIPOQ,AGGF1,AKAP4,AKAP6,ALG2,ALOX12B,ALOX5,AMFR,ANGEL1,ANKRD13A,ANKRD13C,ANKRD13D,ANXA4,ANXA6,APC,APC2,APOD,APP,AQP11,AQP2,ARFGEF1,ARFGEF2,ARHGAP1,ATP2C2,ATP6V0A1,ATP6V0A2,ATP7A,ATP7B,ATP9B,ATRAID,ATXN10,AXIN1,BANK1,BCAP31,BICD1,BUB1B,CA4,CALCOCO2,CAPN2,CAPN6,CASC3,CAV1,CAV2,CCNF,CD34,CDK2AP1,CDK5RAP2,CDKN3,CERKL,CHERP,CHGA,CHI3L1,CHODL,CISD2,CLI…
GO:0030425	dendrite	1.09102e-22	ABHD13,ABR,ACAD9,ADCY4,ADCY8,ADGRB1,ADORA1,AGO2,ALCAM,ALS2,AMIGO1,APBA1,APOD,APP,ARF4,ARHGAP44,ASAP1,ATP6AP2,ATXN10,BCR,BIN1,BMPR2,BRINP1,BRINP2,BRINP3,BSN,CALB1,CALB2,CAMK2A,CASC3,CCIN,CD2AP,CD3E,CDC42,CDKL5,CHL1,CHRM2,CHRM5,CNIH3,COBL,CPEB4,CRHR2,CTTNBP2,DAGLA,DBN1,DBNL,DENND1A,DIP2B,DLG4,DNER,DPYSL2,DPYSL5,DRD1,DRD2,DSCAM,DTNBP1,DYRK1A,EIF3J,ELAVL4,ELFN1,ELOVL5,EPHA4,EPHB1,EPHB2,EPM2A,FBXO2,FG…
GO:0097447	dendritic tree	1.09102e-22	ABHD13,ABR,ACAD9,ADCY4,ADCY8,ADGRB1,ADORA1,AGO2,ALCAM,ALS2,AMIGO1,APBA1,APOD,APP,ARF4,ARHGAP44,ASAP1,ATP6AP2,ATXN10,BCR,BIN1,BMPR2,BRINP1,BRINP2,BRINP3,BSN,CALB1,CALB2,CAMK2A,CASC3,CCIN,CD2AP,CD3E,CDC42,CDKL5,CHL1,CHRM2,CHRM5,CNIH3,COBL,CPEB4,CRHR2,CTTNBP2,DAGLA,DBN1,DBNL,DENND1A,DIP2B,DLG4,DNER,DPYSL2,DPYSL5,DRD1,DRD2,DSCAM,DTNBP1,DYRK1A,EIF3J,ELAVL4,ELFN1,ELOVL5,EPHA4,EPHB1,EPHB2,EPM2A,FBXO2,FG…
GO:0005929	cilium	1.48238e-22	ABCA4,ABHD2,ACE2,ACTA2,ADCY10,ADCY3,ADCY5,AGBL2,AHI1,AK1,AK8,AKAP3,AKAP4,ALPK1,AMBRA1,ANKS3,ANKS6,ANXA1,APP,ARIH1,ARL13A,ARL13B,ARL6,ARMC4,ARMC9,ARR3,ATG14,ATG16L1,ATG5,ATP1A1,ATP1B1,ATP2B4,ATP6V1D,B9D1,BBIP1,BBOF1,BBS1,BBS12,BBS9,C10H1orf115,C15H4orf47,C1H15orf65,C2CD3,C9H11orf97,CABS1,CABYR,CALCR,CAMSAP3,CAPZB,CATSPERB,CATSPERD,CATSPERE,CATSPERG,CAV1,CBL,CC2D2A,CCDC113,CCDC120,CCDC170,CCDC178,C…
GO:0140535	intracellular protein-containing complex	1.70475e-22	ABAT,ACTB,ACTBL2,ACTL6A,AGO2,AHR,AHRR,AIMP1,AIP,AMBRA1,ANAPC1,ANAPC10,ANAPC13,ANAPC15,ANAPC4,ANAPC5,ANAPC7,ANKIB1,APC,APPBP2,ARIH1,ARMC8,ARNT,ARNTL,ARNTL2,ASB1,ASB12,ASB2,ASB4,ATG3,ATXN7L3,AXIN1,AXIN2,BABAM2,BAG3,BARD1,BBS10,BBS12,BCL3,BCOR,BLOC1S1,BLOC1S4,BLOC1S5,BLOC1S6,BMI1,BNIP2,BORCS5,BORCS6,BRAP,BRCA1,BRCA2,BRD1,BTRC,C10H9orf72,CACHD1,CACYBP,CAMK1G,CAMK2A,CAMK2B,CARD11,CBX7,CCDC120,CCDC47,C…
GO:0030312	external encapsulating structure	2.1853e-22	ABI3BP,ACAN,ADAM11,ADAMTS1,ADAMTS13,ADAMTS14,ADAMTS15,ADAMTS16,ADAMTS18,ADAMTS2,ADAMTS20,ADAMTS3,ADAMTS5,ADAMTS6,ADAMTS8,ADAMTS9,ADAMTSL1,ADAMTSL2,ADAMTSL3,ADAMTSL4,ADAMTSL5,AGRN,AMTN,ANGPT1,ANGPT2,ANGPTL1,ANGPTL2,ANO2,ANXA2,ATRNL1,BCAN,BGN,BMPER,CASK,CCBE1,CCDC80,CD180,CHAD,CHADL,CILP,CLEC3B,COL11A1,COL12A1,COL13A1,COL14A1,COL15A1,COL16A1,COL18A1,COL1A1,COL1A2,COL21A1,COL22A1,COL27A1,COL28A1,COL…
GO:0031012	extracellular matrix	2.8683e-22	ABI3BP,ACAN,ADAM11,ADAMTS1,ADAMTS13,ADAMTS14,ADAMTS15,ADAMTS16,ADAMTS18,ADAMTS2,ADAMTS20,ADAMTS3,ADAMTS5,ADAMTS6,ADAMTS8,ADAMTS9,ADAMTSL1,ADAMTSL2,ADAMTSL3,ADAMTSL4,ADAMTSL5,AGRN,AMTN,ANGPT1,ANGPT2,ANGPTL1,ANGPTL2,ANO2,ANXA2,ATRNL1,BCAN,BGN,BMPER,CASK,CCBE1,CCDC80,CD180,CHAD,CHADL,CILP,CLEC3B,COL11A1,COL12A1,COL13A1,COL14A1,COL15A1,COL16A1,COL18A1,COL1A1,COL1A2,COL21A1,COL22A1,COL27A1,COL28A1,COL…
GO:0005813	centrosome	2.18328e-21	ABRAXAS2,ACTR1A,ACTR1B,AHI1,AK5,AK6,AKAP9,AKNA,ALDOB,ALMS1,ALPK1,ALS2,APC,ARHGEF10,ARL2,ATF4,ATF5,ATM,ATP6V1D,AUNIP,AURKB,AXIN2,B9D1,BBS1,BBS9,BCAS2,BCCIP,BICD1,BICD2,BOD1,BOD1L1,BRCA2,BRSK2,C14H10orf90,C15H4orf47,C18H7orf31,C2CD3,C2CD5,CAMSAP2,CAMSAP3,CAPN7,CCDC113,CCDC13,CCDC14,CCDC141,CCDC15,CCDC28B,CCDC38,CCDC66,CCDC84,CCDC88C,CCDC92,CCNB1,CCNB2,CCNB3,CCNE1,CCNE2,CCNF,CCNJL,CCP110,CCT8,CD2AP,…
GO:0098794	postsynapse	3.55353e-20	ABHD17B,ABHD17C,ABR,ACTB,ADAM10,ADCY1,ADCY8,ADD1,ADD2,ADD3,ADGRB1,ADGRB3,ADGRL1,ADGRV1,ADORA1,ALS2,AP2B1,AP2M1,APBA1,APP,ARF4,ARHGAP32,ARHGAP44,ARHGEF7,ARHGEF9,ASAP1,ATP1A1,ATP2B2,ATP6AP2,BCR,BMPR2,BNIP3,BSN,C10H9orf72,C1QB,CACNA1C,CACNG2,CACNG3,CACNG4,CACNG5,CALB1,CALY,CAMK2A,CAMK2N1,CAP2,CAPZB,CBLN1,CD3E,CDC42,CDH2,CELF4,CHRM2,CHRM3,CHRM5,CHRNA1,CHRNA10,CHRNA5,CHRNA6,CHRNA7,CHRNA9,CHRNB3,CHRNE,…
GO:0016604	nuclear body	3.71457e-20	AAGAB,ABHD17A,ABL1,AFF2,AFF3,AIRE,AK6,AKAP8L,ALKBH5,ALKBH8,ALX1,AMER1,ANGEL2,AP5Z1,API5,AR,ARHGAP18,ARIH1,ARL6IP4,ARNT,ARRB1,ATF7IP,ATP6V0A1,ATP8B1,ATPAF2,ATR,ATRX,BARD1,BAZ2A,BCAS2,BCL6,BDNF,BECN1,BHLHE40,BLM,BMI1,BMP2K,BNIP3L,BRCA1,BRD1,C7H6orf125,C9H11orf54,C9H11orf71,CALCOCO2,CARMIL1,CASC3,CBX5,CCNB3,CCNDBP1,CCNL1,CDC14A,CDC34,CDC5L,CDK12,CDK13,CDK9,CDT1,CDYL,CENPC,CENPI,CENPO,CHD5,CLK2,CMYA5…
GO:0031984	organelle subcompartment	7.8876e-20	ABCB9,ABCC4,ABCD1,ABCD4,ABHD12B,ACSL1,ACSL5,ACSL6,AFTPH,AGPAT3,AGPAT4,AGPAT5,AKAP9,ALG11,ALG12,ALG14,ALG5,ALG6,ALG8,ALG9,ALOX5AP,AMFR,ANKS4B,ANXA7,AP1S2,AP1S3,AP4B1,APOO,ARAP1,ARFIP1,ARL1,ARL5A,ARL5B,ASPH,ATF6,ATG2B,ATL1,ATL2,ATL3,ATP11B,ATP11C,ATP13A4,ATP2A1,ATP2A3,ATP2C1,ATP2C2,ATP6AP2,ATP7A,ATP7B,ATP8A1,ATP8B1,ATP8B3,ATP8B4,ATP9B,ATXN3,AWAT2,B4GALT1,B4GALT4,B4GALT6,B4GALT7,BACE1,BACE2,BCAP29,B…
GO:0005886	plasma membrane	2.53062e-19	ABCA1,ABCA12,ABCA3,ABCA6,ABCA7,ABCB1,ABCB11,ABCB4,ABCC1,ABCC11,ABCC2,ABCC4,ABCC6,ABCC8,ABCC9,ABCG1,ABCG2,ABCG5,ABCG8,ABHD17A,ABHD17B,ABHD17C,ABHD2,ABHD6,ABL1,ABL2,ABRA,ACE,ACE2,ACKR2,ACKR3,ACSL4,ACSL5,ACTL6A,ACTN2,ACVR1,ACVR1C,ACVR2A,ACVRL1,ADA,ADAM10,ADAM17,ADAM28,ADAM7,ADAM8,ADAP1,ADAP2,ADCY1,ADCY10,ADCY2,ADCY3,ADCY4,ADCY5,ADCY7,ADCY8,ADCYAP1R1,ADD1,ADD2,ADD3,ADGRA2,ADGRA3,ADGRB1,ADGRB3,ADGRD1,…
GO:0005911	cell-cell junction	1.72598e-18	ABCB11,ABCC2,ACTB,ACTN1,ACTR3,ADAM10,ADAM17,ADD1,ADD3,ADGRL3,AFDN,AHI1,AJAP1,AMOT,AMOTL1,AMOTL2,AMTN,APC,APP,ARHGEF2,ATP1B1,B4GALT1,BAIAP2L2,BMPR2,BVES,C1QTNF5,CALB2,CAMSAP3,CASK,CCDC85A,CCDC85C,CCND1,CD2AP,CD3E,CD53,CD99L2,CDC42,CDC42EP4,CDH10,CDH11,CDH12,CDH18,CDH19,CDH2,CDH20,CDH3,CDH5,CDH6,CDH7,CDH8,CGNL1,CLDN1,CLDN10,CLDN14,CLDN16,CLDN18,CLDN2,CLDN22,CLDN25,CLDN4,CLDN5,CLDN6,CLDN8,CLDN9,CLIC…
GO:0005694	chromosome	2.06908e-18	ACTB,ACTBL2,ACTL6A,ACTR2,ACTR5,ACTR6,ADD3,AFF4,AHCTF1,AKAP8L,AKIRIN1,ALKBH1,ANAPC7,ANKRD17,ANP32E,APC,APITD1,APLF,APTX,AR,ARID1A,ARID1B,ARID2,ARRB1,ATAD5,ATM,ATRX,ATXN7L3,AUNIP,AURKB,BAZ1A,BAZ1B,BCAS2,BCAS3,BCL11A,BCL11B,BCL6,BCL7A,BCL7B,BCL7C,BLM,BMI1,BNC2,BOD1,BOD1L1,BPTF,BRCA1,BRCA2,BRD1,BRD4,BRMS1L,BUB1,BUB1B,BUB3,BUD31,C1H14orf39,CACHD1,CAMTA2,CAPN2,CASZ1,CBX1,CBX3,CBX5,CBX6,CBX7,CCDC86,CCNB…
GO:0043025	neuronal cell body	5.35721e-18	ADCY8,ADCYAP1,ALCAM,AMIGO1,APOB,APOD,APP,ASCL1,ATP1A2,ATXN10,BRINP1,BRINP2,BRINP3,C10H9orf72,CACNA1E,CADM2,CALB1,CD200,CD22,CDC42,CNTN2,COBL,CPNE5,CRH,CTNND2,DAB2IP,DBNL,DCTN1,DENND1A,DIP2B,DNER,DPYSL2,DPYSL5,DSCAM,ELAVL4,ELOVL5,EPHB2,EPM2A,ERMN,EVX1,FBXO31,FMR1,FRMD7,FXR1,FZD3,GABRA2,GABRD,GAL,GAP43,GIGYF2,GLRA1,GRIA1,GRIK2,GRIN3A,HCFC1,HDAC1,HDAC6,INPP5F,KCNA1,KCNA2,KCNB1,KCNB2,KCNC1,KCNC2,KCNC…
GO:0044297	cell body	1.01467e-17	ACTA2,ACTC1,ADCY8,ADCYAP1,ALCAM,AMIGO1,APOB,APOD,APP,ASCL1,ATP1A2,ATXN10,BMPR2,BRAF,BRINP1,BRINP2,BRINP3,C10H9orf72,CACNA1E,CADM2,CALB1,CCT8,CD200,CD22,CD3E,CDC42,CNTN2,COBL,CPNE5,CRH,CTNND2,CXADR,DAB2IP,DBNL,DCTN1,DENND1A,DIP2B,DNER,DPYSL2,DPYSL5,DSCAM,ELAVL4,ELOVL5,EPHB2,EPM2A,ERMN,EVX1,FBXO31,FMR1,FRMD7,FXR1,FYN,FZD3,GABRA2,GABRD,GAL,GAP43,GFAP,GIGYF2,GLRA1,GNAO1,GRIA1,GRIK2,GRIN3A,HCFC1,HDAC1…
GO:0099081	supramolecular polymer	1.05744e-17	ABCC9,ABRA,ABRAXAS2,ACKR2,ACTA2,ACTBL2,ACTC1,ACTN1,ACTN2,AHNAK,AIF1L,AK1,AKAP4,AKNA,AMOT,ANKRD1,ANKRD23,ANXA1,APC,APC2,ARHGAP18,ARHGEF2,ASPM,ATP2B4,AURKB,BAG3,BEX4,BFSP1,BICD1,BMP10,BOD1,BOD1L1,C15H4orf47,C1H15orf65,C2H11orf49,C4H1orf226,CACNA1S,CAMSAP2,CAMSAP3,CAPN6,CARMIL1,CASQ1,CAVIN4,CCDC66,CCT6A,CCT8,CD2AP,CDK1,CDK2AP2,CDK5RAP2,CDK5RAP3,CENPE,CEP162,CEP295,CHMP1A,CHMP2B,CHMP3,CHMP4A,CHMP4B,C…
GO:0005739	mitochondrion	1.33823e-17	AASS,ABAT,ABCB7,ABCD1,ABCE1,ABCG1,ABCG2,ABHD4,ABHD6,ACAA2,ACACB,ACAD9,ACADL,ACADSB,ACAT2,ACO1,ACO2,ACOT9,ACP6,ACSBG2,ACSF3,ACSL1,ACSL4,ACSL5,ACSL6,ACSM2B,ACSM4,ACSM5,ACSS3,ADAM28,ADHFE1,AFG1L,AGK,AGPAT4,AGPAT5,AGTPBP1,AGXT2,AIFM1,AIFM2,AIFM3,AK2,AK3,AK4,AKAP1,AKAP10,ALAS1,ALAS2,ALDH18A1,ALDH1B1,ALDH1L2,ALDH4A1,ALDH5A1,ALDH6A1,ALDH7A1,ALKBH1,ALKBH7,AMBP,AMBRA1,AMMECR1,ANKRD37,ANXA6,AP3B1,APEX2,APO…
GO:0099512	supramolecular fiber	1.85279e-17	ABCC9,ABRA,ABRAXAS2,ACKR2,ACTA2,ACTBL2,ACTC1,ACTN1,ACTN2,AHNAK,AIF1L,AK1,AKAP4,AKNA,AMOT,ANKRD1,ANKRD23,ANXA1,APC,APC2,ARHGAP18,ARHGEF2,ASPM,ATP2B4,AURKB,BAG3,BEX4,BFSP1,BICD1,BMP10,BOD1,BOD1L1,C15H4orf47,C1H15orf65,C2H11orf49,C4H1orf226,CACNA1S,CAMSAP2,CAMSAP3,CAPN6,CARMIL1,CASQ1,CAVIN4,CCDC66,CCT6A,CCT8,CD2AP,CDK1,CDK2AP2,CDK5RAP2,CDK5RAP3,CENPE,CEP162,CEP295,CHMP1A,CHMP2B,CHMP3,CHMP4A,CHMP4B,C…
GO:0098978	glutamatergic synapse	2.76973e-17	ABHD6,ABLIM3,ACAN,ACTB,ACTBL2,ACTC1,ACTN1,ADAM10,ADAM23,ADCY1,ADCY8,ADGRL2,ADGRL3,AKAP9,AP2B1,AP2M1,APBA1,ARF4,ARHGAP22,ARHGAP44,ARPC2,ATP2B1,ATP2B2,ATP2B3,BCAN,BCR,BSN,C4H1orf226,CACNB4,CACNG2,CACNG4,CACNG5,CADPS,CADPS2,CALB1,CALY,CBLN1,CBLN2,CDH11,CDH8,CDKL5,CLCN3,CLSTN1,CLSTN2,CLSTN3,CNR1,CORO1A,CPLX1,CPLX2,CSPG5,CTBP2,CTTNBP2,DBN1,DGKB,DGKE,DGKI,DLG1,DLG3,DLG4,DLGAP1,DLGAP2,DLGAP4,DNM1,DRD2,D…
GO:0005667	transcription regulator complex	6.0879e-17	AATF,ADNP,ALX4,ANKRD1,ANXA2,ARID4A,ARNT,ARNT2,ARNTL,ARNTL2,ASCC1,ASCC2,ASCC3,ATF1,ATF3,ATF4,ATF5,ATF6,ATF7,ATF7IP,ATF7IP2,ATP1B3,BACH1,BACH2,BARX2,BATF,BATF2,BCL9,BCL9L,BDP1,BIN1,BNIP2,BSX,CBX5,CCND1,CDK7,CEBPA,CEBPB,CEBPD,CEBPG,CHD5,CLOCK,CORO2A,CREB1,CREBBP,CREBZF,CTBP2,CTNNB1,CTNNBIP1,DACH1,DACH2,DDX20,DEPDC1,DMBX1,DRAP1,DUS2,E2F3,E2F4,E2F5,E2F6,E2F7,EP300,EPAS1,ERCC3,ESR1,ETV3,EYA3,FIGLA,FOS,…
GO:0043233	organelle lumen	1.16982e-16	A1CF,AAGAB,AATF,ABAT,ABCA6,ABCC6,ABCD3,ABHD17A,ABI2,ABL1,ACACA,ACADL,ACBD5,ACKR2,ACLY,ACOT7,ACOT8,ACSF3,ACSL5,ACSM2B,ACSM4,ACSM5,ACSS3,ACTL6A,ACTR5,ACTR6,ADA,ADAR,ADARB1,ADD3,ADGRD1,ADH4,ADK,ADRA1A,AEBP2,AEN,AFF1,AFF2,AFF3,AFF4,AFTPH,AGK,AGPAT5,AGPS,AGRP,AGTPBP1,AHCTF1,AIFM1,AIPL1,AIRE,AK2,AK3,AK4,AK6,AKAP11,AKAP8L,AKIP1,AKIRIN1,AKNA,AKR1B1,ALAS1,ALAS2,ALDH1B1,ALDH1L2,ALDH6A1,ALG12,ALKBH1,ALKBH2,…
GO:0070013	intracellular organelle lumen	1.16982e-16	A1CF,AAGAB,AATF,ABAT,ABCA6,ABCC6,ABCD3,ABHD17A,ABI2,ABL1,ACACA,ACADL,ACBD5,ACKR2,ACLY,ACOT7,ACOT8,ACSF3,ACSL5,ACSM2B,ACSM4,ACSM5,ACSS3,ACTL6A,ACTR5,ACTR6,ADA,ADAR,ADARB1,ADD3,ADGRD1,ADH4,ADK,ADRA1A,AEBP2,AEN,AFF1,AFF2,AFF3,AFF4,AFTPH,AGK,AGPAT5,AGPS,AGRP,AGTPBP1,AHCTF1,AIFM1,AIPL1,AIRE,AK2,AK3,AK4,AK6,AKAP11,AKAP8L,AKIP1,AKIRIN1,AKNA,AKR1B1,ALAS1,ALAS2,ALDH1B1,ALDH1L2,ALDH6A1,ALG12,ALKBH1,ALKBH2,…
GO:0031974	membrane-enclosed lumen	1.16982e-16	A1CF,AAGAB,AATF,ABAT,ABCA6,ABCC6,ABCD3,ABHD17A,ABI2,ABL1,ACACA,ACADL,ACBD5,ACKR2,ACLY,ACOT7,ACOT8,ACSF3,ACSL5,ACSM2B,ACSM4,ACSM5,ACSS3,ACTL6A,ACTR5,ACTR6,ADA,ADAR,ADARB1,ADD3,ADGRD1,ADH4,ADK,ADRA1A,AEBP2,AEN,AFF1,AFF2,AFF3,AFF4,AFTPH,AGK,AGPAT5,AGPS,AGRP,AGTPBP1,AHCTF1,AIFM1,AIPL1,AIRE,AK2,AK3,AK4,AK6,AKAP11,AKAP8L,AKIP1,AKIRIN1,AKNA,AKR1B1,ALAS1,ALAS2,ALDH1B1,ALDH1L2,ALDH6A1,ALG12,ALKBH1,ALKBH2,…
GO:0005768	endosome	1.86719e-16	ABCA1,ABCA3,ABCA5,ABCB11,ABCC4,ABHD17A,ABHD17B,ABHD17C,ABHD6,ACAP1,ACAP2,ACE,ACKR1,ACKR3,ADRB1,ADRB2,ALS2,ANKRD13A,ANKRD13D,ANKRD27,ANXA1,ANXA2,ANXA6,AP1G1,AP1S2,AP1S3,AP5M1,AP5S1,APBB2,APP,APPL2,AQP2,ARF6,ARFGEF2,ARHGAP1,ARL8B,ARPC2,ARRDC4,ASTN1,ASTN2,ATG16L1,ATP10B,ATP11B,ATP11C,ATP13A3,ATP13A4,ATP6AP2,ATP6V0A4,ATP6V0D2,ATP7A,ATP7B,ATP9B,AVL9,BACE1,BACE2,BDKRB2,BECN1,BIRC6,BLOC1S1,BLOC1S6,C10H9…
GO:0030659	cytoplasmic vesicle membrane	2.82131e-16	ABCA12,ABCA3,ABCC4,ABHD17A,ABHD17B,ABHD17C,ABHD6,ACAP1,ACAP2,ADAM8,AFTPH,ANXA2,ANXA6,ANXA7,AP1G1,AP1M1,AP1S2,AP1S3,AP2A2,AP2B1,AP2M1,AP3B1,AP3B2,AP3M2,AP3S1,AP3S2,AP5M1,APPBP2,APPL2,AQP5,ARCN1,ARF6,ARHGAP1,ARL8B,ATG16L1,ATP10B,ATP13A3,ATP13A4,ATP2B1,ATP6AP2,ATP6V1A,ATP6V1D,AZU1,BECN1,BORCS5,C2CD5,CA4,CAV1,CAV2,CCDC136,CD274,CD46,CD63,CDIP1,CEMIP,CFTR,CHMP1A,CHMP2B,CHMP3,CHMP4A,CHMP4B,CHMP4C,CLCN3…
GO:0009986	cell surface	2.98691e-16	AAMP,ABCA1,ABCB11,ABCC2,ABCG1,ACE,ACE2,ACKR2,ACKR3,ACVR2A,ACVRL1,ADA,ADAM10,ADAM15,ADAM17,ADAM8,ADAMTS15,ADAMTS9,ADGRA2,ADGRA3,ADGRF5,ADGRG6,ADGRV1,ADIPOQ,ADRA2B,ADTRP,AIMP1,AJAP1,ALCAM,AMOT,ANPEP,ANTXR1,ANTXR2,ANXA1,ANXA2,ANXA4,ANXA9,APOA4,APOH,APP,AQP11,AQP4,AREG,ART1,ASGR2,ASTN1,ATP6AP2,AXL,B4GALT1,BACE1,BGN,BMP10,BMP2,BMPR1A,BMPR2,BSN,BTNL9,C3,CA4,CAPN5,CCR1,CCR2,CCR5,CCR6,CCR7,CD14,CD19,CD2,…
GO:0098796	membrane protein complex	3.57391e-16	ABCB9,ABCC4,ABCC8,ABCC9,ABCG5,ABCG8,ABHD6,ACVR1,ACVR1C,ACVR2A,ADAM10,ADAM8,AFTPH,AGK,AKAP6,AKAP9,ALCAM,ALG14,AMFR,AMHR2,AMIGO1,ANO6,ANXA2,AP1B1,AP1G1,AP1M1,AP1S2,AP1S3,AP2A2,AP2B1,AP2M1,AP3B1,AP3B2,AP3M2,AP3S1,AP3S2,AP4B1,AP4E1,AP5B1,AP5M1,AP5S1,AP5Z1,APBB1IP,APC,APC2,APH1B,APOO,APOOL,ARCN1,ATG14,ATP1A1,ATP1A2,ATP1B1,ATP1B3,ATP1B4,ATP6AP1L,ATP6AP2,ATP6V0A1,ATP6V0A2,ATP6V0A4,ATP6V0D2,ATP6V0E1,ATP6…
GO:0012506	vesicle membrane	5.24562e-16	ABCA12,ABCA3,ABCC4,ABHD17A,ABHD17B,ABHD17C,ABHD6,ACAP1,ACAP2,ADAM8,AFTPH,ANXA2,ANXA4,ANXA6,ANXA7,AP1G1,AP1M1,AP1S2,AP1S3,AP2A2,AP2B1,AP2M1,AP3B1,AP3B2,AP3M2,AP3S1,AP3S2,AP5M1,APPBP2,APPL2,AQP5,ARCN1,ARF6,ARHGAP1,ARL8B,ATG16L1,ATP10B,ATP13A3,ATP13A4,ATP2B1,ATP6AP2,ATP6V1A,ATP6V1D,AZU1,BAIAP2L2,BECN1,BORCS5,C2CD5,CA4,CAV1,CAV2,CCDC136,CD274,CD46,CD63,CDIP1,CEMIP,CFTR,CHMP1A,CHMP2B,CHMP3,CHMP4A,CHMP…
GO:0031252	cell leading edge	1.06828e-15	ABI1,ABI2,ABL1,ABLIM3,ACAP2,ACTA2,ACTB,ACTC1,ACTN1,ACTR3,ADAM17,AIF1L,ALS2,AMOT,AMPH,ANTXR1,AP3S2,APC,APC2,APPL2,ARF4,ARF6,ARHGAP18,ARHGAP31,ARHGAP44,ARHGEF2,ARHGEF6,ARHGEF7,ARPC2,ARPC5,ATP6AP2,ATP6V1B2,BCAR1,BMX,C2CD5,CAPRIN1,CAPZB,CARMIL1,CD2AP,CD44,CDC42,CDC42BPA,CDC42BPG,CDH2,CDK6,CHRNA7,CLRN1,CNTNAP2,COBL,CORO1A,CORO1C,CSPG4,CTNNA1,CTNNA3,CTNNB1,CTTN,CXCR4,DAG1,DAGLA,DBNL,DCTN1,DDX3X,DDX58,D…
GO:0098827	endoplasmic reticulum subcompartment	1.28503e-15	ABCB9,ABCC4,ABCD1,ABCD4,ABHD12B,ACSL1,ACSL5,ACSL6,AGPAT3,AGPAT4,AGPAT5,ALG11,ALG12,ALG14,ALG5,ALG6,ALG8,ALG9,ALOX5AP,AMFR,ANKS4B,ANXA7,APOO,ASPH,ATF6,ATG2B,ATL1,ATL2,ATL3,ATP13A4,ATP2A1,ATP2A3,ATP6AP2,ATXN3,AWAT2,BCAP29,BCAP31,BCL2,BECN1,BNIP1,BSG,C2CD2L,C4H1orf226,C6H16orf74,CALR3,CCDC115,CCDC47,CDKAL1,CDS1,CDS2,CEPT1,CERS3,CERS4,CERS5,CERS6,CFTR,CHPT1,CISD2,CLCN4,CLGN,CLPTM1L,CNIH4,CREB3L2,CREB…
GO:0045177	apical part of cell	1.7936e-15	ABCB11,ABCC1,ABCC11,ABCC2,ABCC4,ABCG5,ABCG8,ACE2,ACVR1,ADAM17,ADCY10,ADCY8,ADGRF5,ADRB2,AKR1A1,ANO1,ANXA1,APP,AQP1,AQP2,AQP5,AQP6,AQP8,ARHGEF18,ATP12A,ATP1A1,ATP1B1,ATP4A,ATP6V0A4,ATP6V0D2,ATP6V1A,ATP6V1B1,ATP6V1B2,ATP8B1,C1QTNF5,C2CD2L,CA4,CD44,CDC42,CDH2,CDHR2,CETN2,CFTR,CHL1,CHRNA7,CLCN5,CLDN1,CLDND1,CLIC4,CNTFR,CRB1,CRB2,CTNNB1,CUBN,CYBRD1,DPEP1,DPP4,DRAM2,DSTYK,DVL2,DYNC2H1,EDA,EDAR,EMP2,EPB…
GO:0042175	nuclear outer membrane-endoplasmic reticulum membrane network	1.94748e-15	ABCB9,ABCC4,ABCD1,ABCD4,ABHD12B,ACSL1,ACSL5,ACSL6,AGPAT3,AGPAT4,AGPAT5,ALG11,ALG12,ALG14,ALG5,ALG6,ALG8,ALG9,ALOX5AP,AMFR,ANKS4B,ANXA7,APOO,ATF6,ATG2B,ATL1,ATL2,ATL3,ATP13A4,ATP2A1,ATP2A3,ATP6AP2,ATXN3,AWAT2,BCAP29,BCAP31,BCL2,BECN1,BICD2,BNIP1,BSG,C4H1orf226,C6H16orf74,CALR3,CCDC115,CCDC47,CDKAL1,CDS1,CDS2,CEPT1,CERS3,CERS4,CERS5,CERS6,CFTR,CHPT1,CISD2,CLCN4,CLGN,CLMN,CLPTM1L,CNIH4,CREB3L2,CREB3…
GO:0005789	endoplasmic reticulum membrane	2.19211e-15	ABCB9,ABCC4,ABCD1,ABCD4,ABHD12B,ACSL1,ACSL5,ACSL6,AGPAT3,AGPAT4,AGPAT5,ALG11,ALG12,ALG14,ALG5,ALG6,ALG8,ALG9,ALOX5AP,AMFR,ANKS4B,ANXA7,APOO,ATF6,ATG2B,ATL1,ATL2,ATL3,ATP13A4,ATP2A1,ATP2A3,ATP6AP2,ATXN3,AWAT2,BCAP29,BCAP31,BCL2,BECN1,BNIP1,BSG,C4H1orf226,C6H16orf74,CALR3,CCDC115,CCDC47,CDKAL1,CDS1,CDS2,CEPT1,CERS3,CERS4,CERS5,CERS6,CFTR,CHPT1,CISD2,CLCN4,CLGN,CLPTM1L,CNIH4,CREB3L2,CREB3L3,CYB5A,CY…
GO:0005576	extracellular region	2.57807e-15	A2M,A2ML1,ABCC6,ACAN,ACE,ACE2,ADAM15,ADAM9,ADAMTS1,ADAMTS12,ADAMTS13,ADAMTS14,ADAMTS15,ADAMTS16,ADAMTS17,ADAMTS18,ADAMTS19,ADAMTS2,ADAMTS20,ADAMTS3,ADAMTS5,ADAMTS6,ADAMTS8,ADAMTS9,ADAMTSL1,ADAMTSL2,ADAMTSL3,ADAMTSL4,ADAMTSL5,ADCK1,ADCY10,ADCYAP1,ADGRB1,ADGRB3,ADGRG1,ADIPOQ,ADM,ADNP,AEBP1,AFM,AGA,AGGF1,AGO2,AGR2,AGRP,AGT,AHSG,ALB,ALKAL1,ALKAL2,AMBN,AMBP,AMCF-II,ANGPT1,ANGPT2,ANGPT4,ANGPTL1,ANGPTL2…
GO:0062023	collagen-containing extracellular matrix	2.57807e-15	ABI3BP,ACAN,ADAM11,ADAMTS1,ADAMTS15,ADAMTS2,ADAMTS5,ADAMTS8,ADAMTS9,ADAMTSL4,AGRN,AMTN,ANGPT1,ANGPT2,ANGPTL1,ANGPTL2,ANO2,ANXA2,ATRNL1,BCAN,CASK,CCDC80,CHADL,CILP,CLEC3B,COL11A1,COL12A1,COL14A1,COL15A1,COL16A1,COL1A1,COL1A2,COL21A1,COL27A1,COL28A1,COL2A1,COL3A1,COL4A1,COL4A2,COL4A3,COL4A4,COL4A5,COL4A6,COL5A1,COL5A2,COL5A3,COL6A5,COL6A6,COL7A1,COL9A3,COMP,DAG1,DLG1,ECM1,EFNA5,EGFL6,EGFLAM,EMILIN3…
GO:0016324	apical plasma membrane	5.40569e-14	ABCB11,ABCC1,ABCC11,ABCC2,ABCC4,ABCG5,ABCG8,ACE2,ADAM17,ADCY10,ADCY8,ADRB2,AKR1A1,ANO1,ANXA1,AQP1,AQP2,AQP5,AQP6,ATP12A,ATP1A1,ATP1B1,ATP4A,ATP6V0A4,ATP6V0D2,ATP6V1A,ATP6V1B1,ATP6V1B2,ATP8B1,C1QTNF5,C2CD2L,CA4,CD44,CDH2,CDHR2,CFTR,CHRNA7,CLDN1,CLDND1,CNTFR,CRB2,CUBN,CYBRD1,DPEP1,DPP4,DRAM2,DSTYK,EMP2,ERBB2,ERBB3,EXOC1,EZR,F2RL2,FN1,FZD3,FZD6,GP2,HAX1,HIP1R,IL6R,ITGB3,ITPK1,JAG1,KCNE1,KCNMA1,KCNQ1…
GO:0045121	membrane raft	9.48825e-14	ABCA1,ADAM17,ADD2,ADGRG1,ADRA1A,ADRA1B,ADTRP,ANGPT1,ANXA2,APP,AQP1,ARID3A,ARID3C,ASAH2,ATP2B4,BACE1,BMPR1A,BMPR2,BTK,BVES,C4H1orf226,CAPN2,CARD11,CAV1,CAV2,CAV3,CAVIN1,CAVIN2,CAVIN3,CAVIN4,CBL,CD14,CD177,CD4,CD48,CD8A,CDH13,CDH15,CDH2,CHP1,CLIP3,CLN6,CORO1C,CTNNA1,CTNNB1,CTSD,CXADR,DAG1,DLC1,DLG1,DPP4,EFNB1,EGFR,EMP2,EPHB1,ERLIN2,EZR,F2R,FAIM2,FAS,FURIN,FYN,GHSR,GPC1,GPM6B,HCK,HDAC6,HK1,HTR2A,INS…
GO:0098857	membrane microdomain	9.48825e-14	ABCA1,ADAM17,ADD2,ADGRG1,ADRA1A,ADRA1B,ADTRP,ANGPT1,ANXA2,APP,AQP1,ARID3A,ARID3C,ASAH2,ATP2B4,BACE1,BMPR1A,BMPR2,BTK,BVES,C4H1orf226,CAPN2,CARD11,CAV1,CAV2,CAV3,CAVIN1,CAVIN2,CAVIN3,CAVIN4,CBL,CD14,CD177,CD4,CD48,CD8A,CDH13,CDH15,CDH2,CHP1,CLIP3,CLN6,CORO1C,CTNNA1,CTNNB1,CTSD,CXADR,DAG1,DLC1,DLG1,DPP4,EFNB1,EGFR,EMP2,EPHB1,ERLIN2,EZR,F2R,FAIM2,FAS,FURIN,FYN,GHSR,GPC1,GPM6B,HCK,HDAC6,HK1,HTR2A,INS…
GO:0098797	plasma membrane protein complex	2.49669e-13	ABCC8,ABCC9,ABCG5,ABCG8,ABHD6,ACVR1,ACVR1C,ACVR2A,ADAM8,AKAP9,ALCAM,AMHR2,AMIGO1,ANXA2,AP2A2,AP2B1,AP2M1,APBB1IP,APC,APC2,APH1B,ATP1A1,ATP1A2,ATP1B1,ATP1B3,ATP1B4,ATP6V0D2,BMP2,C5,C6,C7,C8A,C8B,C9,CACHD1,CACNA1C,CACNA1D,CACNA1E,CACNA1F,CACNA1I,CACNA1S,CACNA2D1,CACNA2D2,CACNA2D4,CACNB1,CACNB2,CACNB4,CACNG2,CACNG3,CACNG4,CACNG5,CALCRL,CASP10,CASP8,CATSPER1,CATSPER2,CATSPER3,CATSPERB,CATSPERD,CATSPE…
GO:0016323	basolateral plasma membrane	4.68801e-13	ABCC1,ABCC6,ADCY8,AJAP1,ALPK2,ANXA1,ANXA2,AQP1,AQP10,AQP4,AQP7,AQP9,ATP1A1,ATP1B1,ATP2B1,ATP6V1B1,ATP7A,ATP7B,B4GALT1,BEST1,BSG,BSND,CALHM3,CASK,CD44,CD81,CDH16,CDH17,CDH2,CHRM3,CLDN1,CLDN8,CNNM2,CNNM4,CTNNB1,CXADR,DCK,DLG1,DLG3,DSTYK,EGFR,ERBB2,ERBB3,ERBB4,ERBIN,FRMPD2,HEPH,IDE,ITGA3,KCNJ4,KCNQ1,LDLR,LEPR,LIN7A,LOC100520512,LPO,LRRC7,MARVELD2,MSN,MTTP,MYO1A,NDRG4,NOD2,NUMB,PDPN,PDZD11,PKD1,PLPP3…
GO:0009925	basal plasma membrane	6.35097e-13	ABCC1,ABCC6,ADCY8,AJAP1,ALPK2,ANXA1,ANXA2,AQP1,AQP10,AQP4,AQP5,AQP7,AQP9,ATP1A1,ATP1B1,ATP2B1,ATP6V1B1,ATP7A,ATP7B,B4GALT1,BEST1,BSG,BSND,CALHM3,CASK,CD44,CD81,CDH16,CDH17,CDH2,CHRM3,CLDN1,CLDN8,CNNM2,CNNM4,CTNNB1,CXADR,DCK,DLG1,DLG3,DSTYK,EGFR,ERBB2,ERBB3,ERBB4,ERBIN,FRMPD2,HEPH,IDE,ITGA3,ITGA9,ITGB4,KCNJ4,KCNQ1,LDLR,LDLRAP1,LEPR,LIN7A,LOC100520512,LPO,LRRC7,MARVELD2,MET,MSN,MTTP,MYO1A,MYO1C,NDR…
GO:0019898	extrinsic component of membrane	7.83913e-13	ANXA1,ANXA13,ANXA2,AP4B1,APC,APC2,ARHGEF25,ATG13,ATG14,ATG2B,ATP23,AZU1,BCL2L11,BECN1,BLK,BLOC1S6,BST1,CAV2,CCDC115,CDH10,CDH11,CDH12,CDH15,CDH18,CDH19,CDH2,CDH20,CDH4,CDH5,CDH6,CDH7,CDH8,CDK16,COQ3,COQ4,COQ5,COQ6,COQ8A,CRKL,CTNNA1,CTNNB1,CYLD,DLG4,DNAJA3,EEA1,EFCAB7,EMC2,ERRFI1,ESYT2,ESYT3,EZR,FER,FERMT2,FES,FRK,GBA2,GNA14,GNA15,GNAI1,GNAI3,GNAL,GNAO1,GNAT3,GNB1,GNB2,GNB4,GNB5,GNG12,GNG13,GNG2,G…
GO:0015629	actin cytoskeleton	8.84098e-13	ABL1,ABLIM1,ABLIM2,ABLIM3,ABRA,ACACA,ACKR2,ACTA2,ACTB,ACTBL2,ACTC1,ACTG2,ACTL7A,ACTL7B,ACTL8,ACTL9,ACTN1,ACTN2,ACTR10,ACTR2,ACTR3,ADAM17,ADAM8,ADD2,AFAP1,AIF1L,AMOT,ANKRD23,ANLN,ANXA1,APBB3,APC2,ARHGAP21,ARHGAP32,ARPC2,ARPC5,ARSJ,ASAP1,ATP12A,AXL,BAIAP2L1,BARX2,BCAR1,BMF,BPIFB4,CALD1,CAP1,CAPZA1,CAPZA2,CAPZB,CARMIL1,CATIP,CCDC141,CCIN,CD274,CD2AP,CDC42BPA,CDC42EP3,CDC42EP4,CDH2,CENPQ,CGNL1,CLDN5,…
GO:0045178	basal part of cell	8.87093e-13	ABCC1,ABCC6,ADCY8,AJAP1,ALPK2,ANXA1,ANXA2,AQP1,AQP10,AQP4,AQP5,AQP7,AQP9,ATP1A1,ATP1B1,ATP2B1,ATP6V1B1,ATP7A,ATP7B,B4GALT1,BEST1,BSG,BSND,CALHM3,CASK,CD44,CD81,CDH16,CDH17,CDH2,CHRM3,CLASP1,CLASP2,CLDN1,CLDN8,CLRN1,CNNM2,CNNM4,CTNNB1,CXADR,DCK,DLG1,DLG3,DSTYK,EGFR,ERBB2,ERBB3,ERBB4,ERBIN,FAP,FRMPD2,GKN2,HEPH,HOMER3,IDE,ITGA1,ITGA2,ITGA3,ITGA9,ITGB4,KCNE3,KCNJ4,KCNQ1,LDLR,LDLRAP1,LEPR,LIN7A,LOC100…
GO:0034702	ion channel complex	2.24575e-12	ABCC4,ABCC8,ABCC9,ABHD6,AKAP6,AKAP9,AMIGO1,ANO6,BEST1,BEST3,BEST4,CACHD1,CACNA1C,CACNA1D,CACNA1E,CACNA1F,CACNA1I,CACNA1S,CACNA2D1,CACNA2D2,CACNA2D4,CACNB1,CACNB2,CACNB4,CACNG2,CACNG3,CACNG4,CACNG5,CATSPER1,CATSPER2,CATSPER3,CATSPERB,CATSPERD,CATSPERE,CATSPERG,CCDC51,CFTR,CHRNA1,CHRNA5,CHRNA7,CHRNA9,CLCN7,CLIC4,CLIC5,CLIC6,CNGA1,CNGA2,CNGB1,CNGB3,CNTNAP2,CTTN,DLG3,DLG4,DPP10,DPP6,EFCAB9,EPS8,FKBP1…
GO:0005635	nuclear envelope	3.13436e-12	ACKR2,ADRA1A,ADRA1B,AEN,AGPAT3,AGPAT5,AHCTF1,AKAP6,AKIRIN1,ALG14,ALOX5,ALOX5AP,AMBP,ANKRD17,ANXA11,ANXA4,APP,AQP1,ARL6IP6,ATP1B4,ATRAID,BCL2,BICD2,BIN1,BNIP1,BNIP2,BNIP3,BNIP3L,BRAP,BRIP1,CACYBP,CALR3,CASC3,CCAR1,CCND2,CDH5,CENPF,CENPV,CETN2,CETN3,CHMP1A,CHMP2B,CHMP3,CHMP4A,CHMP4B,CHMP4C,CLMN,CSE1L,CUEDC2,DCTN1,DHCR7,DHX37,DNAJB12,DNAJB2,DNAJC2,DNASE1,DNASE1L3,DPY19L2,DPY19L3,DPY19L4,DUSP2,EBP,EN…
GO:0005615	extracellular space	3.34539e-12	A2M,A2ML1,ACE,ACE2,ADAM15,ADAM9,ADAMTS15,ADAMTS20,ADAMTS3,ADAMTS5,ADAMTS9,ADGRB1,ADIPOQ,ADM,ADNP,AFM,AGA,AGO2,AGR2,AGRP,AGT,AHSG,ALB,AMCF-II,ANGPT1,ANGPT2,ANGPT4,ANGPTL1,ANGPTL2,ANGPTL4,ANPEP,ANXA1,ANXA2,AOC1,APLN,APOA1,APOA4,APOA5,APOB,APOC3,APOD,APOH,APOO,APP,AQP1,AQP2,AREG,ARG1,ARSG,ARTN,ASAH1,ASAH2,AXL,AZU1,BMP1,BMP10,BMP15,BMP2,BMP3,BMP4,BMP5,BMP7,BMP8A,BMP8B,BMPER,BPI,BPIFA1,BPIFB1,BPIFC,BR…
GO:0043235	receptor complex	9.86246e-12	ABCG5,ABCG8,ABHD6,ACVR1,ACVR1C,ACVR2A,ACVR2B,ADCYAP1R1,ADGRV1,ADRA2A,ADRB2,ADRB3,AHR,AHRR,AIP,ALCAM,AMHR2,APBB1IP,APP,ARNT,ARNTL,ARNTL2,AXL,BMP2,BMPR2,CACNG2,CACNG3,CACNG4,CACNG5,CALCRL,CD14,CD247,CD3D,CD3E,CD3G,CD44,CD6,CD79B,CD8A,CHRNA1,CHRNA5,CHRNA7,CHRNA9,CNTFR,CRLF1,CSF2,CSF2RB,CSF3R,CUBN,DIABLO,DLG3,DLG4,EGFR,ENG,EPHA1,EPHA2,EPHA3,EPHA4,EPHA7,EPHB1,EPHB2,EPHB3,EPHB4,EPHB6,EPS8,ERBB2,ERBB3,E…
GO:0031253	cell projection membrane	1.01328e-11	ACE2,ADAM17,ADCY3,AIF1L,ANTXR1,APC,APC2,AQP1,ARF4,ARF6,ARHGEF2,ARIH1,ARL13A,ARL13B,ARL6,ARPC2,ATP6AP2,ATP6V0A4,B4GALT1,BBIP1,BBS1,BBS9,BMX,BVES,C2CD5,CA4,CD44,CDHR1,CDHR2,CHRNA7,CNGA2,CNTNAP2,CTNNB1,CUBN,CYBRD1,DAGLA,DDX58,DLC1,DLG1,DMTN,DPP4,DRD1,DRD2,DRD5,EFCAB7,EGFR,EHD1,EHD3,EPB41L5,EPS8,EPS8L1,EPS8L2,EPS8L3,EVC,EVC2,FAP,FSCN1,FSCN3,GABRA1,GABRA3,GABRA4,GABRA6,GABRE,GABRG1,GABRG2,GABRG3,GAP43…
GO:0016607	nuclear speck	1.41206e-11	AAGAB,ABHD17A,AFF2,AK6,AKAP8L,ALKBH5,AP5Z1,API5,AR,ARHGAP18,ARL6IP4,ATP6V0A1,ATPAF2,BARD1,BAZ2A,BCAS2,BDNF,BMP2K,BNIP3L,BRD1,CARMIL1,CASC3,CCNB3,CCNL1,CDC34,CDC5L,CDK12,CDK13,CDYL,CHD5,CMYA5,COPS4,CRY2,CSNK1A1,CWC15,CWC22,CWC25,CXXC1,DACH1,DDX42,DENND1B,DGKZ,DHX15,DHX36,DNAJC11,DOCK1,DUSP10,DUSP11,DYRK3,DZIP1,E2F7,EFTUD2,ELL,EP400,EPAS1,ERBIN,FAM193B,FAM76B,FBXL4,FEV,FNDC1,FOXO4,FTO,FYTTD1,GADD45…
GO:0098687	chromosomal region	1.61038e-11	AHCTF1,APC,APITD1,ATM,ATRX,AURKB,BAZ1A,BAZ1B,BLM,BOD1,BOD1L1,BRCA2,BUB1,BUB1B,BUB3,CBX1,CBX3,CBX5,CCNB1,CDT1,CEBPB,CENPA,CENPC,CENPE,CENPF,CENPH,CENPI,CENPK,CENPL,CENPO,CENPP,CENPQ,CENPU,CENPV,CENPW,CFDP1,CHEK1,CHMP1A,CHMP2B,CHMP3,CHMP4A,CHMP4B,CHMP4C,CHRAC1,CKAP5,CLASP1,CLASP2,CTC1,CTCF,DCLRE1B,DCTN1,DCTN2,DHX36,DMC1,DNA2,DNMT1,DNMT3A,DSN1,DYNC1I1,DYNC1LI1,DYNLL1,DYNLT3,ERCC4,EZH2,FBXO28,FMR1,GA…
GO:0098793	presynapse	1.86569e-11	ACTB,ADCY8,ADGRL1,AMPH,APBA1,APBA2,APP,ARHGAP44,ASIC1,ATP2B1,ATP2B2,ATP2B3,ATP6AP2,BACE1,BIN1,BORCS5,BRAF,BSN,C10H9orf72,C1QL1,CACNB2,CACNB4,CADPS,CADPS2,CALB1,CALB2,CDH8,CDK16,CLCN3,CLCN4,CLN8,CLTA,CNR1,COPS4,CPLX1,CPLX2,CPLX4,CRHR2,CTBP2,CTNNB1,DENND1A,DGKI,DISC1,DLG4,DNAJC5,DNAJC6,DNM1,DNM1L,DNM3,DTNBP1,ERC1,ERC2,FCHO2,FMR1,FXR1,FZD3,GAD1,GHRH,GIT1,GNB5,GRIA1,GRIK2,GRIK3,GRIK4,GRIN2A,GRM3,HIP1…
GO:0099513	polymeric cytoskeletal fiber	2.31616e-11	ABRAXAS2,ACKR2,ACTBL2,ACTC1,ACTN1,AIF1L,AK1,AKNA,AMOT,ANXA1,APC,APC2,ARHGAP18,ARHGEF2,ASPM,AURKB,BEX4,BFSP1,BICD1,BOD1,BOD1L1,C15H4orf47,C1H15orf65,C2H11orf49,CAMSAP2,CAMSAP3,CAPN6,CARMIL1,CCDC66,CCT6A,CCT8,CD2AP,CDK1,CDK2AP2,CDK5RAP2,CDK5RAP3,CENPE,CEP162,CEP295,CHMP1A,CHMP2B,CHMP3,CHMP4A,CHMP4B,CHMP4C,CKAP5,CLASP1,CLASP2,CLIP1,CLIP3,CLIP4,CLMP,CLTC,COBL,CORO1A,COTL1,CSNK1A1,CSNK1D,CSPP1,CTTN,CU…
GO:0031981	nuclear lumen	3.21423e-11	A1CF,AAGAB,AATF,ABCA6,ABCC6,ABHD17A,ABI2,ABL1,ACACA,ACBD5,ACKR2,ACLY,ACOT7,ACSF3,ACSL5,ACTL6A,ACTR5,ACTR6,ADAR,ADARB1,ADD3,ADGRD1,ADH4,ADK,ADRA1A,AEBP2,AEN,AFF1,AFF2,AFF3,AFF4,AFTPH,AGPAT5,AGPS,AGTPBP1,AHCTF1,AIPL1,AIRE,AK6,AKAP11,AKAP8L,AKIP1,AKIRIN1,AKNA,AKR1B1,ALAS1,ALDH1B1,ALDH1L2,ALDH6A1,ALKBH1,ALKBH2,ALKBH5,ALKBH8,ALOX5,ALX1,ALX4,AMER1,AMMECR1,AMOT,ANAPC4,ANGEL2,ANKRD1,ANKRD10,ANKRD11,ANKRD…
GO:0005769	early endosome	3.75695e-11	ABCC4,ACKR1,ADRB1,ADRB2,ALS2,ANKRD27,ANXA2,AP1S2,AP1S3,APBB2,APP,APPL2,ATP6V0D2,BACE1,BLOC1S1,CCDC93,CD22,CD274,CFTR,CHMP1A,CLCN3,CLCN4,CLIP3,CLN6,CLVS1,CLVS2,CNTNAP2,CORO1A,CXCR4,DAGLA,DBNL,DERL1,DNER,DTX3L,DYSF,EEA1,EGFR,EHD1,EHD3,EHD4,EPHA3,EPHA4,EPHB1,F2R,F2RL1,FGD2,GGA1,GGA3,GPR107,GRIPAP1,HAP1,HAVCR2,HTT,IGF2R,INPP5B,INPP5F,ITCH,KCNH1,KCNQ1,KDR,KIAA0319,KIF16B,LAMP5,LAPTM4B,LDLR,LDLRAD4,LDL…
GO:0005819	spindle	2.60621e-10	ABRAXAS2,ALPK1,ANAPC5,ANAPC7,ANKFN1,ANXA11,APP,ARHGEF2,ARL8B,ASPM,ATM,AUNIP,AURKB,BCCIP,BEX4,BIRC6,BOD1,BOD1L1,BORA,BUB1B,CAPN6,CBX1,CCDC69,CCNB1,CD180,CDC14B,CDC16,CDC27,CDC42,CDC6,CDC7,CDK1,CDK5RAP2,CENPE,CENPF,CENPV,CEP128,CEP19,CEP295,CEP85,CEP89,CETN1,CHMP1A,CHMP2B,CHMP3,CHMP4A,CHMP4B,CHMP4C,CKAP2L,CKAP5,CLASP1,CLASP2,CLTC,CSNK1D,CSPP1,CTDP1,CTTN,CUL3,CYLD,DCDC2,DCTN1,DCUN1D5,DDX11,DIAPH1,DL…
GO:0034703	cation channel complex	3.76852e-10	ABCC8,ABCC9,AKAP6,AKAP9,AMIGO1,CACHD1,CACNA1C,CACNA1D,CACNA1E,CACNA1F,CACNA1I,CACNA1S,CACNA2D1,CACNA2D2,CACNA2D4,CACNB1,CACNB2,CACNB4,CACNG2,CACNG4,CATSPER1,CATSPER2,CATSPER3,CATSPERB,CATSPERD,CATSPERE,CATSPERG,CCDC51,CNGA1,CNGA2,CNGB1,CNGB3,CNTNAP2,CTTN,DPP10,DPP6,EFCAB9,FKBP1B,GRIK2,GRIK3,GRIK4,HCN1,HCN2,HCN3,HCN4,HTR3A,HTR3B,KCNA1,KCNA10,KCNA2,KCNA3,KCNA4,KCNA5,KCNA6,KCNAB1,KCNAB2,KCNB1,KCNB2,…
GO:0000793	condensed chromosome	3.79135e-10	ADD3,AHCTF1,APC,APITD1,ATRX,AURKB,BAZ1B,BLM,BOD1,BOD1L1,BRCA1,BRCA2,BRD4,BUB1,BUB1B,BUB3,C1H14orf39,CBX5,CCNB1,CDT1,CEBPB,CENPA,CENPC,CENPE,CENPF,CENPH,CENPI,CENPO,CENPQ,CENPV,CENPW,CFDP1,CHEK1,CHMP1A,CHMP2B,CHMP3,CHMP4A,CHMP4B,CHMP4C,CKAP5,CLASP1,CLASP2,CTCF,DCTN1,DCTN2,DMC1,DNMT3L,DSN1,DYNC1I1,DYNC1LI1,DYNLL1,DYNLT3,FBXO28,FKBP6,GPATCH11,H2AFY,HJURP,HNRNPU,HUS1,INCENP,KAT2B,KAT5,KAT8,KIF2C,KIFA…
GO:0005874	microtubule	4.6527e-10	ABRAXAS2,AKNA,APC,APC2,ARHGAP18,ARHGEF2,ASPM,AURKB,BEX4,BICD1,BOD1,BOD1L1,C15H4orf47,C1H15orf65,C2H11orf49,CAMSAP2,CAMSAP3,CAPN6,CCDC66,CCT6A,CCT8,CDK1,CDK2AP2,CDK5RAP2,CDK5RAP3,CENPE,CEP162,CEP295,CHMP1A,CHMP2B,CHMP3,CHMP4A,CHMP4B,CHMP4C,CKAP5,CLASP1,CLASP2,CLIP1,CLIP3,CLIP4,CLMP,CLTC,CSNK1D,CSPP1,CUL3,CYLD,DCDC2,DCTN1,DIAPH1,DISC1,DLG1,DNAH10,DNAH11,DNAH12,DNAH17,DNAH5,DNAH6,DNAH7,DNAH9,DNAL4,D…
GO:0000139	Golgi membrane	4.96497e-10	A4GALT,A4GNT,ABCA12,ABCA6,ACBD3,ADAM10,APOO,ARCN1,ARFGEF1,ARFGEF2,ARFIP1,ATP2C1,ATP2C2,B3GALNT1,B3GALNT2,B3GALT1,B3GALT5,B3GAT1,B3GAT2,B3GNT2,B3GNT3,B3GNT6,B4GALT1,B4GALT4,B4GALT6,B4GALT7,BCAP31,BLZF1,C14H12orf49,C7H6orf89,CAV1,CHST1,CHST10,CHST11,CHST13,CHST2,CHST3,CHST4,CHST7,CHST8,CHST9,CLCN5,CLSTN1,CLSTN2,CLSTN3,COG4,COG6,COG7,COPA,COPB2,COPE,COPG1,COPG2,COPZ1,COPZ2,CRCP,CUX1,DBNL,DRD2,EBAG9,…
GO:0000151	ubiquitin ligase complex	5.66535e-10	AMBRA1,ANAPC1,ANAPC10,ANAPC13,ANAPC15,ANAPC4,ANAPC5,ANAPC7,ANKIB1,APPBP2,ARIH1,ARMC8,ASB1,ASB12,ASB2,ASB4,ATG3,BABAM2,BARD1,BCOR,BMI1,BRAP,BRCA1,BRCA2,BTRC,CACHD1,CACYBP,CBX7,CCNF,CDC16,CDC23,CDC27,CKS2,CRBN,CUL1,CUL2,CUL3,CUL4B,CUL5,DAW1,DCAF10,DCAF11,DCAF13,DCAF16,DCAF17,DCAF4,DCAF5,DCAF6,DCAF7,DCAF8,DCUN1D4,DCUN1D5,DDB1,DDB2,DERL1,DET1,DTL,DYRK2,ELOC,FAM8A1,FBXL13,FBXL15,FBXL17,FBXL18,FBXL2,FB…
GO:0099568	cytoplasmic region	9.23216e-10	ABHD13,ACTR10,AGTPBP1,AK8,AMBRA1,AP3B1,AP3B2,AP3M2,AP3S2,ARL13B,ARL8B,ARMC4,ARMCX3,ATG14,ATG16L1,ATG5,BBS1,BLOC1S1,BLOC1S4,BLOC1S5,BLOC1S6,BSN,C1H15orf65,CAMSAP3,CCDC113,CCDC39,CCDC65,CCDC96,CCIN,CDKL5,CEP162,CFAP206,CFAP43,CFAP45,CFAP52,CFAP70,CLASP1,CLASP2,CLTA,CTBP2,CTNNB1,DCDC2,DCLK2,DCX,DNAH10,DNAH11,DNAH12,DNAH14,DNAH17,DNAH2,DNAH5,DNAH6,DNAH7,DNAH9,DNAI1,DNAI2,DNALI1,DRC1,DTNBP1,DYNC2H1,DZ…
GO:0031256	leading edge membrane	1.02785e-09	ADAM17,AIF1L,AMPH,ANTXR1,APC,APC2,ARF4,ARHGAP44,ARHGEF2,ATP6AP2,BMX,C2CD5,CD44,CDC42,CHRNA7,CNTNAP2,DAGLA,DDX58,DLC1,DOCK8,DPP4,EGFR,EPB41L5,EPHA2,EPS8,EPS8L1,EPS8L2,EPS8L3,FAP,GABRA1,GABRA3,GABRA4,GABRA6,GABRE,GABRG1,GABRG2,GABRG3,GRIA1,HIP1R,INPP5K,ITGA5,ITGAV,ITGB1,ITGB3,JCAD,KANK1,KCNA2,KCNB1,KCNC1,KCNC2,KCNC3,KCNC4,LAMP5,MPP2,MYO1G,MYO6,NME1,PACSIN2,PDPN,PDXP,PIP5K1A,PLA2G4F,PLCG2,PLEK,PLEKH…
GO:0030055	cell-substrate junction	1.07065e-09	ACTN1,ACTN2,ADAM17,ADGRB1,AFAP1,AIF1L,ANXA6,ARHGAP24,ARL14EP,ARL2,ARMC5,ARPC2,ATP6V0A2,BCAR1,BCAR3,CASS4,CAV1,CAV2,COL17A1,CORO2B,CPNE3,DAG1,DCAF6,DLC1,DST,EFS,ENAH,EPB41L5,EPHA2,ERBIN,EZR,FBLIM1,FERMT1,FERMT2,FERMT3,FES,FLRT2,FOCAD,GIT1,GRB7,GSN,HCK,HMCN1,IL16,IL1RL1,IQGAP1,IRF2,ITGA1,ITGA11,ITGA2,ITGA5,ITGAV,ITGB1,ITGB3,ITGB4,ITGB5,ITGB6,ITGB8,ITGBL1,JAK2,KLF11,LASP1,LCP1,LIMD1,LIMS1,LIMS2,LMLN…
GO:0010008	endosome membrane	1.65338e-09	ABCC4,ABHD17A,ABHD17B,ABHD17C,ABHD6,ACAP1,ACAP2,ANXA2,ANXA6,AP5M1,APPL2,ARF6,ARHGAP1,ARL8B,ATG16L1,ATP10B,ATP13A3,ATP13A4,ATP6AP2,BECN1,CD274,CD63,CDIP1,CFTR,CHMP1A,CHMP2B,CHMP3,CHMP4A,CHMP4B,CHMP4C,CLCN3,CLCN4,CLCN5,CLEC16A,CLIP3,CLVS1,CLVS2,CORO1C,CTSD,CXHXorf21,DAGLA,DCSTAMP,EGFR,EHD1,EHD3,EHD4,EPHA4,EPHB1,ERBB2,FIG4,FZD7,GGA1,GGA3,GOSR2,GRIPAP1,IGF2R,INPP5B,KCNH1,KIF13A,LAMP2,LAMP5,LAMTOR3,LA…
GO:1990351	transporter complex	1.76364e-09	ABCC4,ABCC8,ABCC9,ABCG5,ABCG8,ABHD6,AKAP6,AKAP9,AMIGO1,ANO6,ATP10B,ATP10D,ATP1A1,ATP1A2,ATP1B1,ATP1B3,ATP1B4,ATP8A1,ATP8B1,ATP8B4,BEST1,BEST3,BEST4,CACHD1,CACNA1C,CACNA1D,CACNA1E,CACNA1F,CACNA1I,CACNA1S,CACNA2D1,CACNA2D2,CACNA2D4,CACNB1,CACNB2,CACNB4,CACNG2,CACNG3,CACNG4,CACNG5,CATSPER1,CATSPER2,CATSPER3,CATSPERB,CATSPERD,CATSPERE,CATSPERG,CCDC51,CFTR,CHP1,CHRNA1,CHRNA5,CHRNA7,CHRNA9,CLCN7,CLIC4,…
GO:1902495	transmembrane transporter complex	2.37965e-09	ABCC4,ABCC8,ABCC9,ABCG5,ABCG8,ABHD6,AKAP6,AKAP9,AMIGO1,ANO6,ATP1A1,ATP1A2,ATP1B1,ATP1B3,ATP1B4,BEST1,BEST3,BEST4,CACHD1,CACNA1C,CACNA1D,CACNA1E,CACNA1F,CACNA1I,CACNA1S,CACNA2D1,CACNA2D2,CACNA2D4,CACNB1,CACNB2,CACNB4,CACNG2,CACNG3,CACNG4,CACNG5,CATSPER1,CATSPER2,CATSPER3,CATSPERB,CATSPERD,CATSPERE,CATSPERG,CCDC51,CFTR,CHRNA1,CHRNA5,CHRNA7,CHRNA9,CLCN7,CLIC4,CLIC5,CLIC6,CNGA1,CNGA2,CNGA3,CNGB1,CNGB…
GO:0098984	neuron to neuron synapse	4.91926e-09	ABHD17B,ABHD17C,ADAM10,ADCY1,ADCY8,ADD1,ADD2,ADD3,ADGRB1,ADGRL1,AKAP7,ALS2,ARHGAP32,ARHGAP44,ARHGEF9,ATP1A1,ATP2B2,BACE1,BCR,BMPR2,BNIP3,BSN,CACNA1C,CACNG2,CACNG3,CACNG4,CACNG5,CALB1,CAMK2N1,CAP2,CAPZB,CDH2,CLSTN1,CLSTN2,CLSTN3,CNKSR2,CPEB4,CTNNB1,CTNND2,DAGLA,DBN1,DBNL,DCLK1,DISC1,DLG1,DLG4,DLG5,DLGAP1,DMTN,DNAJC6,DROSHA,DTNBP1,EPS8,ERBB4,FMR1,FXR1,FYN,GAP43,GRIA1,GRIK2,GRIK4,GRIN2A,GRIN2B,GRM3,…
GO:0032838	plasma membrane bounded cell projection cytoplasm	5.37713e-09	ABHD13,ACTR10,AGTPBP1,AK8,AMBRA1,AP3B1,AP3B2,AP3M2,AP3S2,ARL13B,ARL8B,ARMC4,ARMCX3,ATG14,ATG16L1,ATG5,BBS1,BLOC1S1,BLOC1S4,BLOC1S5,BLOC1S6,C1H15orf65,CAMSAP3,CCDC113,CCDC39,CCDC65,CCDC96,CCIN,CDKL5,CEP162,CFAP206,CFAP43,CFAP45,CFAP52,CFAP70,DCDC2,DCLK2,DCX,DNAH10,DNAH11,DNAH12,DNAH14,DNAH17,DNAH2,DNAH5,DNAH6,DNAH7,DNAH9,DNAI1,DNAI2,DNALI1,DRC1,DTNBP1,DYNC2H1,DZIP1L,EFHC1,EFHC2,GAS8,GLI1,GLI2,GLI3…
GO:0000775	chromosome, centromeric region	6.31018e-09	AHCTF1,APC,APITD1,ATRX,AURKB,BAZ1A,BAZ1B,BOD1,BOD1L1,BUB1,BUB1B,BUB3,CBX1,CBX3,CBX5,CCNB1,CDT1,CEBPB,CENPA,CENPC,CENPE,CENPF,CENPH,CENPI,CENPK,CENPL,CENPO,CENPP,CENPQ,CENPU,CENPV,CENPW,CFDP1,CHMP1A,CHMP2B,CHMP3,CHMP4A,CHMP4B,CHMP4C,CHRAC1,CKAP5,CLASP1,CLASP2,CTCF,DCTN1,DCTN2,DNMT1,DNMT3A,DSN1,DYNC1I1,DYNC1LI1,DYNLL1,DYNLT3,EZH2,FBXO28,FMR1,GPATCH11,H2AFY,HJURP,HNRNPU,IKZF1,INCENP,KAT2B,KAT5,KAT8,…
GO:0000228	nuclear chromosome	6.48602e-09	ACTL6A,ACTR5,ACTR6,ADD3,ANP32E,ATRX,BAZ1A,BAZ1B,BCAS2,BLM,BRCA1,BRCA2,BRD4,BRMS1L,C1H14orf39,CDC45,CDC5L,CFDP1,CHD1,CHDH,CHEK1,CHMP1A,DHX9,DMAP1,DMC1,DNMT3L,EP400,ETAA1,FIGNL1,FKBP6,GINS2,GINS4,H2AFY,HDAC1,HDAC2,HELB,HNRNPU,HUS1,IK,INCENP,ING2,INO80,INO80B,INO80C,INO80D,KAT5,KIFAP3,KMT2E,LOC100738475,LRIF1,LRPPRC,MCM10,MCM2,MCM3,MCM4,MCM6,MEI4,MLH1,MMS22L,MUS81,NCAPG,NCAPG2,NCAPH,NEK2,NFRKB,NIFK,…
GO:0035770	ribonucleoprotein granule	7.12583e-09	ACTB,AGO1,AGO2,AICDA,ASZ1,ATXN2,BARD1,BTBD2,C10H9orf72,CAPRIN1,CARHSP1,CCDC180,CDC42,CDK9,CLOCK,CNOT1,CNOT8,CNOT9,DCP1A,DCP1B,DDX1,DDX25,DDX3X,DDX6,DHX36,DHX9,DIS3L2,DYNC1I1,DYRK3,EDC3,EID1,EIF2S1,EIF3B,EIF4E,EIF4E2,EIF4G1,FASTK,FASTKD2,FASTKD3,FMR1,FXR1,G3BP2,GABPB1,GHR,GIGYF2,GRB7,GRSF1,HABP4,HIPK2,HNRNPL,HNRNPU,IGF2BP1,IGF2BP2,IGF2BP3,INA,IQGAP1,KHNYN,KHSRP,KPNB1,LARP1,LARP4,LARP4B,LIMD1,LIN28…
GO:0030133	transport vesicle	7.8341e-09	AFTPH,AMPH,ANKRD27,AP1G1,AP1S2,AP1S3,APBA1,APBA2,APH1B,APP,ATP2B1,ATP6AP2,ATP6V1A,ATP7A,BGN,BIN1,BLOC1S5,BLOC1S6,BORCS5,C1QTNF5,CA4,CAV2,CDK16,CLCN3,CLCN4,CLRN1,CLTA,CLTC,CNST,COPS4,CPE,CRISPLD2,DBH,DISC1,DLG4,DNAJC5,DNM1L,DTNBP1,FGFR3,FGFR4,FURIN,GALNT15,GOSR2,GRIA1,GRIN2A,ICA1,IGF2R,IL33,KCNQ1,KIAA1107,KIRREL3,LAPTM5,LGI3,LOC100625711,LRRK2,MCTP1,MCTP2,MFF,MME,NCSTN,NDEL1,NOP16,NRSN1,NRSN2,NTS,…
GO:0005925	focal adhesion	9.58799e-09	ACTN1,ACTN2,ADAM17,ADGRB1,AFAP1,AIF1L,ANXA6,ARHGAP24,ARL14EP,ARL2,ARMC5,ARPC2,ATP6V0A2,BCAR1,BCAR3,CASS4,CAV1,CAV2,CORO2B,CPNE3,DAG1,DCAF6,DLC1,DST,EFS,ENAH,EPB41L5,EPHA2,EZR,FBLIM1,FERMT1,FERMT2,FES,FLRT2,FOCAD,GIT1,GRB7,GSN,HCK,IL16,IL1RL1,IQGAP1,IRF2,ITGA1,ITGA11,ITGA2,ITGA5,ITGAV,ITGB1,ITGB3,ITGB4,ITGB5,ITGB6,ITGB8,ITGBL1,JAK2,KLF11,LASP1,LCP1,LIMD1,LIMS1,LIMS2,LMLN,LPP,LPXN,MAPK1,MAPK3,MAPRE…
GO:0090575	RNA polymerase II transcription regulator complex	1.01261e-08	ADNP,ANXA2,ARNT,ARNTL,ARNTL2,ASCC2,ASCC3,ATF1,ATF3,ATF4,ATF5,ATF6,ATF7,BACH1,BACH2,BATF,BATF2,BCL9,BCL9L,BNIP2,CDK7,CEBPA,CEBPB,CEBPD,CEBPG,CLOCK,CREB1,CREBZF,CTNNB1,DRAP1,E2F3,E2F4,E2F5,E2F6,ERCC3,FOS,FOSL1,FOSL2,GATA4,GEMIN5,GTF2B,GTF2E1,GTF2E2,GTF2F1,GTF2F2,GTF2H1,GTF2H2,GTF2H3,GTF2H5,HIF1A,HIPK2,HLF,HNRNPU,ING2,IRF9,JUN,KAT2A,LDB1,LEF1,LOC100524475,MAF,MAFB,MAFF,MAX,MED10,MED11,MED14,MED15,ME…
GO:0044309	neuron spine	1.42035e-08	ABR,ADORA1,ALS2,APBA1,APP,ARF4,ARHGAP44,ASAP1,ATP6AP2,BCR,CALB1,CAMK2A,CD3E,CDC42,CTTNBP2,DAGLA,DLG4,DRD1,DTNBP1,EEA1,EPHA4,FBXO2,FMR1,FRMPD4,FXR1,GRIA1,GRIA2,GRIA3,GRIA4,GRID2,GRM3,ITGB1,KCNA4,KCND2,KCNN2,LZTS1,MPP2,NEDD4,NEURL1,NOS1,NR1D1,NTRK2,OPHN1,PALM,PDE4B,PPFIA2,PPP1R9A,PPP3CA,PRKACA,PRKAR2B,PSD,PTPRO,RAB8A,RAC1,RHOA,SHANK2,SHISA9,SLC9A6,SRGAP2,STX4,SYNPO,TRPV1,USP50,USP8,ZNF804A,AKAP5,AR…
GO:0099572	postsynaptic specialization	1.48715e-08	ABHD17B,ABHD17C,ADAM10,ADCY1,ADCY8,ADD1,ADD2,ADD3,ADGRB1,ADGRL1,ALS2,ARHGAP32,ARHGAP44,ARHGEF9,ATP1A1,ATP2B2,BCR,BMPR2,BNIP3,BSN,CACNA1C,CACNG2,CACNG3,CACNG4,CACNG5,CAMK2N1,CAP2,CAPZB,CDH2,CLSTN1,CLSTN2,CLSTN3,CNKSR2,CPEB4,CTNNB1,CTNND2,DAGLA,DBN1,DBNL,DCLK1,DISC1,DLG1,DLG4,DLG5,DLGAP1,DLGAP2,DLGAP4,DMTN,DNAJC6,DROSHA,DTNBP1,EPS8,ERBB4,FMR1,FXR1,FYN,GAP43,GPHN,GRIA1,GRIK2,GRIN2A,GRIN2B,GRM3,GRM5,…
GO:0097060	synaptic membrane	2.43488e-08	ADAM10,ADGRL1,AKAP9,APBA1,ATP2B1,ATP2B2,ATP6AP2,CACNG2,CACNG3,CACNG4,CACNG5,CBLN1,CDH8,CHRM2,CHRM3,CHRM5,CHRNA1,CHRNA10,CHRNA5,CHRNA6,CHRNA7,CHRNA9,CHRNB3,CHRNE,CLSTN1,CLSTN2,CLSTN3,CNR1,CRKL,CTNNB1,DAG1,DAGLA,DBN1,DBNL,DLG1,DLG4,DMD,DNAJA3,DNM1,ERBB4,F2R,FMR1,GABRA1,GABRA2,GABRA3,GABRA4,GABRA6,GABRB1,GABRB2,GABRB3,GABRD,GABRE,GABRG1,GABRG2,GABRG3,GABRP,GABRQ,GABRR1,GLRA1,GLRA2,GLRA3,GLRA4,GLRB,G…
GO:0031975	envelope	2.65232e-08	ABCB7,ABCD1,ABCG2,ACAD9,ACKR2,ACSL1,ACSL5,ACSL6,ADRA1A,ADRA1B,AEN,AFG1L,AGK,AGPAT3,AGPAT4,AGPAT5,AHCTF1,AIFM1,AIFM2,AIFM3,AK2,AKAP6,AKIRIN1,ALAS1,ALAS2,ALG14,ALOX5,ALOX5AP,AMBP,ANKRD17,ANXA11,ANXA4,APOO,APOOL,APP,AQP1,ARL2,ARL6IP6,ARMC1,ATCAY,ATP1B4,ATP23,ATRAID,ATXN3,BAD,BCL2,BCL2A1,BCL2L10,BECN1,BICD2,BIN1,BLOC1S1,BNIP1,BNIP2,BNIP3,BNIP3L,BRAP,BRIP1,C1H15orf48,C6H19orf12,C7H6orf125,C9H11orf65,C…
GO:0031967	organelle envelope	2.65232e-08	ABCB7,ABCD1,ABCG2,ACAD9,ACKR2,ACSL1,ACSL5,ACSL6,ADRA1A,ADRA1B,AEN,AFG1L,AGK,AGPAT3,AGPAT4,AGPAT5,AHCTF1,AIFM1,AIFM2,AIFM3,AK2,AKAP6,AKIRIN1,ALAS1,ALAS2,ALG14,ALOX5,ALOX5AP,AMBP,ANKRD17,ANXA11,ANXA4,APOO,APOOL,APP,AQP1,ARL2,ARL6IP6,ARMC1,ATCAY,ATP1B4,ATP23,ATRAID,ATXN3,BAD,BCL2,BCL2A1,BCL2L10,BECN1,BICD2,BIN1,BLOC1S1,BNIP1,BNIP2,BNIP3,BNIP3L,BRAP,BRIP1,C1H15orf48,C6H19orf12,C7H6orf125,C9H11orf65,C…
GO:0005759	mitochondrial matrix	3.31348e-08	ABAT,ACADL,ACSM2B,ACSM4,ACSM5,ACSS3,AK3,AK4,ALAS1,ALAS2,ALKBH7,ATXN3,BCKDHB,BCKDK,BLOC1S1,BOLA3,C7H6orf125,CASQ1,CBR4,CCDC142,CCNB1,CDK1,CHCHD1,CLPX,COASY,COQ5,CPS1,CS,DAP3,DBT,DLAT,DLD,DLST,DMGDH,DNA2,DNAJA3,DNAJC15,DNAJC19,ELAC2,ERAL1,ETFA,FARS2,FASTK,FASTKD2,FASTKD3,FOXO3,GLRX5,GRPEL1,GRSF1,GUF1,HADHA,HSD17B10,HSPA9,HSPE1,IDH3G,LACTB2,LRPPRC,LRRK2,LYRM7,MAIP1,MALSU1,MCCC1,MCCC2,METTL15,METTL4,…
GO:0000785	chromatin	3.35465e-08	ACTB,ACTBL2,ACTL6A,ACTR5,ACTR6,AFF4,AHCTF1,AKAP8L,AKIRIN1,ALKBH1,ANAPC7,ANKRD17,ANP32E,APITD1,APTX,AR,ARID1A,ARID1B,ARID2,ARRB1,ATRX,ATXN7L3,BAZ1A,BAZ1B,BCAS3,BCL11A,BCL11B,BCL7A,BCL7B,BCL7C,BMI1,BNC2,BPTF,BRD1,BRD4,BRMS1L,BUD31,CACHD1,CAMTA2,CAPN2,CASZ1,CBX1,CBX3,CBX5,CBX6,CBX7,CCND2,CDCA5,CEBPB,CENPA,CENPC,CFDP1,CHAF1B,CHD1,CHD2,CHD5,CHD6,CHD7,CHDH,CHEK1,CHRAC1,CREB1,CREB3L1,CREBBP,CTNNB1,DDX11…
GO:0043197	dendritic spine	3.81097e-08	ABR,ADORA1,ALS2,APBA1,APP,ARF4,ARHGAP44,ASAP1,ATP6AP2,BCR,CALB1,CAMK2A,CD3E,CDC42,CTTNBP2,DAGLA,DLG4,DRD1,DTNBP1,EPHA4,FBXO2,FMR1,FRMPD4,FXR1,GRIA1,GRIA2,GRIA3,GRIA4,GRID2,GRM3,ITGB1,KCNA4,KCND2,KCNN2,LZTS1,MPP2,NEDD4,NEURL1,NOS1,NR1D1,NTRK2,OPHN1,PDE4B,PPFIA2,PPP1R9A,PPP3CA,PRKACA,PRKAR2B,PSD,PTPRO,RAB8A,RAC1,RHOA,SHANK2,SHISA9,SRGAP2,STX4,SYNPO,TRPV1,USP50,USP8,ZNF804A,AKAP5,ARC,GIPC1,LRRC4,PTK…
GO:0005773	vacuole	4.81237e-08	ABCA5,ABCB9,ABCD1,ABCD4,ABHD6,ACE,ADA,ADAM8,AGA,ANKRD27,ANXA11,ANXA2,ANXA6,AP1S2,AP1S3,AP5M1,AP5S1,ARHGEF7,ARL8B,ARSG,ARSK,ASAH1,ATG14,ATG16L1,ATG5,ATG9B,ATP6AP2,ATP6V0A1,ATP6V0A2,ATP6V0A4,ATP6V0D2,ATP6V1A,ATP6V1B1,ATP6V1B2,ATP6V1C1,ATP6V1C2,ATP6V1F,ATP6V1G3,ATP6V1H,AZU1,BACE1,BECN1,BLOC1S1,BORCS5,C10H9orf72,CALCOCO2,CALCRL,CAPN2,CCDC115,CCZ1,CD63,CDC42,CDIP1,CHID1,CHMP1A,CHMP2B,CHMP3,CHMP4A,CHMP…
GO:0014069	postsynaptic density	6.92124e-08	ABHD17B,ABHD17C,ADAM10,ADCY1,ADCY8,ADD1,ADD2,ADD3,ADGRB1,ADGRL1,ALS2,ARHGAP32,ARHGAP44,ARHGEF9,ATP1A1,ATP2B2,BCR,BMPR2,BNIP3,BSN,CACNA1C,CACNG2,CACNG3,CACNG4,CACNG5,CAMK2N1,CAP2,CAPZB,CDH2,CLSTN1,CLSTN2,CLSTN3,CNKSR2,CPEB4,CTNNB1,CTNND2,DAGLA,DBN1,DBNL,DCLK1,DISC1,DLG1,DLG4,DLG5,DLGAP1,DMTN,DNAJC6,DROSHA,DTNBP1,EPS8,ERBB4,FMR1,FXR1,FYN,GAP43,GRIA1,GRIK2,GRIN2A,GRIN2B,GRM3,GRM5,GSG1L,HOMER1,HOMER2…
GO:0032279	asymmetric synapse	6.92124e-08	ABHD17B,ABHD17C,ADAM10,ADCY1,ADCY8,ADD1,ADD2,ADD3,ADGRB1,ADGRL1,ALS2,ARHGAP32,ARHGAP44,ARHGEF9,ATP1A1,ATP2B2,BCR,BMPR2,BNIP3,BSN,CACNA1C,CACNG2,CACNG3,CACNG4,CACNG5,CAMK2N1,CAP2,CAPZB,CDH2,CLSTN1,CLSTN2,CLSTN3,CNKSR2,CPEB4,CTNNB1,CTNND2,DAGLA,DBN1,DBNL,DCLK1,DISC1,DLG1,DLG4,DLG5,DLGAP1,DMTN,DNAJC6,DROSHA,DTNBP1,EPS8,ERBB4,FMR1,FXR1,FYN,GAP43,GRIA1,GRIK2,GRIN2A,GRIN2B,GRM3,GRM5,GSG1L,HOMER1,HOMER2…
GO:0031461	cullin-RING ubiquitin ligase complex	6.95162e-08	AMBRA1,ANAPC1,ANAPC10,ANAPC13,ANAPC15,ANAPC4,ANAPC5,ANAPC7,APPBP2,ARIH1,ASB4,BTRC,CACYBP,CCNF,CDC16,CDC23,CDC27,CKS2,CRBN,CUL1,CUL2,CUL3,CUL4B,CUL5,DAW1,DCAF10,DCAF11,DCAF13,DCAF16,DCAF17,DCAF4,DCAF5,DCAF6,DCAF7,DCAF8,DDB1,DDB2,DET1,DTL,ELOC,FBXL13,FBXL15,FBXL17,FBXL18,FBXL2,FBXL20,FBXL21,FBXL22,FBXL4,FBXL5,FBXL7,FBXO17,FBXO2,FBXO25,FBXO31,FBXO32,FBXO33,FBXO39,FBXO4,FBXO42,FBXO48,FBXO6,FBXO9,FBXW…
GO:0036464	cytoplasmic ribonucleoprotein granule	8.30093e-08	ACTB,AGO1,AGO2,AICDA,ASZ1,ATXN2,BARD1,BTBD2,C10H9orf72,CAPRIN1,CARHSP1,CCDC180,CDC42,CDK9,CLOCK,CNOT1,CNOT8,CNOT9,DCP1A,DCP1B,DDX1,DDX25,DDX3X,DDX6,DHX36,DHX9,DIS3L2,DYNC1I1,DYRK3,EDC3,EID1,EIF2S1,EIF3B,EIF4E,EIF4E2,EIF4G1,FMR1,FXR1,G3BP2,GABPB1,GHR,GIGYF2,GRB7,HABP4,HIPK2,HNRNPU,IGF2BP1,IGF2BP2,IGF2BP3,INA,IQGAP1,KHNYN,KHSRP,KPNB1,LARP1,LARP4,LARP4B,LIMD1,LIN28A,LOC100518351,LOC110257828,LSM1,LS…
GO:0000776	kinetochore	1.05954e-07	AHCTF1,APC,APITD1,AURKB,BOD1,BOD1L1,BUB1,BUB1B,BUB3,CBX5,CCNB1,CDT1,CENPA,CENPC,CENPE,CENPF,CENPH,CENPI,CENPO,CENPQ,CENPV,CENPW,CFDP1,CHMP1A,CHMP2B,CHMP3,CHMP4A,CHMP4B,CHMP4C,CKAP5,CLASP1,CLASP2,DCTN1,DCTN2,DSN1,DYNC1I1,DYNC1LI1,DYNLL1,DYNLT3,FBXO28,GPATCH11,HJURP,HNRNPU,INCENP,KAT2B,KAT5,KAT8,KIF2C,KNTC1,MAD1L1,MAD2L1,MEAF6,MEIKIN,MTBP,NDC80,NDE1,NDEL1,NEK2,NUF2,NUP107,NUP133,NUP160,NUP37,NUP43,…
GO:0031965	nuclear membrane	1.11679e-07	ACKR2,ADRA1A,ADRA1B,AEN,AHCTF1,AKAP6,AKIRIN1,ALG14,ALOX5,ALOX5AP,AMBP,ANKRD17,ANXA4,AQP1,ARL6IP6,ATP1B4,BCL2,BRAP,BRIP1,CASC3,CCND2,CDH5,CENPV,CLMN,CUEDC2,DHCR7,DHX37,DNAJB12,DNAJB2,DNAJC2,DPY19L2,DPY19L3,DPY19L4,DUSP2,ENO1,EPC1,EPHA3,FAM209B,FZR1,GATA6,GCH1,GHRHR,GLE1,GPR3,GRK5,GTF3C3,GTPBP4,HABP4,HACD3,HAX1,HPN,INPP4A,ITGB4,ITPR1,ITPRIP,JPT1,KPNA4,KPNB1,LEMD3,LMNA,LMNB2,MINDY3,MLX,MRPS14,MRPS23…
GO:0000779	condensed chromosome, centromeric region	1.4234e-07	AHCTF1,APC,APITD1,ATRX,AURKB,BOD1,BOD1L1,BUB1,BUB1B,BUB3,CBX5,CCNB1,CDT1,CEBPB,CENPA,CENPC,CENPE,CENPF,CENPH,CENPI,CENPO,CENPQ,CENPV,CENPW,CFDP1,CHMP1A,CHMP2B,CHMP3,CHMP4A,CHMP4B,CHMP4C,CKAP5,CLASP1,CLASP2,DCTN1,DCTN2,DSN1,DYNC1I1,DYNC1LI1,DYNLL1,DYNLT3,FBXO28,GPATCH11,HJURP,HNRNPU,INCENP,KAT2B,KAT5,KAT8,KIF2C,KMT5B,KNTC1,MAD1L1,MAD2L1,MEAF6,MEIKIN,MTBP,NCAPD3,NCAPG,NDC80,NDE1,NDEL1,NEK2,NUF2,NUP…
GO:0005938	cell cortex	1.62416e-07	ACTB,ACTN2,ACTR2,ADD3,ANLN,ARF6,ARHGAP32,ASPH,AXIN1,BFSP1,BSN,C2CD2L,C2CD5,CALD1,CAP1,CAPZA2,CAPZB,CAV1,CCDC141,CD302,CDH2,CLASP1,CLASP2,CLDN5,CLTA,COBL,CORO1A,COTL1,CTBP2,CTNNB1,CTTN,CTTNBP2,CYTIP,DBNL,DCTN1,DLC1,DLG4,DMTN,DSTN,ENO1,EPB41,EPB41L2,EPB42,EPS8,ERC1,ERC2,ERMN,EXOC1,EXOC2,EXOC3,EXOC3L2,EXOC4,EXOC5,EXOC6,EXOC6B,EXOC7,FAM110A,FGA,FGB,FGF1,FGFR2,FNBP1L,FRMPD1,GAD1,GNAI1,GPSM2,GRM7,GSN,H…
GO:0019897	extrinsic component of plasma membrane	1.74812e-07	ANXA1,ANXA2,APC,APC2,BLK,CAV2,CDH10,CDH11,CDH12,CDH15,CDH18,CDH19,CDH2,CDH20,CDH4,CDH5,CDH6,CDH7,CDH8,CDK16,CRKL,CTNNA1,CTNNB1,CYLD,DLG4,DNAJA3,EEA1,ERRFI1,ESYT2,ESYT3,FER,FERMT2,FES,FRK,GNA14,GNA15,GNAI1,GNAI3,GNAL,GNAO1,GNAT3,GNB1,GNB2,GNB4,GNB5,GNG12,GNG13,GNG2,GNG4,GNG7,GNGT1,GRAMD1A,GRAMD2A,HCK,HIP1,IQGAP1,JUP,KCNAB1,KCNAB2,KCNIP1,KRAS,LOC100627175,LOC100739325,LYN,MFGE8,MYZAP,NUMA1,NUMB,PIC…
GO:0001650	fibrillar center	2.28061e-07	ACACA,AFF4,AKNA,ANKRD1,APEX2,ARHGAP32,CAMK4,CCR2,CD2AP,CDCA7L,CDK7,CHCHD1,COIL,DAB2,DCLRE1A,DKC1,DSN1,DUSP11,E2F5,EIF3L,EN2,EXOSC8,EZR,FAM111A,FBLIM1,FHIT,GAR1,HERC4,IMP4,IP6K1,IP6K2,JAZF1,KIT,KLF6,LEO1,LIPA,LOC100512568,MALT1,MAP3K14,MLLT1,MTDH,NEDD1,NFIB,NFIC,NHEJ1,NOLC1,NOP58,NRIP1,NUAK1,NUFIP1,OTP,PAFAH1B2,PAK6,PAX5,PEX14,POLR1B,POLR1E,PSPC1,PTPN13,RAE1,RAI14,RERG,RNMT,RPP38,RPS6KA6,RSAD2,SAM…
GO:0099503	secretory vesicle	2.32999e-07	ABCA12,ABCA3,ABHD2,ACRV1,ACTL7A,ACTL9,ADAM8,AKAP3,AMPH,ANO2,ANXA11,ANXA7,APBA1,APBA2,APP,ATP2B1,ATP6AP2,ATP6V0A2,ATP6V1A,ATP6V1E2,ATP8B3,AZU1,BICD1,BIN1,BORCS5,BPIFA2,BRCA2,CA4,CABS1,CALCR,CAPN11,CARTPT,CATSPER3,CAV1,CAV2,CCDC136,CD46,CDK16,CFAP65,CHGA,CHGB,CLCN3,CLCN4,CLTA,COPS4,CRHBP,CRISP3,CXADR,CYB561,CYLC1,DBH,DENND4C,DISC1,DLD,DLG4,DNAJC5,DNASE1,DNASE1L3,DNM1L,DTNBP1,EBAG9,ECE1,ENKUR,F5,FGB…
GO:0001726	ruffle	2.42677e-07	ACAP2,ACTN1,ADAM17,AIF1L,ALS2,AMOT,APC,APPL2,ARF4,ARF6,ARHGAP18,ARHGEF2,ATP6V1B2,BCAR1,BMX,C2CD5,CD2AP,CDK6,COBL,CSPG4,CTTN,DBNL,DDX58,DLC1,EGFR,EPB41L5,EPS8,EPS8L1,EPS8L2,EPS8L3,EZR,FGD1,FGD2,FRMD4B,FSCN1,FSCN3,HIP1R,INPP5K,IQGAP1,ITGA5,ITGAV,ITGB1,ITGB3,JCAD,KANK1,KIF18A,LCP1,MKLN1,MTM1,MTMR14,MYH9,MYO5A,MYO6,MYO9B,NME1,PACSIN2,PDLIM7,PDPN,PDXP,PIP5K1A,PLA2G4F,PLCG2,PLEK,PLEKHA1,PLEKHO1,PODXL,P…
GO:0061695	transferase complex, transferring phosphorus-containing groups	2.9942e-07	ACVR1,ACVR1C,ACVR2A,AMHR2,ATG13,ATG14,BCCIP,BECN1,BNIP2,C10H9orf72,CAB39,CCNA1,CCNB1,CCNB2,CCNB3,CCNC,CCND1,CCND2,CCND3,CCNE1,CCNE2,CCNG2,CCNI,CCNJL,CCNK,CCNL1,CCNY,CDC73,CDK1,CDK12,CDK13,CDK14,CDK16,CDK6,CDK7,CDK9,CHUK,CKS2,CRCP,CSNK2A2,DAPK1,DBF4,DBF4B,DNA2,ERC1,ERCC3,GNPTG,GTF2B,GTF2E1,GTF2E2,GTF2F1,GTF2F2,GTF2H1,GTF2H2,GTF2H3,GTF2H5,IGF1R,IKBKB,IKBKG,INSR,INSRR,KAT2A,LAS1L,LEO1,LOC100511937,L…
GO:0031514	motile cilium	3.57917e-07	ABHD2,ACTA2,ADCY10,AK1,AK8,AKAP3,AKAP4,ANXA1,ARL13A,ARL13B,ATG16L1,ATP1A1,ATP1B1,ATP2B4,BBS1,CABS1,CABYR,CAMSAP3,CAPZB,CATSPERD,CATSPERE,CATSPERG,CCDC181,CCDC65,CCR6,CD55,CEP89,CETN2,CFAP161,CFAP20,CFAP206,CFAP221,CFAP43,CFAP45,CFAP52,CFAP53,CFAP58,CFAP61,CFAP65,CFAP70,CROCC,CUL3,DAAM1,DCDC2C,DLD,DNAH10,DNAH11,DNAH12,DNAH17,DNAH2,DNAH5,DNAH9,DNAI1,DNAI2,DNALI1,DRC1,DRC7,DYNC2H1,EFCAB2,EFCAB9,ENKU…
GO:0005912	adherens junction	5.51869e-07	ACTB,ADAM10,ADD1,AFDN,AHI1,AJAP1,APC,BMPR2,CAMSAP3,CCDC85A,CCDC85C,CD99L2,CDC42EP4,CDH10,CDH11,CDH12,CDH18,CDH19,CDH2,CDH20,CDH3,CDH5,CDH6,CDH7,CDH8,CRB1,CTNNA1,CTNNA3,CTNNB1,CTNND2,CXADR,DLG1,DLG5,EFNA5,EPB41L5,ESAM,EZR,FAT2,FERMT2,FRMD4B,FRMD5,IGSF21,JAG1,JCAD,JUP,KLHL24,LIMD1,LIN7A,MAGI1,MPP4,MPP5,MPP7,MYH9,MYO1E,NDRG1,NECTIN1,NECTIN3,NECTIN4,PARD3,PDLIM1,PDLIM5,PDLIM7,PDZD11,PGM5,PKP1,PKP2,PK…
GO:0034399	nuclear periphery	5.61101e-07	AHCTF1,AKAP8L,ALOX5,ANAPC4,ANP32A,ATF4,ATN1,ATXN1,BLM,CAD,CASK,CEBPB,CENPF,CHMP1A,CLIC4,CXXC1,DCAF7,DNMT3A,FIGN,GFI1,GHRHR,HNRNPU,KAT8,KIN,LMNA,LMNB2,MEN1,MORC2,NCOR2,NUFIP1,NUMA1,NUP107,NUP153,NUP205,NUP98,PIAS4,PML,PRKCD,PRKCZ,PSPC1,RAD21,RNF220,SFPQ,SMC1A,SMC3,STAG1,STAG2,TEP1,TGFB1I1,TPR,VIM,XPOT,ZNF703,AKAP8,EIF6,ERCC8,HNRNPM,LMNB1,MAEA,NARF,NUP93,PHB2,PHF5A,SNW1,SPARC,SPTBN4,TELO2,UHRF1
GO:0030658	transport vesicle membrane	6.40135e-07	AFTPH,AP1G1,AP1S2,AP1S3,ATP2B1,ATP6AP2,BORCS5,CA4,CLTA,CLTC,CPE,DBH,DNM1L,DTNBP1,GOSR2,GRIA1,ICA1,MCTP1,MCTP2,NOP16,OTOF,PAM,PEF1,PTPRN,PTPRN2,RASSF9,RPH3A,SAR1A,SCAMP1,SCAP,SCG3,SCGN,SEC13,SEC16B,SEC23A,SEC23B,SEC24A,SEC24B,SEC24C,SEC24D,SEC31A,SEC31B,SLC17A8,SLC18A1,SLC18A2,SLC18A3,SLC30A5,SLC30A8,SLC9B2,SNCA,SORL1,SV2A,SV2B,SYN1,SYN2,SYN3,SYNDIG1,SYNGR1,SYNGR3,SYNPR,SYNRG,SYP,SYT1,SYT2,SYT8,TM…
GO:0000922	spindle pole	1.39899e-06	ABRAXAS2,ALPK1,ASPM,AUNIP,AURKB,BCCIP,BEX4,BIRC6,BOD1,BOD1L1,CCNB1,CDC14B,CDC6,CDK5RAP2,CENPF,CEP128,CEP19,CEP85,CEP89,CETN1,CKAP5,CSPP1,CTDP1,CUL3,DCTN1,DDX11,DLGAP5,DYNC1I1,DYNC1LI1,EFHC1,EML1,FAM110A,FAM83D,FBF1,GIT1,GPSM2,IK,IKBKG,KAT5,KATNA1,KATNAL1,KATNAL2,KATNBL1,KIF11,KIF20B,KIF2A,KLHL21,KNTC1,LATS2,MAD1L1,MAP10,MAPKBP1,MAPRE1,MISP,NDE1,NEDD1,NEDD9,NEK2,NIN,NPM1,NUMA1,PKP4,PLK2,PLK3,POC1A…
GO:0097730	non-motile cilium	1.5703e-06	ABCA4,AHI1,ARL13A,ARL13B,ARR3,C10H1orf115,C15H4orf47,CDC14A,CDHR1,CEP89,CERKL,CETN2,CETN3,CNGB1,CNGB3,CRB1,DCDC2,DRD1,DRD2,DRD5,DYNLL2,ENKD1,GALR3,GLIS2,GNAT3,GNB1,GPR83,GUCA1B,GUCY2D,HNF1A,HYLS1,IFT122,IFT140,IFT57,IFT80,IFT88,IQCB1,KIAA1549,KIFAP3,KNCN,LCA5,LOC100157711,LOC494564,LYAR,MAK,MAP1B,MCHR1,MKKS,MYO7A,MYRIP,NPHP4,OCRL,OPN1SW,PDC,PDE6A,PHYH,PKD2,PKD2L1,PKHD1,PRCD,PROM1,PRPH2,PTGS1,RAB2…
GO:0005604	basement membrane	1.90776e-06	ACAN,ADAMTS1,AGRN,AMTN,ANXA2,ATRNL1,CASK,CCDC80,COL15A1,COL28A1,COL2A1,COL4A1,COL4A2,COL4A3,COL4A4,COL4A5,COL4A6,COL5A1,COL7A1,COL9A3,DAG1,DLG1,EFNA5,EGFL6,EGFLAM,FBLN1,FBN1,FN1,FREM1,FREM2,HMCN1,HMCN2,HSPG2,ITGB4,LAMA1,LAMA2,LAMA3,LAMA4,LAMA5,LAMB1,LAMB2,LAMB3,LAMB4,LAMC1,LAMC2,LAMC3,MEGF9,MMRN2,NID1,NID2,NPNT,NTN1,NTN4,NTNG1,P3H2,PXDN,SMOC1,THBS2,THBS4,TIMP1,TINAG,TNC,USH2A,VWA2,ACHE,CD151,RELL…
GO:0072686	mitotic spindle	2.02015e-06	ASPM,AURKB,BCCIP,CD180,CDC14B,CDC16,CDC27,CDC42,CDC6,CDC7,CDK1,CDK5RAP2,CENPE,CEP295,CKAP2L,CLASP1,CLASP2,CLTC,CTTN,CUL3,DCDC2,DCTN1,DIAPH1,DYNLL1,EFHC1,EFHC2,EML1,EML4,EPB41,ESPL1,FAM83D,GEM,GIT1,GPSM2,HAUS1,HAUS5,HAUS6,HAUS7,HAUS8,HDAC3,HECW2,HEPACAM2,HNF4G,HNRNPU,IK,IKBKG,IQCB1,KAT2A,KAT5,KATNA1,KATNBL1,KIF11,KIF18A,KIF18B,KIF20B,KIF2B,KIFC1,LOC100620198,LSM14A,MAD1L1,MAD2L1,MAK,MAP10,MAP1S,MA…
GO:0030027	lamellipodium	2.22685e-06	ABI1,ABI2,ABLIM3,ACTA2,ACTB,ACTC1,ACTR3,ALS2,AMOT,ANTXR1,AP3S2,APC,APC2,ARHGAP31,ARHGEF6,ARHGEF7,ARPC2,ARPC5,BCAR1,CAPZB,CARMIL1,CD44,CDC42BPA,CDH2,CLRN1,CORO1A,CORO1C,CTNNA1,CTNNA3,CTNNB1,CTTN,DAG1,DBNL,DGKZ,DPP4,DUSP22,EPHA2,EVL,FAP,FER,FGD1,FSCN1,FSCN3,GDPD2,GSN,HAX1,IGF2BP1,IQGAP2,ITGAV,ITGB1,ITGB3,KCNA2,KITLG,MYLK,MYO1G,MYO9B,PALLD,PARVA,PARVB,PDPN,PDXP,PHACTR4,PIK3CA,PIP5K1A,PKD2,PKN2,PLCE1…
GO:0036064	ciliary basal body	2.22685e-06	AGBL2,AHI1,ARMC9,B9D1,BBOF1,C2CD3,CAMSAP3,CCDC113,CCDC170,CCDC178,CCDC65,CCDC66,CCDC96,CDC14A,CDC45,CDK10,CDKL5,CENPJ,CEP19,CEP41,CEP78,CETN2,CETN3,CFAP100,CFAP157,CFAP20,CFAP206,CSNK1D,DAAM1,DCTN1,DISC1,DLG5,DZIP1,DZIP1L,EFHC2,ENKD1,ERC1,EVC,EZR,FANK1,FBF1,FOPNL,GAS2L2,GLE1,HDAC6,IFT122,IFT140,IFT172,IFT57,IFT80,IFT81,IFT88,KIAA0586,KIFAP3,KNCN,MAPK15,MAPRE1,MARK4,MKKS,MKS1,NEDD1,NEDD9,NPHP4,ODF…
GO:0043296	apical junction complex	2.45649e-06	ACTB,AMOT,AMOTL1,AMOTL2,APC,ARHGEF2,BVES,C1QTNF5,CAMSAP3,CASK,CCDC85C,CCND1,CDH5,CGNL1,CLDN1,CLDN10,CLDN14,CLDN16,CLDN18,CLDN2,CLDN22,CLDN25,CLDN4,CLDN5,CLDN6,CLDN8,CLDN9,CLMP,CNTNAP1,CRB1,CRB2,CTNNA1,CTNNB1,CXADR,DDX58,DLG1,DLG2,DLG3,ESAM,F11R,FBF1,FRMD4A,FRMD4B,FRMPD2,ILDR1,ILDR2,JAM3,JAML,LIN7A,MAGI1,MAGI2,MAGI3,MARVELD2,MARVELD3,MPDZ,MPP2,MPP3,MPP4,MPP5,MPP6,MPP7,NECTIN1,NECTIN3,OCLN,PARD3,PA…
GO:0098858	actin-based cell projection	3.19927e-06	ABI1,ABI2,ACTA2,ACTC1,ACTN2,ANGPT1,ANKS4B,ANTXR1,AQP5,ARF6,ATP6V1A,ATP6V1B1,ATP6V1B2,CD302,CD44,CDC14A,CDC42,CDHR2,CEACAM16,CLIC4,CLRN1,CRB1,CTNNB1,CUBN,CXADR,DAG1,DNALI1,DOCK4,ENPP7,EPHB1,EPS8,EPS8L2,ERMN,ESPNL,EZR,F8,FCHSD2,FGF13,FMR1,FSCN1,FSCN3,FXR1,FZD3,GAP43,GRXCR2,HOMER2,IGF2BP1,IQGAP2,ITGA3,ITGAV,ITGB1,ITGB3,JAM3,KITLG,LCP1,LOXHD1,LRRK2,MORN4,MSN,MTM1,MYO10,MYO1A,MYO1B,MYO1C,MYO1D,MYO1G,M…
GO:0030135	coated vesicle	3.62366e-06	AFTPH,ANO2,AP1G1,AP1M1,AP1S2,AP1S3,AP2A2,AP2B1,AP2M1,AP3B1,AP3B2,APP,ARCN1,ATP6AP2,ATP6V1A,ATP6V1D,ATP7A,CCDC115,CEMIP,CLINT1,CLRN1,CLTA,CLTC,CLVS1,CLVS2,CNIH4,COPA,COPB2,COPE,COPG1,COPG2,COPZ1,COPZ2,CTLA4,DAB2,DBNL,DENND1A,DVL2,ECE1,ENTHD1,EPN2,ERGIC1,ERGIC3,FCHO1,FCHO2,FURIN,GOSR2,GPR107,HAX1,HIP1,HIP1R,IER3IP1,IGF2R,INPP5F,KDELR2,KDELR3,KIAA0753,LMAN1L,LMBRD1,MALL,MYO1E,MYO6,NOP16,NUMB,OCRL,PA…
GO:0098552	side of membrane	3.96113e-06	ABCA1,ABCG1,ACE,ACKR2,ACKR3,ADA,ADGRA3,AJAP1,ALCAM,AMOT,ANK1,ANPEP,ANTXR1,ANXA1,AQP2,AQP4,ASGR2,ASTN1,ATP2C2,ATP6AP2,B4GALT1,BLK,BMPR1A,BORCS5,BTNL9,C2CD2L,CAV2,CCR1,CCR2,CCR5,CCR6,CCR7,CD14,CD19,CD2,CD200R1,CD207,CD209,CD22,CD226,CD244,CD248,CD274,CD276,CD28,CD34,CD3E,CD4,CD40LG,CD48,CD5,CD6,CD69,CD79B,CD80,CD83,CD84,CD86,CD8A,CD9,CDH13,CDH5,CDIP1,CDK16,CHMP4A,CHMP4B,CHRNA7,CLCN3,CLEC12B,CLEC14A…
GO:0044853	plasma membrane raft	4.49974e-06	ADD2,ADRA1A,ADRA1B,ADTRP,AQP1,ASAH2,BMPR1A,BMPR2,BVES,C4H1orf226,CAV1,CAV2,CAV3,CAVIN1,CAVIN2,CAVIN3,CAVIN4,CBL,CD177,CD8A,CDH13,CDH15,CDH2,CORO1C,CTNNA1,CTNNB1,DLC1,EZR,F2R,HCK,HDAC6,HTR2A,INSR,IRS1,ITGAM,JAK2,KCNMA1,KIF18A,LCP2,LIPE,LRP6,LRP8,LRRK2,MAPK1,MAPK3,MYO1A,PACSIN2,PLPP2,PRKACA,PRKAR1A,PRKAR2A,PRTN3,PTCH1,PTGIS,SCARB1,SCN5A,SKAP1,SLC6A3,SMO,SRC,TFPI,TGFBR2,TREM2,TRPC4,CDH1,FLOT2,LYPD4,…
GO:0070160	tight junction	4.79746e-06	ACTB,AMOT,AMOTL1,AMOTL2,APC,ARHGEF2,BVES,C1QTNF5,CASK,CCND1,CDH5,CGNL1,CLDN1,CLDN10,CLDN14,CLDN16,CLDN18,CLDN2,CLDN22,CLDN25,CLDN4,CLDN5,CLDN6,CLDN8,CLDN9,CLMP,CNTNAP1,CTNNB1,CXADR,DDX58,DLG1,DLG2,DLG3,EPHA2,ESAM,F11R,FRMD4A,FRMD4B,FRMPD2,ILDR1,ILDR2,JAM2,JAM3,JAML,LIN7A,MAGI1,MAGI2,MAGI3,MARVELD2,MARVELD3,MPDZ,MPP2,MPP3,MPP4,MPP5,MPP6,MPP7,OCLN,PARD3,PARD6B,PARD6G,PATJ,POF1B,PRKCZ,RAP2C,SH3BP1,S…
GO:1902562	H4 histone acetyltransferase complex	6.90068e-06	ACTB,ACTBL2,ACTL6A,DMAP1,EP400,EPC1,EPC2,HCFC1,KANSL1,KANSL1L,KANSL2,KANSL3,KAT5,KAT8,MBTD1,MEAF6,MLLT1,MORF4L2,MRGBP,MSL1,MSL2,MSL3,OGT,PHF20,PHF20L1,RUVBL1,TFR2,TRRAP,WDR5,ATF2,BRD8,ING3,MCRS1,MORF4L1,RUVBL2,VPS72,YEATS4
GO:0120111	neuron projection cytoplasm	7.23985e-06	ABHD13,ACTR10,AGTPBP1,AP3B1,AP3B2,AP3M2,AP3S2,ARL8B,ARMCX3,BLOC1S1,BLOC1S4,BLOC1S5,BLOC1S6,CCIN,CDKL5,DTNBP1,HAP1,HDAC6,HIF1A,HNRNPU,HSBP1,KIF3A,KIF3B,KIF5A,KIF5B,KIF5C,LRRK2,MGARP,NDEL1,NEFL,PAFAH1B1,PQBP1,PURA,RAB21,SFPQ,SOD1,SPAST,SPG7,STAU1,STAU2,SYBU,TMEM108,TRAK1,TRAK2,UCHL1,UHMK1,ABHD12,AP3M1,ARC,BLOC1S2,FLOT2,SNAPIN,TERF2,TRIM46,ZC3H14
GO:0150034	distal axon	7.98583e-06	ACTB,APP,C10H9orf72,CALB1,CALB2,CDH8,CLCN3,CNR1,COBL,COPA,COPG2,CPLX1,CPLX2,CPLX4,CRHR2,CXADR,DBN1,DCTN2,DPYSL3,DSCAM,DTNBP1,ELAVL4,EXOC7,FGF13,FKBP15,FMR1,FRMD7,FSCN1,FSCN3,FXR1,GAD1,GAP43,GHRH,GIT1,GPM6A,HSPA8,IGF2BP1,KCNA1,KCNA2,KCNA6,KIF5C,LAMP5,LRIG2,LRRK2,LRRTM1,MYH14,MYO9A,NIN,NRSN1,NTRK2,NTS,OPHN1,OTX2,PCDH9,PDYN,PRKCB,PRSS12,PSEN1,RASGRF1,ROR1,RTN4R,SETX,SHTN1,SLC18A1,SLC18A2,SLC18A3,SLC…
GO:0000123	histone acetyltransferase complex	8.36724e-06	ACTB,ACTBL2,ACTL6A,ATXN7L3,BRD1,CREBBP,DMAP1,EP300,EP400,EPC1,EPC2,HCFC1,JADE2,JADE3,KANSL1,KANSL1L,KANSL2,KANSL3,KAT2A,KAT2B,KAT5,KAT6B,KAT8,MAP3K7,MBIP,MBTD1,MEAF6,MLLT1,MORF4L2,MRGBP,MSL1,MSL2,MSL3,OGT,PHF14,PHF20,PHF20L1,POLE4,RUVBL1,SUPT20H,SUPT3H,SUPT7L,TADA1,TADA2A,TADA2B,TAF2,TAF4,TAF5,TAF7,TAF9,TAF9B,TFR2,TRRAP,WDR5,YEATS2,ZZZ3,ATF2,BRD8,BRPF3,DR1,ENY2,ING3,ING5,JADE1,KAT14,KAT6A,KAT7,MC…
GO:0005774	vacuolar membrane	8.53704e-06	ABCB9,ABCD1,ABCD4,ABHD6,ANXA2,ANXA6,AP1S2,AP1S3,AP5M1,ARL8B,ATG16L1,ATP6AP2,ATP6V0A1,ATP6V0A2,ATP6V0A4,ATP6V0D2,ATP6V1A,ATP6V1B1,ATP6V1B2,ATP6V1C1,ATP6V1C2,ATP6V1F,ATP6V1G3,ATP6V1H,AZU1,BLOC1S1,BORCS5,CCDC115,CCZ1,CD63,CDIP1,CHMP1A,CHMP2B,CHMP3,CHMP4A,CHMP4B,CHMP4C,CLCN3,CLCN4,CLCN7,CLEC16A,CLN5,CTNS,CTSD,CUBN,CXHXorf21,CYB561,CYBRD1,FNIP1,FNIP2,GABARAPL1,GABARAPL2,GBA,GPR137,GPR137B,GPR137C,GRN,…
GO:0045211	postsynaptic membrane	9.23425e-06	ATP2B2,CACNG2,CACNG3,CACNG4,CACNG5,CBLN1,CHRM2,CHRM3,CHRM5,CHRNA1,CHRNA10,CHRNA5,CHRNA6,CHRNA7,CHRNA9,CHRNB3,CHRNE,CLSTN1,CLSTN2,CLSTN3,CRKL,CTNNB1,DAG1,DAGLA,DBN1,DBNL,DLG1,DLG4,DMD,DNAJA3,ERBB4,F2R,GABRA1,GABRA2,GABRA3,GABRA4,GABRA6,GABRB1,GABRB2,GABRB3,GABRD,GABRE,GABRG1,GABRG2,GABRG3,GABRP,GABRQ,GABRR1,GLRA1,GLRA2,GLRA3,GLRA4,GLRB,GPHN,GRIA1,GRIA2,GRIA3,GRIA4,GRID1,GRID2,GRIK1,GRIK2,GRIK3,GRI…
GO:0097731	9+0 non-motile cilium	1.11105e-05	ABCA4,ARR3,C10H1orf115,C15H4orf47,CDHR1,CERKL,CETN2,CETN3,CNGB1,CNGB3,CRB1,DYNLL2,ENKD1,GNAT3,GNB1,GUCA1B,GUCY2D,HNF1A,IFT140,IFT57,IFT80,IQCB1,KIAA1549,KIFAP3,LCA5,LOC100157711,LOC494564,LYAR,MAK,MAP1B,MYO7A,MYRIP,NPHP4,OCRL,OPN1SW,PDC,PDE6A,PHYH,PKHD1,PRCD,PROM1,PRPH2,PTGS1,RAB27A,RD3,RGR,RGS9BP,RHO,RP1,RPGRIP1,RPGRIP1L,RRH,SAG,SDCCAG8,SLC24A4,SMO,SPATA7,SPTBN5,STX3,TMEM237,TOPORS,TSGA10IP,TTC8…
GO:0000323	lytic vacuole	1.15749e-05	ABCA5,ABCB9,ABCD1,ABCD4,ABHD6,ACE,ADA,ADAM8,AGA,ANKRD27,ANXA11,ANXA2,ANXA6,AP1S2,AP1S3,AP5M1,AP5S1,ARL8B,ARSG,ARSK,ASAH1,ATG16L1,ATP6AP2,AZU1,BACE1,BLOC1S1,BORCS5,C10H9orf72,CALCRL,CAPN2,CCZ1,CD63,CDIP1,CHID1,CHMP1A,CHMP2B,CHMP3,CHMP4A,CHMP4B,CHMP4C,CLCN3,CLCN4,CLCN7,CLEC16A,CLN5,CLNK,CLTC,CPQ,CTNS,CTSC,CTSD,CTSF,CTSK,CTSO,CTSS,CUBN,CXCR4,CXHXorf21,CYB561,CYBRD1,DRAM1,DRAM2,DTX3L,EPDR1,FASLG,FNIP…
GO:0005764	lysosome	1.15749e-05	ABCA5,ABCB9,ABCD1,ABCD4,ABHD6,ACE,ADA,ADAM8,AGA,ANKRD27,ANXA11,ANXA2,ANXA6,AP1S2,AP1S3,AP5M1,AP5S1,ARL8B,ARSG,ARSK,ASAH1,ATG16L1,ATP6AP2,AZU1,BACE1,BLOC1S1,BORCS5,C10H9orf72,CALCRL,CAPN2,CCZ1,CD63,CDIP1,CHID1,CHMP1A,CHMP2B,CHMP3,CHMP4A,CHMP4B,CHMP4C,CLCN3,CLCN4,CLCN7,CLEC16A,CLN5,CLNK,CLTC,CPQ,CTNS,CTSC,CTSD,CTSF,CTSK,CTSO,CTSS,CUBN,CXCR4,CXHXorf21,CYB561,CYBRD1,DRAM1,DRAM2,DTX3L,EPDR1,FASLG,FNIP…
GO:0098685	Schaffer collateral - CA1 synapse	1.28694e-05	ACTB,ADCY1,ADCY8,ADRB1,AKAP12,APBA1,APBA2,BCR,BSN,CACNG2,CAPZB,CASK,CDH11,CPLX1,CTNNB1,DCC,DGKB,DGKI,DTNBP1,EPHA4,FBXL20,FYN,GRM5,GSG1L,INA,IQSEC2,ITGB1,ITPR1,LRFN2,LRRC4C,MPP2,NEFH,NEFL,NTNG1,NTNG2,P2RX3,PLAT,PLCG1,PLG,PPP3CA,PPP3R1,PRKAR1B,PTPRA,PTPRD,PTPRS,STX3,SYN1,SYN2,SYP,TNR,WNT7A,ACTG1,ADORA2B,BAIAP2,GIPC1,GRM1,LRRC4,SHANK1
GO:0098791	Golgi apparatus subcompartment	1.59788e-05	AFTPH,AKAP9,AP1S2,AP1S3,AP4B1,ARAP1,ARFIP1,ARL1,ARL5A,ARL5B,ATP11B,ATP11C,ATP2C1,ATP2C2,ATP7A,ATP7B,ATP8A1,ATP8B1,ATP8B3,ATP8B4,ATP9B,B4GALT1,B4GALT4,B4GALT6,B4GALT7,BACE1,BACE2,BECN1,BICD1,BIRC6,C12H17orf75,CA4,CALN1,CCDC186,CHAC1,CHID1,CHST1,CHST2,CHST4,CHST7,CHSY1,CHSY3,CLIP3,CLVS1,CLVS2,CNST,COG2,CSGALNACT1,CSGALNACT2,DENND5A,DPY30,EIPR1,FAM91A1,FURIN,FUT11,FUT4,FUT8,GALNT2,GBA,GCC2,GCNT1,GGA…
GO:0070382	exocytic vesicle	1.78201e-05	AMPH,APBA1,APBA2,APP,ATP2B1,ATP6AP2,BIN1,BORCS5,CDK16,CLCN3,CLCN4,CLTA,COPS4,DISC1,DLG4,DNAJC5,DNM1L,DTNBP1,GRIA1,GRIN2A,ICA1,KIAA1107,KIRREL3,LGI3,LOC100625711,LRRK2,MCTP1,MCTP2,MFF,MME,NCSTN,NDEL1,NOP16,OTOF,PDE4B,PICALM,PPT1,RAB10,RAB12,RAB15,RAB27A,RAB3B,RAB3C,RAB3IL1,RAB40C,RAB6A,RAB8A,RAB8B,ROGDI,RPH3A,SCAMP1,SLC17A8,SLC18A1,SLC18A2,SLC6A17,SLC9B2,SNAP25,SNAP91,SNCA,STX11,STX12,STX1B,STX2,S…
GO:0005923	bicellular tight junction	2.30346e-05	AMOT,AMOTL1,AMOTL2,APC,ARHGEF2,BVES,C1QTNF5,CASK,CCND1,CDH5,CGNL1,CLDN1,CLDN10,CLDN14,CLDN16,CLDN18,CLDN2,CLDN22,CLDN25,CLDN4,CLDN5,CLDN6,CLDN8,CLDN9,CLMP,CTNNB1,CXADR,DDX58,DLG1,DLG2,DLG3,ESAM,F11R,FRMD4A,FRMD4B,FRMPD2,ILDR1,ILDR2,JAM3,JAML,LIN7A,MAGI1,MAGI2,MAGI3,MARVELD2,MARVELD3,MPDZ,MPP2,MPP3,MPP4,MPP5,MPP6,MPP7,OCLN,PARD3,PARD6B,PARD6G,PATJ,POF1B,PRKCZ,RAP2C,SH3BP1,TGFBR1,TJP1,TJP2,TJP3,UBN…
GO:0034705	potassium channel complex	2.52019e-05	ABCC8,ABCC9,AKAP9,AMIGO1,CCDC51,CNTNAP2,CTTN,DPP10,DPP6,GRIK2,GRIK3,GRIK4,HCN1,HCN2,HCN3,HCN4,KCNA1,KCNA10,KCNA2,KCNA3,KCNA4,KCNA5,KCNA6,KCNAB1,KCNAB2,KCNB1,KCNB2,KCNC1,KCNC2,KCNC3,KCNC4,KCND1,KCND2,KCND3,KCNE1,KCNE2,KCNE3,KCNE5,KCNF1,KCNG1,KCNG2,KCNG3,KCNG4,KCNH1,KCNH2,KCNIP1,KCNIP3,KCNJ11,KCNJ2,KCNJ3,KCNJ5,KCNK1,KCNMA1,KCNMB1,KCNMB2,KCNMB3,KCNMB4,KCNQ1,KCNQ3,KCNQ5,KCNS3,KCNV1,KCNV2,LRRC38,LRRC3…
GO:0097431	mitotic spindle pole	2.98012e-05	ASPM,AURKB,BCCIP,CDK5RAP2,EML1,FAM83D,GIT1,GPSM2,IK,KAT5,KATNA1,KATNBL1,KIF20B,MAD1L1,MAP10,MAPKBP1,MAPRE1,NIN,NUMA1,RAE1,RMDN1,RMDN2,RMDN3,SMC1A,SMC3,SMC6,SPAG5,STAG1,STAG2,TNKS,FAM161A,HSF1,PLK1
GO:0030863	cortical cytoskeleton	3.253e-05	ACTB,ACTN2,ACTR2,ANLN,BSN,CALD1,CAP1,CAPZA2,CAPZB,CCDC141,CDH2,CLDN5,COBL,CORO1A,COTL1,CTTN,DBNL,DLC1,DLG4,DMTN,DSTN,EPB41,EPB42,ERC1,GSN,HCLS1,IQGAP1,KNCN,LANCL2,MAPRE1,MED28,MISP,MYH2,MYH9,MYO1A,MYRIP,MYZAP,NOS2,NUMA1,PLEKHH2,PLS1,PPP1R9A,PPP1R9B,PRKCB,RAPGEF3,RIMS1,RIMS2,RTKN,SHROOM1,SHROOM2,SHROOM4,SLC2A1,SLC4A1,SNX9,SPTAN1,SPTB,SPTBN1,SPTBN2,SPTBN5,TPM4,TRPC4,VCL,WASL,WDR1,ACTN4,CAPZA3,CDH1,…
GO:0016363	nuclear matrix	3.253e-05	AHCTF1,AKAP8L,ALOX5,ANP32A,ATN1,ATXN1,BLM,CAD,CASK,CEBPB,CENPF,CHMP1A,CLIC4,CXXC1,DCAF7,DNMT3A,FIGN,GFI1,GHRHR,HNRNPU,KAT8,KIN,LMNA,MEN1,MORC2,NCOR2,NUFIP1,NUMA1,PIAS4,PML,PRKCD,PRKCZ,PSPC1,RAD21,SFPQ,SMC1A,SMC3,STAG1,STAG2,TEP1,TGFB1I1,VIM,XPOT,ZNF703,AKAP8,ERCC8,HNRNPM,LMNB1,MAEA,PHB2,PHF5A,SNW1,SPARC,SPTBN4,UHRF1
GO:0005902	microvillus	5.1407e-05	ANGPT1,ANKS4B,AQP5,ATP6V1A,ATP6V1B1,ATP6V1B2,CD44,CDHR2,CLIC4,CLRN1,CRB1,CTNNB1,CUBN,ENPP7,EZR,FSCN1,FSCN3,GRXCR2,ITGAV,ITGB3,JAM3,LRRK2,MSN,MYO1A,MYO1B,MYO1C,MYO1D,MYO1G,MYO1H,MYO6,MYO7B,PDGFRA,PDPN,PODXL,PROM1,PROM2,RAPGEF3,RDX,SLC27A4,SLC38A4,SLC6A6,SLC7A5,SLC7A8,SLC9A3R1,TEK,VCAM1,VIL1,WWOX,ATP6V1E1,CDHR5,CLCA1,FOXA1,HYAL2,MYO1F,NF2,PTPRH,SPEF1,USH1C
GO:0030864	cortical actin cytoskeleton	5.1407e-05	ACTN2,ACTR2,ANLN,CALD1,CAP1,CCDC141,CDH2,CLDN5,COBL,CORO1A,COTL1,CTTN,DBNL,DLC1,DSTN,GSN,HCLS1,IQGAP1,KNCN,LANCL2,MED28,MISP,MYH2,MYH9,MYO1A,MYRIP,MYZAP,PLEKHH2,PLS1,PPP1R9A,PPP1R9B,PRKCB,RAPGEF3,RTKN,SHROOM1,SHROOM2,SHROOM4,SLC2A1,SNX9,SPTAN1,SPTB,SPTBN1,SPTBN2,SPTBN5,VCL,WASL,WDR1,ACTN4,CDH1,CIB2,EEF1A1,FCHSD1,FLOT2,LLGL1,MAEA,NF2,SPTA1,SPTBN4
GO:0031901	early endosome membrane	5.59261e-05	ABCC4,APPL2,CD274,CFTR,CLCN3,CLIP3,CLVS1,CLVS2,DAGLA,EGFR,EHD1,EPHA4,EPHB1,GGA1,GGA3,GRIPAP1,INPP5B,KCNH1,LAMP5,LDLRAD4,LOC100511275,MMGT1,NEU3,OCRL,OSBPL6,PI4K2A,PI4K2B,PIKFYVE,PLA2G4E,PMEPA1,PSEN1,RAB21,RCC2,SH3GL3,SLC15A4,SLC1A1,SLC39A14,SNX1,SNX12,SNX19,SNX2,SNX20,SNX21,SNX4,SNX5,SNX8,SORCS2,SORL1,SPHK1,STAM,STAM2,TMEM163,TMEM184A,TPCN1,VPS41,VTI1B,WASHC1,WDR81,WDR91,ZFYVE16,ZFYVE28,ZFYVE9,AB…
GO:0031248	protein acetyltransferase complex	5.82997e-05	ACTB,ACTBL2,ACTL6A,ATXN7L3,BRD1,CREBBP,CRNKL1,DMAP1,EP300,EP400,EPC1,EPC2,HCFC1,JADE2,JADE3,KANSL1,KANSL1L,KANSL2,KANSL3,KAT2A,KAT2B,KAT5,KAT6B,KAT8,MAP3K7,MBIP,MBTD1,MEAF6,MLLT1,MORF4L2,MRGBP,MSL1,MSL2,MSL3,NAA11,NAA20,NAA25,NAA30,NAA35,NAA38,NAA50,OGT,PHF14,PHF20,PHF20L1,POLE4,RUVBL1,SUPT20H,SUPT3H,SUPT7L,TADA1,TADA2A,TADA2B,TAF2,TAF4,TAF5,TAF7,TAF9,TAF9B,TFR2,TRRAP,WDR5,YEATS2,ZZZ3,ATF2,BRD8,B…
GO:0098562	cytoplasmic side of membrane	5.82997e-05	AJAP1,ANK1,ATP2C2,BLK,BORCS5,C2CD2L,CAV2,CDIP1,CDK16,CHMP4A,CHMP4B,CYLD,DIABLO,DLG1,DLG4,EPM2A,EPM2AIP1,ERRFI1,ESYT2,ESYT3,EXOC1,EZR,FER,FERMT2,FES,FRK,GEM,GM2A,GNA14,GNA15,GNAI1,GNAI3,GNAL,GNAO1,GNAT3,GNB1,GNB2,GNB4,GNB5,GNG12,GNG13,GNG2,GNG4,GNG7,GNGT1,GRAMD1A,GRAMD2A,HCK,HTRA2,IQGAP1,KCNAB1,KCNAB2,KCNIP1,KRAS,LDLRAP1,LOC100627175,LOC100739325,LRRK2,LYN,MAP2K2,MYH9,MYZAP,PGM5,PKP4,PLEKHA4,PPP3C…
GO:1902493	acetyltransferase complex	5.82997e-05	ACTB,ACTBL2,ACTL6A,ATXN7L3,BRD1,CREBBP,CRNKL1,DMAP1,EP300,EP400,EPC1,EPC2,HCFC1,JADE2,JADE3,KANSL1,KANSL1L,KANSL2,KANSL3,KAT2A,KAT2B,KAT5,KAT6B,KAT8,MAP3K7,MBIP,MBTD1,MEAF6,MLLT1,MORF4L2,MRGBP,MSL1,MSL2,MSL3,NAA11,NAA20,NAA25,NAA30,NAA35,NAA38,NAA50,OGT,PHF14,PHF20,PHF20L1,POLE4,RUVBL1,SUPT20H,SUPT3H,SUPT7L,TADA1,TADA2A,TADA2B,TAF2,TAF4,TAF5,TAF7,TAF9,TAF9B,TFR2,TRRAP,WDR5,YEATS2,ZZZ3,ATF2,BRD8,B…
GO:0044304	main axon	6.13703e-05	C10H9orf72,CHRNA7,CNTN2,CNTNAP1,CNTNAP2,DAG1,DAGLA,DLG1,DLG4,ERMN,HAPLN2,KCNA1,KCNA2,KCNA4,KCNAB1,KCNAB2,KCNC1,KCNQ3,LOC100515171,MAG,MBP,MYOC,NAV1,RCAN3,SCN1A,SLC1A2,SPTBN1,SCN1B,SPTBN4,TRIM46,TUBB4A
GO:0035097	histone methyltransferase complex	6.75901e-05	AEBP2,ASH2L,BOD1L1,CBX5,CXXC1,DNMT3L,DPY30,DYDC2,E2F6,EED,EPOP,EZH1,EZH2,HCFC1,HDAC2,INO80C,JARID2,KANSL1,KAT8,KDM6A,KMT2A,KMT2B,KMT2C,LAS1L,MAX,MEN1,MGA,MTF2,PAGR1,PAXIP1,PELP1,PHF19,PHF20,PRDM4,PRMT5,RBBP7,RNF2,RUVBL1,SETD1A,SIRT1,SUZ12,TAF4,TAF7,TAF9,TEX10,TRIM37,WDR5,WDR82,ZNF335,CHD8,HCFC2,MCRS1,PHF1,RBBP4,RUVBL2,SENP3,SETD1B
GO:0042383	sarcolemma	7.12923e-05	ADGRV1,ANXA1,ANXA2,AQP1,AQP4,ASB3,ATP1A1,ATP1A2,ATP1B1,ATP2B4,BGN,BIN1,BVES,C4H1orf226,CACNA1C,CACNA1D,CACNA1S,CACNA2D1,CACNB1,CACNB2,CACNG4,CAV1,CAV3,CDH2,COL6A3,DAG1,DES,DTNBP1,DYSF,FGF13,FLNC,ITGB1,KCNB1,KCNN2,KRT8,LOC100515171,MLIP,NOS1,OBSCN,PDE9A,PGM5,PLEC,POPDC2,PPP3CB,PPP3R1,R3HDM2,SCN1A,SCN2B,SCN5A,SGCA,SGCB,SGCD,SGCE,SGCG,SGCZ,SLC2A5,SLC8A1,SLC8A2,SLC8A3,SSPN,STAC2,TRIM72,UTRN,VCL,CACNG…
GO:0097733	photoreceptor cell cilium	7.33902e-05	ABCA4,ARR3,CDHR1,CERKL,CETN2,CETN3,CNGB1,CNGB3,CRB1,GNAT3,GNB1,GUCA1B,GUCY2D,HNF1A,IFT140,IFT57,IQCB1,KIAA1549,KIFAP3,LCA5,LOC100157711,LOC494564,LYAR,MAK,MAP1B,MYO7A,MYRIP,NPHP4,OCRL,OPN1SW,PDC,PDE6A,PRCD,PROM1,PRPH2,PTGS1,RAB27A,RD3,RGR,RGS9BP,RHO,RP1,RPGRIP1,RPGRIP1L,RRH,SAG,SDCCAG8,SLC24A4,SPATA7,SPTBN5,STX3,TMEM237,TOPORS,TSGA10IP,TTC8,USH1G,WDR19,WHRN,CIB2,FAM161A,GNA11,GNAT2,GUCA1A,IFT52,P…
GO:0031312	extrinsic component of organelle membrane	7.52185e-05	ATG14,ATP23,CCDC115,COQ3,COQ4,COQ5,COQ6,COQ8A,EMC2,GBA2,GRIPAP1,HID1,LOC100621115,MMP27,NDUFAF5,PML,PSD,RPH3A,SNX10,SNX16,SNX5,SOX10,STXBP5,UBC,ULK1,USP50,USP8,WDR81,WDR91,ZC3H12A,ZFYVE1,ACADVL,COQ7,DOC2A,GOLGA3,TOR1A,UBB
GO:0009898	cytoplasmic side of plasma membrane	7.68579e-05	AJAP1,ANK1,ATP2C2,BLK,C2CD2L,CAV2,CDK16,CHMP4A,CHMP4B,CYLD,DIABLO,DLG1,DLG4,ERRFI1,ESYT2,ESYT3,EXOC1,EZR,FER,FERMT2,FES,FRK,GEM,GM2A,GNA14,GNA15,GNAI1,GNAI3,GNAL,GNAO1,GNAT3,GNB1,GNB2,GNB4,GNB5,GNG12,GNG13,GNG2,GNG4,GNG7,GNGT1,GRAMD1A,GRAMD2A,HCK,HTRA2,IQGAP1,KCNAB1,KCNAB2,KCNIP1,KRAS,LDLRAP1,LOC100627175,LOC100739325,LYN,MAP2K2,MYH9,MYZAP,PGM5,PKP4,PLEKHA4,PPP3CA,PTP4A1,PTPN22,PTPN3,PTPN4,R3HDM2…
GO:1902911	protein kinase complex	0.000112859	ACVR1,ACVR1C,ACVR2A,AMHR2,ATG13,BCCIP,C10H9orf72,CAB39,CCNA1,CCNB1,CCNB2,CCNB3,CCNC,CCND1,CCND2,CCND3,CCNE1,CCNE2,CCNG2,CCNI,CCNJL,CCNK,CCNL1,CCNY,CDK1,CDK12,CDK13,CDK14,CDK16,CDK6,CDK7,CDK9,CHUK,CKS2,CSNK2A2,DAPK1,DBF4,DBF4B,ERC1,ERCC3,GTF2H1,GTF2H2,GTF2H3,GTF2H5,IGF1R,IKBKB,IKBKG,INSR,INSRR,LAS1L,LOC100522011,LOC110259300,MAP3K7,MNAT1,PARD3,PHKA1,PHKA2,PHKB,PHKG2,PRKAA2,PRKACA,PRKAG1,PRKAG2,PRK…
GO:0030672	synaptic vesicle membrane	0.000121532	ATP2B1,ATP6AP2,BORCS5,CLTA,DNM1L,DTNBP1,GRIA1,ICA1,MCTP1,MCTP2,NOP16,OTOF,RPH3A,SCAMP1,SLC17A8,SLC18A1,SLC18A2,SLC9B2,SNCA,SV2A,SV2B,SYN1,SYN2,SYN3,SYNDIG1,SYNGR1,SYNGR3,SYNPR,SYP,SYT1,SYT2,SYT8,TMEM163,UNC13B,VAMP2,ATP6V0C,BCL2L1,C6H16orf70,DOC2A,SEMA4C,SLC17A6,SNAPIN,STX1A,SV2C,SYNGR4,SYT5
GO:0099501	exocytic vesicle membrane	0.000121532	ATP2B1,ATP6AP2,BORCS5,CLTA,DNM1L,DTNBP1,GRIA1,ICA1,MCTP1,MCTP2,NOP16,OTOF,RPH3A,SCAMP1,SLC17A8,SLC18A1,SLC18A2,SLC9B2,SNCA,SV2A,SV2B,SYN1,SYN2,SYN3,SYNDIG1,SYNGR1,SYNGR3,SYNPR,SYP,SYT1,SYT2,SYT8,TMEM163,UNC13B,VAMP2,ATP6V0C,BCL2L1,C6H16orf70,DOC2A,SEMA4C,SLC17A6,SNAPIN,STX1A,SV2C,SYNGR4,SYT5
GO:0005875	microtubule associated complex	0.000127328	ACTA2,ACTC1,ACTG2,ACTL7A,ACTL7B,ACTL8,ACTL9,ACTR10,AURKB,BORCS5,CCDC65,DCTN1,DCTN2,DCTN4,DCTN6,DNAH10,DNAH11,DNAH12,DNAH14,DNAH17,DNAH2,DNAH3,DNAH5,DNAH6,DNAH7,DNAH9,DNAI1,DNAI2,DNAL4,DRC1,DYNC1I1,DYNC1I2,DYNC1LI1,DYNC1LI2,DYNC2H1,DYNLL1,DYNLL2,DYNLRB1,DYNLT1,DYNLT3,FNTB,HAUS1,HAUS5,HAUS6,HAUS7,HAUS8,HDAC6,INCENP,KATNA1,KATNAL1,KATNBL1,KIF12,KIF13A,KIF13B,KIF16B,KIF18A,KIF18B,KIF19,KIF1B,KIF1C,KI…
GO:0005814	centriole	0.000139334	AGBL2,AHI1,AKNA,ALMS1,ARMC9,BCCIP,C14H10orf90,C2CD3,CCDC120,CCDC146,CCDC68,CCDC92,CCNF,CCP110,CENPJ,CEP120,CEP128,CEP135,CEP162,CEP164,CEP170,CEP19,CEP250,CEP290,CEP295,CEP350,CEP41,CEP63,CEP76,CEP83,CEP89,CEP97,CETN1,CETN2,CETN3,CFAP20,CNTLN,CNTROB,CROCC,DCTN1,DEUP1,DZIP1,DZIP1L,ENKD1,FBF1,FOPNL,GLE1,HAP1,HTT,HYLS1,IFT140,IFT43,IFT81,IFT88,KIAA0586,KIF2A,MAPK15,MKS1,MPHOSPH9,NEDD1,NIN,NPHP4,ODF2…
GO:0000118	histone deacetylase complex	0.000167812	ACTR6,ANP32E,BRMS1L,CBX5,CFDP1,CHD5,DMAP1,DNTTIP1,EP400,GATAD2A,HDAC1,HDAC11,HDAC2,HDAC3,HDAC4,HDAC5,HDAC6,HDAC7,HDAC8,HDAC9,HINT1,HR,ING2,JMJD1C,KAT5,KDM3B,KMT2E,MBD2,MBD3,MECOM,MTA3,NCOR1,NRIP1,PHF21A,RBBP7,RCOR2,RUVBL1,SAP130,SAP30,SAP30L,SATB2,SIN3A,SRCAP,SUDS3,TBL1XR1,ZBTB7A,ZNF217,BRD8,CHD4,HDAC10,ING3,MORF4L1,PHF12,RBBP4,RUVBL2,SIN3B,ZNF541,ZNHIT1
GO:0034708	methyltransferase complex	0.000170021	AEBP2,ASH2L,BOD1L1,CBX5,CXXC1,DNMT3L,DPY30,DYDC2,E2F6,EED,EPOP,ERH,EZH1,EZH2,HCFC1,HDAC2,HSD17B10,INO80C,JARID2,KANSL1,KAT8,KDM6A,KMT2A,KMT2B,KMT2C,LAS1L,MAX,MEN1,METTL14,METTL3,MGA,MTF2,N6AMT1,PAGR1,PAXIP1,PELP1,PHF19,PHF20,PRDM4,PRMT5,RBBP7,RBM15,RIOK1,RNF2,RNMT,RUVBL1,SETD1A,SIRT1,SNRPD1,SNRPE,SNRPF,SNRPG,SUZ12,TAF4,TAF7,TAF9,TEX10,TRIM37,TRMT61B,WDR4,WDR5,WDR77,WDR82,ZNF335,CBLL1,CHD8,CYP27B1…
GO:0008021	synaptic vesicle	0.000172814	AMPH,APBA1,APBA2,APP,ATP2B1,ATP6AP2,BIN1,BORCS5,CDK16,CLCN3,CLCN4,CLTA,COPS4,DISC1,DLG4,DNAJC5,DNM1L,DTNBP1,GRIA1,GRIN2A,ICA1,KIAA1107,KIRREL3,LGI3,LRRK2,MCTP1,MCTP2,MFF,MME,NCSTN,NDEL1,NOP16,OTOF,PDE4B,PICALM,PPT1,RAB10,RAB12,RAB15,RAB3B,RAB3C,RAB40C,RAB8A,RAB8B,ROGDI,RPH3A,SCAMP1,SLC17A8,SLC18A1,SLC18A2,SLC6A17,SLC9B2,SNAP25,SNAP91,SNCA,STX11,STX12,STX1B,STX2,STX3,STX7,SV2A,SV2B,SYN1,SYN2,SYN3,…
GO:0030496	midbody	0.000194545	ABRAXAS2,ANKRD54,ANLN,ANXA11,ANXA2,APC2,ARF6,ARL8B,AURKB,BCL3,BIRC6,C10H9orf72,C7H6orf89,CCDC66,CDC42,CDK1,CENPC,CENPE,CENPF,CENPV,CEP126,CEP55,CHMP1A,CHMP2B,CHMP3,CHMP4A,CHMP4B,CHMP4C,CLIC4,CPEB3,CRMP1,CTDP1,CYLD,DDX11,DTNBP1,EML4,ERH,FAM50B,GEM,GNAI1,GNAI3,HEPACAM2,HNRNPU,HSPA5,IL16,INCENP,IQGAP1,IST1,KATNA1,KATNAL1,KATNBL1,KIF13A,KIF14,KIF20A,KIF20B,KIF4A,KLHDC8B,KLHL9,LAP3,LOC100517025,LYRM1,…
GO:0032587	ruffle membrane	0.00021261	ADAM17,AIF1L,APC,ARF4,ARHGEF2,BMX,C2CD5,DDX58,DLC1,EGFR,EPB41L5,EPS8,EPS8L1,EPS8L2,EPS8L3,HIP1R,INPP5K,ITGA5,ITGAV,ITGB1,ITGB3,JCAD,KANK1,MYO6,NME1,PACSIN2,PDPN,PDXP,PIP5K1A,PLA2G4F,PLCG2,PLEK,PLEKHA1,PLEKHO1,PPP1R9B,PSD,PSD2,PSD3,RAC1,RHOA,RPS3,SNTG1,SPRY2,SRC,TWF1,WWC1,AKT2,CFL1,EEF1A1,FGR,PACSIN1,SH3YL1,TPM1
GO:0005901	caveola	0.000219222	ADRA1A,ADRA1B,ADTRP,AQP1,ASAH2,BMPR1A,BMPR2,BVES,C4H1orf226,CAV1,CAV2,CAV3,CAVIN1,CAVIN2,CAVIN3,CAVIN4,CBL,CDH13,CDH15,CORO1C,CTNNA1,CTNNB1,DLC1,F2R,HCK,HDAC6,HTR2A,INSR,IRS1,JAK2,KCNMA1,KIF18A,LIPE,LRP6,LRP8,LRRK2,MAPK1,MAPK3,PACSIN2,PLPP2,PTCH1,PTGIS,SCARB1,SCN5A,SLC6A3,SMO,SRC,TFPI,TGFBR2,TRPC4,CDH1,FLOT2,MLC1,NOS3,PLPP1,PLVAP,RANGRF
GO:0005581	collagen trimer	0.000235181	COL11A1,COL12A1,COL13A1,COL14A1,COL15A1,COL16A1,COL18A1,COL1A1,COL1A2,COL21A1,COL22A1,COL27A1,COL28A1,COL2A1,COL3A1,COL4A1,COL4A2,COL4A3,COL4A4,COL4A5,COL4A6,COL5A1,COL5A2,COL5A3,COL6A3,COL7A1,COL9A1,COL9A3,COLEC10,COLEC11,COLEC12,LUM,MBL1,MBL2,P4HA1,SFTPA1,SFTPD,COL11A2,LOX
GO:0034451	centriolar satellite	0.000278789	AK5,ALDOB,BBS1,BBS9,C2CD3,C2CD5,CCDC113,CCDC13,CCDC14,CCDC66,CD2AP,CD86,CDC42BPG,CENPU,CEP162,CEP290,CEP68,CYTH4,DBH,DCDC2,DDHD2,DLGAP5,DYSF,DZIP1,EXOC7,FNIP2,FOPNL,FRMD8,GPR174,HOOK3,IFT43,IL4R,KCTD1,KIAA0753,KIF5B,KLHL4,KRT18,LATS2,LOC100620198,LRIF1,MID1,MIEN1,NAA40,NEK1,NEK6,NLRC3,NR0B1,ODF2L,PATJ,PAX2,PCM1,PIBF1,PIK3R5,PLA2G6,PRKCQ,PTPN20,RAB11FIP3,RAB11FIP5,RBM39,RPP25,SDCCAG8,SKA1,SPAG5,SS…
GO:0005777	peroxisome	0.00033499	ABCD1,ABCD2,ABCD3,ABCD4,ACBD5,ACOT8,ACOX1,ACOX2,ACOX3,ACOXL,AGPS,ARHGEF18,CAT,CCDC33,CRAT,CROT,DECR2,DHRS4,DNM1L,ECI2,EHHADH,EPHX2,FAR1,GSTK1,HACL1,HAO1,HAO2,HSD17B4,HSDL2,IDE,IDH1,IDH2,LACC1,LOC100515185,LOC110255172,LONP2,MAVS,MFF,MLYCD,MUL1,MYO5A,NOS2,NUDT7,PECR,PEX14,PEX16,PEX19,PEX2,PEX5,PEX5L,PEX7,PHYH,PIK3C3,PNPLA8,PODN,RAB8B,SLC25A17,SLC27A2,SOD1,SZT2,TMEM135,TMEM35A,TRIM37,TYSND1,UOX,URA…
GO:0042579	microbody	0.00033499	ABCD1,ABCD2,ABCD3,ABCD4,ACBD5,ACOT8,ACOX1,ACOX2,ACOX3,ACOXL,AGPS,ARHGEF18,CAT,CCDC33,CRAT,CROT,DECR2,DHRS4,DNM1L,ECI2,EHHADH,EPHX2,FAR1,GSTK1,HACL1,HAO1,HAO2,HSD17B4,HSDL2,IDE,IDH1,IDH2,LACC1,LOC100515185,LOC110255172,LONP2,MAVS,MFF,MLYCD,MUL1,MYO5A,NOS2,NUDT7,PECR,PEX14,PEX16,PEX19,PEX2,PEX5,PEX5L,PEX7,PHYH,PIK3C3,PNPLA8,PODN,RAB8B,SLC25A17,SLC27A2,SOD1,SZT2,TMEM135,TMEM35A,TRIM37,TYSND1,UOX,URA…
GO:0005770	late endosome	0.00033499	ABCA3,ABCA5,ABHD6,ANKRD13A,ANKRD13D,ANKRD27,ANXA2,ANXA6,AP5M1,AP5S1,ARL8B,ATP10B,ATP13A3,ATP13A4,ATP7A,ATP7B,BACE1,CCZ1,CD63,CDIP1,CHID1,CHMP1A,CHMP2B,CHMP3,CHMP4A,CHMP4B,CHMP4C,CLCN3,CLEC16A,CTNS,CTSS,CXCR4,DERL1,DYSF,EGFR,F2R,GOSR2,GRN,HSPA8,HTT,IGF2R,KCNQ1,KIAA1324,LAMP2,LAMP5,LAMTOR3,LAPTM4A,LAPTM4B,LDLR,LGMN,LOC100511275,LRRK2,MAPK1,MAPK3,MBL2,MICALL1,MON1B,MREG,MTM1,MVB12B,MYO5A,NBR1,NMNAT2…
GO:0098802	plasma membrane signaling receptor complex	0.000340216	ABHD6,ACVR1,ACVR1C,ACVR2A,ALCAM,AMHR2,APBB1IP,BMP2,CACNG2,CACNG3,CACNG4,CACNG5,CALCRL,CD247,CD3D,CD3E,CD3G,CD6,CD79B,CHRNA1,CHRNA5,CHRNA7,CHRNA9,CNTFR,CSF2,CSF2RB,DIABLO,DLG3,DLG4,EPS8,ERBB2,ERBB3,GABBR2,GPR156,GRIA1,GRIA2,GRIA3,GRIA4,GRID2,GRIK2,GRIK3,GRIK4,GRIN2A,GRIN2B,GRIN3A,HTR3A,HTR3B,HTRA2,IFNLR1,IL12RB1,IL18R1,IL6,IL6R,INSR,INSRR,ITGA1,ITGA11,ITGA2,ITGA3,ITGA4,ITGA5,ITGA6,ITGA8,ITGA9,ITGA…
GO:0030117	membrane coat	0.000346735	AFTPH,AP1B1,AP1G1,AP1M1,AP1S2,AP1S3,AP2A2,AP2B1,AP2M1,AP3B1,AP3B2,AP3M2,AP3S1,AP3S2,AP4B1,AP4E1,AP5B1,AP5M1,AP5S1,AP5Z1,ARCN1,BAIAP2L2,CHMP4A,CHMP4B,CLINT1,CLTA,CLTC,COPA,COPB2,COPE,COPG1,COPG2,COPZ1,COPZ2,DNM1,ENTHD1,EPN2,EPS15,EPS15L1,KCNQ5,NOP16,PEF1,PICALM,SAR1A,SEC13,SEC23A,SEC23B,SEC24A,SEC24B,SEC24C,SEC24D,SEC31A,SEC31B,SLC18A3,SYNRG,TMED3,VPS11,VPS18,VPS33A,VPS39,VPS41,AP1G2,AP1M2,AP1S1,A…
GO:0048475	coated membrane	0.000346735	AFTPH,AP1B1,AP1G1,AP1M1,AP1S2,AP1S3,AP2A2,AP2B1,AP2M1,AP3B1,AP3B2,AP3M2,AP3S1,AP3S2,AP4B1,AP4E1,AP5B1,AP5M1,AP5S1,AP5Z1,ARCN1,BAIAP2L2,CHMP4A,CHMP4B,CLINT1,CLTA,CLTC,COPA,COPB2,COPE,COPG1,COPG2,COPZ1,COPZ2,DNM1,ENTHD1,EPN2,EPS15,EPS15L1,KCNQ5,NOP16,PEF1,PICALM,SAR1A,SEC13,SEC23A,SEC23B,SEC24A,SEC24B,SEC24C,SEC24D,SEC31A,SEC31B,SLC18A3,SYNRG,TMED3,VPS11,VPS18,VPS33A,VPS39,VPS41,AP1G2,AP1M2,AP1S1,A…
GO:0008076	voltage-gated potassium channel complex	0.000346952	AKAP9,AMIGO1,CNTNAP2,CTTN,DPP10,DPP6,HCN1,HCN2,HCN3,HCN4,KCNA1,KCNA10,KCNA2,KCNA3,KCNA4,KCNA5,KCNA6,KCNAB1,KCNAB2,KCNB1,KCNB2,KCNC1,KCNC2,KCNC3,KCNC4,KCND1,KCND2,KCND3,KCNE1,KCNE2,KCNE3,KCNE5,KCNF1,KCNG1,KCNG2,KCNG3,KCNG4,KCNH1,KCNH2,KCNIP1,KCNIP3,KCNJ2,KCNJ3,KCNJ5,KCNK1,KCNMA1,KCNMB1,KCNMB2,KCNMB3,KCNMB4,KCNQ1,KCNQ3,KCNQ5,KCNS3,KCNV1,KCNV2,LRRC38,LRRC3C,SLC5A3,KCNIP2,KCNQ4,KCNS1,KCNS2
GO:0030175	filopodium	0.000346952	ABI1,ABI2,ACTA2,ACTC1,ACTN2,ANTXR1,ARF6,CD302,CDC42,CXADR,DAG1,DNALI1,EPHB1,ERMN,EZR,FGF13,FMR1,FSCN1,FSCN3,FXR1,FZD3,GAP43,IGF2BP1,IQGAP2,ITGA3,ITGAV,ITGB1,ITGB3,KITLG,LCP1,MORN4,MSN,MTM1,MYO10,MYO1G,MYO5A,MYO6,PALM,PDPN,PODXL,PPP1R9A,PPP1R9B,RAPGEF3,RIPOR2,SHTN1,SLC9A3R1,SYNE2,TBC1D10C,TWF1,UBE2K,UNC5C,UTRN,VCAM1,VIL1,WDR34,AP2A1,BAIAP2,CIB1,FZD9,INPPL1,NF2,SCIMP,SPEF1
GO:0030139	endocytic vesicle	0.000407345	ABCA1,ADAM8,AMBRA1,AMOT,ANXA11,AP2A2,AP2B1,AP2M1,APOA1,APPL2,ARF6,ARRB2,ATG14,BECN1,CDC42,CDC42EP2,CDC42EP4,CEMIP,CLCN3,CORO1A,CTLA4,CTSS,CUBN,DAB2IP,DPP4,DYSF,EHD1,EHD3,EHD4,EPN2,GAPVD1,GSN,HEATR5A,IGF2R,INPP5B,INPP5F,KIF5B,LAMP2,LMBRD1,LRP2,MTOR,MYO1C,MYO1E,MYO6,NOD2,OCLN,OCRL,PIK3C2B,PIK3C3,PIKFYVE,PLD1,PLEKHG5,RAB11FIP3,RAB11FIP4,RAB11FIP5,RAB14,RAB17,RAB20,RAB22A,RAB23,RAB31,RAB38,RAB39A,RAB…
GO:0005802	trans-Golgi network	0.000408963	AFTPH,AP1S2,AP1S3,AP4B1,ARAP1,ARFIP1,ARL1,ARL5A,ARL5B,ATP11B,ATP11C,ATP2C1,ATP2C2,ATP7A,ATP7B,ATP8A1,ATP8B1,ATP8B3,ATP8B4,ATP9B,BACE1,BACE2,BECN1,BICD1,BIRC6,C12H17orf75,CA4,CALN1,CCDC186,CHAC1,CHID1,CHST1,CHST2,CHST4,CHST7,CLIP3,CLVS1,CLVS2,CNST,DENND5A,DPY30,EIPR1,FAM91A1,FURIN,FUT4,GBA,GCC2,GCNT1,GGA1,GGA3,GOLGA1,GOLT1A,GPR108,GSAP,IGF2R,INPP5K,KIAA1324,KLHL20,LGR5,LOC100156421,LOC100522551,LO…
GO:0031234	extrinsic component of cytoplasmic side of plasma membrane	0.000434307	BLK,CAV2,CDK16,CYLD,DLG4,ERRFI1,ESYT2,ESYT3,FER,FERMT2,FES,FRK,GNA14,GNA15,GNAI1,GNAI3,GNAL,GNAO1,GNAT3,GNB1,GNB2,GNB4,GNB5,GNG12,GNG13,GNG2,GNG4,GNG7,GNGT1,GRAMD1A,GRAMD2A,HCK,IQGAP1,KCNAB1,KCNAB2,KCNIP1,KRAS,LOC100627175,LOC100739325,LYN,MYZAP,PLEKHA4,R3HDM2,RAC1,RACGAP1,RGS1,RHOA,SNAP25,SNX18,SNX5,SNX9,SRC,STAC2,STYK1,SYAP1,SYK,TGM3,TIAM1,YES1,CYTH3,ESYT1,FGR,GNA11,GNAT2,GNAZ,GNB3,GNG10,GNG11,…
GO:0030141	secretory granule	0.000442875	ABCA12,ABCA3,ABHD2,ACRV1,ACTL7A,ACTL9,ADAM8,AKAP3,ANO2,ANXA11,ANXA7,ATP6V0A2,ATP6V1A,ATP6V1E2,ATP8B3,AZU1,BPIFA2,BRCA2,CA4,CABS1,CALCR,CAPN11,CARTPT,CATSPER3,CAV1,CAV2,CCDC136,CD46,CFAP65,CHGA,CHGB,CLCN3,CRHBP,CRISP3,CXADR,CYB561,CYLC1,DBH,DENND4C,DLD,DNASE1,DNASE1L3,EBAG9,ECE1,ENKUR,F5,FGB,FGG,FSTL4,GHRHR,GKN1,HEXA,HEXB,HPS4,ICA1,IL4I1,IQUB,ITPR1,KRTDAP,LAMP2,LOC100156421,LOC100511166,LOC1005150…
GO:0031594	neuromuscular junction	0.000452755	APP,ASCC1,CDH15,CHRNA1,CHRNE,COL4A5,COLQ,CRKL,DES,DLG1,DLG4,DLGAP4,DNAJA3,DNAJC5,F2R,HDAC4,ITGB1,LAMA4,LAMA5,LAMB2,LRP4,MYH9,NEFL,P2RX7,PDZRN3,PRKACA,PRKAR1A,PSEN1,SERPINE2,SLC5A7,SLC8A3,STXBP5L,SV2A,SYNGR1,SYNGR3,SYP,TBC1D24,TRIP4,UNC13B,UTRN,ACHE,CIB2,DLGAP3,SYNC,SYNGR4,SYNJ2BP
GO:0030427	site of polarized growth	0.000531222	APP,C10H9orf72,CNR1,COBL,COPA,COPG2,CTTN,CXADR,DBN1,DBNL,DCTN2,DPYSL3,DSCAM,DTNBP1,ELAVL4,EXOC7,FGF13,FKBP15,FMR1,FRMD7,FSCN1,FSCN3,FXR1,GAP43,GPM6A,GRM6,HCLS1,IGF2BP1,KIF5C,LAMP5,LRIG2,LRRK2,LRRTM1,MYH14,MYO9A,NIN,NRSN1,OTX2,PCDH9,PSEN1,RASGRF1,RTN4R,SETX,SHTN1,SNCA,STMN2,SYAP1,TRPV2,UNC5C,USP9X,WDR47,ZFYVE27,ZNF804A,ZPR1,APBB1,CDK5R1,CDK5R2,CIB1,EXOC8,FLRT3,HSP90AB1,INPP5J,MAP3K12,TAOK2,TOR1A
GO:0005930	axoneme	0.000537709	AK8,AMBRA1,ARL13B,ARMC4,ATG14,ATG16L1,ATG5,BBS1,C1H15orf65,CAMSAP3,CCDC113,CCDC39,CCDC65,CCDC96,CEP162,CFAP206,CFAP43,CFAP45,CFAP52,CFAP70,DCDC2,DCLK2,DCX,DNAH10,DNAH11,DNAH12,DNAH14,DNAH17,DNAH2,DNAH5,DNAH6,DNAH7,DNAH9,DNAI1,DNAI2,DNALI1,DRC1,DYNC2H1,DZIP1L,EFHC1,EFHC2,GAS8,GLI1,GLI2,GLI3,HYDIN,IFT140,IFT172,IFT57,KIF19,KIFAP3,LCA5,LCA5L,MAK,MNS1,PIK3R4,PRKACA,PRKAR1A,PRKAR2A,RPGRIP1L,SAXO1,SPAG…
GO:0097014	ciliary plasm	0.000537709	AK8,AMBRA1,ARL13B,ARMC4,ATG14,ATG16L1,ATG5,BBS1,C1H15orf65,CAMSAP3,CCDC113,CCDC39,CCDC65,CCDC96,CEP162,CFAP206,CFAP43,CFAP45,CFAP52,CFAP70,DCDC2,DCLK2,DCX,DNAH10,DNAH11,DNAH12,DNAH14,DNAH17,DNAH2,DNAH5,DNAH6,DNAH7,DNAH9,DNAI1,DNAI2,DNALI1,DRC1,DYNC2H1,DZIP1L,EFHC1,EFHC2,GAS8,GLI1,GLI2,GLI3,HYDIN,IFT140,IFT172,IFT57,KIF19,KIFAP3,LCA5,LCA5L,MAK,MNS1,PIK3R4,PRKACA,PRKAR1A,PRKAR2A,RPGRIP1L,SAXO1,SPAG…
GO:0030426	growth cone	0.000567611	APP,C10H9orf72,CNR1,COBL,COPA,COPG2,CXADR,DBN1,DCTN2,DPYSL3,DSCAM,DTNBP1,ELAVL4,EXOC7,FGF13,FKBP15,FMR1,FRMD7,FSCN1,FSCN3,FXR1,GAP43,GPM6A,IGF2BP1,KIF5C,LAMP5,LRIG2,LRRK2,LRRTM1,MYH14,MYO9A,NIN,NRSN1,OTX2,PCDH9,PSEN1,RASGRF1,RTN4R,SETX,SHTN1,SNCA,STMN2,SYAP1,TRPV2,UNC5C,USP9X,WDR47,ZFYVE27,ZNF804A,ZPR1,APBB1,CDK5R1,CDK5R2,CIB1,EXOC8,FLRT3,HSP90AB1,INPP5J,MAP3K12,TAOK2,TOR1A
GO:1902554	serine/threonine protein kinase complex	0.000567611	ACVR1,ACVR1C,ACVR2A,AMHR2,ATG13,BCCIP,C10H9orf72,CAB39,CCNA1,CCNB1,CCNB2,CCNB3,CCNC,CCND1,CCND2,CCND3,CCNE1,CCNE2,CCNG2,CCNI,CCNJL,CCNK,CCNL1,CCNY,CDK1,CDK12,CDK13,CDK14,CDK16,CDK6,CDK7,CDK9,CHUK,CKS2,CSNK2A2,DAPK1,DBF4,DBF4B,ERC1,ERCC3,GTF2H1,GTF2H2,GTF2H3,GTF2H5,IKBKB,IKBKG,LOC100522011,LOC110259300,MAP3K7,MNAT1,PARD3,PHKA1,PHKA2,PHKB,PHKG2,PRKACA,PRKAR1A,PRKAR1B,PRKAR2A,PRKAR2B,PRKCI,PRKDC,PRK…
GO:1904115	axon cytoplasm	0.000580461	ACTR10,AGTPBP1,AP3B1,AP3B2,AP3M2,AP3S2,ARL8B,ARMCX3,BLOC1S1,BLOC1S4,BLOC1S5,BLOC1S6,DTNBP1,HAP1,HDAC6,HIF1A,HSBP1,KIF3A,MGARP,NDEL1,NEFL,PAFAH1B1,RAB21,SOD1,SPAST,SPG7,SYBU,TMEM108,TRAK1,UCHL1,AP3M1,BLOC1S2,SNAPIN,TERF2,TRIM46,ZC3H14
GO:0005765	lysosomal membrane	0.000580461	ABCB9,ABCD1,ABCD4,ABHD6,ANXA2,ANXA6,AP1S2,AP1S3,AP5M1,ARL8B,ATG16L1,ATP6AP2,AZU1,BLOC1S1,BORCS5,CCZ1,CD63,CDIP1,CHMP1A,CHMP2B,CHMP3,CHMP4A,CHMP4B,CHMP4C,CLCN3,CLCN4,CLCN7,CLEC16A,CLN5,CTNS,CTSD,CUBN,CXHXorf21,CYB561,CYBRD1,FNIP1,FNIP2,GBA,GPR137,GPR137B,GPR137C,GRN,HGSNAT,HPS4,ITFG2,KXD1,LAMP2,LAMP5,LAPTM4A,LAPTM4B,LAPTM5,LITAF,LMBRD1,LOC100154844,LOC100520753,MCCC1,MCOLN3,MIOS,MTOR,MYO7A,NEU3,NP…
GO:0043292	contractile fiber	0.000580461	ABCC9,ABRA,ACTA2,ACTC1,ACTN1,ACTN2,AHNAK,AKAP4,ANKRD1,ANKRD23,ATP2B4,BAG3,BMP10,C4H1orf226,CACNA1S,CASQ1,CAVIN4,CRYAB,CSRP1,CSRP2,CSRP3,CTNNB1,DES,DNAJB6,FBXO32,FHL2,FHL5,FKBP1B,FRG1,FXR1,GGPS1,HOMER1,IDO1,ITGB1BP2,JPH1,JUP,KAT2B,KCNJ8,KCNN2,KLHL40,KRT8,LMOD2,LOC100517855,LOC110255887,MMP2,MTM1,MTMR12,MYBPHL,MYH1,MYH2,MYH7,MYH7B,MYL1,MYL4,MYL9,MYOD1,MYOM1,MYOM2,MYOM3,MYOZ1,MYOZ3,MYPN,MYZAP,NEB,NE…
GO:0098852	lytic vacuole membrane	0.000580461	ABCB9,ABCD1,ABCD4,ABHD6,ANXA2,ANXA6,AP1S2,AP1S3,AP5M1,ARL8B,ATG16L1,ATP6AP2,AZU1,BLOC1S1,BORCS5,CCZ1,CD63,CDIP1,CHMP1A,CHMP2B,CHMP3,CHMP4A,CHMP4B,CHMP4C,CLCN3,CLCN4,CLCN7,CLEC16A,CLN5,CTNS,CTSD,CUBN,CXHXorf21,CYB561,CYBRD1,FNIP1,FNIP2,GBA,GPR137,GPR137B,GPR137C,GRN,HGSNAT,HPS4,ITFG2,KXD1,LAMP2,LAMP5,LAPTM4A,LAPTM4B,LAPTM5,LITAF,LMBRD1,LOC100154844,LOC100520753,MCCC1,MCOLN3,MIOS,MTOR,MYO7A,NEU3,NP…
GO:0008023	transcription elongation factor complex	0.000587746	AFF1,AFF4,CCNK,CDC73,CDK12,CDK13,CDK9,EAF1,EAF2,ELL,ELL2,ELOC,ELOF1,ELP2,ELP4,EPOP,ICE1,ICE2,LEO1,MLLT1,MLLT3,MMS22L,NELFA,NUFIP1,PEX2,RB1,RTF1,SUPT16H,SUPT6H,ZC3H8,CCNT1,CCNT2,CTR9,ELL3,ELOA,ELOB,NELFCD,PAF1,SETD5,SNW1,SSRP1,SUPT4H1,SUPT5H,TONSL,WDR61
GO:0005776	autophagosome	0.000591975	ATG14,ATG16L1,ATG5,ATG9B,ATP6AP2,BECN1,C10H9orf72,CALCOCO2,CHMP1A,CHMP2B,CHMP3,CHMP4A,CHMP4B,CHMP4C,GABARAPL1,GABARAPL2,HAP1,HSPA8,HTT,JMY,LAMP2,LRRK2,MAP1LC3B,MAP1LC3C,MAPK15,NBR1,NCOA4,OPTN,OSBPL7,PIK3C3,PIP4K2A,PIP4K2B,PIP4K2C,PLEKHM1,PRKD1,RAB23,RB1CC1,RUBCNL,RUFY4,SH3GLB1,SNAP29,SQSTM1,SRPX,STX17,TBC1D12,TBC1D25,TMEM230,TP53INP1,TP53INP2,UBQLN1,UBQLN2,UBQLN4,ULK1,UVRAG,VPS11,VPS33A,VTI1A,WDF…
GO:0030136	clathrin-coated vesicle	0.000704149	AFTPH,ANO2,AP1G1,AP1M1,AP1S2,AP1S3,AP2A2,AP2B1,AP2M1,AP3B1,AP3B2,ATP6AP2,ATP6V1A,ATP6V1D,ATP7A,CEMIP,CLINT1,CLRN1,CLTA,CLTC,CLVS1,CLVS2,CTLA4,DAB2,DBNL,DENND1A,DVL2,ECE1,ENTHD1,EPN2,FCHO1,FCHO2,FURIN,GPR107,HAX1,HIP1,HIP1R,IGF2R,INPP5F,LMBRD1,MALL,MYO1E,MYO6,NOP16,NUMB,OCRL,PICALM,RAB27B,RAB8A,RAB8B,RASSF9,SGIP1,SH3BP4,SLC18A3,SNAP91,SNX18,SNX9,SPG21,SYNRG,TLN2,TYRP1,UNC13D,VPS11,VPS33A,VPS41,AP1…
GO:0005884	actin filament	0.000704149	ACKR2,ACTBL2,ACTC1,ACTN1,AIF1L,AMOT,ANXA1,APC2,CARMIL1,CD2AP,COBL,CORO1A,COTL1,CTTN,DBNL,DIAPH1,DIAPH2,DIAPH3,DMTN,DNAJA3,DUSP22,EHBP1,EZR,FHDC1,FMN1,FYN,GAS2,GAS2L1,GAS2L2,GAS2L3,GAS7,GDPD2,GJB6,HCK,HCLS1,JAM3,LCP1,LMOD2,MARK2,MISP,MYO1A,MYO1B,MYO1C,MYO5A,MYO6,MYO9B,PALLD,PDLIM1,PDLIM5,PDLIM7,PLS3,POF1B,PSTPIP1,RAC1,RAC2,RHOQ,SH2B2,SHROOM4,SMTN,SMTNL2,SPECC1,SRC,TEK,TPM2,TPM3,TSC1,TWF1,VPS11,VPS…
GO:0005798	Golgi-associated vesicle	0.000763346	ADAM10,AFTPH,AP1G1,AP1S2,AP1S3,APP,ARCN1,ATP7A,CCDC115,CHIC2,CLRN1,CLTA,CLTC,COPA,COPB2,COPE,COPG1,COPG2,COPZ1,COPZ2,CSPG5,FURIN,IGF2R,ITM2B,KDELR2,KDELR3,LRRK2,MAP6,MAP6D1,NOP16,PACS1,RAB27B,RAB8A,RAB8B,RASSF9,SLC18A3,SPG21,SPPL2A,SPPL2B,SPPL3,STK26,SYNRG,TMED10,TMED3,ZDHHC13,ZDHHC17,AP1G2,AP1S1,COPB1,GOPC,PACSIN1,SCYL1,SLC2A4,SORT1,STK16,TMEM199
GO:0097729	9+2 motile cilium	0.000797588	ABHD2,AK1,AK8,AKAP3,AKAP4,ATG16L1,ATP1A1,ATP1B1,ATP2B4,CABS1,CABYR,CAPZB,CATSPERD,CATSPERE,CATSPERG,CCDC181,CCR6,CD55,CETN2,CFAP221,CFAP43,CFAP45,CFAP52,CFAP58,CFAP65,CFAP70,CROCC,CUL3,DCDC2C,DNAH11,DNAH12,DNAH17,DNAH2,DNAH5,DNAH9,DNAI1,DNAI2,DNALI1,EFCAB2,EFCAB9,ENKUR,ENO4,FSIP2,GSTM3,IFT172,IFT27,IFT81,IL4I1,IQCG,LOC100157711,LYZL4,LYZL6,MNS1,MROH2B,ODF1,ODF2,PFKM,PMFBP1,PRKACA,PRKAR1A,QRICH2,R…
GO:0043204	perikaryon	0.000956968	ADCYAP1,APP,C10H9orf72,CTNND2,DBNL,DIP2B,ELAVL4,EPM2A,FMR1,GAP43,GIGYF2,GLRA1,HDAC6,KCNA2,KCNB1,KCNB2,KCNC2,KCND2,KCNE3,KCNK1,LOC100512727,LRRK2,NEURL1,NEUROG1,OPRM1,RGS8,ROGDI,SHTN1,SIRT2,SLC5A7,SYAP1,ZPR1,ATOH7,AZIN2,ENO2,RBFOX3,SCN1B,SLC2A3,TMEM100
GO:0035267	NuA4 histone acetyltransferase complex	0.0010543	ACTB,ACTBL2,ACTL6A,DMAP1,EP400,EPC1,EPC2,KAT5,MBTD1,MEAF6,MLLT1,MORF4L2,MRGBP,MSL3,RUVBL1,TFR2,TRRAP,BRD8,ING3,MORF4L1,RUVBL2,VPS72,YEATS4
GO:0043189	H4/H2A histone acetyltransferase complex	0.0010543	ACTB,ACTBL2,ACTL6A,DMAP1,EP400,EPC1,EPC2,KAT5,MBTD1,MEAF6,MLLT1,MORF4L2,MRGBP,MSL3,RUVBL1,TFR2,TRRAP,BRD8,ING3,MORF4L1,RUVBL2,VPS72,YEATS4
GO:0032589	neuron projection membrane	0.00105497	ATP6AP2,CHRNA7,CNTNAP2,DAGLA,GABRA1,GABRA3,GABRA4,GABRA6,GABRE,GABRG1,GABRG2,GABRG3,GRIA1,KCNB1,KCNC1,KCNC2,KCNC3,KCNC4,LAMP5,MPP2,RIPOR2,SGCE,SHISA9,SLC1A2,SPTBN1,TRPV1,AKAP5,GABRA5,SHISA8
GO:0019867	outer membrane	0.00119108	ACSL1,ACSL5,ACSL6,AGPAT4,AIFM2,ARMC1,BAD,BCL2,BCL2A1,BCL2L10,BNIP3,BNIP3L,C9H11orf65,CISD2,CLMN,CNR1,CPT1A,DHCR7,DNAJC11,DNM1L,ENO1,FAM210B,FATE1,FOXO3,FUNDC1,GCK,GHRHR,GK,GPAM,HAX1,HK1,HK2,IL4I1,ITPRIP,KMO,LOC100525099,LPIN1,LRRK2,MAOA,MAOB,MAVS,MCL1,MFF,MFN1,MFN2,MIEF1,MTX2,MYO19,MYOC,OPA1,PDE2A,PGRMC1,PLEC,PPP1CC,PSEN1,PTGS2,QTRT2,RETSAT,RHOT1,RMDN3,RSAD2,RTN4IP1,SAMM50,SFXN2,SH3GLB1,SIGMAR1,S…
GO:0030017	sarcomere	0.00119108	ABCC9,ABRA,ACTC1,ACTN1,ACTN2,AKAP4,ANKRD1,ANKRD23,ATP2B4,BAG3,BMP10,C4H1orf226,CACNA1S,CASQ1,CAVIN4,CRYAB,CSRP1,CSRP2,CSRP3,CTNNB1,DES,DNAJB6,FBXO32,FHL2,FHL5,FKBP1B,GGPS1,HOMER1,ITGB1BP2,JPH1,JUP,KAT2B,KCNN2,KLHL40,KRT8,LMOD2,MMP2,MTM1,MTMR12,MYH1,MYH2,MYH7,MYL4,MYL9,MYOM1,MYOM2,MYOM3,MYOZ1,MYOZ3,MYPN,MYZAP,NEB,NEBL,NRAP,OBSCN,PALLD,PDE4B,PDLIM1,PDLIM5,PDLIM7,PGM5,PLEC,PPP1R12A,PPP1R12B,PPP2R5A,…
GO:0031968	organelle outer membrane	0.00119108	ACSL1,ACSL5,ACSL6,AGPAT4,AIFM2,ARMC1,BAD,BCL2,BCL2A1,BCL2L10,BNIP3,BNIP3L,C9H11orf65,CISD2,CLMN,CNR1,CPT1A,DHCR7,DNAJC11,DNM1L,ENO1,FAM210B,FATE1,FOXO3,FUNDC1,GCK,GHRHR,GK,GPAM,HAX1,HK1,HK2,IL4I1,ITPRIP,KMO,LOC100525099,LPIN1,LRRK2,MAOA,MAOB,MAVS,MCL1,MFF,MFN1,MFN2,MIEF1,MTX2,MYO19,MYOC,OPA1,PDE2A,PGRMC1,PLEC,PPP1CC,PSEN1,PTGS2,QTRT2,RETSAT,RHOT1,RMDN3,RSAD2,RTN4IP1,SAMM50,SFXN2,SH3GLB1,SIGMAR1,S…
GO:0030016	myofibril	0.00138226	ABCC9,ABRA,ACTC1,ACTN1,ACTN2,AHNAK,AKAP4,ANKRD1,ANKRD23,ATP2B4,BAG3,BMP10,C4H1orf226,CACNA1S,CASQ1,CAVIN4,CRYAB,CSRP1,CSRP2,CSRP3,CTNNB1,DES,DNAJB6,FBXO32,FHL2,FHL5,FKBP1B,FXR1,GGPS1,HOMER1,ITGB1BP2,JPH1,JUP,KAT2B,KCNJ8,KCNN2,KLHL40,KRT8,LMOD2,LOC100517855,LOC110255887,MMP2,MTM1,MTMR12,MYBPHL,MYH1,MYH2,MYH7,MYH7B,MYL4,MYL9,MYOD1,MYOM1,MYOM2,MYOM3,MYOZ1,MYOZ3,MYPN,MYZAP,NEB,NEBL,NRAP,OBSCN,PALLD,P…
GO:0000781	chromosome, telomeric region	0.00143425	ATM,ATRX,BLM,BRCA2,CBX1,CBX5,CHEK1,CTC1,DCLRE1B,DHX36,DMC1,DNA2,ERCC4,EZH2,GAR1,GATAD2B,HAT1,HDAC2,HMBOX1,KDM1A,LRIF1,MRE11,NABP1,NBN,NSMCE1,NSMCE2,NSMCE4A,ORC1,ORC2,ORC4,PIF1,PML,POLR2B,POT1,PPP1CC,RAD17,RAD50,RAD51,RAD51D,RBBP7,RIF1,RPA2,SLX4,SMC6,SMCHD1,SPO11,STN1,SUN2,TERF1,TERF2IP,TERT,THOC1,THOC3,THOC5,TINF2,TNKS,TP53BP1,UPF1,WDR82,WRN,WRNIP1,ZBTB10,ZNF827,ACD,CHD4,ERCC1,FEN1,NABP2,PPP1CA,P…
GO:0000794	condensed nuclear chromosome	0.00150673	ADD3,BLM,BRCA1,BRCA2,BRD4,C1H14orf39,CHEK1,CHMP1A,DMC1,DNMT3L,FKBP6,HUS1,INCENP,KIFAP3,LRPPRC,MEI4,MLH1,NCAPG,NCAPG2,NCAPH,NEK2,NIFK,NOL6,PSMC3IP,RAD21,RAD50,RAD51,RAD9A,REC8,RRS1,SMC1B,SMC2,SMC3,STAG3,SUN2,SYCE1L,SYCP1,SYCP2,SYCP3,SYN1,TEX11,TEX12,CCDC36,CCNB1IP1,CDX2,HORMAD1,MSH4,NCAPH2,PLK1,RAD1,RAD9B,RCC1,SMC4,SYCE1,SYCE2,SYCE3,TOPBP1
GO:0005681	spliceosomal complex	0.00154673	AAR2,ADAR,API5,AQR,BCAS2,BUD13,BUD31,CASC3,CCDC130,CDC5L,CRNKL1,CTNNBL1,CWC15,CWC22,CWC25,CWC27,CWF19L1,DHX15,DHX32,DHX35,DHX8,DNAJC17,EFTUD2,EIF4A3,FRG1,GCFC2,GEMIN2,GPKOW,HNRNPA1,HNRNPH1,HNRNPR,HNRNPU,HSPA8,IK,LGALS3,LOC102162880,LSM5,LSM6,LSM7,LSM8,LUC7L,MAGOH,MFAP1,MYEF2,NCL,PABPC1,PDCD7,PNN,PPIE,PPIL3,PPWD1,PRPF18,PRPF19,PRPF3,PRPF38A,PRPF40A,PRPF4B,PRPF6,PRPF8,PTBP2,RALY,RBM17,RBM22,RBM3,RB…
GO:0014704	intercalated disc	0.00202779	ACTN1,ATP1B1,CDH2,CTNNA1,CTNNA3,CTNNB1,CXADR,DES,DSG2,FHOD1,GJA5,ITGB1,JUP,KCNA5,LOC100515171,MYH1,NRAP,OBSCN,PGM5,PIK3CA,PKP2,SCN1A,SCN5A,SLC31A1,TJP1,TMEM65,VCL,GJA1,RANGRF,SCN1B,SPTBN4,VAMP5
GO:0036126	sperm flagellum	0.00204914	ABHD2,AK1,AK8,AKAP3,AKAP4,ATG16L1,ATP1A1,ATP1B1,ATP2B4,CABS1,CABYR,CAPZB,CATSPERD,CATSPERE,CATSPERG,CCDC181,CCR6,CD55,CFAP221,CFAP58,CFAP65,CFAP70,CUL3,DCDC2C,DNAH17,DNAH2,DNAI2,DNALI1,EFCAB2,EFCAB9,ENKUR,ENO4,FSIP2,GSTM3,IFT172,IFT27,IFT81,IL4I1,IQCG,LOC100157711,LYZL4,LYZL6,MNS1,MROH2B,ODF1,ODF2,PFKM,PMFBP1,PRKACA,PRKAR1A,QRICH2,RAP1A,RHO,ROPN1,SAXO1,SEPT12,SLC26A3,SLC26A6,SLC9A3R1,SLC9B2,SPA17…
GO:0034706	sodium channel complex	0.00205804	CACNA1F,CACNA1I,GRIK2,GRIK3,GRIK4,LOC100515171,SCN10A,SCN11A,SCN1A,SCN2B,SCN3A,SCN3B,SCN4A,SCN4B,SCN5A,SCN7A,SCN8A,SCN9A,SCNN1A,SCNN1B,SCNN1G,UNC80,ZNF202,CACNA1G,GRIK5,SCN1B,TRPM4
GO:0005741	mitochondrial outer membrane	0.00206828	ACSL1,ACSL5,ACSL6,AGPAT4,AIFM2,ARMC1,BAD,BCL2,BCL2A1,BCL2L10,BNIP3,BNIP3L,C9H11orf65,CISD2,CNR1,CPT1A,DNAJC11,DNM1L,FAM210B,FATE1,FOXO3,FUNDC1,GCK,GK,GPAM,HAX1,HK1,HK2,IL4I1,KMO,LOC100525099,LPIN1,LRRK2,MAOA,MAOB,MAVS,MCL1,MFF,MFN1,MFN2,MIEF1,MTX2,MYO19,MYOC,OPA1,PDE2A,PGRMC1,PLEC,PPP1CC,QTRT2,RHOT1,RMDN3,RSAD2,RTN4IP1,SAMM50,SFXN2,SH3GLB1,SLC25A46,SLC8A3,SOX10,SPATA18,SPATA19,TIGAR,TOMM20,TOMM20…
GO:0016605	PML body	0.00219442	ATR,ATRX,BLM,CALCOCO2,CBX5,CDK9,DAPK3,EIF3E,ELF4,HIPK1,HIPK2,IKBKE,ISG20,KLHL20,LOC100737265,MAPK7,MLIP,MORC3,MRE11,MTOR,N4BP1,NBN,NR2C1,NSMCE2,PARK7,PIAS1,PIAS2,PML,PPARGC1A,RAD51,RB1,RNF111,RPA1,RPA2,SATB1,SENP2,SIRT1,SMC6,SQSTM1,SUMO2,SUMO3,TERT,TOP3A,TOPORS,TP53INP1,TP53INP2,TP63,TP73,TRIM8,WDFY3,ZBTB16,ZMYM2,CASP8AP2,HSF1,LRCH4,RNF4,SPTBN4,TDP2,TOPBP1
GO:0016528	sarcoplasm	0.00240259	AKAP6,ATP2A1,ATP2A3,BAALC,BCL9,C4H1orf226,CACNA1S,CACNA2D1,CASQ1,CASQ2,CAVIN4,CTHRC1,DHRS7C,DTNBP1,FKBP1B,GSN,HAX1,ITPR1,ITPR2,JPH1,JPH2,JPH3,JPH4,MTMR12,NOS1,POMT1,RYR1,RYR2,RYR3,SCN3A,SERPINB5,SGCD,SYNE2,THBS4,TMEM38A,TRDN,XDH,ATP2A2,CALU,DMPK,ELAVL1,JSRP1,SERTAD1,SLN
GO:0000791	euchromatin	0.00241774	AFF4,ALKBH1,BCAS3,CBX3,CREB1,CTNNB1,DNMT3A,ELL,ESR1,EXOSC10,EXOSC3,HIF1A,ICE1,ICE2,JUN,KLF4,KMT2E,MYOD1,NR1H4,PADI2,PELP1,POU4F2,RNF2,SIRT1,TCF23,TCF3,TRIM24,ZC3H8,CBX2,CTR9,EXOSC4,EXOSC5,LOC100510904,POLR2A,RUVBL2,SETD5,SP1,TRNP1,UHRF1,WDR61
GO:0016591	RNA polymerase II, holoenzyme	0.00242693	BNIP2,CDC73,CDK7,ERCC3,GTF2B,GTF2E1,GTF2E2,GTF2F1,GTF2F2,GTF2H1,GTF2H2,GTF2H3,GTF2H5,KAT2A,LEO1,MNAT1,MYO6,PEX2,POLR2B,POLR2D,POLR2E,POLR2H,POLR2J,POLR2M,RECQL5,RPRD1B,RPRD2,RTF1,SUPT3H,TAF1,TAF13,TAF2,TAF3,TAF4,TAF4B,TAF5,TAF7,TAF7L,TAF8,TAF9,TAF9B,TBPL1,CTR9,ERCC2,GTF2A1,GTF2A1L,PAF1,POLR2A,POLR2C,POLR2F,POLR2G,POLR2I,POLR2K,RPAP2,RPRD1A,SETD5,TAF10,TAF12,TAF5L,TAF6L,TCEA1,WDR61
GO:0070603	SWI/SNF superfamily-type complex	0.0028517	ACTL6A,ACTR5,ACTR6,ANP32E,ARID1A,ARID1B,ARID2,BAZ1A,BAZ1B,BCL11A,BCL11B,BCL7A,BCL7B,BCL7C,BPTF,CFDP1,CHD5,CHDH,CHRAC1,DDX21,DMAP1,DPF1,DPF2,DPF3,EP400,GATAD2A,HDAC1,HDAC2,INO80,INO80B,INO80C,INO80D,KAT5,MBD3,MTA3,MYBBP1A,NFRKB,PBRM1,RBBP7,RSF1,RUVBL1,SMARCA2,SMARCA4,SMARCA5,SMARCB1,SMARCC1,SMARCD2,SMARCD3,SMARCE1,SRCAP,SS18,SS18L1,TFR2,UCHL5,YY1,ZBTB7A,BICRA,BICRAL,BRD8,CHD4,ING3,INO80E,MCRS1,PHF…
GO:0030662	coated vesicle membrane	0.0028517	AFTPH,AP1G1,AP1M1,AP1S2,AP1S3,AP2A2,AP2B1,AP2M1,AP3B1,AP3B2,ARCN1,ATP6AP2,ATP6V1A,ATP6V1D,CEMIP,CLINT1,CLTA,CLTC,COPA,COPB2,COPE,COPG1,COPG2,COPZ1,COPZ2,DBNL,DENND1A,ENTHD1,EPN2,GOSR2,KDELR2,KDELR3,NOP16,PEF1,RASSF9,SAR1A,SCAP,SEC13,SEC16B,SEC23A,SEC23B,SEC24A,SEC24B,SEC24C,SEC24D,SEC31A,SEC31B,SLC18A3,SLC30A5,SYNRG,TMED3,TYRP1,USO1,VMA21,VTI1B,AP1G2,AP1M2,AP1S1,AP2A1,AP2S1,ATP6V0C,COPB1,EPN1,EPN…
GO:0031519	PcG protein complex	0.00320514	AEBP2,ASXL1,ASXL2,ASXL3,BMI1,CBX6,CBX7,CSNK2A2,DNMT3L,EED,EPOP,EZH1,EZH2,HDAC2,JARID2,MTF2,PCGF2,PCGF3,PCGF5,PCGF6,PHC2,PHC3,PHF19,RBBP7,RNF2,RYBP,SCML2,SIRT1,SUZ12,TRIM37,YY1,CBX2,CBX4,CBX8,PHC1,PHF1,RBBP4,SKP1,UBAP2L
GO:0031674	I band	0.00340392	ACTC1,ACTN1,ACTN2,AKAP4,ANKRD1,ANKRD23,ATP2B4,BAG3,BMP10,C4H1orf226,CACNA1S,CASQ1,CAVIN4,CRYAB,CSRP1,CSRP2,CSRP3,CTNNB1,DES,DNAJB6,FBXO32,FHL2,FHL5,FKBP1B,GGPS1,HOMER1,ITGB1BP2,JPH1,JUP,KAT2B,KCNN2,KLHL40,KRT8,MYH7,MYL9,MYOZ1,MYOZ3,MYPN,MYZAP,NEB,NEBL,NRAP,OBSCN,PALLD,PDE4B,PDLIM1,PDLIM5,PDLIM7,PGM5,PLEC,PPP1R12A,PPP1R12B,PPP2R5A,PPP3CA,PPP3CB,PSEN1,RYR1,RYR2,SCN1A,SCN3B,SCN5A,SMTNL2,SRI,SYNE2,SY…
GO:0010494	cytoplasmic stress granule	0.00351573	ATXN2,C10H9orf72,CAPRIN1,DDX1,DDX3X,DDX6,DHX36,DYRK3,EIF2S1,EIF3B,EIF4E,EIF4G1,G3BP2,GIGYF2,GRB7,HABP4,HIPK2,IGF2BP1,IGF2BP2,IGF2BP3,KHSRP,KPNB1,LARP1,LARP4,LARP4B,LIN28A,LOC100518351,LSM14A,MBNL1,MCRIP2,OGFOD1,PABPC1,PABPC1L,PABPC4,PQBP1,PRKAA2,PUM1,PUM2,RBPMS,RC3H1,RC3H2,RNF135,ROCK1,RPTOR,STAU1,STAU2,TIA1,TRIM25,VCP,YTHDF3,ZFAND1,ATXN2L,ELAVL1,G3BP1,LARP1B,YTHDF2,ZNFX1
GO:0098862	cluster of actin-based cell projections	0.00358595	ACE2,ACTN1,ACTR3,ADD3,ANKS4B,AQP1,ATP6V0A4,B4GALT1,CA4,CAPZA2,CAPZB,CDC14A,CDHR2,CEACAM16,CLRN1,CLRN2,CYBRD1,DCDC2,DNM1L,DOCK4,DRD5,EPS8,EPS8L2,ESPNL,EZR,F8,FCHSD2,GRXCR2,HOMER2,IDO1,KNCN,LCTL,LOC100156553,LOC110255210,LOXHD1,LRP2,MKKS,MME,MORN4,MYH14,MYH9,MYO1A,MYO1B,MYO1C,MYO1D,MYO1E,MYO7A,MYO7B,PAFAH1B1,PCDH15,PDZD3,PDZK1,PKHD1L1,PLEC,PLS1,PTPRQ,RIPOR2,SLC15A1,SLC22A5,SLC26A4,SLC26A6,SLC27A4,S…
GO:0071007	U2-type catalytic step 2 spliceosome	0.00397128	AQR,BCAS2,BUD31,CDC5L,CRNKL1,CWC15,CWC22,DHX8,EFTUD2,PPIE,PRPF19,PRPF8,RBM22,SNRPA1,SNRPD1,SNRPE,SNRPF,SNRPG,SRRM2,SYF2,CDC40,PPIL1,SNRNP40,SNRPD2,SNW1
GO:0017053	transcription repressor complex	0.00397628	ARID4A,BIN1,CBX5,CCND1,CORO2A,CTBP2,CTNNB1,CTNNBIP1,DDX20,DEPDC1,DRAP1,ETV3,FOXO3,GFI1,GLI3,GMNN,HDAC1,HDAC3,HDGF,HEY2,INSM1,INSM2,JAZF1,JUN,LIN37,LIN52,LIN54,LIN9,MDM2,MEN1,MIER1,MXD1,MYC,NCOR1,NCOR2,PRDM10,RBBP8,RBPJ,SDR16C5,SIN3A,SP3,TBL1XR1,ZBTB16,CDX2,DR1,GATA1,GPS2,LOC100510904,MDM4,PHF12,RELB,SP1,TFAP4
GO:0030119	AP-type membrane coat adaptor complex	0.00411442	AFTPH,AP1B1,AP1G1,AP1M1,AP1S2,AP1S3,AP2A2,AP2B1,AP2M1,AP3B1,AP3B2,AP3M2,AP3S1,AP3S2,AP4B1,AP4E1,AP5B1,AP5M1,AP5S1,AP5Z1,SLC18A3,VPS11,VPS18,VPS33A,VPS39,VPS41,AP1G2,AP1M2,AP1S1,AP2A1,AP2S1,AP3D1,AP3M1,AP4S1
GO:0055029	nuclear DNA-directed RNA polymerase complex	0.00411442	BNIP2,CDC73,CDK7,CRCP,ERCC3,GTF2B,GTF2E1,GTF2E2,GTF2F1,GTF2F2,GTF2H1,GTF2H2,GTF2H3,GTF2H5,KAT2A,LEO1,LOC106505238,MNAT1,MYO6,PEX2,POLA1,POLA2,POLR1A,POLR1B,POLR1E,POLR2B,POLR2D,POLR2E,POLR2H,POLR2J,POLR2M,POLR3A,POLR3E,POLR3G,POLR3GL,POLR3H,PRIM1,PRIM2,RECQL5,RPRD1B,RPRD2,RTF1,SUPT3H,TAF1,TAF13,TAF2,TAF3,TAF4,TAF4B,TAF5,TAF7,TAF7L,TAF8,TAF9,TAF9B,TBPL1,CTR9,ERCC2,GTF2A1,GTF2A1L,PAF1,POLR2A,POLR2C…
GO:0042734	presynaptic membrane	0.00417276	ADGRL1,APBA1,ATP2B1,CNR1,CTNNB1,DNM1,FMR1,GRIK2,GRIK3,GRIK4,GRIN2A,GRM3,IGSF21,KCNA2,KCNC2,KCTD16,OTOF,PDE2A,PI4K2A,PICALM,PICK1,RIMS1,RIMS2,SLC6A2,SLC6A3,SNAP25,SNAP91,STX11,STX1B,STX2,STX3,STXBP1,SYAP1,SYP,SYT1,UNC13B,GRIK5,STX1A
GO:0001750	photoreceptor outer segment	0.00442219	ABCA4,ARR3,CDHR1,CERKL,CNGB1,CNGB3,CRB1,GNAT3,GNB1,GUCA1B,GUCY2D,HNF1A,IFT140,IQCB1,KIFAP3,LOC100157711,LOC494564,LYAR,MAK,MAP1B,MYO7A,MYRIP,OCRL,OPN1SW,PDC,PDE6A,PRCD,PROM1,PRPH2,PTGS1,RAB27A,RD3,RGR,RGS9BP,RHO,RRH,SAG,SLC24A4,SPATA7,SPTBN5,STX3,TMEM237,CIB2,GNA11,GNAT2,GUCA1A,PDE6B,ROM1,TULP1
GO:0005684	U2-type spliceosomal complex	0.00457017	AQR,BCAS2,BUD13,BUD31,CASC3,CCDC130,CDC5L,CRNKL1,CWC15,CWC22,CWC25,CWC27,DHX15,DHX8,EFTUD2,EIF4A3,GCFC2,IK,LOC102162880,LSM5,LSM7,LSM8,LUC7L,MFAP1,PPIE,PRPF18,PRPF19,PRPF3,PRPF38A,PRPF40A,PRPF6,PRPF8,RBM22,RBMX2,RNF113A,SART1,SF3A1,SF3B2,SF3B3,SF3B5,SF3B6,SMU1,SNIP1,SNRNP200,SNRPA1,SNRPD1,SNRPD3,SNRPE,SNRPF,SNRPG,SRRM2,SYF2,TXNL4A,ZMAT2,CDC40,DHX16,LOC102162486,MAGOHB,PHF5A,PPIL1,PRPF39,PRPF4,SF3…
GO:0005903	brush border	0.00474738	ACE2,ACTN1,ACTR3,ADD3,ANKS4B,AQP1,ATP6V0A4,B4GALT1,CA4,CAPZA2,CAPZB,CDHR2,CYBRD1,DNM1L,DRD5,EPS8,EZR,LCTL,LOC100156553,LOC110255210,LRP2,MME,MYH14,MYH9,MYO1A,MYO1B,MYO1C,MYO1D,MYO1E,MYO7B,PDZD3,PDZK1,PLEC,PLS1,SLC15A1,SLC22A5,SLC26A4,SLC26A6,SLC27A4,SLC28A1,SLC28A3,SLC34A2,SLC3A1,SLC6A18,SLC6A19,SLC7A11,SLC7A9,SLC9A3R1,TRPM6,VCL,VIL1,ACTN3,CDHR5,ENPEP,LIMA1,RALGDS,SLC2A2,SOAT2,USH1C
GO:0005876	spindle microtubule	0.00474738	AURKB,BOD1,BOD1L1,CAPN6,CDK1,CENPE,CEP295,CHMP1A,CHMP2B,CHMP3,CHMP4A,CHMP4B,CHMP4C,CLASP1,CLASP2,CLTC,CSNK1D,CUL3,DIAPH1,FAM110A,HAUS1,HAUS5,HAUS6,HAUS7,HAUS8,HNRNPU,KIF11,KIF18A,KIF18B,KIF2A,KIFAP3,KLHL21,KNTC1,MAP1S,MAP9,MAPRE1,MISP,NUMA1,PAFAH1B1,PKD2,POLB,RMDN1,RMDN2,RMDN3,SKA1,SKA2,SKA3,TUBGCP3,ZW10,CCSAP,CHMP5,CHMP6,FAM161A,HAUS2,HAUS4,MAPRE3,PLK1,PSRC1,RAB11A
GO:0030667	secretory granule membrane	0.0048347	ABCA12,ABCA3,ADAM8,ANXA7,AZU1,CA4,CAV1,CAV2,CCDC136,CD46,CYB561,DBH,ICA1,ITPR1,LAMP2,LOC100511166,LOC100736569,MOXD1,PCSK4,RAB6A,SCAMP1,SCG3,SELP,SERPINA5,SLC11A1,SLC17A9,SLC30A5,SNCA,SPACA1,SPACA3,SRI,STX3,STXBP5,SYCN,SYT1,SYT2,TCIRG1,TMED10,TRIP11,VPS13B,VPS13C,FLOT2,SLC2A3,SPARC,VAMP8
GO:0044306	neuron projection terminus	0.00495071	ACTB,BSN,CALB1,CALB2,CDH8,CLCN3,CPLX1,CPLX2,CPLX4,CRHR2,DLG4,GAD1,GHRH,GIT1,HSPA8,KCNA1,KCNA2,KCNA6,KIAA1107,MME,NTRK2,NTS,OPHN1,PDYN,PRKCB,PRSS12,PTPN9,ROR1,SCRG1,SLC18A1,SLC18A2,SLC18A3,SLC1A2,SLC32A1,SLC4A10,SLC6A3,SLC8A2,SLC8A3,SLC9A6,SNCA,SNCB,SYP,TANC1,TNN,TSPOAP1,UCHL1,UNC13B,UNC13C,ACTG1,CPLX3,RAB3A,TULP1
GO:0032590	dendrite membrane	0.00538889	ATP6AP2,DAGLA,GABRA1,GABRA3,GABRA4,GABRA6,GABRE,GABRG1,GABRG2,GABRG3,GRIA1,KCNB1,KCNC1,KCNC2,KCNC3,KCNC4,LAMP5,MPP2,SGCE,SHISA9,TRPV1,AKAP5,GABRA5,SHISA8
GO:0048786	presynaptic active zone	0.00538889	ADCY8,APBA1,APP,ARHGAP44,BSN,CTBP2,CTNNB1,ERC1,ERC2,FZD3,GAD1,OTOF,PNISR,PPFIA2,PPFIA4,PPFIBP1,PPFIBP2,RIMS1,RIMS2,SLC32A1,STX11,STX1B,STX2,STX3,STXBP1,SV2A,SYN1,SYP,UNC13B,VPS11,PPFIA3,RAB3A,STX1A
GO:0000152	nuclear ubiquitin ligase complex	0.00540533	ANAPC1,ANAPC10,ANAPC13,ANAPC15,ANAPC4,ANAPC5,ANAPC7,BABAM2,BARD1,BCOR,BMI1,BRCA1,BRCA2,CBX7,CDC16,CDC23,CDC27,FZR1,MAD2L2,PCGF2,PCGF3,PCGF5,PCGF6,PHC2,PHC3,RAD51,RNF2,UBE2C,ANAPC11,ANAPC16,BRCC3,CBX2,CBX4,CBX8,CDC20,CDC26,PHC1
GO:0016234	inclusion body	0.00541754	AGL,ARIH1,ATF4,ATXN1,ATXN3,CABIN1,DVL2,EEF2,EPS15,HAP1,HDAC6,HOXD3,HSPB7,HTT,KLF8,KLHL14,LRRK2,NBN,NEFH,NUP153,NUP98,PICALM,PRDM16,PRKCQ,PRKN,PRNP,PSEN1,RAD18,RANGAP1,SFMBT2,SLF1,SNCA,SNCB,SQSTM1,STRADB,TPR,TRIM37,TRIM66,UBQLN1,WDFY3,XRN2,ZDHHC17,CARD14,CLU,FBXO7,FGR,GPX1,GYS1,KEAP1,LOC100511376,NXF1,STUB1,TDP2,URB2,ZBTB14
GO:0030018	Z disc	0.00571924	ACTN1,ACTN2,AKAP4,ATP2B4,BAG3,BMP10,C4H1orf226,CASQ1,CAVIN4,CRYAB,CSRP1,CSRP2,CSRP3,CTNNB1,DES,DNAJB6,FBXO32,FHL2,FHL5,FKBP1B,GGPS1,HOMER1,ITGB1BP2,JPH1,JUP,KCNN2,KRT8,MYH7,MYL9,MYOZ1,MYOZ3,MYPN,NEB,NEBL,NRAP,OBSCN,PALLD,PDE4B,PDLIM1,PDLIM5,PDLIM7,PGM5,PLEC,PPP1R12A,PPP1R12B,PPP2R5A,PPP3CA,PPP3CB,PSEN1,RYR2,SCN1A,SCN3B,SCN5A,SRI,SYNE2,SYNPO,SYNPO2,SYNPO2L,TCAP,TRIM54,UNC45B,XIRP2,ACTN3,ACTN4,CFL2…
GO:1905368	peptidase complex	0.00607336	ATXN7L3,CAPN2,CAPNS1,CASP2,CRADD,F3,F7,FAP,FCN2,HTRA2,KAT2A,MBL2,PAAF1,PIGS,PIGT,PIGU,PLAU,PSMA2,PSMA4,PSMA5,PSMA8,PSMB1,PSMB10,PSMB11,PSMB2,PSMB3,PSMB4,PSMB6,PSMB7,PSMC1,PSMC2,PSMC6,PSMD1,PSMD10,PSMD11,PSMD12,PSMD14,PSMD3,PSMD5,PSMD6,PSMD7,PSMD9,PSME2,PSME3,PSMG3,SEC11C,SEM1,SPCS3,SPG7,SUPT20H,SUPT3H,SUPT7L,TADA1,TADA2B,TAF9,THBD,TRRAP,UBE3A,UBQLN4,UBR1,USP14,VCP,ZFAND2A,ZFAND2B,AFG3L2,C7H14orf9…
GO:0099023	vesicle tethering complex	0.00684187	CDC42,COG1,COG2,COG4,COG5,COG6,COG7,EIPR1,EXOC1,EXOC2,EXOC3,EXOC3L2,EXOC4,EXOC5,EXOC6,EXOC6B,EXOC7,HOOK3,LOC106504669,MYRIP,NBAS,SH3BP1,STX17,STXBP6,TGFBRAP1,TRAPPC11,TRAPPC12,TRAPPC2,TRAPPC3,TRAPPC3L,TRAPPC6B,TRAPPC8,TRAPPC9,VIPAS39,VPS11,VPS18,VPS33A,VPS39,VPS41,VPS51,VPS53,VPS54,VPS8,ZW10,AKTIP,COG8,EXOC3L1,EXOC8,HOOK2,RINT1,TRAPPC4,TRAPPC5,VPS16,VPS52
GO:0001772	immunological synapse	0.00707498	ALCAM,ATP2B1,CARD11,CD28,CD3E,CD53,CD6,CD81,CORO1A,CRTAM,DLG1,DUSP3,EZR,HAVCR2,IL4I1,LAT,LGALS3,MYH9,NEDD9,NPTN,PDCD6IP,PRKAR1A,PRKCQ,PTPRJ,RHOH,SKAP1,SNX27,SOCS6,SPNS1,STOML2,STX7,BCL10,CD37,ICAM1,LCK,SCIMP
GO:0044232	organelle membrane contact site	0.00707498	ACSL4,AHCYL1,ATG14,ATG16L1,ATG5,BCAP31,C2CD2L,ESYT3,FATE1,GRAMD1A,GRAMD1B,GRAMD1C,GRAMD2A,LOC100627175,MOSPD2,OSBPL1A,OSBPL5,PDZD8,RAB38,RMDN3,SARAF,SERAC1,STARD3NL,STX17,TMCC1,TOMM20,VPS13A,ZFYVE1,ATG2A,CANX,CLCC1,LOC100153598,SACM1L,TMEM41B,TMX2,TOMM40
GO:0098686	hippocampal mossy fiber to CA3 synapse	0.00740979	ADCY1,ADCY8,AKAP7,BACE1,CACNG2,CALB1,CAPZB,DTNBP1,GRIK2,GRIK4,NECTIN1,NECTIN3,P2RX3,PRKAR1B,PTPRD,RAPGEF4,RNF19A,STXBP5,SYT12,SYT9,YWHAZ,EFNB3,GRIK5
GO:0019005	SCF ubiquitin ligase complex	0.00785394	ARIH1,BTRC,CACYBP,CCNF,CKS2,CUL1,CUL2,CUL5,DAW1,FBXL13,FBXL15,FBXL17,FBXL18,FBXL2,FBXL20,FBXL21,FBXL22,FBXL4,FBXL5,FBXL7,FBXO17,FBXO2,FBXO25,FBXO31,FBXO32,FBXO33,FBXO39,FBXO4,FBXO42,FBXO48,FBXO6,FBXO9,FBXW11,FBXW4,FBXW7,FBXW8,NCCRP1,RBX1,SPSB1,SPSB4,TMEM183A,TRIM21,USP47,FBXL12,FBXL3,FBXL6,FBXO15,FBXO7,SKP1,SKP2
GO:0005905	clathrin-coated pit	0.0078799	ACKR3,AP1S2,AP1S3,AP2A2,AP2B1,AP2M1,APP,BMPR2,CLTA,CLTC,DAB2,DGKD,DNM1L,EPS15,EPS15L1,FCHO1,FCHO2,FCHSD2,HIP1R,INPP5F,ITSN1,ITSN2,LDLR,LRP2,MYO6,NOP16,NUMB,PICALM,REPS1,SGIP1,SH3BP4,SLC18A3,SNAP91,SPHK1,TFRC,VLDLR,AP1S1,AP2A1,AP2S1,EPN3,HSPD1,RAB35,SORT1
GO:0071013	catalytic step 2 spliceosome	0.0083284	AQR,BCAS2,BUD31,CDC5L,CRNKL1,CWC15,CWC22,CWC27,DHX35,DHX8,EFTUD2,EIF4A3,FRG1,HNRNPA1,HNRNPH1,HNRNPR,HNRNPU,LOC102162880,LSM7,MAGOH,PABPC1,PNN,PPIE,PPIL3,PPWD1,PRPF19,PRPF4B,PRPF6,PRPF8,RALY,RBM22,SART1,SF3A1,SF3B2,SF3B3,SF3B6,SNRNP200,SNRPA1,SNRPD1,SNRPD3,SNRPE,SNRPF,SNRPG,SRRM1,SRRM2,SYF2,SYNCRIP,U2AF1,ZCCHC8,CACTIN,CDC40,DDX23,DHX38,GPATCH1,HNRNPA3,HNRNPM,MAGOHB,PPIL1,SF3A3,SLU7,SNRNP40,SNRPD2,…
GO:0031201	SNARE complex	0.00864926	BLOC1S6,BNIP1,CPLX1,CPLX4,GOSR1,GOSR2,SNAP25,SNAP29,SNAP47,SNX4,STX10,STX11,STX12,STX16,STX17,STX18,STX1B,STX2,STX3,STX4,STX5,STX6,STX7,STX8,STXBP5,STXBP5L,SYN2,TSNARE1,VAMP2,VTI1B,BET1L,CPLX3,LOC100157002,NAPG,SNAP23,STX1A,USE1,VAMP1,VAMP8
GO:0060076	excitatory synapse	0.00884322	ADCY8,CALB2,CBLN1,CNTN6,DLG4,ELFN1,GRIA1,GRIA3,GRID2,ITGA3,KCNJ3,KCNJ9,NETO1,NLGN1,NLGN3,PDE4B,PLCB4,PPP3R1,SLC17A8,SPTBN2,SYNDIG1,SYP,UNC13C,AKAP5,LRRC4,SHANK1,SLC17A6
GO:0005858	axonemal dynein complex	0.00884322	CCDC65,DNAH12,DNAH14,DNAH17,DNAH2,DNAH5,DNAH6,DNAH7,DNAH9,DNAI1,DNAI2,DRC1,WDR78,CCDC103,DNAH1,NME8,WDR63
GO:0005881	cytoplasmic microtubule	0.00884322	APC2,ARHGAP18,BICD1,C15H4orf47,C1H15orf65,CEP162,CLASP1,CLASP2,CLMP,CYLD,ENKD1,FAM161B,FHDC1,GRAMD2B,HID1,KIF18A,KIF18B,MAP10,MAP9,MAPRE1,MID1,MISP,MTUS2,NIN,NUMA1,ODF3L2,PAFAH1B1,REEP1,REEP2,REEP3,REEP4,SAXO1,SCTR,SELENOS,SNPH,SYBU,TMEM214,TPT1,BCL10,CCSAP,FAM161A,MAPRE3,SAXO2,SERP1,SPACA9,SRPRB
GO:0044291	cell-cell contact zone	0.00884322	ACTN1,AJAP1,ATP1B1,BAIAP2L2,CDH2,CTNNA1,CTNNA3,CTNNB1,CXADR,DES,DSG2,FHOD1,GJA5,ITGB1,JAM2,JAM3,JUP,KCNA5,LOC100515171,MYH1,NECTIN1,NECTIN3,NRAP,OBSCN,OPALIN,PCDH9,PGM5,PIK3CA,PKP2,PKP4,RAP2C,SCN1A,SCN5A,SLC31A1,TIAM1,TJP1,TJP2,TMEM65,VCL,CADM4,FLOT2,GJA1,RANGRF,SCN1B,SPTBN4,VAMP5
GO:0000792	heterochromatin	0.00893907	ANAPC7,ATRX,BAZ1A,BAZ1B,BMI1,CBX1,CBX3,CBX5,CBX6,CENPA,CENPC,CHRAC1,DNMT1,DNMT3A,DNMT3L,EZH2,FOXC1,H2AFY,HDAC1,HMGA1,IKZF1,INCENP,KDM4B,MBD2,MBD3,MECP2,MORC2,MPHOSPH8,NCAPD3,ORC2,P14ARF,PCGF2,PHC2,PML,RNF2,SALL1,SIRT1,SMARCA5,SMARCAD1,SNAI1,SUV39H1,SUZ12,TCP1,TOP2B,UBA1,UHRF2,WDR76,ZBTB18,ZNF618,CBX2,EME1,KDM4A,NOP53,RRP8,SIRT6,UHRF1
GO:0055037	recycling endosome	0.00902006	ABCC4,ABHD17B,ACKR1,AP1G1,APP,AQP2,ARF6,ARFGEF2,ATP11B,ATP11C,AVL9,BACE1,CD22,CD274,CFTR,CLCN3,CLCN4,CLIP3,DENND6A,DYNC1I1,EHD1,EHD3,EHD4,EIPR1,FZD7,GPR161,GRIA1,GRIPAP1,INPP5F,ITGB1,KCNK1,LAMP5,LDLRAP1,LMTK2,MELTF,MICALL1,MYO5A,NDRG1,NEU3,OPTN,PACSIN2,RAB10,RAB11FIP3,RAB11FIP4,RAB11FIP5,RAB12,RAB14,RAB15,RAB17,RAB29,RAB8A,RAC1,RAN,RAP2C,SCAMP1,SCAMP2,SCAMP5,SLC1A1,SLC31A1,SLC31A2,SLC36A2,SLC9A6,…
GO:0016592	mediator complex	0.00904101	CCNC,CDK19,CDK6,CDK8,CDK9,MED10,MED11,MED12,MED12L,MED13L,MED14,MED15,MED16,MED17,MED18,MED24,MED26,MED27,MED28,MED31,MED7,MED9,PHACTR4,PPARGC1B,THRAP3,MED1,MED13,MED19,MED20,MED21,MED23,MED30,MED4,MED6,MED8
GO:0043596	nuclear replication fork	0.00921765	BAZ1B,BCAS2,CDC5L,ETAA1,HELB,MCM10,MMS22L,MUS81,PARP1,POLA1,POLA2,POLD2,POLD3,PRIM1,PRIM2,PRPF19,RPA1,RPA2,SMARCA5,SMARCAD1,SMARCAL1,WDHD1,XPA,ZMIZ2,ZRANB3,CARM1,EME1,EME2,POLD4,RPA3,TONSL
GO:0009897	external side of plasma membrane	0.0104105	ABCA1,ABCG1,ACE,ACKR2,ACKR3,ADA,ADGRA3,ALCAM,AMOT,ANPEP,ANTXR1,ANXA1,AQP4,ASGR2,ASTN1,ATP6AP2,B4GALT1,BMPR1A,BTNL9,CCR1,CCR2,CCR5,CCR6,CCR7,CD14,CD19,CD2,CD200R1,CD207,CD209,CD22,CD226,CD244,CD248,CD274,CD276,CD28,CD34,CD3E,CD4,CD40LG,CD48,CD5,CD6,CD69,CD79B,CD80,CD83,CD84,CD86,CD8A,CD9,CDH13,CDH5,CHRNA7,CLCN3,CLEC12B,CLEC14A,CLEC2B,CLEC2D,CLEC4F,CLEC4G,CNTFR,CRLF1,CSF2RB,CSF3R,CTLA4,CTSK,CX3CR1,…
GO:0005643	nuclear pore	0.0104105	AHCTF1,BICD2,CETN2,CETN3,CHMP1A,CHMP2B,CHMP3,CHMP4A,CHMP4B,CHMP4C,GLE1,MAD1L1,MAD2L1,NDC1,NUP107,NUP133,NUP153,NUP155,NUP160,NUP188,NUP205,NUP210,NUP210L,NUP214,NUP35,NUP37,NUP43,NUP50,NUP54,NUP58,NUP62CL,NUP85,NUP98,NXT1,NXT2,RAE1,RANBP3,RANBP3L,SEC13,SENP2,TPR,XPO7,XPOT,AAAS,CHMP5,CHMP6,ENY2,LOC100511376,NUP93,NXF1,PCID2,RANBP1
GO:0034719	SMN-Sm protein complex	0.0125018	DDX20,FMR1,GEMIN2,GEMIN4,GEMIN5,GEMIN6,GEMIN7,GEMIN8,SMN1,SNRPD1,SNRPD3,SNRPE,SNRPF,SNRPG,STRAP,SNRPD2
GO:0035098	ESC/E(Z) complex	0.0125018	AEBP2,DNMT3L,EED,EPOP,EZH1,EZH2,HDAC2,JARID2,MTF2,PHF19,RBBP7,SIRT1,SUZ12,TRIM37,PHF1,RBBP4
GO:0032045	guanyl-nucleotide exchange factor complex	0.0125018	C10H9orf72,DGKI,EIF2B3,ELMO1,LAMTOR3,LAMTOR4,LAMTOR5,PDE3B,RAP1A,RASGRP3,RGP1,RIC1,SLC38A9,LAMTOR1,LAMTOR2,SMCR8
GO:0090665	glycoprotein complex	0.0125018	CAV3,DAG1,PGM5,SGCA,SGCB,SGCD,SGCE,SGCG,SGCZ,SNTB1,SNTB2,SNTG1,SSPN,UTRN,GP1BB,GP9
GO:0070971	endoplasmic reticulum exit site	0.013872	APOB,CDK1,GOLGA2,LRRK2,MIA2,MIA3,PDCD6IP,PLPP3,PREB,SEC16B,SEC23A,SEC23B,SEC24A,SEC24B,SEC24C,SEC24D,SEC31A,SEC31B,TFG,YIPF5,TMED5
GO:0043679	axon terminus	0.0140509	ACTB,CALB1,CALB2,CDH8,CLCN3,CPLX1,CPLX2,CPLX4,CRHR2,GAD1,GHRH,GIT1,HSPA8,KCNA1,KCNA2,KCNA6,NTRK2,NTS,OPHN1,PDYN,PRKCB,PRSS12,ROR1,SLC18A1,SLC18A2,SLC18A3,SLC32A1,SLC4A10,SLC6A3,SLC8A2,SLC8A3,SLC9A6,SNCA,SNCB,SYP,TANC1,TNN,TSPOAP1,UNC13B,UNC13C,ACTG1,CPLX3,RAB3A,TULP1
GO:0030880	RNA polymerase complex	0.0146399	BNIP2,CDC73,CDK7,CRCP,ERCC3,GTF2B,GTF2E1,GTF2E2,GTF2F1,GTF2F2,GTF2H1,GTF2H2,GTF2H3,GTF2H5,KAT2A,LEO1,LOC106505238,MNAT1,MYO6,PEX2,POLA1,POLA2,POLR1A,POLR1B,POLR1E,POLR2B,POLR2D,POLR2E,POLR2H,POLR2J,POLR2M,POLR3A,POLR3E,POLR3G,POLR3GL,POLR3H,PRIM1,PRIM2,RECQL5,RPRD1B,RPRD2,RTF1,SUPT3H,TAF1,TAF13,TAF2,TAF3,TAF4,TAF4B,TAF5,TAF7,TAF7L,TAF8,TAF9,TAF9B,TBPL1,TERT,CTR9,ERCC2,GTF2A1,GTF2A1L,PAF1,POLR2A,P…
GO:0005657	replication fork	0.0170445	BAZ1B,BCAS2,BCL6,CDC5L,CHEK1,DMAP1,DNMT1,ETAA1,HELB,HMCES,MCM10,MMS22L,MRE11,MUS81,NBN,PARP1,POLA1,POLA2,POLD2,POLD3,PRIM1,PRIM2,PRIMPOL,PRPF19,RAD18,RAD51B,RAD51D,RFC1,RFC2,RFC3,RFC4,RFC5,RPA1,RPA2,SMARCA5,SMARCAD1,SMARCAL1,TP53BP1,UBE2B,WDHD1,XPA,XRCC2,ZMIZ2,ZRANB3,CARM1,EME1,EME2,POLD4,POLH,RAD51C,RPA3,TONSL,UHRF1
GO:0070993	translation preinitiation complex	0.0180454	EIF1,EIF3B,EIF3D,EIF3E,EIF3F,EIF3H,EIF3J,EIF3K,EIF3L,EIF3M,DHX29,EIF3A,EIF3G,EIF3I,LOC110260088
GO:0016282	eukaryotic 43S preinitiation complex	0.0180454	EIF1,EIF3B,EIF3D,EIF3E,EIF3F,EIF3H,EIF3J,EIF3K,EIF3L,EIF3M,DHX29,EIF3A,EIF3G,EIF3I,LOC110260088
GO:1905369	endopeptidase complex	0.0182526	CAPN2,CAPNS1,CASP2,CRADD,FCN2,HTRA2,MBL2,PAAF1,PIGS,PIGT,PIGU,PLAU,PSMA2,PSMA4,PSMA5,PSMA8,PSMB1,PSMB10,PSMB11,PSMB2,PSMB3,PSMB4,PSMB6,PSMB7,PSMC1,PSMC2,PSMC6,PSMD1,PSMD10,PSMD11,PSMD12,PSMD14,PSMD3,PSMD5,PSMD6,PSMD7,PSMD9,PSME2,PSME3,PSMG3,SEM1,THBD,UBE3A,UBQLN4,UBR1,USP14,VCP,ZFAND2A,ZFAND2B,C7H14orf93,CASP9,PIDD1,PIGK,PLAUR,PSMA1,PSMA3,PSMA7,PSMB9,PSMC4,PSMC5,PSMD13,PSMD4,PSMD8,PSME4,RAD23A
GO:0032432	actin filament bundle	0.020217	ABLIM1,ABLIM3,ACTN1,CNN2,DAAM1,FAM107A,FBLIM1,FERMT2,FHOD1,FSCN1,GAS2L1,GAS2L2,LCP1,LPP,MARCKS,MYH14,MYH7,MYH9,MYL9,MYLK,NEBL,PALLD,PDLIM1,PDLIM5,PDLIM7,PGM5,PLS3,RFLNA,RFLNB,SH2B2,SHROOM4,SIPA1L3,SYNPO,SYNPO2,TEK,TPM4,VIL1,XIRP2,ACTA1,ACTN4,CORO1B,FHL3,ILK,LIMA1,PDLIM2,PDLIM4,TPM1,TRIP6,ZYX
GO:0098982	GABA-ergic synapse	0.0204558	ABHD6,ACAN,ARHGEF9,ATP2B1,ATP2B2,ATP2B3,BSN,CALB1,CBLN4,CLSTN3,CNR1,CNTN5,CSPG5,CTBP2,DAG1,DRD2,EFNA5,ERBB4,ERC2,GABRA1,GABRA2,GABRB2,GABRD,GABRG2,GABRR1,GLRB,KCND2,KCND3,LRFN5,LRRTM1,MDGA1,PCDH17,PLCB1,PTPRO,SLC6A6,SLITRK1,SLITRK2,SV2A,SLITRK3
GO:0055038	recycling endosome membrane	0.0204558	ABCC4,ABHD17B,ARF6,CD274,CFTR,CLIP3,EHD1,EHD3,EHD4,FZD7,LAMP5,MICALL1,NDRG1,NEU3,PACSIN2,RAB11FIP3,RAB11FIP4,RAB17,RAB8A,RAC1,RAP2C,SCAMP1,SCAMP2,SCAMP5,SLC1A1,SLC36A2,SNX18,SORCS2,SORL1,TPCN1,VTI1B,WASHC1,ZDHHC2,ZFYVE27,ATG9A,BAIAP3,BOK,SCAMP3,SCAMP4
GO:0000428	DNA-directed RNA polymerase complex	0.0206884	BNIP2,CDC73,CDK7,CRCP,ERCC3,GTF2B,GTF2E1,GTF2E2,GTF2F1,GTF2F2,GTF2H1,GTF2H2,GTF2H3,GTF2H5,KAT2A,LEO1,LOC106505238,MNAT1,MYO6,PEX2,POLA1,POLA2,POLR1A,POLR1B,POLR1E,POLR2B,POLR2D,POLR2E,POLR2H,POLR2J,POLR2M,POLR3A,POLR3E,POLR3G,POLR3GL,POLR3H,PRIM1,PRIM2,RECQL5,RPRD1B,RPRD2,RTF1,SUPT3H,TAF1,TAF13,TAF2,TAF3,TAF4,TAF4B,TAF5,TAF7,TAF7L,TAF8,TAF9,TAF9B,TBPL1,CTR9,ERCC2,GTF2A1,GTF2A1L,PAF1,POLR2A,POLR2C…
GO:0097346	INO80-type complex	0.0212979	ACTL6A,ACTR5,ACTR6,ANP32E,CFDP1,CHDH,DMAP1,EP400,INO80,INO80B,INO80C,INO80D,KAT5,NFRKB,RUVBL1,SRCAP,UCHL5,YY1,BRD8,ING3,INO80E,MCRS1,RUVBL2,ZNHIT1
GO:0000932	P-body	0.0212979	AGO1,AGO2,AICDA,BTBD2,C10H9orf72,CNOT1,CNOT8,CNOT9,DCP1A,DCP1B,DDX6,DIS3L2,EDC3,EIF4E,EIF4E2,IGF2BP1,IGF2BP2,IGF2BP3,LIMD1,LIN28A,LOC110257828,LSM1,LSM14A,LSM6,MEX3A,MEX3B,MOV10,PAN3,PATL1,POLR2D,PSMA2,PSMA4,PUM1,RC3H1,RC3H2,SAMD4A,SQSTM1,WTIP,YTHDF3,ZC3H12A,ZC3H12D,ZFP36L1,AJUBA,BTBD1,CNOT7,DCP2,EDC4,EIF4ENIF1,NANOS2,NOCT,PAN2,PNRC2,SAMD4B,TRIM71,YTHDF2
GO:0005761	mitochondrial ribosome	0.0217746	CCDC142,CHCHD1,DAP3,MALSU1,MPV17L2,MRPL11,MRPL13,MRPL15,MRPL18,MRPL19,MRPL22,MRPL24,MRPL3,MRPL30,MRPL32,MRPL33,MRPL35,MRPL36,MRPL37,MRPL38,MRPL39,MRPL42,MRPL44,MRPL46,MRPL47,MRPL48,MRPL50,MRPL52,MRPS10,MRPS11,MRPS14,MRPS15,MRPS17,MRPS18A,MRPS22,MRPS26,MRPS27,MRPS28,MRPS30,MRPS31,MRPS5,MRPS6,MRPS9,MTG1,MTG2,NDUFAB1,NSUN4,MRPL10,MRPL12,MRPL16,MRPL17,MRPL2,MRPL28,MRPL4,MRPL40,MRPL49,MRPL51,MRPL55,MR…
GO:0000313	organellar ribosome	0.0217746	CCDC142,CHCHD1,DAP3,MALSU1,MPV17L2,MRPL11,MRPL13,MRPL15,MRPL18,MRPL19,MRPL22,MRPL24,MRPL3,MRPL30,MRPL32,MRPL33,MRPL35,MRPL36,MRPL37,MRPL38,MRPL39,MRPL42,MRPL44,MRPL46,MRPL47,MRPL48,MRPL50,MRPL52,MRPS10,MRPS11,MRPS14,MRPS15,MRPS17,MRPS18A,MRPS22,MRPS26,MRPS27,MRPS28,MRPS30,MRPS31,MRPS5,MRPS6,MRPS9,MTG1,MTG2,NDUFAB1,NSUN4,MRPL10,MRPL12,MRPL16,MRPL17,MRPL2,MRPL28,MRPL4,MRPL40,MRPL49,MRPL51,MRPL55,MR…
GO:0060170	ciliary membrane	0.0220152	ADCY3,ARIH1,ARL13A,ARL13B,ARL6,BBIP1,BBS1,BBS9,CDHR1,CNGA2,DRD1,DRD2,DRD5,EFCAB7,EHD1,EHD3,EVC,EVC2,GPI,GUCY2D,MCHR1,PDE6A,PKD2,PKD2L1,PRCD,PROM1,RAB8A,RHO,SCNN1A,SMO,SNAP29,SSTR3,TAS2R4,TMEM17,TMEM231,TMEM67,TSPEAR,TTC8,UMOD,BBS2,PDE6B,ROM1
GO:0098636	protein complex involved in cell adhesion	0.022961	CD28,CD80,CTLA4,ITGA1,ITGA11,ITGA2,ITGA3,ITGA4,ITGA5,ITGA6,ITGA8,ITGA9,ITGAD,ITGAE,ITGAL,ITGAM,ITGAV,ITGB1,ITGB2,ITGB3,ITGB4,ITGB5,ITGB6,ITGB8,JAM2,JAM3,LGALS2,MMRN1,PLAU,TNC,TNN,TNR,EMILIN1,ITGA7,PLAUR
GO:0005788	endoplasmic reticulum lumen	0.0234182	ALG12,CALR3,CASQ1,CASQ2,CLN6,DNAJC10,DNAJC3,ERAP2,ERP44,FOXRED2,H6PD,HSPA5,P4HA1,P4HA2,P4HA3,PDIA2,PDIA3,PDIA4,PDIA6,POGLUT1,RDH5,SELENOF,SLC27A2,SUMF1,SUMF2,TMEM43,TOR1B,TOR2A,TXNDC12,TXNDC16,TXNDC5,UGGT1,UGGT2,CALR,CALU,CLU,EOGT,ERLEC1,ERP29,HSP90B1,JMJD8,MZB1,SELENOM,TOR1A,TOR3A
GO:0031082	BLOC complex	0.025198	BLOC1S1,BLOC1S4,BLOC1S5,BLOC1S6,DTNBP1,HPS1,HPS3,HPS4,PI4K2A,SNAP25,STX12,WASHC4,BLOC1S2,SNAPIN
GO:0016010	dystrophin-associated glycoprotein complex	0.025198	CAV3,DAG1,PGM5,SGCA,SGCB,SGCD,SGCE,SGCG,SGCZ,SNTB1,SNTB2,SNTG1,SSPN,UTRN
GO:0005852	eukaryotic translation initiation factor 3 complex	0.025198	DDX3X,EIF3B,EIF3D,EIF3E,EIF3F,EIF3H,EIF3J,EIF3K,EIF3L,EIF3M,EIF3A,EIF3G,EIF3I,LOC110260088
GO:0032809	neuronal cell body membrane	0.025198	ADCY8,AMIGO1,CADM2,CD22,DAB2IP,KCNA2,KCNB1,KCNC1,KCNC2,KCNC3,KCNC4,KCNE3,SLC6A2,SLC6A3
GO:0031463	Cul3-RING ubiquitin ligase complex	0.0253267	ARIH1,CUL3,GAN,KBTBD8,KCTD10,KCTD13,KCTD17,KCTD5,KLHL13,KLHL15,KLHL20,KLHL21,KLHL24,KLHL25,KLHL3,KLHL42,KLHL7,KLHL8,KLHL9,LOC100154105,PEF1,RBX1,SPOPL,DEPDC5,ENC1,GLMN,KBTBD7,KCTD2,KEAP1,SPOP,TNFAIP1
GO:0032839	dendrite cytoplasm	0.0255668	ABHD13,CCIN,CDKL5,HNRNPU,KIF3B,KIF5A,KIF5B,KIF5C,LRRK2,PURA,SFPQ,SOD1,STAU1,STAU2,TRAK2,UHMK1,ABHD12,FLOT2,ZC3H14
GO:0070847	core mediator complex	0.027942	MED10,MED11,MED14,MED15,MED16,MED17,MED18,MED24,MED26,MED27,MED28,MED31,MED7,MED9,PHACTR4,MED1,MED20,MED21,MED23,MED30,MED4,MED6,MED8
GO:0030315	T-tubule	0.027942	ASB3,ATP1A1,ATP1A2,ATP1B1,ATP2B4,BIN1,C4H1orf226,CACNA1C,CACNA1D,CACNA1S,CACNA2D1,CACNB2,CACNG4,CAV3,DYSF,KCNN2,LOC100515171,PPP3CB,SCN1A,SCN2B,SCN5A,CACNG6,SCN1B
GO:0030120	vesicle coat	0.0287654	AFTPH,AP1G1,AP1S2,AP1S3,AP2A2,AP2B1,AP2M1,ARCN1,CLINT1,CLTA,CLTC,COPA,COPB2,COPE,COPG1,COPG2,COPZ1,COPZ2,ENTHD1,EPN2,NOP16,PEF1,SAR1A,SEC13,SEC23A,SEC23B,SEC24A,SEC24B,SEC24C,SEC24D,SEC31A,SEC31B,SLC18A3,SYNRG,TMED3,AP1G2,AP1S1,AP2A1,AP2S1,COPB1,EPN1,EPN3,NECAP2,SCYL1
GO:0034707	chloride channel complex	0.0319865	ABCC4,ANO6,BEST1,BEST3,BEST4,CFTR,CLCN7,CLIC4,CLIC5,CLIC6,GABRA1,GABRA2,GABRA3,GABRA4,GABRA6,GABRB1,GABRB2,GABRB3,GABRD,GABRE,GABRG1,GABRG2,GABRG3,GABRP,GABRQ,GABRR1,GLRA1,GLRA2,GLRA3,GLRA4,GLRB,OSTM1,TTYH2,TTYH3,BEST2,CLIC1,GABRA5
GO:0016328	lateral plasma membrane	0.034289	ABCC1,ANXA1,APC,ATP1A1,ATP1B1,ATP2B1,ATP6V1B1,AXIN1,BSG,BVES,C1QTNF5,CLDN1,CORO1C,CTNNB1,DLG1,DVL2,ERBB3,FZD3,IQGAP1,IQGAP3,KCNB1,KCNQ1,LEPR,LIN7A,MARK2,MYO1A,MYO1C,PTPRO,SLC12A2,SLC26A5,TACSTD2,VANGL1,CDH1,CLDN7,EPCAM,LIN7C,PPP2R1A,SLC16A3,SLC6A9,TBCD
GO:0001518	voltage-gated sodium channel complex	0.0352936	CACNA1F,CACNA1I,LOC100515171,SCN10A,SCN11A,SCN1A,SCN2B,SCN3A,SCN3B,SCN4A,SCN4B,SCN5A,SCN7A,SCN8A,SCN9A,ZNF202,CACNA1G,SCN1B
GO:1990752	microtubule end	0.0359236	ABRAXAS2,ASPM,CAMSAP2,CAMSAP3,CDK5RAP2,CKAP5,CLIP1,CLIP3,CLIP4,DCTN1,GAS2L1,GAS2L2,KIF18B,KIF2C,MAPRE1,MISP,NAV3,NCKAP5,NCKAP5L,NUMA1,SLAIN1,SLAIN2,SPAG5,SPRY2,MAPRE3,RNF4
GO:0033290	eukaryotic 48S preinitiation complex	0.0359596	EIF3B,EIF3D,EIF3E,EIF3F,EIF3H,EIF3J,EIF3K,EIF3L,EIF3M,EIF3A,EIF3G,EIF3I,LOC110260088
GO:0030660	Golgi-associated vesicle membrane	0.0368681	AFTPH,AP1G1,AP1S2,AP1S3,ARCN1,CLTA,CLTC,COPA,COPB2,COPE,COPG1,COPG2,COPZ1,COPZ2,CSPG5,ITM2B,KDELR2,KDELR3,NOP16,RASSF9,SLC18A3,SPPL2A,SPPL2B,SPPL3,SYNRG,TMED3,ZDHHC13,ZDHHC17,AP1G2,AP1S1,COPB1,SCYL1,TMEM199
GO:0071782	endoplasmic reticulum tubular network	0.0370977	ASPH,ATL1,ATL2,ATL3,C2CD2L,KPNB1,LNPK,PARP16,RAB10,RAB3GAP1,REEP1,REEP2,REEP3,REEP4,RETREG3,RNF41,RTN4,ZFYVE27,ARV1,LOC100153598,RAB18,REEP5
GO:0016342	catenin complex	0.0370977	APC,APC2,CDH10,CDH11,CDH12,CDH15,CDH18,CDH19,CDH2,CDH20,CDH4,CDH5,CDH6,CDH7,CDH8,CTNNA1,CTNNB1,JUP,CDH1,CDH24,CTNND1,DCHS1
GO:0005793	endoplasmic reticulum-Golgi intermediate compartment	0.0373621	ANPEP,CA4,CCDC115,CLN8,COPG1,COPG2,ERGIC1,ERGIC3,ERP44,FN1,GNPNAT1,GOLGB1,HMGB1,HSPA5,IST1,LAMP5,LMAN1L,MAN1A1,MGAT4D,MPPE1,NUCB2,PDIA6,PLPP3,PROM1,RAB37,RER1,SERPINH1,SLC35C2,SPPL3,STX17,TMED1,TMED10,TMED3,TMED4,TMED9,TRAPPC12,TRIP11,VMA21,WHAMM,YIF1A,AZIN2,COPB1,LMAN1,LMAN2,LOC100157002,MGAT4B,NUCB1,PTPN2,RGMB,SCYL1,SURF4,TICAM2,TMED5,TMED6,TMED7,TMEM199,TRAPPC5,YIF1B
GO:0030684	preribosome	0.0374644	DCAF13,FAM207A,FCF1,FTSJ3,IMP3,IMP4,KRI1,LAS1L,LOC100512568,MPHOSPH10,NGDN,NOL10,NOL6,NOP14,NOP58,NOP9,PES1,PRKDC,PWP2,RIOK1,RIOK2,RIOK3,RRP1,RRP15,RRP1B,RRP7A,RRS1,UTP11,UTP14A,UTP18,UTP20,UTP23,WDR12,WDR3,WDR36,WDR46,WDR74,ZNF622,BMS1,BOP1,EIF6,EMG1,FBL,HEATR1,MDN1,NOB1,NOC2L,NOP56,PPAN,RPF1,RPS7,SNU13,TBL3,UTP3,UTP4
GO:0030118	clathrin coat	0.0397417	AFTPH,AP1B1,AP1G1,AP1M1,AP1S2,AP1S3,AP2A2,AP2B1,AP2M1,AP3B1,AP3M2,AP4B1,BAIAP2L2,CLINT1,CLTA,CLTC,ENTHD1,EPN2,EPS15,EPS15L1,KCNQ5,NOP16,PICALM,SLC18A3,SYNRG,VPS33A,VPS41,AP1G2,AP1M2,AP1S1,AP2A1,AP2S1,AP3M1,EPN1,EPN3,NECAP2
GO:0045335	phagocytic vesicle	0.0435132	ABCA1,ADAM8,AMBRA1,ANXA11,APPL2,ATG14,BECN1,CDC42,CDC42EP2,CDC42EP4,CLCN3,CORO1A,CTSS,GSN,INPP5B,KIF5B,LAMP2,MTOR,MYO1C,NOD2,OCRL,PIK3C3,PIKFYVE,RAB11FIP5,RAB14,RAB20,RAB22A,RAB23,RAB31,RAB38,RAB39A,RAB43,RAB7A,RAB7B,RAB8A,RAB8B,RAB9A,RAB9B,SLAMF1,SLC11A1,SRGAP2,STX12,STX4,STX6,STX8,STXBP1,STXBP4,SYK,SYT11,TCIRG1,TLR2,UNC93B1,UVRAG,VIM,ZDHHC5,ACTG1,LAMP1,RAB11A,SCIMP,SNX3,TLR9,VPS26B,ZYX
GO:0140534	endoplasmic reticulum protein-containing complex	0.0444213	ABCB9,ALG14,AMFR,C6H16orf74,DAD1,DERL1,DNAJC10,DPM2,ELOVL6,EMC1,EMC2,EMC7,EMC8,EMC9,FAF1,FAM8A1,HM13,HSD17B12,HSPA5,HYOU1,INSIG1,INSIG2,MAGT1,MMGT1,NBAS,NPLOC4,ORMDL1,ORMDL3,OSTC,PDIA3,PIGA,PIGC,PIGH,PIGP,PIGQ,PIGS,PIGT,PIGU,PPIB,RHBDD2,RNF139,RPN1,RPN2,SEC11C,SEC61A1,SEC61B,SEC61G,SEC63,SEL1L,SELENOS,SMG1,SPCS3,SPTLC1,SPTLC2,SPTLC3,SPTSSA,SPTSSB,SREBF2,TUSC3,UFD1,VCP,ZW10,CALR,DERL3,EMC3,EMC4,EM…
GO:0016529	sarcoplasmic reticulum	0.0463961	AKAP6,ATP2A1,ATP2A3,C4H1orf226,CACNA1S,CACNA2D1,CASQ1,CASQ2,DHRS7C,FKBP1B,HAX1,ITPR1,ITPR2,JPH1,JPH2,MTMR12,NOS1,POMT1,RYR1,RYR2,RYR3,SGCD,SYNE2,THBS4,TMEM38A,TRDN,XDH,ATP2A2,CALU,DMPK,JSRP1,SLN
GO:0005669	transcription factor TFIID complex	0.0463961	ERCC3,GTF2B,GTF2E1,GTF2E2,GTF2F1,GTF2H3,GTF2H5,TAF1,TAF13,TAF2,TAF3,TAF4,TAF4B,TAF5,TAF7,TAF7L,TAF8,TAF9,TAF9B,ERCC2,GTF2A1,TAF10,TAF12,TAF6L,TCEA1
GO:0043601	nuclear replisome	0.0474317	BCAS2,CDC5L,HELB,POLA1,POLA2,POLD2,POLD3,PRIM1,PRIM2,PRPF19,RPA1,RPA2,SMARCAL1,XPA,POLD4,RPA3,TONSL
GO:0098644	complex of collagen trimers	0.0474317	COL11A1,COL16A1,COL1A1,COL1A2,COL27A1,COL2A1,COL3A1,COL4A1,COL4A2,COL4A3,COL4A4,COL4A5,COL4A6,COL5A1,COL5A2,COL5A3,LUM
GO:0030686	90S preribosome	0.0488456	FAM207A,IMP3,IMP4,KRI1,MPHOSPH10,NOL6,NOP14,NOP9,PES1,PWP2,RRP7A,UTP18,UTP20,WDR12,WDR3,WDR36,BMS1,BOP1,HEATR1,NOC2L,UTP4
GO:0031462	Cul2-RING ubiquitin ligase complex	0.0488456	APPBP2,ARIH1,ASB4,CUL2,FEM1A,FEM1B,KLHDC10,RBX1,ZSWIM5,ZSWIM6,ZYG11A,ZYG11B,COMMD1,ELOB,FEM1C,GLMN,KLHDC2,KLHDC3,VHL,ZSWIM4,ZSWIM8
GO:0005801	cis-Golgi network	0.0494158	AKAP9,ANGEL1,BCL9,FKTN,GOLGA2,GOLGA5,GOLGB1,GOSR1,GPR108,HOOK3,KDELR2,KDELR3,MAN2A1,MAP6,MAP6D1,PIK3R1,RAB29,RAB30,RETREG1,RNF183,SCFD1,SLC10A7,SLC35C2,TRAPPC3,TRAPPC3L,TRAPPC6B,TRIP11,UBXN2A,YIPF6,AZIN2,B3GAT3,BOK,PMEL,SCYL1,TMED5
GO:0090571	RNA polymerase II transcription repressor complex	0.0499759	BIN1,CTNNB1,CTNNBIP1,DDX20,DRAP1,ETV3,FOXO3,LIN52,LIN54,MXD1,MYC,DR1
GO:0036019	endolysosome	0.0499759	ATG16L1,CLEC16A,CXHXorf21,HRG,PRKCD,SLC15A4,SMPD1,TPCN1,TPCN2,ABCB6,RNF167,TLR9
GO:0000812	Swr1 complex	0.0499759	ACTR6,ANP32E,CFDP1,DMAP1,EP400,KAT5,RUVBL1,SRCAP,BRD8,ING3,RUVBL2,ZNHIT1
GO:1990907	beta-catenin-TCF complex	0.0499759	BCL9,BCL9L,CTNNB1,LDB1,LEF1,LOC100524475,TCF4,TCF7L1,TCF7L2,TLE3,TLE4,TCF7
