# Supplementary material for: Whole-genome SNP allele frequency differences between Tibetan and Large white pigs reveal genes associated with skeletal muscle growth
Source: BMC Genomics. 2024 Jun 12;25:588. doi: 10.1186/s12864-024-10508-7 (PMC11167949; doi:10.1186/s12864-024-10508-7)
Supplement: Supplementary file 3 — Supplementary Material 3 [file 12864_2024_10508_MOESM3_ESM.xlsx]

## Sheet: Sheet1
Table S7. Enriched KEGG pathways for candidate genes.
KEGG.ID	Description	P Value	Genes
KEGG:04151	PI3K-Akt signaling pathway	0.000124623	AKT3	ANGPT1	ANGPT2	ANO2	AREG	ATF4	BCL2	BCL2L11	BDNF	BRCA1	CCND1	CCND2	CCND3	CCNE1	CCNE2	CD19	CHAD	CHRM2	COL1A1	COL1A2	COL2A1	COL4A2	COL4A3	COL4A5	COL9A1	COL9A2	COL9A3	COMP	CREB1	CREB3L1	CREB3L2	CREB3L3	CREB5	CSF1	CSF1R	CSF3R	DDIT4	EFNA2	EFNA5	EGF	EIF4E	EIF4E2	EPHA2	EPO	ERBB3	EREG	FGF1
KEGG:05200	Pathways in cancer	0.000140666	ABL1	ADCY4	ADCY5	ADCY7	ADCY8	ADCY9	AGTR1	AKT3	APAF1	APC	APC2	AR	ARAF	ARHGEF11	ARHGEF12	ARNT	AXIN1	AXIN2	BCL2	BCL2L11	BDKRB2	BMP2	BMP4	BRAF	CALML4	CAMK2A	CAMK2B	CAMK2G	CASP8	CBL	CCNA1	CCND1	CCND2	CCND3	CCNE1	CCNE2	CDC42	CDKN2B	CEBPA	CKS2	COL4A2	COL4A3	COL4A5	CREBBP	CRKL	CSF1R	CSF3R
KEGG:04080	Neuroactive ligand-receptor interaction	0.000276684	ADCYAP1	ADM	ADORA1	ADORA3	ADRA1A	ADRA1B	ADRA2A	ADRA2B	ADRA2C	ADRB1	ADRB2	ADRB3	AGTR1	APELA	APLN	AVP	AVPR1B	BDKRB2	BRS3	C3	C5	CALCRL	CCK	CCKAR	CCKBR	CGA	CHRM2	CHRM3	CHRNA1	CHRNA5	CHRNA7	CHRNA9	CHRNB3	CNR1	CRH	CRHR2	CRSP-2	CRSP3	CYSLTR1	DRD1	DRD2	DRD5	EDN2	EDN3	EDNRA	EDNRB	F2RL1
KEGG:04360	Axon guidance	0.000295987	ABL1	ABLIM1	ABLIM3	ARHGEF12	BMP7	BMPR1B	BMPR2	BOC	CAMK2A	CAMK2B	CAMK2G	CDC42	CDK5	CXCL12	CXCR4	DPYSL2	DPYSL5	EFNA2	EFNA5	EFNB1	ENAH	EPHA1	EPHA2	EPHA3	EPHA5	EPHA6	EPHA7	EPHB1	EPHB2	EPHB3	FES	FYN	FZD3	GDF7	GNAI1	GNAI3	GSK3B	ITGB1	KRAS	L1CAM	LOC100511937	LRIG2	LRRC4C	MAPK1	MAPK3	MET	MYL9
KEGG:04390	Hippo signaling pathway	0.00135999	ACTB	APC	APC2	AREG	AXIN1	AXIN2	BMP2	BMP4	BMP5	BMP7	BMP8A	BMPR1A	BMPR1B	BMPR2	BTRC	CCND1	CCND2	CCND3	CRB1	CRB2	CSNK1D	CTNNA1	CTNNA3	DLG1	DLG2	DLG3	DLG4	DLG5	DVL2	DVL3	FBXW11	FGF1	FRMD1	FRMD6	FZD10	FZD3	FZD7	GDF6	GDF7	GLI2	GSK3B	ID1	LATS2	LEF1	LIMD1	LOC100523244	MOB1A
KEGG:04974	Protein digestion and absorption	0.00184208	ACE2	ATP1A1	ATP1A2	ATP1B3	ATP1B4	COL12A1	COL14A1	COL16A1	COL18A1	COL1A1	COL1A2	COL21A1	COL22A1	COL27A1	COL28A1	COL2A1	COL4A2	COL4A3	COL4A5	COL5A2	COL5A3	COL7A1	COL8A1	COL8A2	COL9A1	COL9A2	COL9A3	CPB1	CPB2	DPP4	FXYD2	KCNE3	KCNK5	KCNN4	KCNQ1	LOC100302368	LOC100623720	LOC110261434	MEP1A	MEP1B	MME	PRCP	PRSS2	SLC15A1	SLC1A1	SLC36A1	SLC36A3
KEGG:04350	TGF-beta signaling pathway	0.00184208	ACVR1	ACVR1C	ACVR2B	AMHR2	BAMBI	BMP2	BMP4	BMP5	BMP7	BMP8A	BMPR1A	BMPR1B	BMPR2	CDKN2B	CHRD	CREBBP	CUL1	E2F4	E2F5	EP300	FBN1	FMOD	GDF6	GDF7	GREM1	GREM2	ID1	ID4	IFNG	IGSF1	INHBA	LTBP1	MAPK1	MAPK3	NBL1	NEO1	NOG	PITX2	PPP2CA	PPP2CB	RBX1	RGMA	RHOA	ROCK1	RPS6KB1	RPS6KB2	SMAD1
KEGG:04020	Calcium signaling pathway	0.00273694	ADCY4	ADCY7	ADCY8	ADCY9	ADRA1A	ADRA1B	ADRB1	ADRB2	ADRB3	AGTR1	ASPH	ATP2A1	ATP2A3	ATP2B1	ATP2B2	ATP2B3	ATP2B4	AVPR1B	BDKRB2	CACNA1D	CALML4	CAMK1D	CAMK1G	CAMK2A	CAMK2B	CAMK2G	CAMK4	CASQ1	CCKAR	CCKBR	CHRM2	CHRM3	CHRNA7	CXCR4	CYSLTR1	DRD1	DRD5	EDNRA	EDNRB	EGF	ERBB3	FGF1	FGF16	FGF18	FGF19	FGF20	FGF3
KEGG:04310	Wnt signaling pathway	0.00288534	APC	APC2	AXIN1	AXIN2	BAMBI	BTRC	CACYBP	CAMK2A	CAMK2B	CAMK2G	CCDC88C	CCND1	CCND2	CCND3	CER1	CREBBP	CSNK1A1	CSNK2A2	CTBP2	CTNNBIP1	CTNND2	CUL1	DAAM1	DAAM2	DKK2	DVL2	DVL3	EP300	FBXW11	FOSL1	FRAT2	FRZB	FZD10	FZD3	FZD7	GPC4	GSK3B	INVS	LEF1	LGR4	LGR5	LGR6	LOC100523244	LOC100524475	LRP5	MAP3K7	MAPK10
KEGG:00562	Inositol phosphate metabolism	0.00299709	ALDH6A1	CDIPT	FIG4	IMPA1	INPP1	INPP4B	INPP5F	INPP5K	IPPK	ITPK1	ITPKC	MINPP1	MTM1	MTMR14	MTMR2	MTMR3	MTMR4	MTMR8	OCRL	PI4K2A	PI4K2B	PIK3C2B	PIK3C2G	PIK3CA	PIK3CB	PIK3CD	PIK3CG	PIKFYVE	PIP4K2A	PIP4K2B	PIP4K2C	PIP5K1A	PIP5K1B	PIP5K1C	PLCB1	PLCB2	PLCB4	PLCD4	PLCE1	PLCG1	PLCG2	PLCH1	PLCH2	PLCZ1	SYNJ1	SYNJ2	INPP5J
KEGG:04911	Insulin secretion	0.00316004	ABCC8	ADCY4	ADCY5	ADCY7	ADCY8	ADCY9	ADCYAP1	ATF4	ATP1A1	ATP1A2	ATP1B3	ATP1B4	CACNA1D	CAMK2A	CAMK2B	CAMK2G	CCK	CCKAR	CHRM3	CREB1	CREB3L1	CREB3L2	CREB3L3	CREB5	FFAR1	FXYD2	GCG	GCK	GIP	GLP1R	GNAQ	GNAS	GPR119	KCNJ11	KCNMA1	KCNMB1	KCNMB2	KCNMB4	KCNN2	KCNN3	KCNN4	PDX1	PLCB1	PLCB2	PLCB4	PRKACA	PRKACB
KEGG:04934	Cushing syndrome	0.00316004	ADCY4	ADCY5	ADCY7	ADCY8	ADCY9	AGTR1	AHR	AIP	AIPL1	APC	APC2	ARNT	ASH2L	ATF4	AXIN1	AXIN2	BRAF	CACNA1D	CAMK2A	CAMK2B	CAMK2G	CCND1	CCNE1	CCNE2	CDKN2B	CDKN2C	CREB1	CREB3L1	CREB3L2	CREB3L3	CREB5	CRH	CRHR2	CYP11A1	DVL2	DVL3	E2F3	FH	FZD10	FZD3	FZD7	GNAI1	GNAI3	GNAQ	GNAS	GSK3B	HSD3B1
KEGG:04976	Bile secretion	0.00348575	ABCB11	ABCB4	ABCC4	ABCG2	ABCG5	ADCY4	ADCY5	ADCY7	ADCY8	ADCY9	AQP1	AQP4	AQP9	ATP1A1	ATP1A2	ATP1B3	ATP1B4	CFTR	CYP7A1	DCK	EPHX1	FXYD2	GNAS	KCNN2	LDLR	LOC100154873	LOC100515185	LOC100515222	LOC100515394	LOC100516628	LOC100624700	LOC100624891	LOC110262116	NR0B2	NR1H4	PRKACA	PRKACB	RXRA	SLC10A1	SLC10A2	SLC22A1	SLC22A7	SLC2A1	SLC4A5	SLC51A	SLC9A3	SLCO1A2
KEGG:04024	cAMP signaling pathway	0.00515535	ABCC4	ACOX1	ACOX3	ADCY10	ADCY4	ADCY5	ADCY7	ADCY8	ADCY9	ADCYAP1	ADORA1	ADRB1	ADRB2	AFDN	AKT3	ARAP3	ATP1A1	ATP1A2	ATP1B3	ATP1B4	ATP2A1	ATP2A3	ATP2B1	ATP2B2	ATP2B3	ATP2B4	BDNF	BRAF	BVES	CACNA1D	CALML4	CAMK2A	CAMK2B	CAMK2G	CAMK4	CFTR	CGA	CHRM2	CNGA1	CNGA2	CNGB3	CREB1	CREB3L1	CREB3L2	CREB3L3	CREB5	CREBBP
KEGG:04928	Parathyroid hormone synthesis, secretion and action	0.00929615	ADCY4	ADCY5	ADCY7	ADCY8	ADCY9	ARAF	ARHGEF11	ARRB1	ARRB2	ATF4	BCL2	BRAF	CASR	CREB1	CREB3L1	CREB3L2	CREB3L3	CREB5	CYP24A1	EGR1	FOS	GATA3	GCM1	GNA13	GNAI1	GNAI3	GNAQ	GNAS	HBEGF	ITPR2	KL	LRP5	MAFB	MAPK1	MAPK3	MEF2C	MEF2D	MMP13	MMP15	MMP16	MMP17	MMP24	MMP25	NACA	NR4A2	PDE4B	PDE4D
KEGG:04340	Hedgehog signaling pathway	0.00990904	ARRB1	ARRB2	BCL2	BOC	BTRC	CCND1	CCND2	CDON	CSNK1A1	CSNK1D	CSNK1G1	CSNK1G2	CSNK1G3	CUL1	CUL3	DHH	DISP1	EFCAB7	EVC2	FBXW11	GLI1	GLI2	GLI3	GPR161	GRK2	GRK3	GSK3B	HHIP	IHH	KIF3A	KIF7	LOC100523244	MGRN1	PRKACA	PRKACB	PTCH1	SMO	SMURF1	SPOPL	HHATL	PTCH2	SMURF2	SPOP
KEGG:04550	Signaling pathways regulating pluripotency of stem cells	0.00990904	ACVR1	ACVR1C	ACVR2B	AKT3	APC	APC2	AXIN1	AXIN2	BMI1	BMP4	BMPR1A	BMPR1B	BMPR2	DUSP9	DVL2	DVL3	ESRRB	FGFR3	FGFR4	FZD10	FZD3	FZD7	GRB2	GSK3B	HESX1	HOXA1	HOXB1	HOXD1	ID1	ID4	IGF1	IGF1R	INHBA	ISL1	JAK1	JAK2	JAK3	KLF4	KRAS	LHX5	LOC100511937	MAP2K2	MAPK1	MAPK3	MEIS1	NANOG	NEUROG1
KEGG:05165	Human papillomavirus infection	0.0110569	AKT3	ANO2	APC	APC2	ATM	ATP6V0A1	ATP6V0A2	ATP6V0D2	ATP6V0E1	ATP6V1B2	ATP6V1C2	ATP6V1D	ATP6V1E2	ATP6V1F	ATP6V1G3	ATP6V1H	ATR	AXIN1	AXIN2	BCAP31	CASP8	CCNA1	CCND1	CCND2	CCND3	CCNE1	CCNE2	CDC42	CHAD	COL1A1	COL1A2	COL2A1	COL4A2	COL4A3	COL4A5	COL9A1	COL9A2	COL9A3	COMP	CREB1	CREB3L1	CREB3L2	CREB3L3	CREB5	CREBBP	CSNK1A1	DLG1
KEGG:05205	Proteoglycans in cancer	0.0175466	ACTB	AKT3	ARAF	ARHGEF12	BRAF	CAMK2A	CAMK2B	CAMK2G	CAV2	CAV3	CBL	CCND1	CD44	CD63	CDC42	COL1A1	COL1A2	CTTN	ERBB3	ESR1	FAS	FLNB	FLNC	FZD10	FZD3	FZD7	GAB1	GPC1	GPC3	GRB2	HBEGF	HCLS1	HGF	HPSE2	HSPG2	IGF1	IGF1R	IGF2	IHH	IL12B	IQGAP1	ITGA2	ITGA5	ITGAV	ITGB1	ITGB3	ITGB5
KEGG:04010	MAPK signaling pathway	0.0246785	AKT3	ANGPT1	ANGPT2	ARAF	AREG	ARRB1	ARRB2	ATF4	BDNF	BRAF	CACNA1D	CACNA2D1	CACNA2D3	CACNB1	CACNB2	CACNG1	CACNG2	CACNG3	CDC42	CRKL	CSF1	CSF1R	DUSP1	DUSP10	DUSP16	DUSP2	DUSP3	DUSP4	DUSP5	DUSP6	DUSP7	DUSP9	EFNA2	EFNA5	EGF	EPHA2	ERBB3	EREG	FAS	FGF1	FGF16	FGF18	FGF19	FGF20	FGF3	FGF4	FGF6
KEGG:01240	Biosynthesis of cofactors	0.0246785	AK1	AK2	AK3	AK4	AK5	AK7	AK8	AKR1A1	ALAS2	ALDH1B1	ALDH2	ALPL	BCAT1	BCO1	CMPK2	COASY	COQ2	COQ3	COQ5	COQ6	CTPS1	CTPS2	DHODH	DHRS3	FECH	FPGS	GCH1	GCLM	GMPPA	GPHN	GULO	GUSB	KMO	KYNU	LIAS	LOC100156375	LOC100157453	LOC100515222	LOC100515394	LOC100516628	LOC100521229	LOC100624700	LOC100624891	LOC110262116	MAT2A	MAT2B	MOCS2
KEGG:04144	Endocytosis	0.0291693	ACAP1	ACAP2	ACTR2	ACTR3B	AGAP3	AP2B1	ARAP1	ARAP2	ARAP3	ARF3	ARF5	ARF6	ARFGAP3	ARFGEF1	ARFGEF2	ARPC2	ARRB1	ARRB2	ASAP1	ASAP2	BIN1	CAPZB	CAV2	CAV3	CBL	CBLB	CCR5	CDC42	CHMP1A	CHMP2B	CHMP3	CHMP4A	CHMP4B	CHMP4C	CLTA	CXCR2	CXCR4	CYTH1	DAB2	DNAJC6	DNM1	DNM3	EHD1	EHD3	EHD4	EPN2	EPS15
KEGG:05207	Chemical carcinogenesis - receptor activation	0.0291693	ADCY4	ADCY5	ADCY7	ADCY8	ADCY9	ADRB1	ADRB2	ADRB3	AHR	AIP	AIPL1	AKT3	AR	ARNT	ARRB1	ARRB2	ATF4	BCL2	BCL6	CACNA1D	CCND1	CCND3	CDC6	CHRNA7	CHRNA9	CREB1	CREB3L1	CREB3L2	CREB3L3	CREB5	CYP1A1	CYP3A22	EGF	EPHX1	EPHX3	EPHX4	ESR1	ESR2	FGF16	FGF18	FGF20	FGF3	FGF4	FGF6	FGF7	FGF9	FOS
KEGG:04810	Regulation of actin cytoskeleton	0.029573	ABI2	ACTB	ACTR2	ACTR3B	AKT3	APC	APC2	ARAF	ARHGEF12	ARHGEF6	ARHGEF7	ARPC2	BCAR1	BDKRB2	BRAF	C5	C8A	C9	CDC42	CHRM2	CHRM3	CRKL	CXCL12	CXCR4	CYFIP2	DIAPH1	DIAPH2	DIAPH3	EGF	ENAH	FGD1	FGD3	FGF1	FGF16	FGF18	FGF19	FGF20	FGF3	FGF4	FGF6	FGF7	FGF9	FGFR3	FGFR4	GCK	GIT1	GNA13
KEGG:04072	Phospholipase D signaling pathway	0.0314417	ADCY4	ADCY5	ADCY7	ADCY8	ADCY9	AGPAT3	AGPAT4	AGPAT5	AGTR1	AKT3	ARF6	AVP	AVPR1B	CXCL8	CXCR2	CYTH1	DGKA	DGKB	DGKD	DGKG	DGKI	DGKK	DGKZ	DNM1	DNM3	EGF	FYN	GAB1	GNA13	GNAS	GRB2	GRM5	GRM6	GRM7	GRM8	INSR	KITLG	KRAS	LOC100511937	LPAR1	LPAR3	LPAR5	MAP2K2	MAPK1	MAPK3	MRAS	MS4A2
KEGG:05202	Transcriptional misregulation in cancer	0.0314417	AFF1	ATM	BCL11B	BCL2A1	BCL6	BMI1	BMP2K	CCNA1	CCND2	CD86	CDK14	CDK9	CDKN2C	CEBPA	CEBPB	CSF1R	CSF2	CXCL8	DDB2	DOT1L	DUSP6	ERG	ETV1	ETV4	ETV5	ETV6	EWSR1	EYA1	FEV	FLI1	FLT1	FLT3	FOXO1	FUT8	GADD45B	GADD45G	GRIA3	HDAC1	HDAC2	HHEX	HMGA2	HOXA10	IGF1	IGF1R	IL1R2	IL6	ITGAM
KEGG:04742	Taste transduction	0.0332672	ADCY4	ADCY8	ASIC2	CHRM3	GABBR2	GABRA2	GABRA3	GABRA4	GABRA6	GNAT3	GNG13	HCN4	HTR1A	HTR1D	HTR1F	KCNK5	LOC100515171	P2RX3	P2RY4	PDE1C	PLCB1	PLCB2	PLCB4	PRKACA	PRKACB	SCN3A	SCN9A	SCNN1A	SCNN1B	SCNN1G	TAS1R2	TAS2R1	TAS2R16	TAS2R3	TAS2R39	TAS2R4	TAS2R41	TAS2R60	ADCY6	GABRA5	GNB3	GRM1	ITPR3	LOC100522675	P2RX2	P2RY1	PDE1B
KEGG:05225	Hepatocellular carcinoma	0.0354445	ACTB	ACTL6A	AKT3	APC	APC2	ARAF	ARID1B	AXIN1	AXIN2	BRAF	BRD7	CCND1	CSNK1A1	DDB2	DPF1	DPF3	DVL2	DVL3	E2F3	FRAT2	FZD10	FZD3	FZD7	GAB1	GADD45B	GADD45G	GRB2	GSK3B	GSTA4	GSTM3	GSTO1	HGF	IGF1R	IGF2	KRAS	LEF1	LOC100151901	LOC100510917	LOC100511937	LOC100526118	LOC100739163	LRP5	MAP2K2	MAPK1	MAPK3	MET	MGST2
KEGG:00410	beta-Alanine metabolism	0.0378927	ACOX1	ACOX3	ALDH1B1	ALDH2	ALDH3A1	ALDH3B1	ALDH6A1	ALDH7A1	ALDH9A1	AOC2	CNDP1	CNDP2	DPYS	EHHADH	GAD1	GADL1	HADHA	HIBCH	LOC100520329	LOC100522421	MLYCD	UPB1	CARNS1	LOC110256000	SMOX
KEGG:04110	Cell cycle	0.0396632	ABL1	ANAPC1	ANAPC13	ANAPC15	ANAPC4	ANAPC5	ANAPC7	ATM	ATR	BUB1	BUB1B	BUB3	CCNA1	CCNB1	CCNB2	CCNB3	CCND1	CCND2	CCND3	CCNE1	CCNE2	CDC14A	CDC14B	CDC23	CDC27	CDC45	CDC6	CDC7	CDK1	CDK7	CDKN1C	CDKN2B	CDKN2C	CHEK1	CREBBP	CUL1	DBF4	DBF4B	E2F3	E2F4	E2F5	EP300	FZR1	GADD45B	GADD45G	GSK3B	HDAC1
KEGG:04918	Thyroid hormone synthesis	0.0414044	ADCY4	ADCY5	ADCY7	ADCY8	ADCY9	ALB	ATF4	ATP1A1	ATP1A2	ATP1B3	ATP1B4	CGA	CREB1	CREB3L1	CREB3L2	CREB3L3	CREB5	FXYD2	GNAQ	GNAS	GSR	HSPA5	ITPR2	PLCB1	PLCB2	PLCB4	PRKACA	PRKACB	PRKCB	SERPINA7	SLC26A4	SLC5A5	TSHB	TSHR	TTF2	ADCY6	ATF2	ATP1A3	CANX	CREB3	CREB3L4	DUOX1	DUOX2	DUOXA2	GPX2	GPX8	HSP90B1
KEGG:04150	mTOR signaling pathway	0.0451582	AKT3	ATP6V1B2	ATP6V1C2	ATP6V1D	ATP6V1E2	ATP6V1F	ATP6V1G3	ATP6V1H	BRAF	CAB39	CAB39L	CASTOR2	DDIT4	DEPTOR	DVL2	DVL3	EIF4E	EIF4E2	FNIP1	FNIP2	FZD10	FZD3	FZD7	GRB10	GRB2	GSK3B	IGF1	IGF1R	IKBKB	INSR	IRS1	KRAS	LOC100511937	LPIN1	LPIN2	LRP5	MAP2K2	MAPK1	MAPK3	MAPKAP1	MIOS	MTOR	NPRL3	NRAS	PDPK1	PIK3CA	PIK3CB
KEGG:05221	Acute myeloid leukemia	0.0464049	AKT3	ARAF	BCL2A1	BRAF	CCNA1	CCND1	CEBPA	CSF1R	CSF2	DUSP6	FLT3	GRB2	IKBKB	IKBKG	ITGAM	KRAS	LEF1	LOC100511937	MAP2K2	MAPK1	MAPK3	MTOR	NRAS	PER2	PIK3CA	PIK3CB	PIK3CD	PIK3R1	PIM2	PML	RARA	RPS6KB1	RPS6KB2	RUNX1	SOS2	SPI1	STAT5A	STAT5B	TCF7L2	ZBTB16	CCNA2	CEBPE	FCGR1A	HRAS	PIM1	RAF1	TCF7
KEGG:04916	Melanogenesis	0.0493783	ADCY4	ADCY5	ADCY7	ADCY8	ADCY9	ASIP	CALML4	CAMK2A	CAMK2B	CAMK2G	CREB1	CREB3L1	CREB3L2	CREB3L3	CREBBP	DCT	DVL2	DVL3	EDNRB	EP300	FZD10	FZD3	FZD7	GNAI1	GNAI3	GNAO1	GNAQ	GNAS	GSK3B	KITLG	KRAS	LEF1	MAP2K2	MAPK1	MAPK3	MC1R	MITF	NRAS	PLCB1	PLCB2	PLCB4	POMC	PRKACA	PRKACB	PRKCB	TCF7L2	TYR
KEGG:04721	Synaptic vesicle cycle	0.0493783	AP2B1	ATP6V0A1	ATP6V0A2	ATP6V0D2	ATP6V0E1	ATP6V1B2	ATP6V1C2	ATP6V1D	ATP6V1E2	ATP6V1F	ATP6V1G3	ATP6V1H	CLTA	CPLX1	CPLX2	CPLX4	DNM1	DNM3	NSF	RIMS1	SLC18A1	SLC18A2	SLC18A3	SLC1A1	SLC1A2	SLC1A3	SLC1A6	SLC1A7	SLC32A1	SLC6A11	SLC6A12	SLC6A2	SLC6A3	SLC6A4	SLC6A5	SNAP25	STX1B	STX2	STX3	STXBP1	TCIRG1	UNC13A	UNC13B	UNC13C	AP2A1	AP2S1	ATP6V0C
KEGG:04919	Thyroid hormone signaling pathway	0.0493783	ACTB	AKT3	ATP1A1	ATP1A2	ATP1B3	ATP1B4	ATP2A1	ATP2A3	BMP4	CCND1	COMMD6	CREBBP	DIO2	EP300	ESR1	FOXO1	FXYD2	GATA4	GSK3B	HDAC1	HDAC2	HDAC3	ITGAV	ITGB3	KAT2A	KAT2B	KRAS	LOC100511937	MAP2K2	MAPK1	MAPK3	MDM2	MED12L	MED14	MED24	MED27	MTOR	MYH7	NCOA1	NCOA2	NOTCH2	NOTCH3	NRAS	PDPK1	PFKFB2	PFKL	PFKM
[truncated: 206 more columns]
