# Supplementary material for: Whole-genome SNP allele frequency differences between Tibetan and Large white pigs reveal genes associated with skeletal muscle growth
Source: BMC Genomics. 2024 Jun 12;25:588. doi: 10.1186/s12864-024-10508-7 (PMC11167949; doi:10.1186/s12864-024-10508-7)
Supplement: Supplementary file 4 — Supplementary Material 4 [file 12864_2024_10508_MOESM4_ESM.xlsx]

## Sheet: Sheet1
Table S4. Enriched GO terms of molecular functions for candidate genes.
GO ID	Description	P Value	Genes
GO:0043167	ion binding	8.87e-74	AADAT	AAK1	AASDHPPT	AATK	ABAT	ABCA1	ABCA12	ABCA3	ABCA4	ABCA5	ABCA6	ABCA7	ABCB1	ABCB11	ABCB4	ABCB5	ABCB7	ABCB9	ABCC1	ABCC11	ABCC12	ABCC2	ABCC4	ABCC6	ABCC8	ABCC9	ABCD1	ABCD2	ABCD3	ABCD4	ABCE1	ABCF2	ABCF3	ABCG1	ABCG2	ABCG5	ABCG8	ABL1	ABL2	ABLIM1	ABLIM2	ABLIM3	ACACA	ACAD10	ACAD8	ACAD9	ACADL
GO:0042802	identical protein binding	7.47e-56	AADAT	ABAT	ABCB7	ABCB9	ABCD1	ABCD2	ABCD3	ABCD4	ABCG1	ACACA	ACACB	ACADSB	ACCS	ACE2	ACOD1	ACOT7	ACOX1	ACSL6	ACTB	ACTN1	ACTN2	ACVR1	ADAM10	ADD2	ADIPOQ	ADIPOR2	ADRA2A	ADRA2C	ADRB2	ADRB3	AGR2	AHCYL1	AHI1	AICDA	AIMP1	AIRE	ALAS1	ALB	ALCAM	ALDH18A1	ALDH1A3	ALDH4A1	ALDH5A1	ALDH7A1	ALDOB	ALS2	AMBP
GO:0019899	enzyme binding	1.93e-54	A2M	A2ML1	ABAT	ABCA1	ABCD1	ABL1	ACE	ACSL3	ACTA2	ACTB	ACTBL2	ACVR1	ACVRL1	ADAM10	ADAMTSL4	ADCY4	ADCY5	ADD2	ADRA2A	ADRB2	AGO2	AICDA	AIMP1	AKAP12	AKAP7	AKAP8L	ALDOB	ALKAL1	ALKAL2	ALS2	AMBRA1	AMFR	ANAPC4	ANAPC5	ANAPC7	ANGPT1	ANGPT2	ANGPT4	ANK1	ANKIB1	ANKMY2	ANKRD1	ANKRD27	ANO2	ANXA2	AP1B1	AP1G1
GO:0043168	anion binding	1.06e-41	AADAT	AAK1	AATK	ABAT	ABCA1	ABCA12	ABCA3	ABCA4	ABCA5	ABCA6	ABCA7	ABCB1	ABCB11	ABCB4	ABCB5	ABCB7	ABCB9	ABCC1	ABCC11	ABCC12	ABCC2	ABCC4	ABCC6	ABCC8	ABCC9	ABCD1	ABCD2	ABCD3	ABCD4	ABCE1	ABCF2	ABCF3	ABCG1	ABCG2	ABCG5	ABCG8	ABL1	ABL2	ACACA	ACAD10	ACAD8	ACAD9	ACADL	ACADSB	ACCS	ACE	ACLY
GO:0043169	cation binding	1.23e-36	AASDHPPT	ABAT	ABCA1	ABCE1	ABL1	ABL2	ABLIM1	ABLIM2	ABLIM3	ACACA	ACAN	ACAP1	ACAP2	ACE	ACE2	ACER3	ACLY	ACMSD	ACO1	ACO2	ACP7	ACTN1	ACTN2	ACVR1	ACVR2A	ACVR2B	ADA	ADAM10	ADAM8	ADAMTS1	ADAMTS12	ADAMTS13	ADAMTS14	ADAMTS15	ADAMTS16	ADAMTS17	ADAMTS18	ADAMTS19	ADAMTS2	ADAMTS20	ADAMTS3	ADAMTS5	ADAMTS6	ADAMTS8	ADAMTS9	ADAT2	ADCY1
GO:0036094	small molecule binding	5.14e-36	AADAT	AAK1	AATK	ABAT	ABCA1	ABCA12	ABCA3	ABCA4	ABCA5	ABCA6	ABCA7	ABCB1	ABCB11	ABCB4	ABCB5	ABCB7	ABCB9	ABCC1	ABCC11	ABCC12	ABCC2	ABCC4	ABCC6	ABCC8	ABCC9	ABCD1	ABCD2	ABCD3	ABCD4	ABCE1	ABCF2	ABCF3	ABCG1	ABCG2	ABCG5	ABCG8	ABL1	ABL2	ACACA	ACAD10	ACAD8	ACAD9	ACADL	ACADSB	ACBD3	ACBD5	ACBD6
GO:0097367	carbohydrate derivative binding	1.76e-35	AAK1	AAMP	AATK	ABCA1	ABCA12	ABCA3	ABCA4	ABCA5	ABCA6	ABCA7	ABCB1	ABCB11	ABCB4	ABCB5	ABCB7	ABCB9	ABCC1	ABCC11	ABCC12	ABCC2	ABCC4	ABCC6	ABCC8	ABCC9	ABCD1	ABCD2	ABCD3	ABCD4	ABCE1	ABCF2	ABCF3	ABCG1	ABCG2	ABCG5	ABCG8	ABI3BP	ABL1	ABL2	ACACA	ACAD9	ACAN	ACBD3	ACBD5	ACBD6	ACBD7	ACLY	ACOT11
GO:0016740	transferase activity	2.16e-35	A4GALT	A4GNT	AADAT	AAK1	AASDHPPT	AATK	ABAT	ABHD4	ABL1	ABL2	ACAA2	ACAT2	ACCS	ACLY	ACSM2B	ACSM4	ACSM5	ACVR1	ACVR1C	ACVR2A	ACVR2B	ACVRL1	ADCK1	ADK	AGK	AGL	AGPAT3	AGPAT4	AGPAT5	AGPS	AGXT2	AK1	AK2	AK3	AK4	AK5	AK6	AK7	AK8	AKAP10	AKAP3	AKAP6	AKAP8L	AKT3	ALAS1	ALAS2	ALDH18A1
GO:0140096	catalytic activity, acting on a protein	2.62e-35	AAK1	AATK	ABHD12B	ABHD13	ABHD17A	ABHD17B	ABHD17C	ABL1	ABL2	ACE	ACE2	ACVR1	ACVR1C	ACVR2A	ACVR2B	ACVRL1	ADAM10	ADAM11	ADAM12	ADAM15	ADAM17	ADAM19	ADAM2	ADAM22	ADAM23	ADAM28	ADAM29	ADAM3A	ADAM7	ADAM8	ADAM9	ADAMTS1	ADAMTS12	ADAMTS13	ADAMTS14	ADAMTS15	ADAMTS16	ADAMTS17	ADAMTS18	ADAMTS19	ADAMTS2	ADAMTS20	ADAMTS3	ADAMTS5	ADAMTS6	ADAMTS8	ADAMTS9
GO:0046872	metal ion binding	3.45e-35	AASDHPPT	ABAT	ABCE1	ABL1	ABL2	ABLIM1	ABLIM2	ABLIM3	ACACA	ACAN	ACAP1	ACAP2	ACE	ACE2	ACER3	ACLY	ACMSD	ACO1	ACO2	ACP7	ACTN1	ACTN2	ACVR1	ACVR2A	ACVR2B	ADA	ADAM10	ADAM8	ADAMTS1	ADAMTS12	ADAMTS13	ADAMTS14	ADAMTS15	ADAMTS16	ADAMTS17	ADAMTS18	ADAMTS19	ADAMTS2	ADAMTS20	ADAMTS3	ADAMTS5	ADAMTS6	ADAMTS8	ADAMTS9	ADAT2	ADCY1	ADCY2
GO:0000166	nucleotide binding	5.94e-35	AAK1	AATK	ABCA1	ABCA12	ABCA3	ABCA4	ABCA5	ABCA6	ABCA7	ABCB1	ABCB11	ABCB4	ABCB5	ABCB7	ABCB9	ABCC1	ABCC11	ABCC12	ABCC2	ABCC4	ABCC6	ABCC8	ABCC9	ABCD1	ABCD2	ABCD3	ABCD4	ABCE1	ABCF2	ABCF3	ABCG1	ABCG2	ABCG5	ABCG8	ABL1	ABL2	ACACA	ACAD10	ACAD8	ACAD9	ACADL	ACADSB	ACBD3	ACBD5	ACBD6	ACBD7	ACLY
GO:1901265	nucleoside phosphate binding	5.94e-35	AAK1	AATK	ABCA1	ABCA12	ABCA3	ABCA4	ABCA5	ABCA6	ABCA7	ABCB1	ABCB11	ABCB4	ABCB5	ABCB7	ABCB9	ABCC1	ABCC11	ABCC12	ABCC2	ABCC4	ABCC6	ABCC8	ABCC9	ABCD1	ABCD2	ABCD3	ABCD4	ABCE1	ABCF2	ABCF3	ABCG1	ABCG2	ABCG5	ABCG8	ABL1	ABL2	ACACA	ACAD10	ACAD8	ACAD9	ACADL	ACADSB	ACBD3	ACBD5	ACBD6	ACBD7	ACLY
GO:0030554	adenyl nucleotide binding	2.04e-34	AAK1	AATK	ABCA1	ABCA12	ABCA3	ABCA4	ABCA5	ABCA6	ABCA7	ABCB1	ABCB11	ABCB4	ABCB5	ABCB7	ABCB9	ABCC1	ABCC11	ABCC12	ABCC2	ABCC4	ABCC6	ABCC8	ABCC9	ABCD1	ABCD2	ABCD3	ABCD4	ABCE1	ABCF2	ABCF3	ABCG1	ABCG2	ABCG5	ABCG8	ABL1	ABL2	ACACA	ACAD9	ACBD3	ACBD5	ACBD6	ACBD7	ACLY	ACOT11	ACOT7	ACSL1	ACSL5
GO:0032559	adenyl ribonucleotide binding	3.46e-32	AAK1	AATK	ABCA1	ABCA12	ABCA3	ABCA4	ABCA5	ABCA6	ABCA7	ABCB1	ABCB11	ABCB4	ABCB5	ABCB7	ABCB9	ABCC1	ABCC11	ABCC12	ABCC2	ABCC4	ABCC6	ABCC8	ABCC9	ABCD1	ABCD2	ABCD3	ABCD4	ABCE1	ABCF2	ABCF3	ABCG1	ABCG2	ABCG5	ABCG8	ABL1	ABL2	ACACA	ACAD9	ACBD3	ACBD5	ACBD6	ACBD7	ACLY	ACOT11	ACOT7	ACSL1	ACSL5
GO:0017076	purine nucleotide binding	4.28e-31	AAK1	AATK	ABCA1	ABCA12	ABCA3	ABCA4	ABCA5	ABCA6	ABCA7	ABCB1	ABCB11	ABCB4	ABCB5	ABCB7	ABCB9	ABCC1	ABCC11	ABCC12	ABCC2	ABCC4	ABCC6	ABCC8	ABCC9	ABCD1	ABCD2	ABCD3	ABCD4	ABCE1	ABCF2	ABCF3	ABCG1	ABCG2	ABCG5	ABCG8	ABL1	ABL2	ACACA	ACAD9	ACBD3	ACBD5	ACBD6	ACBD7	ACLY	ACOT11	ACOT7	ACSL1	ACSL5
GO:0005524	ATP binding	4.56e-31	AAK1	AATK	ABCA1	ABCA12	ABCA3	ABCA4	ABCA5	ABCA6	ABCA7	ABCB1	ABCB11	ABCB4	ABCB5	ABCB7	ABCB9	ABCC1	ABCC11	ABCC12	ABCC2	ABCC4	ABCC6	ABCC8	ABCC9	ABCD1	ABCD2	ABCD3	ABCD4	ABCE1	ABCF2	ABCF3	ABCG1	ABCG2	ABCG5	ABCG8	ABL1	ABL2	ACACA	ACLY	ACSL1	ACSL5	ACSL6	ACTC1	ACTR3	ACVR1	ACVR1C	ACVR2A	ACVR2B
GO:0032553	ribonucleotide binding	9.7e-30	AAK1	AATK	ABCA1	ABCA12	ABCA3	ABCA4	ABCA5	ABCA6	ABCA7	ABCB1	ABCB11	ABCB4	ABCB5	ABCB7	ABCB9	ABCC1	ABCC11	ABCC12	ABCC2	ABCC4	ABCC6	ABCC8	ABCC9	ABCD1	ABCD2	ABCD3	ABCD4	ABCE1	ABCF2	ABCF3	ABCG1	ABCG2	ABCG5	ABCG8	ABL1	ABL2	ACACA	ACAD9	ACBD3	ACBD5	ACBD6	ACBD7	ACLY	ACOT11	ACOT7	ACSL1	ACSL5
GO:0032555	purine ribonucleotide binding	6.2e-29	AAK1	AATK	ABCA1	ABCA12	ABCA3	ABCA4	ABCA5	ABCA6	ABCA7	ABCB1	ABCB11	ABCB4	ABCB5	ABCB7	ABCB9	ABCC1	ABCC11	ABCC12	ABCC2	ABCC4	ABCC6	ABCC8	ABCC9	ABCD1	ABCD2	ABCD3	ABCD4	ABCE1	ABCF2	ABCF3	ABCG1	ABCG2	ABCG5	ABCG8	ABL1	ABL2	ACACA	ACAD9	ACBD3	ACBD5	ACBD6	ACBD7	ACLY	ACOT11	ACOT7	ACSL1	ACSL5
GO:0035639	purine ribonucleoside triphosphate binding	3.84e-27	AAK1	AATK	ABCA1	ABCA12	ABCA3	ABCA4	ABCA5	ABCA6	ABCA7	ABCB1	ABCB11	ABCB4	ABCB5	ABCB7	ABCB9	ABCC1	ABCC11	ABCC12	ABCC2	ABCC4	ABCC6	ABCC8	ABCC9	ABCD1	ABCD2	ABCD3	ABCD4	ABCE1	ABCF2	ABCF3	ABCG1	ABCG2	ABCG5	ABCG8	ABL1	ABL2	ACACA	ACLY	ACSL1	ACSL5	ACSL6	ACTC1	ACTR3	ACVR1	ACVR1C	ACVR2A	ACVR2B
GO:0008092	cytoskeletal protein binding	2.27e-26	ABL1	ABLIM1	ABLIM2	ABLIM3	ABRA	ABRAXAS2	ACTB	ACTC1	ACTN1	ACTN2	ACTR2	ACTR3	ACTR3B	ADD1	ADD2	AGTPBP1	AIF1L	ALDOB	ALMS1	ANK1	ANK3	ANKRD1	ANKRD23	ANLN	ANTXR1	ANXA2	ANXA6	AP1G1	APC	APC2	ARFGEF1	ARHGEF10	ARHGEF2	ARL4C	ARL8B	ARPC2	ARPC5	ATCAY	ATF5	B4GALT1	BCAS3	BCL2L11	BEX4	BICD1	BICD2	BIN1	BLOC1S6
GO:0016301	kinase activity	2.42e-24	AAK1	AATK	ABL1	ABL2	ACVR1	ACVR1C	ACVR2A	ACVR2B	ACVRL1	ADCK1	ADK	AGK	AK1	AK2	AK3	AK4	AK5	AK6	AK7	AK8	AKAP10	AKAP3	AKAP6	AKAP8L	AKT3	ALDH18A1	ALPK1	ALPK2	ALPK3	AMHR2	ARAF	ATM	ATR	AURKB	AVP	AXL	BAZ1B	BCKDK	BCR	BLK	BMP2K	BMPR1A	BMPR1B	BMPR2	BMX	BRAF	BRD4
GO:0098772	molecular function regulator activity	1.42e-22	A2M	A2ML1	ABCE1	ABI1	ABR	ACAP1	ACAP2	ADAP1	ADAP2	ADCYAP1	ADGRB3	ADIPOQ	ADRB1	ADRB2	AFAP1L2	AGAP1	AGAP3	AGFG1	AGFG2	AGRP	AGT	AHSA1	AHSG	AKAP9	ALKAL1	ALKAL2	ALKBH1	ALOX5AP	ALS2	AMBP	AMCF-II	AMIGO1	ANGPT4	ANGPTL4	ANKRD27	ANKRD54	ANP32E	ANXA1	ANXA2	APAF1	APC	APH1B	APLN	APLP2	APOA1	APOA4	APOA5
GO:0016787	hydrolase activity	3.77e-22	AADACL2	AADACL3	AADACL4	ABCA3	ABCA4	ABCD1	ABCD2	ABCD3	ABCG5	ABCG8	ABHD12B	ABHD13	ABHD15	ABHD17A	ABHD17B	ABHD17C	ABHD2	ABHD3	ABHD4	ABHD6	ACAA2	ACE	ACE2	ACER1	ACER2	ACER3	ACMSD	ACOT11	ACOT7	ACOT8	ACOT9	ACP6	ACP7	ACSBG2	ACYP1	ACYP2	ADA	ADAM10	ADAM11	ADAM12	ADAM15	ADAM17	ADAM19	ADAM2	ADAM22	ADAM23	ADAM28
GO:0016773	phosphotransferase activity, alcohol group as acceptor	4.16e-22	AAK1	AATK	ABL1	ABL2	ACVR1	ACVR1C	ACVR2A	ACVR2B	ACVRL1	ADCK1	ADK	AGK	AKT3	ALPK1	ALPK2	ALPK3	AMHR2	ARAF	ATM	ATR	AURKB	AVP	AXL	BAZ1B	BCKDK	BCR	BLK	BMP2K	BMPR1A	BMPR1B	BMPR2	BMX	BRAF	BRD4	BRSK2	BTK	BUB1	BUB1B	CAMK1D	CAMK1G	CAMK2A	CAMK2B	CAMK2D	CAMK2G	CAMK4	CAMKK1	CAMKK2
GO:0005102	signaling receptor binding	5.4e-22	A2M	AAK1	ABCA1	ABCA12	ABCB9	ABL1	ACE	ACTN1	ADAM15	ADAM17	ADAM9	ADCYAP1	ADIPOQ	ADM	ADRA2A	ADRA2C	ADRB1	ADRB3	AGR2	AGRP	AGT	AGTR1	AIP	ALKAL1	ALKAL2	ALKBH1	AMCF-II	ANGPT1	ANGPT2	ANGPT4	ANGPTL1	ANGPTL2	ANKRD13C	ANKS1A	ANKS1B	ANO2	ANXA7	APBB3	APLN	APOA1	APOA5	APOB	APOC3	APP	AQP1	AR	AREG
GO:0008289	lipid binding	5.6e-21	ABCA1	ABCA4	ACAD9	ACBD3	ACBD5	ACBD6	ACBD7	ACOT11	ACOT7	ACOX1	ACOX2	ACOX3	ACOXL	ACTN2	ADAP1	ADAP2	ADGRB1	ADH4	AFM	AGAP1	AIDA	ALB	ALOX5AP	AMER1	AMER2	AMER3	AMPH	ANXA1	ANXA10	ANXA11	ANXA13	ANXA2	ANXA4	ANXA6	ANXA7	ANXA8	ANXA9	AP2M1	APOA1	APOA4	APOA5	APOB	APOC3	APOD	APOH	APOLD1	APPL2
GO:0016772	transferase activity, transferring phosphorus-containing groups	6.15e-21	AAK1	AASDHPPT	AATK	ABL1	ABL2	ACVR1	ACVR1C	ACVR2A	ACVR2B	ACVRL1	ADCK1	ADK	AGK	AK1	AK2	AK3	AK4	AK5	AK6	AK7	AK8	AKAP10	AKAP3	AKAP6	AKAP8L	AKT3	ALDH18A1	ALPK1	ALPK2	ALPK3	AMHR2	ARAF	ATM	ATR	AURKB	AVP	AXL	BAZ1B	BCKDK	BCR	BLK	BMP2K	BMPR1A	BMPR1B	BMPR2	BMX	BRAF
GO:0046873	metal ion transmembrane transporter activity	8.59e-21	ABCC8	ABCC9	ADGRV1	ANXA6	AQP1	ASIC1	ASIC2	ASIC4	ASIC5	ATP12A	ATP1A1	ATP1A2	ATP2A1	ATP2A3	ATP2B1	ATP2B2	ATP2B3	ATP2B4	ATP2C1	ATP2C2	ATP4A	ATP7A	ATP7B	CACHD1	CACNA1A	CACNA1C	CACNA1D	CACNA1E	CACNA1F	CACNA1I	CACNA1S	CACNA2D1	CACNA2D2	CACNA2D3	CACNA2D4	CACNB1	CACNB2	CACNB4	CACNG1	CACNG2	CACNG3	CACNG4	CACNG5	CATSPER1	CATSPER3	CCDC51	CHP1
GO:0019900	kinase binding	5.09e-20	ABL1	ACE	ACSL3	ACTA2	ACTB	ACTBL2	ACVR1	ACVRL1	ADAM10	ADCY4	ADD2	ADRA2A	AKAP7	ALKAL1	ALKAL2	ANGPT1	ANGPT2	ANGPT4	AP1B1	AP2A2	APC	ARHGEF16	ARHGEF7	ARRB2	ATF4	ATF5	ATF7	ATG13	ATP1B1	AURKB	AXIN1	AXIN2	BAD	BANK1	BCAR1	BCAR3	BCL2L11	BCL2L14	BECN1	BICD1	BLNK	BMPR2	BORA	BRSK2	CAB39	CACUL1	CADPS
GO:0003690	double-stranded DNA binding	1.21e-19	ABL1	ADNP	AEBP1	AFF3	AGO2	AHR	AHRR	AIRE	ALKBH2	ALX1	ALX3	ALX4	APITD1	APP	APTX	AR	ARID4A	ARID5A	ARID5B	ARNT	ARNT2	ARNTL	ARNTL2	ARX	ASCL1	ASH2L	ATF1	ATF3	ATF4	ATF5	ATF6	ATF7	ATOH1	ATOH8	BACH1	BACH2	BAHD1	BARHL1	BARHL2	BARX1	BARX2	BASP1	BATF	BATF2	BBX	BCL11A	BCL11B
GO:1990837	sequence-specific double-stranded DNA binding	1.92e-18	ABL1	ADNP	AEBP1	AGO2	AHR	AHRR	AIRE	ALKBH2	ALX1	ALX3	ALX4	APP	AR	ARID4A	ARID5A	ARID5B	ARNT	ARNT2	ARNTL	ARNTL2	ARX	ASCL1	ASH2L	ATF1	ATF3	ATF4	ATF5	ATF6	ATF7	ATOH1	ATOH8	BACH1	BACH2	BAHD1	BARHL1	BARHL2	BARX1	BARX2	BASP1	BATF	BATF2	BBX	BCL11A	BCL11B	BCL6	BCOR	BHLHA9
GO:0001067	transcription regulatory region nucleic acid binding	3.26e-18	ADNP	AEBP1	AGO2	AHR	AHRR	AIRE	ALX1	ALX3	ALX4	APP	AR	ARID4A	ARID5A	ARID5B	ARNT	ARNT2	ARNTL	ARNTL2	ARX	ASCL1	ASH2L	ATF1	ATF3	ATF4	ATF5	ATF6	ATF7	ATOH1	ATOH8	BACH1	BACH2	BAHD1	BARHL1	BARHL2	BARX1	BARX2	BASP1	BATF	BATF2	BCL11A	BCL11B	BCL6	BCOR	BHLHA9	BHLHE40	BHLHE41	BMI1
GO:0000976	transcription cis-regulatory region binding	3.73e-18	ADNP	AEBP1	AGO2	AHR	AHRR	AIRE	ALX1	ALX3	ALX4	APP	AR	ARID4A	ARID5A	ARID5B	ARNT	ARNT2	ARNTL	ARNTL2	ARX	ASCL1	ASH2L	ATF1	ATF3	ATF4	ATF5	ATF6	ATF7	ATOH1	ATOH8	BACH1	BACH2	BAHD1	BARHL1	BARHL2	BARX1	BARX2	BASP1	BATF	BATF2	BCL11A	BCL11B	BCL6	BCOR	BHLHA9	BHLHE40	BHLHE41	BMI1
GO:0019904	protein domain specific binding	4.75e-18	AATF	ABI1	ABI2	ABL1	ACOX1	ACSL3	ACTN2	ACVR2A	ADAM10	ADAM15	ADAM17	ADAM19	ADAM9	ADGRB1	ADRB1	AFAP1	AFAP1L2	AIDA	AIP	ALX4	ANGEL1	AP2A2	AP2M1	APP	AR	ARFIP1	ARHGAP29	ARHGAP31	ARHGAP5	ARHGEF16	ARL1	ATF4	ATN1	ATP2B1	ATP2B2	ATP2B3	ATRX	AXIN1	BCL2	BHLHE40	BLNK	BMI1	CABYR	CACYBP	CAPN7	CARD10	CARD11
GO:0005215	transporter activity	4.78e-18	ABCA1	ABCA12	ABCA3	ABCA4	ABCA5	ABCA6	ABCA7	ABCB1	ABCB11	ABCB4	ABCB5	ABCB7	ABCB9	ABCC1	ABCC11	ABCC12	ABCC2	ABCC4	ABCC6	ABCC8	ABCC9	ABCD1	ABCD2	ABCD3	ABCD4	ABCG1	ABCG2	ABCG5	ABCG8	ADGRV1	ANKH	ANO1	ANO10	ANO2	ANO3	ANO4	ANO5	ANO6	ANXA6	APOA1	APOA4	APOB	AQP1	AQP10	AQP11	AQP2	AQP4
GO:0004672	protein kinase activity	5.19e-18	AAK1	AATK	ABL1	ABL2	ACVR1	ACVR1C	ACVR2A	ACVR2B	ACVRL1	ADCK1	AKT3	ALPK1	ALPK2	ALPK3	AMHR2	ARAF	ATM	ATR	AURKB	AVP	AXL	BAZ1B	BCKDK	BCR	BLK	BMP2K	BMPR1A	BMPR1B	BMPR2	BMX	BRAF	BRD4	BRSK2	BTK	BUB1	BUB1B	CAMK1D	CAMK1G	CAMK2A	CAMK2B	CAMK2D	CAMK2G	CAMK4	CAMKK1	CAMKK2	CASK	CCNB1
GO:0140110	transcription regulator activity	6.23e-18	ACTN1	ACTN2	ADNP	AEBP1	AEBP2	AFF3	AHR	AHRR	AIP	AKIRIN1	ALX1	ALX3	ALX4	ANKRD1	APBB3	AR	ARID3A	ARID5A	ARID5B	ARNT	ARNT2	ARNTL	ARNTL2	ARRB1	ARX	ASCL1	ASCL5	ASXL1	ATF1	ATF3	ATF4	ATF5	ATF6	ATF7	ATF7IP	ATF7IP2	ATN1	ATOH1	ATOH8	ATXN7L3	BACH1	BACH2	BARHL1	BARHL2	BARX1	BARX2	BASP1
GO:0044877	protein-containing complex binding	7.49e-18	AAK1	ABCE1	ABI3BP	ABL1	ABLIM1	ABLIM2	ABLIM3	ACTN1	ACTN2	ACTR2	ACTR3	ACTR3B	ACTR6	ACVR1	ACVR2A	ACVR2B	ACVRL1	ADAM15	ADAM17	ADAM9	ADD1	ADD2	ADGRG1	ADRA2A	ADRB2	AEBP1	AHR	AIF1L	AJAP1	AMBP	AMER1	AMFR	AMHR2	ANK1	ANKRD54	ANO2	ANTXR1	ANXA6	ANXA7	AOC1	APC	APOA1	APPL2	ARID1B	ARPC2	ARPC5	ATM
GO:0140677	molecular function activator activity	7.97e-18	ABI1	ABR	ACAP1	ACAP2	ADAP1	ADAP2	ADCYAP1	ADGRB3	ADIPOQ	ADRB1	AFAP1L2	AGAP1	AGAP3	AGFG1	AGFG2	AGRP	AHSA1	ALKAL1	ALKAL2	ALKBH1	ALOX5AP	ALS2	AMCF-II	ANGPT4	ANKRD27	APAF1	APH1B	APLN	APOA1	APOA4	APOA5	APOH	APP	ARAP1	ARAP2	ARAP3	AREG	ARFGAP3	ARFGEF1	ARFGEF2	ARFGEF3	ARHGAP1	ARHGAP10	ARHGAP12	ARHGAP15	ARHGAP18	ARHGAP19
GO:0005543	phospholipid binding	8.87e-18	ABCA1	ACTN2	ADAP1	ADAP2	ADGRB1	AGAP1	AIDA	AMER1	AMER2	AMER3	AMPH	ANXA1	ANXA10	ANXA11	ANXA13	ANXA2	ANXA4	ANXA6	ANXA7	ANXA8	ANXA9	APOA1	APOA4	APOA5	APOB	APOC3	APOH	APPL2	ARAP1	ARAP2	ARAP3	ARFIP1	ARHGAP26	ARHGAP32	ARHGAP44	ARHGAP9	ASAP1	ATG2B	AXL	BAD	BAIAP2L2	BCAS3	BIN1	BTK	C2CD2L	C2CD5	CAVIN2
GO:0008134	transcription factor binding	1.28e-17	ACTB	AHR	AIP	ANKRD1	ANKRD42	ANXA4	AR	ARID1A	ARID5A	ARNT	ARNT2	ARNTL	ASCL1	ASXL1	ATF4	ATF7	ATOH8	BBS1	BBS10	BCAS3	BCL2	BCL3	BCL6	BCOR	BDP1	BHLHE40	BHLHE41	BTAF1	BUD31	CAND2	CBX5	CCDC62	CD34	CDK5RAP3	CDK9	CEBPA	CEBPG	CENPF	CGGBP1	CHD6	CIT	CNOT1	CNOT2	COMMD7	CREB1	CREBBP	CRKL
GO:0030234	enzyme regulator activity	2.79e-17	A2M	A2ML1	ABCE1	ABI1	ABR	ACAP1	ACAP2	ADAP1	ADAP2	ADGRB3	ADRB1	AFAP1L2	AGAP1	AGAP3	AGFG1	AGFG2	AGT	AHSG	ALKAL1	ALKAL2	ALOX5AP	ALS2	AMBP	ANGPT4	ANGPTL4	ANKRD27	ANKRD54	ANP32E	ANXA1	ANXA2	APAF1	APC	APH1B	APLP2	APOA1	APOA4	APOA5	APOC3	APOH	APP	ARAP1	ARAP2	ARAP3	AREG	ARFGAP3	ARFGEF1	ARFGEF2
GO:0000977	RNA polymerase II transcription regulatory region sequence-specific DNA binding	3.87e-17	ADNP	AEBP1	AIRE	ALX1	ALX3	ALX4	APP	AR	ARNT	ARNT2	ARNTL	ARNTL2	ARX	ASCL1	ATF1	ATF3	ATF4	ATF5	ATF6	ATOH1	ATOH8	BACH1	BACH2	BARHL1	BARHL2	BARX1	BARX2	BATF	BATF2	BCL11A	BCL11B	BCL6	BCOR	BHLHA9	BHLHE40	BHLHE41	BMI1	BPTF	BSX	CARF	CASZ1	CC2D1B	CCAR1	CDC5L	CDK9	CDX4	CEBPA
GO:0022857	transmembrane transporter activity	4.47e-17	ABCA1	ABCA12	ABCA3	ABCA4	ABCA5	ABCA6	ABCA7	ABCB1	ABCB11	ABCB4	ABCB5	ABCB7	ABCB9	ABCC1	ABCC11	ABCC12	ABCC2	ABCC4	ABCC6	ABCC8	ABCC9	ABCD1	ABCD2	ABCD3	ABCD4	ABCG1	ABCG2	ABCG5	ABCG8	ADGRV1	ANKH	ANO1	ANO10	ANO2	ANO3	ANO4	ANO5	ANO6	ANXA6	AQP1	AQP10	AQP11	AQP2	AQP4	AQP5	AQP6	AQP7
GO:0042803	protein homodimerization activity	6.18e-17	AADAT	ABAT	ABCB7	ABCB9	ABCD1	ABCD2	ABCD3	ABCG1	ACOD1	ACOT7	ACOX1	ACSL6	ACTN1	ACVR1	ADAM10	ADD2	ADIPOQ	ADRA2A	ADRA2C	ADRB2	ADRB3	AIMP1	ALDH1A3	ALS2	AMBP	AMHR2	AOC1	AOX1	APOA4	APPL2	ARNT	ATF3	ATIC	ATP2A1	AXIN1	BARD1	BCL2A1	BCL2L10	BHLHB9	BHLHE40	BHLHE41	BLM	BLOC1S6	BMPR1A	BNIP3	BNIP3L	C3H16orf89
GO:0000981	DNA-binding transcription factor activity, RNA polymerase II-specific	9.42e-17	ADNP	AEBP1	AHR	AHRR	ALX1	ALX3	ALX4	AR	ARNT	ARNT2	ARNTL	ARNTL2	ARX	ASCL1	ATF1	ATF3	ATF4	ATF5	ATF6	ATOH1	ATOH8	BACH1	BACH2	BARHL1	BARHL2	BARX1	BARX2	BATF	BATF2	BCL11A	BCL11B	BCL6	BHLHA9	BHLHE22	BHLHE40	BHLHE41	BSX	CARF	CASZ1	CC2D1B	CDC5L	CDX4	CEBPA	CEBPB	CEBPD	CEBPG	CIC
GO:0003682	chromatin binding	9.42e-17	ACTL6A	ACTR6	ADNP	AIRE	ANKRD17	APITD1	APTX	AR	ARID1B	ARID3A	ARID3C	ARX	ASCL1	ASH1L	ASXL1	ASXL2	ASXL3	ATAD2	ATAD2B	ATF4	ATF5	ATOH1	ATRX	AUTS2	BAHD1	BARX2	BCAS3	BCL6	BEND6	BMI1	BRD4	CAMTA2	CBX1	CBX3	CBX5	CDC45	CDK1	CDK9	CDT1	CDYL	CEBPA	CEBPB	CHD1	CHD1L	CHD2	CHD5	CHD6
GO:0003677	DNA binding	1.54e-15	ABL1	ADNP	AEBP1	AFF3	AGO2	AHR	AHRR	AIFM1	AIFM2	AIRE	AKAP8L	AKAP9	ALB	ALKBH2	ALX1	ALX3	ALX4	ANKRD1	APEX2	APITD1	APP	APTX	AR	ARID1A	ARID1B	ARID2	ARID3A	ARID3B	ARID3C	ARID4A	ARID5A	ARID5B	ARNT	ARNT2	ARNTL	ARNTL2	ARX	ASCL1	ASH1L	ASH2L	ASXL1	ASXL2	ASXL3	ATAD5	ATF1	ATF3	ATF4
GO:0043565	sequence-specific DNA binding	6.43e-15	ABL1	ADNP	AEBP1	AGO2	AHR	AHRR	AIRE	ALKBH2	ALX1	ALX3	ALX4	APP	AR	ARID4A	ARID5A	ARID5B	ARNT	ARNT2	ARNTL	ARNTL2	ARX	ASCL1	ASH2L	ATF1	ATF3	ATF4	ATF5	ATF6	ATF7	ATOH1	ATOH8	BACH1	BACH2	BAHD1	BARHL1	BARHL2	BARX1	BARX2	BASP1	BATF	BATF2	BBX	BCL11A	BCL11B	BCL2	BCL6	BCOR
GO:0019901	protein kinase binding	7.19e-15	ABL1	ACE	ACSL3	ACTA2	ACTB	ACTBL2	ACVR1	ACVRL1	ADAM10	ADCY4	ADD2	ADRA2A	AKAP7	ALKAL1	ALKAL2	ANGPT1	ANGPT2	ANGPT4	AP1B1	AP2A2	APC	ARHGEF16	ARHGEF7	ARRB2	ATF4	ATF7	ATG13	ATP1B1	AXIN1	AXIN2	BAD	BANK1	BCAR1	BCL2L11	BCL2L14	BECN1	BICD1	BLNK	BMPR2	BORA	BRSK2	CACUL1	CADPS	CAMK2N1	CASS4	CAV1	CAV2
GO:0140297	DNA-binding transcription factor binding	1.16e-14	ACTB	AHR	AIP	ANKRD1	ANKRD42	ANXA4	AR	ARID1A	ARID5A	ARNT	ARNT2	ARNTL	ASCL1	ASXL1	ATF4	ATOH8	BBS1	BBS10	BCAS3	BCL2	BCL3	BCL6	BCOR	BHLHE40	BHLHE41	BUD31	CBX5	CCDC62	CD34	CDK5RAP3	CEBPA	CEBPG	CENPF	CGGBP1	CNOT1	COMMD7	CREB1	CREBBP	CRKL	CRTC1	CRTC3	CRY1	CRY2	CTBP2	CTDP1	CTNNB1	CXXC5
GO:0015318	inorganic molecular entity transmembrane transporter activity	2.73e-14	ABCC4	ABCC8	ABCC9	ADGRV1	ANKH	ANO1	ANO10	ANO2	ANO3	ANO4	ANO5	ANO6	ANXA6	AQP1	AQP10	AQP11	AQP2	AQP4	AQP5	AQP6	AQP7	AQP9	ASIC1	ASIC2	ASIC4	ASIC5	ATP12A	ATP1A1	ATP1A2	ATP2A1	ATP2A3	ATP2B1	ATP2B2	ATP2B3	ATP2B4	ATP2C1	ATP2C2	ATP4A	ATP6V0A1	ATP6V0A2	ATP6V0A4	ATP6V0D2	ATP6V0E1	ATP6V1A	ATP6V1B1	ATP6V1B2	ATP6V1C1
GO:0008047	enzyme activator activity	7.18e-14	ABI1	ABR	ACAP1	ACAP2	ADAP1	ADAP2	ADGRB3	AFAP1L2	AGAP1	AGAP3	AGFG1	AGFG2	ALKAL1	ALKAL2	ALOX5AP	ALS2	ANGPT4	APAF1	APH1B	APOA1	APOA4	APOA5	APOH	ARAP1	ARAP2	ARAP3	AREG	ARFGAP3	ARHGAP1	ARHGAP10	ARHGAP12	ARHGAP15	ARHGAP18	ARHGAP19	ARHGAP20	ARHGAP21	ARHGAP22	ARHGAP23	ARHGAP24	ARHGAP25	ARHGAP26	ARHGAP27	ARHGAP28	ARHGAP29	ARHGAP30	ARHGAP31	ARHGAP32
GO:0015075	monoatomic ion transmembrane transporter activity	1.15e-13	ABCC4	ABCC8	ABCC9	ADGRV1	ANO1	ANO10	ANO2	ANO3	ANO4	ANO5	ANO6	ANXA6	AQP1	ASIC1	ASIC2	ASIC4	ASIC5	ATP12A	ATP13A1	ATP13A3	ATP13A4	ATP13A5	ATP1A1	ATP1A2	ATP2A1	ATP2A3	ATP2B1	ATP2B2	ATP2B3	ATP2B4	ATP2C1	ATP2C2	ATP4A	ATP6V0A1	ATP6V0A2	ATP6V0A4	ATP6V0D2	ATP6V0E1	ATP6V1A	ATP6V1B1	ATP6V1B2	ATP6V1C1	ATP6V1C2	ATP6V1D	ATP6V1E2	ATP6V1F	ATP6V1G3
GO:0005509	calcium ion binding	1.74e-13	ACAN	ACER3	ACTN1	ACTN2	ADAM8	ADGRE1	ADGRE3	ADGRL4	ADGRV1	AGRN	AIF1L	ANXA1	ANXA10	ANXA11	ANXA13	ANXA2	ANXA4	ANXA6	ANXA7	ANXA8	ANXA9	AOAH	AOC1	ASAH2	ASTN2	ATP2A1	BMP1	BRAF	C2CD5	CABP2	CABP4	CABS1	CABYR	CACNA1E	CALB1	CALB2	CALML4	CALN1	CALR3	CAMKK2	CAPN11	CAPN12	CAPN13	CAPN14	CAPN2	CAPN3	CAPN8
GO:0000987	cis-regulatory region sequence-specific DNA binding	2.46e-13	AHR	APP	AR	ARNT	ARNT2	ARNTL	ARNTL2	ARX	ASCL1	ATF1	ATF3	ATF4	ATF6	ATOH1	ATOH8	BACH1	BACH2	BATF	BATF2	BCL11A	BCL11B	BCL6	BHLHE40	BHLHE41	BMI1	BPTF	BSX	CARF	CC2D1B	CCAR1	CDK9	CDX4	CEBPA	CEBPB	CEBPD	CEBPG	CHD2	CHD7	CIART	CLOCK	COG5	CREB1	CREB3L1	CREB3L2	CREB3L3	CREB5	CRX
GO:0000978	RNA polymerase II cis-regulatory region sequence-specific DNA binding	5.68e-13	APP	AR	ARNT	ARNT2	ARNTL	ARNTL2	ARX	ASCL1	ATF1	ATF3	ATF4	ATF6	ATOH1	ATOH8	BACH1	BACH2	BATF	BATF2	BCL11A	BCL11B	BCL6	BHLHE40	BHLHE41	BMI1	BPTF	BSX	CARF	CC2D1B	CCAR1	CDK9	CDX4	CEBPA	CEBPB	CEBPD	CEBPG	CHD2	CHD7	CIART	CLOCK	COG5	CREB1	CREB3L1	CREB3L2	CREB3L3	CREB5	CRX	CRY1
GO:0015631	tubulin binding	6.71e-13	ABRAXAS2	AGTPBP1	ALMS1	APC	APC2	ARHGEF2	ARL4C	ARL8B	ATF5	BCAS3	BCL2L11	BEX4	BRCA2	C14H10orf90	CACYBP	CAMSAP2	CAMSAP3	CAPN6	CAV3	CCDC170	CCDC181	CCDC66	CCDC88C	CCSER2	CDK5RAP2	CENPE	CENPF	CENPJ	CEP295	CEP70	CETN2	CETN3	CFAP157	CKAP5	CLASP1	CLASP2	CLIP1	CLIP3	CLIP4	DAG1	DCTN1	DCX	DDX3X	DIP2B	DLEC1	DLGAP5	DNAL1
GO:0015291	secondary active transmembrane transporter activity	3.08e-12	ADGRV1	ANKH	CDH17	CHP1	CLCN3	CLCN4	CTNS	DCK	MCU	MCUB	MFSD2A	MFSD2B	SLC10A1	SLC10A2	SLC10A4	SLC10A7	SLC11A1	SLC12A1	SLC12A2	SLC12A4	SLC12A5	SLC12A6	SLC12A7	SLC12A8	SLC12A9	SLC13A1	SLC13A2	SLC13A3	SLC15A1	SLC15A2	SLC15A3	SLC15A4	SLC15A5	SLC16A2	SLC16A7	SLC17A8	SLC18A1	SLC18A2	SLC19A1	SLC1A1	SLC1A2	SLC1A3	SLC1A4	SLC1A6	SLC1A7	SLC20A1	SLC20A2
GO:0030674	protein-macromolecule adaptor activity	5.08e-12	ABI1	AMBRA1	AMFR	ANK1	ANK3	AP1G1	AP1M1	AP1S2	AP1S3	AP2A2	AP2M1	AP4E1	APH1B	APPBP2	ARRDC4	ARRDC5	ATP1B1	AXIN1	BANK1	BCL3	BFAR	BICD1	BICD2	BLNK	BNIP1	BRD4	BRDT	BTRC	CAV1	CAV2	CBX5	CDYL	CHD1L	CNTLN	COL1A2	CRADD	CRKL	CUL1	CUL2	CUL4B	CUL5	DAB2	DAB2IP	DAW1	DDB1	DDX20	DET1
GO:0060589	nucleoside-triphosphatase regulator activity	6.66e-12	ABR	ACAP1	ACAP2	ADAP1	ADAP2	ADGRB3	ADRB1	AGAP1	AGAP3	AGFG1	AGFG2	ALS2	ANKRD27	ARAP1	ARAP2	ARAP3	ARFGAP3	ARFGEF1	ARFGEF2	ARFGEF3	ARHGAP1	ARHGAP10	ARHGAP12	ARHGAP15	ARHGAP18	ARHGAP19	ARHGAP20	ARHGAP21	ARHGAP22	ARHGAP23	ARHGAP24	ARHGAP25	ARHGAP26	ARHGAP27	ARHGAP28	ARHGAP29	ARHGAP30	ARHGAP31	ARHGAP32	ARHGAP42	ARHGAP44	ARHGAP5	ARHGAP6	ARHGAP8	ARHGAP9	ARHGDIB	ARHGEF10
GO:0030695	GTPase regulator activity	6.66e-12	ABR	ACAP1	ACAP2	ADAP1	ADAP2	ADGRB3	ADRB1	AGAP1	AGAP3	AGFG1	AGFG2	ALS2	ANKRD27	ARAP1	ARAP2	ARAP3	ARFGAP3	ARFGEF1	ARFGEF2	ARFGEF3	ARHGAP1	ARHGAP10	ARHGAP12	ARHGAP15	ARHGAP18	ARHGAP19	ARHGAP20	ARHGAP21	ARHGAP22	ARHGAP23	ARHGAP24	ARHGAP25	ARHGAP26	ARHGAP27	ARHGAP28	ARHGAP29	ARHGAP30	ARHGAP31	ARHGAP32	ARHGAP42	ARHGAP44	ARHGAP5	ARHGAP6	ARHGAP8	ARHGAP9	ARHGDIB	ARHGEF10
GO:0001216	DNA-binding transcription activator activity	7.09e-12	ALX1	ALX4	AR	ARNT2	ATF1	ATF3	ATF4	ATF5	ATF6	ATOH1	BACH1	BARHL1	BARHL2	BARX2	BATF	BCL11B	CARF	CASZ1	CDC5L	CDX4	CEBPA	CEBPB	CEBPD	CEBPG	CLOCK	CREB1	CREB3L2	CREB3L3	CREBRF	CRX	CSRNP1	CSRNP3	CTCFL	DLX2	DLX3	DMRT1	DMRT2	E2F3	E2F4	E2F5	E4F1	EBF2	EBF3	EGR1	EGR3	EHF	ELF1
GO:0001228	DNA-binding transcription activator activity, RNA polymerase II-specific	1.6e-11	ALX1	ALX4	AR	ARNT2	ATF1	ATF3	ATF4	ATF5	ATF6	ATOH1	BACH1	BARHL1	BARHL2	BARX2	BATF	BCL11B	CARF	CASZ1	CDC5L	CDX4	CEBPA	CEBPB	CEBPD	CEBPG	CLOCK	CREB1	CREB3L2	CREB3L3	CREBRF	CRX	CSRNP1	CSRNP3	CTCFL	DLX2	DLX3	DMRT1	DMRT2	E2F3	E2F4	E4F1	EBF2	EBF3	EGR1	EGR3	EHF	ELF1	ELF3
GO:0046983	protein dimerization activity	5.72e-11	AADAT	ABAT	ABCB7	ABCB9	ABCD1	ABCD2	ABCD3	ABCG1	ABCG5	ABCG8	ABTB2	ACOD1	ACOT7	ACOX1	ACSL6	ACTN1	ACVR1	ADAM10	ADD2	ADIPOQ	ADRA1A	ADRA1B	ADRA2A	ADRA2C	ADRB1	ADRB2	ADRB3	AGTR1	AHR	AHRR	AIFM1	AIMP1	ALDH1A3	ALG2	ALS2	AMBP	AMHR2	ANO1	ANO2	ANO3	ANO4	ANO5	ANO6	AOC1	AOX1	APITD1	APOA4
GO:0022836	gated channel activity	5.81e-11	ABCC4	ANO1	ANO10	ANO6	ANXA6	AQP1	ASIC1	ASIC2	ASIC4	ASIC5	CACHD1	CACNA1A	CACNA1C	CACNA1D	CACNA1E	CACNA1F	CACNA1I	CACNA1S	CACNA2D1	CACNA2D2	CACNA2D3	CACNA2D4	CACNB1	CACNB2	CACNB4	CACNG1	CACNG2	CACNG3	CACNG4	CACNG5	CALHM3	CATSPER1	CATSPER2	CATSPER3	CCDC51	CFTR	CHRNA1	CHRNA10	CHRNA5	CHRNA6	CHRNA7	CHRNA9	CHRNB3	CHRNE	CLCN2	CLCN3	CLCN4
GO:0022839	monoatomic ion gated channel activity	7.16e-11	ABCC4	ANO1	ANO10	ANO6	ANXA6	AQP1	ASIC1	ASIC2	ASIC4	ASIC5	CACHD1	CACNA1A	CACNA1C	CACNA1D	CACNA1E	CACNA1F	CACNA1I	CACNA1S	CACNA2D1	CACNA2D2	CACNA2D3	CACNA2D4	CACNB1	CACNB2	CACNB4	CACNG1	CACNG2	CACNG3	CACNG4	CACNG5	CALHM3	CATSPER1	CATSPER2	CATSPER3	CCDC51	CFTR	CHRNA1	CHRNA10	CHRNA5	CHRNA6	CHRNA7	CHRNA9	CHRNB3	CHRNE	CLCN2	CLCN3	CLCN4
GO:0003779	actin binding	1.37e-10	ABL1	ABLIM1	ABLIM2	ABLIM3	ABRA	ACTN1	ACTN2	ACTR2	ACTR3	ACTR3B	ADD1	ADD2	AIF1L	ANLN	ANTXR1	ANXA6	ARPC2	ARPC5	BIN1	BLOC1S6	CACNB2	CALD1	CAMSAP3	CAP1	CAP2	CAPZA1	CAPZA2	CAPZB	CCDC141	CCIN	CCR5	CLMN	CNN1	CNN2	CNN3	COBL	COBLL1	CORO1A	CORO1C	CORO2A	CORO2B	COTL1	CROCC	CTNNA1	CTNNA3	CTNNAL1	CTTN
GO:0008324	monoatomic cation transmembrane transporter activity	1.71e-10	ABCC8	ABCC9	ADGRV1	ANXA6	AQP1	ASIC1	ASIC2	ASIC4	ASIC5	ATP12A	ATP13A1	ATP13A3	ATP13A4	ATP13A5	ATP1A1	ATP1A2	ATP2A1	ATP2A3	ATP2B1	ATP2B2	ATP2B3	ATP2B4	ATP2C1	ATP2C2	ATP4A	ATP6V0A1	ATP6V0A2	ATP6V0A4	ATP6V0D2	ATP6V0E1	ATP6V1A	ATP6V1B1	ATP6V1B2	ATP6V1C1	ATP6V1C2	ATP6V1D	ATP6V1E2	ATP6V1F	ATP6V1G3	ATP6V1H	ATP7A	ATP7B	CACHD1	CACNA1A	CACNA1C	CACNA1D	CACNA1E
GO:0035091	phosphatidylinositol binding	1.75e-10	ACTN2	ADAP1	ADAP2	AIDA	AMER1	AMER2	AMER3	ANXA2	APPL2	ARAP1	ARAP2	ARAP3	ARFIP1	ARHGAP32	ARHGAP9	ASAP1	ATG2B	BCAS3	BTK	C2CD2L	CLVS1	CLVS2	DAB2IP	DAPP1	DENND1A	EEA1	EPB41	ESYT2	EXOC1	EXOC7	FCHSD2	FERMT2	FES	FGD2	FRMPD2	FRMPD4	FZD7	GAP43	GGA1	GGA3	GRAMD2A	GRB7	GSDMA	GSDMB	GSDMD	HIP1	HIP1R
GO:0022890	inorganic cation transmembrane transporter activity	2.78e-10	ABCC8	ABCC9	ADGRV1	ANXA6	AQP1	ASIC1	ASIC2	ASIC4	ASIC5	ATP12A	ATP1A1	ATP1A2	ATP2A1	ATP2A3	ATP2B1	ATP2B2	ATP2B3	ATP2B4	ATP2C1	ATP2C2	ATP4A	ATP6V0A1	ATP6V0A2	ATP6V0A4	ATP6V0D2	ATP6V0E1	ATP6V1A	ATP6V1B1	ATP6V1B2	ATP6V1C1	ATP6V1C2	ATP6V1D	ATP6V1E2	ATP6V1F	ATP6V1G3	ATP6V1H	ATP7A	ATP7B	CACHD1	CACNA1A	CACNA1C	CACNA1D	CACNA1E	CACNA1F	CACNA1I	CACNA1S	CACNA2D1
GO:0008022	protein C-terminus binding	2.94e-10	ABL1	AGO2	ATP1B1	ATXN1	AXIN1	BRCA2	CAV3	CDK7	CENPF	CEP120	CEP135	CEP250	CITED1	CNRIP1	COIL	CORO1A	CTNNB1	DAB2	DLG1	DLG4	DYNLL1	ECM1	EP300	EPB41	ERBB2	ERCC3	ERCC4	EZR	FBLN1	FBLN5	FIGN	FN1	FOXN3	GPSM2	GRIP1	HESX1	HIC2	HOMER3	HSPG2	KPNA3	LAMA1	LOC102164667	MAD2L1	MED12	MPDZ	MRE11	MSH2
GO:0008017	microtubule binding	3.02e-10	ABRAXAS2	ALMS1	APC	APC2	ARHGEF2	BCL2L11	C14H10orf90	CAMSAP2	CAMSAP3	CAPN6	CCDC170	CCDC181	CCDC66	CCDC88C	CCSER2	CDK5RAP2	CENPE	CENPF	CEP295	CETN2	CETN3	CFAP157	CKAP5	CLASP1	CLASP2	CLIP1	CLIP3	CLIP4	DCTN1	DCX	DLGAP5	DNM1	DNM3	DPYSL2	DPYSL5	DST	EML1	EML4	EML5	EML6	ENKD1	EZR	FAM83D	FES	FHDC1	FMN1	FSD1
GO:0050839	cell adhesion molecule binding	3.59e-10	ACTN1	ACVR1	ADAM15	ADAM17	ADAM8	ADAM9	AFDN	ANO2	ANXA7	BMPR2	CD200	CD226	CD40LG	CD47	CD81	CD9	CDH10	CDH11	CDH12	CDH13	CDH15	CDH17	CDH18	CDH19	CDH2	CDH20	CDH4	CDH5	CDH6	CDH7	CDH8	CDHR2	CHL1	CNTN1	CNTN4	CNTN5	CNTN6	COL16A1	COL3A1	COL4A3	COMP	CPE	CTNNA1	CTNNA3	CTNNAL1	CTNNB1	CTNND2
GO:0004674	protein serine/threonine kinase activity	4.8e-10	ACVR1	ACVR1C	ACVR2A	ACVR2B	ACVRL1	AKT3	ALPK1	ALPK2	ALPK3	AMHR2	ARAF	ATM	ATR	AURKB	BCR	BMP2K	BMPR1A	BMPR1B	BMPR2	BRAF	BRD4	BRSK2	CAMK1D	CAMK1G	CAMK2A	CAMK2B	CAMK2D	CAMK2G	CAMK4	CAMKK1	CAMKK2	CASK	CCND3	CCNK	CDC42BPA	CDC42BPG	CDC7	CDK1	CDK10	CDK12	CDK13	CDK14	CDK15	CDK16	CDK18	CDK19	CDK20
GO:0008270	zinc ion binding	5.43e-10	ACE	ACER3	ACMSD	ADA	ADAM8	ADAMTS1	ADAMTS15	ADAMTS2	ADAMTS20	ADAMTS5	ADAMTS8	ADAMTS9	ADAT2	ADH4	AEBP1	AFM	AGBL2	AGTPBP1	AICDA	AIRE	ALKBH8	ANPEP	AOC1	APEX2	APIP	APOBEC1	AR	ARIH1	ASAH2	ASTL	ATXN7L3	BBOX1	BLM	BLVRA	BMI1	BMP1	BRAP	BRCA1	C9H11orf54	CA10	CA12	CA14	CA3	CA4	CA5A	CA6	CA7
GO:0003700	DNA-binding transcription factor activity	1.19e-09	ADNP	AEBP1	AFF3	AHR	AHRR	ALX1	ALX3	ALX4	AR	ARNT	ARNT2	ARNTL	ARNTL2	ARX	ASCL1	ASCL5	ATF1	ATF3	ATF4	ATF5	ATF6	ATF7	ATOH1	ATOH8	BACH1	BACH2	BARHL1	BARHL2	BARX1	BARX2	BATF	BATF2	BCL11A	BCL11B	BCL6	BHLHA9	BHLHE22	BHLHE40	BHLHE41	BSX	CARF	CASZ1	CC2D1B	CDC5L	CDX4	CEBPA	CEBPB
GO:0061629	RNA polymerase II-specific DNA-binding transcription factor binding	1.39e-09	ACTB	AHR	AIP	ANKRD1	ANKRD42	ANXA4	AR	ARID1A	ARID5A	ARNT	ARNT2	ARNTL	ASXL1	ATF4	BBS1	BBS10	BCAS3	BHLHE40	BHLHE41	BUD31	CCDC62	CD34	CDK5RAP3	CEBPA	CNOT1	COMMD7	CREB1	CREBBP	CRKL	CRY1	CRY2	CTBP2	CTDP1	CTNNB1	DACT1	DCAF13	DDX54	DHX9	DMAP1	DNAAF4	DNAJA1	DNMT3A	DTX3L	E4F1	EP300	EPAS1	ESR1
GO:0001217	DNA-binding transcription repressor activity	2.17e-09	AEBP1	ARX	ASCL1	ATF3	BACH1	BACH2	BCL11A	BCL6	BHLHE40	BHLHE41	CC2D1B	CREB3L1	CTCF	CUX2	DACH1	DLX4	DMBX1	E2F6	E2F7	E4F1	ELK3	EN1	ENO1	ERF	ETS2	ETV3	ETV6	FERD3L	FEZF1	FOXD3	FOXK1	FOXO3	FOXP1	FOXP2	FOXP3	FOXP4	FOXQ1	FOXR1	GATA3	GFI1	GLIS1	GSC	GTF2IRD1	HELT	HES1	HES5	HES6
GO:0015081	sodium ion transmembrane transporter activity	2.97e-09	ADGRV1	ASIC1	ASIC2	ASIC4	ASIC5	ATP12A	ATP1A1	ATP1A2	ATP4A	CACNA1F	CACNA1I	CHP1	CNNM4	DCK	GRIK2	GRIK3	GRIK4	HCN1	HCN2	HCN3	HCN4	KCNK1	LOC100157711	LOC100515171	MFSD2A	NALCN	PKD2	PKD2L1	SCN10A	SCN11A	SCN1A	SCN2B	SCN3A	SCN3B	SCN4A	SCN5A	SCN7A	SCN8A	SCN9A	SCNN1A	SCNN1B	SCNN1G	SLC10A1	SLC10A2	SLC10A4	SLC12A1	SLC12A2
GO:0001227	DNA-binding transcription repressor activity, RNA polymerase II-specific	3.34e-09	AEBP1	ARX	ASCL1	ATF3	BACH1	BACH2	BCL11A	BCL6	BHLHE40	BHLHE41	CC2D1B	CREB3L1	CTCF	CUX2	DACH1	DLX4	DMBX1	E2F6	E2F7	E4F1	ELK3	EN1	ENO1	ERF	ETS2	ETV3	ETV6	FERD3L	FEZF1	FOXD3	FOXK1	FOXO3	FOXP1	FOXP2	FOXP3	FOXP4	FOXQ1	FOXR1	GATA3	GFI1	GLIS1	GSC	GTF2IRD1	HELT	HES1	HES5	HES6
GO:0003712	transcription coregulator activity	3.4e-09	ACTN1	ACTN2	AEBP2	AIP	AKIRIN1	ANKRD1	APBB3	ARID3A	ARID5A	ARID5B	ARRB1	ASXL1	ATF7IP	ATF7IP2	ATN1	ATXN7L3	BASP1	BCL3	BCL9	BCL9L	BCOR	BCORL1	BEND6	BRCA1	BRD4	BRD7	BTAF1	BUD31	CAMTA2	CBFA2T2	CBFA2T3	CCAR1	CCDC124	CCDC62	CCND1	CDYL	CDYL2	CENPJ	CITED1	CITED4	CNOT6	CNOT9	COLCA2	COPS2	CREBBP	CTBP2	CTNNB1
GO:0015267	channel activity	3.71e-09	ABCC4	ABCC8	ABCC9	ANO1	ANO10	ANO2	ANO3	ANO4	ANO5	ANO6	ANXA6	AQP1	AQP10	AQP11	AQP2	AQP4	AQP5	AQP6	AQP7	AQP8	AQP9	ASIC1	ASIC2	ASIC4	ASIC5	ATP6V1A	BCL2	BEST1	BEST3	BEST4	BSND	CACHD1	CACNA1A	CACNA1C	CACNA1D	CACNA1E	CACNA1F	CACNA1I	CACNA1S	CACNA2D1	CACNA2D2	CACNA2D3	CACNA2D4	CACNB1	CACNB2	CACNB4	CACNG1
GO:0022803	passive transmembrane transporter activity	3.71e-09	ABCC4	ABCC8	ABCC9	ANO1	ANO10	ANO2	ANO3	ANO4	ANO5	ANO6	ANXA6	AQP1	AQP10	AQP11	AQP2	AQP4	AQP5	AQP6	AQP7	AQP8	AQP9	ASIC1	ASIC2	ASIC4	ASIC5	ATP6V1A	BCL2	BEST1	BEST3	BEST4	BSND	CACHD1	CACNA1A	CACNA1C	CACNA1D	CACNA1E	CACNA1F	CACNA1I	CACNA1S	CACNA2D1	CACNA2D2	CACNA2D3	CACNA2D4	CACNB1	CACNB2	CACNB4	CACNG1
GO:0140657	ATP-dependent activity	9.18e-09	ABCA1	ABCA12	ABCA3	ABCA4	ABCA5	ABCA6	ABCA7	ABCB1	ABCB11	ABCB4	ABCB5	ABCB7	ABCB9	ABCC1	ABCC11	ABCC12	ABCC2	ABCC4	ABCC6	ABCC8	ABCC9	ABCD1	ABCD2	ABCD3	ABCD4	ABCG1	ABCG2	ABCG5	ABCG8	ACSBG2	ACSF2	ACSF3	ACSL1	ACSL3	ACSL4	ACSL5	ACSL6	ACSM2B	ACSM4	ACSM5	ACTC1	AFG1L	AK6	AQR	ASCC3	ATAD2	ATAD2B
GO:0051020	GTPase binding	1.78e-08	ABCA1	AIMP1	ALS2	AMBRA1	ANKRD27	AP1G1	ARHGAP1	ARHGAP44	ARHGDIB	ARHGEF16	ARHGEF2	ATG14	ATG16L1	BECN1	BICD1	BICD2	BICDL2	BNIP3	C10H9orf72	CAV1	CCDC186	CDC42EP2	CDC42SE1	CHM	CORO1C	CSE1L	CYFIP1	CYFIP2	DAAM1	DAAM2	DAPK3	DENND1A	DENND1B	DENND5A	DENND5B	DGKI	DIAPH1	DIAPH2	DIAPH3	DNM1L	DOCK1	DOCK2	DOCK3	DOCK4	DOCK5	DOCK7	DVL2
GO:0005096	GTPase activator activity	1.92e-08	ABR	ACAP1	ACAP2	ADAP1	ADAP2	ADGRB3	AGAP1	AGAP3	AGFG1	AGFG2	ALS2	ARAP1	ARAP2	ARAP3	ARFGAP3	ARHGAP1	ARHGAP10	ARHGAP12	ARHGAP15	ARHGAP18	ARHGAP19	ARHGAP20	ARHGAP21	ARHGAP22	ARHGAP23	ARHGAP24	ARHGAP25	ARHGAP26	ARHGAP27	ARHGAP28	ARHGAP29	ARHGAP30	ARHGAP31	ARHGAP32	ARHGAP42	ARHGAP44	ARHGAP5	ARHGAP6	ARHGAP8	ARHGAP9	ARHGEF10L	ARHGEF12	ARRB1	ASAP1	ASAP2	BCR	CDC42EP2
GO:0016887	ATP hydrolysis activity	1.92e-08	ABCA3	ABCA4	ABCD1	ABCD2	ABCD3	ABCG5	ABCG8	AFG1L	AK6	ATAD2	ATAD2B	ATAD5	ATF7IP	ATP10A	ATP10B	ATP10D	ATP11B	ATP11C	ATP12A	ATP13A1	ATP13A3	ATP13A5	ATP1A1	ATP1A2	ATP2A1	ATP2A3	ATP2B1	ATP2B2	ATP2B3	ATP2B4	ATP2C1	ATP2C2	ATP4A	ATP7A	ATP7B	ATP8A1	ATP8B1	ATP8B2	ATP8B3	ATP8B4	ATP9B	BTAF1	C15H2orf88	CCT6A	CCT6B	CCT8	CFTR
GO:0140097	catalytic activity, acting on DNA	1.94e-08	ALKBH1	ALKBH2	APLF	APTX	ASCC3	ATAD5	ATRX	BLM	BPTF	BRIP1	BTAF1	C15H2orf88	CDK7	CHD1	CHD1L	CHD2	CHD5	CHD6	CHD7	CHD9	DCLRE1A	DCLRE1B	DCLRE1C	DDX1	DDX11	DDX3X	DHX36	DHX9	DKC1	DMC1	DNA2	DNASE1	DNASE1L3	DNMT1	DNMT3A	DNMT3B	DNTT	EP400	ERCC3	ERCC4	ERCC6	ERCC6L	ERCC6L2	EXO1	EXOG	FAN1	FANCM
GO:0031267	small GTPase binding	2.43e-08	ABCA1	ALS2	ANKRD27	AP1G1	ARHGAP1	ARHGAP44	ARHGDIB	ARHGEF16	ARHGEF2	BICD1	BICD2	BICDL2	C10H9orf72	CAV1	CCDC186	CDC42EP2	CDC42SE1	CHM	CORO1C	CSE1L	CYFIP1	CYFIP2	DAAM1	DAAM2	DAPK3	DENND1A	DENND1B	DENND5A	DENND5B	DGKI	DIAPH1	DIAPH2	DIAPH3	DNM1L	DOCK1	DOCK2	DOCK3	DOCK4	DOCK5	DOCK7	DVL2	DVL3	EHD1	EPS8	EXOC2	EXOC5	FAM49B
GO:0005216	monoatomic ion channel activity	2.94e-08	ABCC4	ABCC8	ABCC9	ANO1	ANO10	ANO2	ANO3	ANO4	ANO5	ANO6	ANXA6	AQP1	ASIC1	ASIC2	ASIC4	ASIC5	ATP6V1A	BEST1	BEST3	BEST4	BSND	CACHD1	CACNA1A	CACNA1C	CACNA1D	CACNA1E	CACNA1F	CACNA1I	CACNA1S	CACNA2D1	CACNA2D2	CACNA2D3	CACNA2D4	CACNB1	CACNB2	CACNB4	CACNG1	CACNG2	CACNG3	CACNG4	CACNG5	CALHM3	CATSPER1	CATSPER2	CATSPER3	CCDC51	CFTR
GO:0016788	hydrolase activity, acting on ester bonds	4.07e-08	AADACL2	AADACL3	ABCD1	ABCD2	ABCD3	ABHD12B	ABHD13	ABHD15	ABHD17A	ABHD17B	ABHD17C	ABHD2	ABHD3	ABHD4	ABHD6	ACAA2	ACOT11	ACOT7	ACOT8	ACOT9	ACP6	ACP7	ACSBG2	ADCY3	ADPRM	AEN	AGO2	ALDH2	ALPL	ANGEL1	ANGEL2	AOAH	APEX2	APLF	APTX	ARSB	ARSE	ARSG	ARSJ	ARSK	ASPA	ASTE1	ATP1A1	BPHL	BPNT1	C9H11orf54	CCR1
GO:0030246	carbohydrate binding	4.48e-08	ACAN	ADGRL1	ADGRL2	AGL	ALDOB	ALPK1	ASGR2	BCAN	BSG	CD207	CD209	CD34	CHI3L1	CHID1	CLEC12A	CLEC14A	CLEC1A	CLEC2B	CLEC3A	CLEC3B	CLEC4F	CLEC4G	CLN5	CNTN1	CNTN2	COL9A1	COLEC10	COLEC11	COLEC12	CRYBG1	CRYBG3	DBH	EGLN3	EMC7	EMCN	ENDOU	ENG	ENPP1	ENPP2	EPM2A	EVA1C	FBXO2	FCER2	FCN2	GALK1	GALM	GALNT1
GO:0042578	phosphoric ester hydrolase activity	5.19e-08	ACP6	ACP7	ADPRM	ALPL	APTX	ATP1A1	BPNT1	CCR1	CDC14A	CDC14B	CDKN3	CDT1	CNP	CPNE9	CPPED1	CTDP1	CTDSP2	CTDSPL	CTDSPL2	DNAJC6	DUPD1	DUSP1	DUSP10	DUSP11	DUSP13	DUSP14	DUSP16	DUSP19	DUSP2	DUSP22	DUSP23	DUSP27	DUSP3	DUSP4	DUSP5	DUSP6	DUSP7	DUSP8	DUSP9	ENOPH1	ENPP1	ENPP2	ENPP3	ENPP6	ENPP7	EPHX2	EPM2A
GO:0019838	growth factor binding	6.81e-08	A2M	ACVR1	ACVR1C	ACVR2A	ACVR2B	ACVRL1	API5	CD109	CHRDL1	COL1A1	COL1A2	COL2A1	COL3A1	COL4A1	COL5A1	EGFR	ENG	EPHA2	EPHA7	ERBB2	ERBB3	FGFBP1	FGFBP3	FGFR1	FGFR2	FGFR3	FGFR4	FLT1	FLT4	FSTL4	FURIN	GHR	GHRHR	GLG1	GPC1	HAX1	IGF1R	IGF2R	IGFBP1	IGFBP2	IGFBP3	IGFBP4	IGFBP5	IGFBP7	IGFBPL1	IL1R1	IL1R2
GO:0140678	molecular function inhibitor activity	8.82e-08	A2M	A2ML1	ABCE1	ABR	ADRB1	AGT	AHSG	ALS2	AMBP	ANGPTL4	ANKRD27	ANP32E	ANXA1	ANXA2	APLP2	APOC3	APP	ARFGEF1	ARFGEF2	ARFGEF3	ARHGEF10	ARHGEF10L	ARHGEF11	ARHGEF12	ARHGEF16	ARHGEF17	ARHGEF18	ARHGEF19	ARHGEF2	ARHGEF25	ARHGEF26	ARHGEF28	ARHGEF3	ARHGEF33	ARHGEF37	ARHGEF38	ARHGEF39	ARHGEF4	ARHGEF5	ARHGEF6	ARHGEF7	ARHGEF9	ATP2B4	AVP	BCAR3	BCL2	BCR
GO:0046914	transition metal ion binding	1.51e-07	ABCE1	ABL1	ABL2	ACE	ACER3	ACMSD	ACO2	ADA	ADAM8	ADAMTS1	ADAMTS15	ADAMTS2	ADAMTS20	ADAMTS5	ADAMTS8	ADAMTS9	ADAT2	ADH4	ADI1	ADO	ADPRM	AEBP1	AFM	AGBL2	AGMO	AGTPBP1	AICDA	AIRE	ALKBH1	ALKBH2	ALKBH8	ALOX12B	ALOX5	ALOXE3	ANPEP	AOC1	AOC2	AOX1	AOX2	AOX4	APEX2	APIP	APLP2	APOA4	APOBEC1	APP	AR
GO:0001653	peptide receptor activity	1.56e-07	ACKR2	ACKR3	ADCYAP1R1	AGTR1	AVPR1B	BDKRB2	BRS3	CALCR	CALCRL	CCKAR	CCKBR	CCR1	CCR2	CCR5	CCR6	CCR7	CCR8	CRHR1	CRHR2	CX3CR1	CXCR2	CXCR3	CXCR4	CXCR5	CYSLTR1	EDNRA	EDNRB	F2R	F2RL1	F2RL2	FSHR	GAL	GALR1	GALR2	GALR3	GLP1R	GLP2R	GPR139	GPR171	GPR37	GPR37L1	GPR83	GRPR	GUCY2D	HCRTR1	INPP5K	KISS1R
GO:0022834	ligand-gated channel activity	4.05e-07	ABCC4	ANXA6	AQP1	ASIC1	ASIC2	ASIC4	ASIC5	CCDC51	CFTR	CHRNA1	CHRNA10	CHRNA5	CHRNA6	CHRNA7	CHRNA9	CHRNB3	CHRNE	CNGA1	CNGA2	CNGA3	CNGB1	CNGB3	GABRA1	GABRA2	GABRA3	GABRA4	GABRA6	GABRB1	GABRB2	GABRB3	GABRD	GABRE	GABRG1	GABRG2	GABRG3	GABRP	GABRQ	GABRR1	GLRA1	GLRA2	GLRA3	GLRA4	GLRB	GRIA1	GRIA2	GRIA3	GRIA4
GO:0015276	ligand-gated monoatomic ion channel activity	4.05e-07	ABCC4	ANXA6	AQP1	ASIC1	ASIC2	ASIC4	ASIC5	CCDC51	CFTR	CHRNA1	CHRNA10	CHRNA5	CHRNA6	CHRNA7	CHRNA9	CHRNB3	CHRNE	CNGA1	CNGA2	CNGA3	CNGB1	CNGB3	GABRA1	GABRA2	GABRA3	GABRA4	GABRA6	GABRB1	GABRB2	GABRB3	GABRD	GABRE	GABRG1	GABRG2	GABRG3	GABRP	GABRQ	GABRR1	GLRA1	GLRA2	GLRA3	GLRA4	GLRB	GRIA1	GRIA2	GRIA3	GRIA4
GO:0005261	monoatomic cation channel activity	5.75e-07	ABCC8	ABCC9	ANXA6	AQP1	ASIC1	ASIC2	ASIC4	ASIC5	ATP6V1A	CACHD1	CACNA1A	CACNA1C	CACNA1D	CACNA1E	CACNA1F	CACNA1I	CACNA1S	CACNA2D1	CACNA2D2	CACNA2D3	CACNA2D4	CACNB1	CACNB2	CACNB4	CACNG1	CACNG2	CACNG3	CACNG4	CACNG5	CALHM3	CATSPER1	CATSPER3	CCDC51	CHRNA1	CHRNA10	CHRNA5	CHRNA6	CHRNA7	CHRNA9	CHRNB3	CHRNE	CNGA1	CNGA2	CNGA3	CNGB1	CNGB3	CNR1
GO:0008528	G protein-coupled peptide receptor activity	5.8e-07	ACKR2	ACKR3	ADCYAP1R1	AGTR1	AVPR1B	BDKRB2	BRS3	CALCR	CALCRL	CCKAR	CCKBR	CCR1	CCR2	CCR5	CCR6	CCR7	CCR8	CRHR1	CRHR2	CX3CR1	CXCR2	CXCR3	CXCR4	CXCR5	CYSLTR1	EDNRA	EDNRB	F2R	F2RL1	F2RL2	FSHR	GAL	GALR1	GALR2	GALR3	GLP1R	GLP2R	GPR139	GPR171	GPR37	GPR37L1	GPR83	GRPR	HCRTR1	INPP5K	KISS1R	MAS1
GO:0042826	histone deacetylase binding	6.57e-07	AKAP8L	ANKRD1	BCL3	BCOR	BEX4	BHLHE41	BRMS1L	CAMTA2	CBX5	CCND1	CEBPB	CRY1	DACT1	DDX20	DHX36	FOXP3	GCM1	GLI3	GMNN	HDAC1	HDAC2	HDAC3	HDAC5	HDAC6	HES1	HEY2	HIF1A	HOXA10	IKZF3	INSM1	KAT2A	KAT2B	KCTD21	LEF1	LOC100627422	MAPK8	MEF2A	MEF2B	MEF2D	MIER1	MYOCD	NCOR1	NCOR2	NIPBL	NR2C1	NRIP1	PHB
GO:0016817	hydrolase activity, acting on acid anhydrides	6.64e-07	ABCA3	ABCA4	ABCD1	ABCD2	ABCD3	ABCG5	ABCG8	ACYP1	ACYP2	ADPRM	AFG1L	AGAP1	AGAP3	AK6	APTX	ARF3	ARF4	ARF5	ARF6	ARHGDIB	ARL1	ARL11	ARL13A	ARL13B	ARL14	ARL15	ARL2	ARL3	ARL4A	ARL4C	ARL4D	ARL5A	ARL5B	ARL6	ARL8B	ARL9	ATAD2	ATAD2B	ATAD5	ATF7IP	ATL1	ATL2	ATL3	ATP10A	ATP10B	ATP10D	ATP11B
GO:0016818	hydrolase activity, acting on acid anhydrides, in phosphorus-containing anhydrides	7.57e-07	ABCA3	ABCA4	ABCD1	ABCD2	ABCD3	ABCG5	ABCG8	ACYP1	ACYP2	ADPRM	AFG1L	AGAP1	AGAP3	AK6	APTX	ARF3	ARF4	ARF5	ARF6	ARHGDIB	ARL1	ARL11	ARL13A	ARL13B	ARL14	ARL15	ARL2	ARL3	ARL4A	ARL4C	ARL4D	ARL5A	ARL5B	ARL6	ARL8B	ARL9	ATAD2	ATAD2B	ATAD5	ATF7IP	ATL1	ATL2	ATL3	ATP10A	ATP10B	ATP10D	ATP11B
GO:0001221	transcription coregulator binding	7.92e-07	AHR	AR	ATF7	BCL6	CDK9	CHD6	CIT	CNOT2	CREBBP	CTBP2	CTCF	CTNNB1	EED	ELOC	ENO1	EP300	EPAS1	ESR1	ETS1	EZH2	FOS	GATA2	GATA3	GATA6	HDAC1	HDAC3	HDAC5	HDAC6	HDGF	HIF1A	HMGA1	LEF1	LMO2	LOC100627422	MTF2	MYC	NEK6	NR1D1	NR1H4	NR5A1	NR5A2	PAX6	PER2	PGR	PPARD	RARA	RELA
GO:0004713	protein tyrosine kinase activity	8.41e-07	AATK	ABL1	ABL2	AXL	BAZ1B	BLK	BMX	BTK	CLK1	CSF1R	CSK	DDR2	DYRK1A	DYRK1B	DYRK2	EGFR	EPHA1	EPHA2	EPHA3	EPHA4	EPHA5	EPHA6	EPHA7	EPHB1	EPHB2	EPHB3	EPHB4	EPHB6	ERBB2	ERBB3	ERBB4	FER	FES	FGFR1	FGFR2	FGFR3	FGFR4	FLT1	FLT3	FLT4	FRK	FYN	HCK	HIPK1	HIPK2	IGF1R	INSR
GO:0015079	potassium ion transmembrane transporter activity	1.26e-06	ABCC8	ABCC9	AQP1	ATP12A	ATP1A1	ATP1A2	ATP4A	CCDC51	CNGA2	GRIK2	GRIK3	GRIK4	HCN1	HCN2	HCN3	HCN4	KCNA1	KCNA10	KCNA2	KCNA3	KCNA4	KCNA5	KCNA6	KCNAB1	KCNAB2	KCNB1	KCNB2	KCNC1	KCNC2	KCNC3	KCNC4	KCND1	KCND2	KCND3	KCNE1	KCNE2	KCNE3	KCNE4	KCNE5	KCNF1	KCNG1	KCNG2	KCNG3	KCNG4	KCNH1	KCNH2	KCNH3
GO:0016462	pyrophosphatase activity	1.28e-06	ABCA3	ABCA4	ABCD1	ABCD2	ABCD3	ABCG5	ABCG8	ACYP1	ACYP2	ADPRM	AFG1L	AGAP1	AGAP3	AK6	APTX	ARF3	ARF4	ARF5	ARF6	ARHGDIB	ARL1	ARL11	ARL13A	ARL13B	ARL14	ARL15	ARL2	ARL3	ARL4A	ARL4C	ARL4D	ARL5A	ARL5B	ARL6	ARL8B	ARL9	ATAD2	ATAD2B	ATAD5	ATF7IP	ATL1	ATL2	ATL3	ATP10A	ATP10B	ATP10D	ATP11B
GO:0015293	symporter activity	2.28e-06	CTNS	DCK	MFSD2A	MFSD2B	SLC10A1	SLC10A2	SLC10A4	SLC10A7	SLC12A1	SLC12A2	SLC12A4	SLC12A5	SLC12A6	SLC12A7	SLC12A8	SLC12A9	SLC13A1	SLC13A2	SLC13A3	SLC15A1	SLC15A2	SLC15A3	SLC15A4	SLC15A5	SLC16A7	SLC17A8	SLC18A1	SLC18A2	SLC1A1	SLC1A2	SLC1A3	SLC1A4	SLC1A6	SLC1A7	SLC20A1	SLC20A2	SLC23A1	SLC23A2	SLC25A3	SLC28A1	SLC28A2	SLC28A3	SLC2A13	SLC32A1	SLC33A1	SLC34A2	SLC36A1
GO:0005085	guanyl-nucleotide exchange factor activity	3.11e-06	ABR	ADRB1	ALS2	ANKRD27	ARFGEF1	ARFGEF2	ARFGEF3	ARHGEF10	ARHGEF10L	ARHGEF11	ARHGEF12	ARHGEF16	ARHGEF17	ARHGEF18	ARHGEF19	ARHGEF2	ARHGEF25	ARHGEF26	ARHGEF28	ARHGEF3	ARHGEF33	ARHGEF37	ARHGEF38	ARHGEF39	ARHGEF4	ARHGEF5	ARHGEF6	ARHGEF7	ARHGEF9	BCAR3	BCR	C10H9orf72	CCDC88C	CYTH1	CYTH4	DENND1A	DENND1B	DENND2A	DENND2D	DENND3	DENND4A	DENND4C	DENND5A	DENND5B	DENND6A	DOCK1	DOCK10
GO:0001664	G protein-coupled receptor binding	4.09e-06	ACE	ADCYAP1	ADM	ADRA2A	ADRA2C	ADRB1	ADRB3	AGT	AGTR1	AMCF-II	APLN	ARHGEF11	ARHGEF12	ARRB1	ARRB2	ASIP	AVP	BAMBI	BBS1	BDKRB2	C3	CCDC88C	CCL1	CCL11	CCL14	CCL16	CCL17	CCL19	CCL2	CCL20	CCL28	CCL4	CCL5	CCR2	CCRL2	CLIC6	CNRIP1	CORT	CTHRC1	CX3CR1	CXCL12	CXCL13	CXCL14	CXCL16	CXCL2	CXCL8	CXCL9
GO:0140030	modification-dependent protein binding	4.09e-06	ABRAXAS2	AGL	ANKRD13A	ANKRD13D	APLF	ATAD2B	ATRX	BABAM2	BPTF	BRD4	BRD7	BRDT	CBX1	CBX3	CBX5	CDYL	CDYL2	CHD1	CHD1L	CHD5	CXXC1	DNAJB2	DNAJC2	DPF2	DZIP3	EPS15	FAN1	FMR1	GLYR1	HDAC6	IDE	IKBKE	IKBKG	ING1	ING2	JARID2	KAT8	KDM5A	KDM7A	KDM8	KIFC1	KMT2A	KMT2E	L3MBTL2	LAPTM5	LYN	MBTD1
GO:0060090	molecular adaptor activity	4.65e-06	ABI1	ADD2	AHR	AKAP9	AMBRA1	AMFR	ANAPC1	ANK1	ANK3	AP1G1	AP1M1	AP1S2	AP1S3	AP2A2	AP2M1	AP4E1	APH1B	APPBP2	AR	ARRDC4	ARRDC5	ATP1B1	AXIN1	AXIN2	BANK1	BCL2L11	BCL3	BFAR	BICD1	BICD2	BLNK	BNIP1	BRD4	BRDT	BTRC	CAPN3	CAV1	CAV2	CAV3	CBX5	CDYL	CHCHD3	CHD1L	CNOT1	CNTLN	COL1A2	CRADD
GO:1901981	phosphatidylinositol phosphate binding	5.09e-06	ACTN2	ADAP1	ADAP2	AMER1	AMER2	AMER3	ANXA2	ARAP1	ARAP2	ARAP3	ARFIP1	ARHGAP32	ARHGAP9	ASAP1	ATG2B	BTK	CLVS1	CLVS2	DAB2IP	DAPP1	DENND1A	EXOC1	EXOC7	FCHSD2	FERMT2	FGD2	FRMPD4	FZD7	GAP43	GRAMD2A	GSDMA	GSDMB	GSDMD	HIP1	HIP1R	IQGAP1	IQGAP2	KCNH1	KCNJ1	KCNJ2	KCNQ1	KIF16B	LANCL2	LAPTM4B	LDLRAP1	LOC100522401	LOC100627175
GO:0008013	beta-catenin binding	5.19e-06	AJAP1	AMER1	AMER2	AMER3	APC	APC2	AR	ASH2L	AXIN1	AXIN2	BCL9	BCL9L	BTRC	CDH2	CDH5	CTNNA1	CTNNA3	CTNNB1	CTNNBIP1	CTNND2	CXADR	DACT1	DACT2	DLG5	DVL3	EP300	ESR1	FOXO1	FOXO3	FOXO4	GLI3	GSK3B	HDAC6	KANK1	KLF4	LEF1	MED12	MED12L	NUMB	PRKN	PSEN1	PTPRJ	PTPRK	PTPRT	PTPRU	RNF220	RORA
GO:0051015	actin filament binding	5.3e-06	ABL1	ABLIM1	ABLIM2	ABLIM3	ACTN1	ACTN2	ACTR2	ACTR3	ACTR3B	ADD1	ADD2	AIF1L	ANTXR1	ANXA6	ARPC2	ARPC5	BIN1	BLOC1S6	CACNB2	CAMSAP3	CCDC141	CCIN	CLMN	CORO1A	CORO1C	CORO2A	CORO2B	COTL1	CTNNA1	CTNNA3	CTNNAL1	CTTN	DBNL	DMTN	DSTN	EGFR	ERMN	ESPNL	EZR	FERMT1	FERMT2	FHOD3	FLNB	FLNC	FMNL1	FMNL3	FRG1
GO:1901681	sulfur compound binding	5.72e-06	AAMP	ABI3BP	ACAD9	ACBD3	ACBD5	ACBD6	ACBD7	ACOT11	ACOT7	ADAMTS1	ADAMTS15	ADAMTS5	ADGRG1	ANXA6	AOC1	APLP2	APOA5	APOB	APOH	APP	AZU1	BMP4	BMT2	CCDC80	CD34	CHST15	CLEC3B	COL13A1	COL25A1	COL5A1	COL5A3	COLQ	COMP	CRISPLD2	CXCL8	DBI	DBT	ECI2	EVA1C	F2	FBLN7	FBN1	FGF1	FGFBP3	FGFR1	FGFR4	FN1
GO:0005539	glycosaminoglycan binding	6.14e-06	AAMP	ABI3BP	ACAN	ADAMTS1	ADAMTS15	ADAMTS5	ADGRG1	ANXA6	AOC1	APLP2	APOA5	APOB	APOH	APP	AZU1	BCAN	BGN	BMP4	CCDC80	CD44	CEMIP	CLEC3B	COL13A1	COL25A1	COL5A1	COL5A3	COLQ	COMP	CRISPLD2	CXCL8	DCN	EGFLAM	ENG	EVA1C	EXTL2	F2	FBLN7	FBN1	FGF1	FGFBP3	FGFR1	FGFR4	FN1	FURIN	GPNMB	HAPLN1	HAPLN2
GO:0017111	ribonucleoside triphosphate phosphatase activity	6.62e-06	ABCA3	ABCA4	ABCD1	ABCD2	ABCD3	ABCG5	ABCG8	AFG1L	AGAP1	AGAP3	AK6	ARF3	ARF4	ARF5	ARF6	ARHGDIB	ARL1	ARL11	ARL13A	ARL13B	ARL14	ARL15	ARL2	ARL3	ARL4A	ARL4C	ARL4D	ARL5A	ARL5B	ARL6	ARL8B	ARL9	ATAD2	ATAD2B	ATAD5	ATF7IP	ATL1	ATL2	ATL3	ATP10A	ATP10B	ATP10D	ATP11B	ATP11C	ATP12A	ATP13A1	ATP13A3
GO:0005201	extracellular matrix structural constituent	9.08e-06	AMBN	CHADL	COL11A1	COL13A1	COL14A1	COL15A1	COL16A1	COL18A1	COL1A1	COL1A2	COL22A1	COL27A1	COL28A1	COL2A1	COL3A1	COL4A1	COL4A2	COL4A3	COL4A4	COL4A5	COL4A6	COL5A1	COL5A2	COL5A3	COL6A5	COL7A1	COL8A1	COL8A2	COL9A2	COL9A3	COLQ	DCN	EMILIN3	ENAM	FBLN1	FBLN2	FBN1	FBN2	FN1	GP2	IMPG2	LAMA1	LAMA2	LAMA4	LAMB1	LAMB2	LAMB3
GO:0008238	exopeptidase activity	1.23e-05	ACE	ACE2	ADAM10	AEBP1	AGBL2	AGBL3	AGTPBP1	ANPEP	BLMH	CNDP1	CNDP2	CPA2	CPA4	CPA6	CPB1	CPB2	CPD	CPE	CPM	CPN1	CPO	CPQ	CPVL	CPXM2	CPZ	CTSA	CTSC	DNPEP	DPEP1	DPP4	DPP8	ERAP1	ERAP2	ERMP1	FAP	FOLH1B	HPN	KDM8	LAP3	LNPEP	LOC100515049	LOC100621778	LTA4H	LVRN	METAP1	METAP1D	METAP2
GO:0022804	active transmembrane transporter activity	1.23e-05	ABCA1	ABCA12	ABCA3	ABCA4	ABCA5	ABCA6	ABCA7	ABCB1	ABCB11	ABCB4	ABCB5	ABCB7	ABCB9	ABCC1	ABCC11	ABCC12	ABCC2	ABCC4	ABCC6	ABCC8	ABCC9	ABCD1	ABCD2	ABCD3	ABCD4	ABCG1	ABCG2	ABCG5	ABCG8	ADGRV1	ANKH	ATP12A	ATP13A1	ATP13A3	ATP13A4	ATP13A5	ATP1A1	ATP1A2	ATP2A1	ATP2A3	ATP2B1	ATP2B2	ATP2B3	ATP2B4	ATP2C1	ATP2C2	ATP4A
GO:0015294	solute:monoatomic cation symporter activity	1.23e-05	CTNS	DCK	MFSD2A	SLC10A1	SLC10A2	SLC10A4	SLC12A1	SLC12A2	SLC12A4	SLC12A5	SLC12A6	SLC12A7	SLC12A8	SLC12A9	SLC13A1	SLC13A2	SLC13A3	SLC15A1	SLC15A2	SLC15A4	SLC17A8	SLC18A1	SLC18A2	SLC1A1	SLC1A2	SLC1A3	SLC1A6	SLC1A7	SLC23A1	SLC23A2	SLC28A1	SLC28A2	SLC28A3	SLC2A13	SLC32A1	SLC33A1	SLC34A2	SLC36A1	SLC36A2	SLC36A3	SLC38A2	SLC38A4	SLC38A5	SLC39A14	SLC39A8	SLC45A1	SLC45A2
GO:0051219	phosphoprotein binding	1.27e-05	ABL1	ABL2	APTX	ARR3	BBS1	BCAR3	BTRC	CBL	CBLB	CRKL	DPYS	EPB41	FBXW7	GPRIN1	GRB2	HCK	IGF2R	IRS1	LDLRAP1	LOC100511937	LRP11	MAPK3	MEN1	MID1	MID2	MTOR	NCK2	PAFAH1B1	PCIF1	PHF6	PIK3R1	PKD2	PLAT	PLCG2	PTPN11	PTPN3	PTPN5	RASA1	RB1	RRAGA	RTF1	SAG	SCAF4	SCAF8	SH2D3A	SH2D3C	SHB
GO:0008233	peptidase activity	1.58e-05	ABHD17B	ACE	ACE2	ADAM10	ADAM11	ADAM12	ADAM15	ADAM17	ADAM19	ADAM2	ADAM22	ADAM23	ADAM28	ADAM29	ADAM3A	ADAM7	ADAM8	ADAM9	ADAMTS1	ADAMTS12	ADAMTS13	ADAMTS14	ADAMTS15	ADAMTS16	ADAMTS17	ADAMTS18	ADAMTS19	ADAMTS2	ADAMTS20	ADAMTS3	ADAMTS5	ADAMTS6	ADAMTS8	ADAMTS9	AEBP1	AGBL2	AGBL3	AGTPBP1	ALG13	AMZ1	AMZ2	ANPEP	APAF1	ASPRV1	ASRGL1	ASTL	ATG4A
GO:0022832	voltage-gated channel activity	1.65e-05	ANO6	CACHD1	CACNA1A	CACNA1C	CACNA1D	CACNA1E	CACNA1F	CACNA1I	CACNA1S	CACNA2D1	CACNA2D2	CACNA2D3	CACNA2D4	CACNB1	CACNB2	CACNB4	CACNG1	CACNG2	CACNG3	CACNG4	CACNG5	CALHM3	CATSPER1	CATSPER3	CLCN2	CLCN3	CLCN4	CLCN5	CLCN6	CLCN7	CLCNKA	CLIC4	CLIC5	CLIC6	CNGA2	CNR1	GRIN2A	GRIN2B	GRIN3A	HCN1	HCN2	HCN3	HCN4	HVCN1	ITGAV	KCNA1	KCNA10
GO:0008514	organic anion transmembrane transporter activity	2.29e-05	ABCC11	ABCC2	CFTR	CTNS	DCK	LOC100525318	LOC100626505	LOC110255210	LRRC8A	MFSD2A	MPC1L	MPC2	RTBDN	SFXN1	SFXN2	SFXN3	SFXN5	SLC13A2	SLC13A3	SLC15A4	SLC16A12	SLC16A7	SLC16A8	SLC16A9	SLC17A8	SLC17A9	SLC19A1	SLC1A1	SLC1A2	SLC1A3	SLC1A4	SLC1A6	SLC1A7	SLC22A1	SLC22A11	SLC22A13	SLC22A14	SLC22A2	SLC22A7	SLC23A1	SLC23A2	SLC25A1	SLC25A12	SLC25A13	SLC25A14	SLC25A15	SLC25A17
GO:0005244	voltage-gated monoatomic ion channel activity	2.47e-05	ANO6	CACHD1	CACNA1A	CACNA1C	CACNA1D	CACNA1E	CACNA1F	CACNA1I	CACNA1S	CACNA2D1	CACNA2D2	CACNA2D3	CACNA2D4	CACNB1	CACNB2	CACNB4	CACNG1	CACNG2	CACNG3	CACNG4	CACNG5	CALHM3	CATSPER1	CATSPER3	CLCN2	CLCN3	CLCN4	CLCN5	CLCN6	CLCN7	CLCNKA	CLIC4	CLIC5	CLIC6	CNGA2	CNR1	GRIN2A	GRIN2B	GRIN3A	HCN1	HCN2	HCN3	HCN4	HVCN1	ITGAV	KCNA1	KCNA10
GO:0008234	cysteine-type peptidase activity	2.95e-05	ALG13	ATG4A	ATG4C	ATG4D	ATXN3	BLMH	CAPN11	CAPN12	CAPN13	CAPN14	CAPN15	CAPN2	CAPN3	CAPN5	CAPN6	CAPN7	CAPN8	CAPN9	CAPNS1	CASP1	CASP10	CASP14	CASP2	CASP3	CASP8	CFLAR	CTSC	CTSF	CTSK	CTSO	CTSS	CYLD	DESI1	DESI2	EIF3F	ESPL1	HINT1	JOSD1	LGALS13	LGMN	LOC100522011	LOC100522887	LOC641352	MALT1	MINDY2	MINDY3	MINDY4
GO:0140640	catalytic activity, acting on a nucleic acid	3.98e-05	ADCY3	AGO2	ALKBH1	ALKBH2	ALKBH5	ALKBH8	ANGEL1	ANGEL2	APLF	APTX	AQR	ASCC3	ATAD5	ATRX	BCDIN3D	BLM	BPTF	BRIP1	BTAF1	C15H2orf88	CALN1	CARS2	CDK7	CDKAL1	CHD1	CHD1L	CHD2	CHD5	CHD6	CHD7	CHD9	CMTR2	CNOT1	CNOT2	CNOT6	CNOT6L	CNOT8	CPSF3	DARS2	DBR1	DCLRE1A	DCLRE1B	DCLRE1C	DDX1	DDX10	DDX11	DDX18
GO:0015085	calcium ion transmembrane transporter activity	4.49e-05	ADGRV1	ANXA6	ATP2A1	ATP2A3	ATP2B1	ATP2B2	ATP2B3	ATP2B4	ATP2C1	ATP2C2	CACHD1	CACNA1A	CACNA1C	CACNA1D	CACNA1E	CACNA1F	CACNA1I	CACNA1S	CACNA2D1	CACNA2D2	CACNA2D3	CACNA2D4	CACNB1	CACNB2	CACNB4	CACNG1	CACNG2	CACNG3	CACNG4	CACNG5	CATSPER1	CATSPER3	CNR1	FAM155B	GRIN2A	GRIN2B	GRIN3A	ITGAV	ITPR1	ITPR2	MCOLN2	MCOLN3	MCU	MCUB	ORAI2	ORAI3	P2RX4
GO:0099094	ligand-gated monoatomic cation channel activity	4.52e-05	AQP1	ASIC1	ASIC2	ASIC4	ASIC5	CCDC51	CHRNA1	CHRNA10	CHRNA5	CHRNA6	CHRNA7	CHRNA9	CHRNB3	CHRNE	CNGA1	CNGA2	CNGA3	CNGB1	CNGB3	GRIK2	GRIK3	GRIK4	GRIN2A	GRIN2B	HCN1	HCN2	HCN4	HTR3A	HTR3B	ITPR1	ITPR2	KCNE2	KCNH2	KCNH6	KCNJ1	KCNJ11	KCNJ12	KCNJ15	KCNJ16	KCNJ2	KCNJ3	KCNJ4	KCNJ5	KCNJ6	KCNJ8	KCNJ9	KCNK1
GO:0106310	protein serine kinase activity	4.88e-05	AKT3	CDC42BPA	CIT	CSNK1D	GSK3B	MAP3K13	MAP3K21	MAP3K7	MAP3K8	MAP3K9	MAP4K2	MAP4K3	MAP4K5	MAPK1	MAPK10	MAPK15	MAPK3	MAPK8	MAPK9	MELK	MTOR	NLK	PAK2	PAK3	PAK4	PAK5	PAK6	PCK1	PIK3CB	PIK3CG	PIM2	PIM3	PLK2	PRKAA2	PRKCD	PRKCE	PRKCH	PRKCI	PRKCQ	PRKCZ	PRKD1	PRKG2	RIOK1	RIOK3	ROCK1	ROCK2	RPS6KA1
GO:0033218	amide binding	5.31e-05	ACAD9	ACBD3	ACBD5	ACBD6	ACBD7	ACOT11	ACOT7	ADCYAP1R1	ADRB2	ANPEP	AP2M1	APBA1	APBA2	APBB2	APBB3	APOA1	AVPR1B	BACE1	BRAP	C2CD2L	CALCRL	CAT	CCKAR	CD14	CEMIP	CLIP3	CLN8	CLSTN1	CLSTN2	CLSTN3	CMKLR1	COL25A1	CRHBP	CRHR1	CRHR2	CRYAB	DBI	ECI2	EDNRB	EPDR1	EPHB2	ERAP1	ERAP2	FASN	FBXO2	FKBP1B	FKBP4
GO:0022853	active monoatomic ion transmembrane transporter activity	6.19e-05	ABCC8	ADGRV1	ATP12A	ATP13A1	ATP13A3	ATP13A4	ATP13A5	ATP1A1	ATP1A2	ATP2A1	ATP2A3	ATP2B1	ATP2B2	ATP2B3	ATP2B4	ATP2C1	ATP2C2	ATP4A	ATP6V0A1	ATP6V0A2	ATP6V0A4	ATP6V0D2	ATP6V0E1	ATP6V1A	ATP6V1B1	ATP6V1B2	ATP6V1C1	ATP6V1C2	ATP6V1D	ATP6V1E2	ATP6V1F	ATP6V1G3	ATP6V1H	ATP7A	ATP7B	CHP1	COX6A1	CTNS	DCK	LOC100157711	LOC100516480	LOC100626250	MFSD2A	SLC10A1	SLC10A2	SLC10A4	SLC11A1
GO:0005516	calmodulin binding	6.19e-05	ACE	AKAP12	ASPM	ATP2B4	CACNA1C	CALD1	CAMK1D	CAMK2A	CAMK2B	CAMK2D	CAMK2G	CAMK4	CAMSAP2	CAMSAP3	CDK5RAP2	CFAP221	CNN1	CNN2	CNN3	DAPK1	DAPK2	EEF2K	ENKUR	EPB41	FAS	FKBP8	GAP43	IQCB1	IQCG	IQGAP1	IQGAP2	IQGAP3	KCNH1	KCNH5	KCNN2	KCNN3	KCNN4	KCNQ1	KCNQ3	KCNQ5	MAP6	MAP6D1	MAPKAPK2	MARCKS	MBP	MKNK1	MYLK
GO:0015103	inorganic anion transmembrane transporter activity	6.95e-05	ABCC4	ANKH	ANO1	ANO10	ANO2	ANO3	ANO4	ANO5	ANO6	AQP6	BEST1	BEST3	BEST4	BSND	CFTR	CLCN2	CLCN3	CLCN4	CLCN5	CLCN6	CLCN7	CLCNKA	CLIC4	CLIC5	CLIC6	DCK	GABRA1	GABRA2	GABRA3	GABRA4	GABRA6	GABRB1	GABRB2	GABRB3	GABRD	GABRE	GABRG1	GABRG2	GABRG3	GABRP	GABRQ	GABRR1	GLRA1	GLRA2	GLRA3	GLRA4	GLRB
GO:0003713	transcription coactivator activity	8.05e-05	ACTN1	ACTN2	ANKRD1	APBB3	ARID5B	ARRB1	ASXL1	ATN1	ATXN7L3	BCL3	BCL9	BCL9L	BRCA1	BRD4	BRD7	BUD31	CAMTA2	CCAR1	CCDC124	CCDC62	CENPJ	CITED1	CITED4	CNOT6	CNOT9	COLCA2	CREBBP	CTBP2	CTNNB1	DCAF6	DHX9	DRAP1	DYRK1A	DYRK1B	EP300	ETS1	FHL5	FUS	HCFC1	HELZ2	HIPK2	HMGA1	IRF4	JMY	JUP	KAT2A	KAT2B
GO:0016746	acyltransferase activity	8.6e-05	ABHD4	ACAA2	ACAT2	ACLY	ACSM2B	ACSM4	ACSM5	AGPAT3	AGPAT4	AGPAT5	ALAS1	ALAS2	ATE1	AWAT2	BRCA2	CASD1	CBL	CBLB	CBR4	CERS3	CERS4	CERS5	CERS6	CHAT	CLOCK	CLYBL	COPE	CPT1A	CPT2	CRAT	CREBBP	CRNKL1	CROT	CS	DBT	DGAT2	DGAT2L6	DLAT	DLST	ELOVL2	ELOVL3	ELOVL4	ELOVL5	ELOVL6	ELP3	EP300	EPB42
GO:0005267	potassium channel activity	8.64e-05	ABCC8	ABCC9	AQP1	CCDC51	CNGA2	GRIK2	GRIK3	GRIK4	HCN1	HCN2	HCN3	HCN4	KCNA1	KCNA10	KCNA2	KCNA3	KCNA4	KCNA5	KCNA6	KCNAB1	KCNAB2	KCNB1	KCNB2	KCNC1	KCNC2	KCNC3	KCNC4	KCND1	KCND2	KCND3	KCNE1	KCNE2	KCNE3	KCNE4	KCNE5	KCNF1	KCNG1	KCNG2	KCNG3	KCNG4	KCNH1	KCNH2	KCNH3	KCNH5	KCNH6	KCNH7	KCNH8
GO:0016791	phosphatase activity	9.21e-05	ACP6	ACP7	ALPL	APTX	ATP1A1	BPNT1	CDC14A	CDC14B	CDKN3	CPNE9	CPPED1	CTDP1	CTDSP2	CTDSPL	CTDSPL2	DNAJC6	DUPD1	DUSP1	DUSP10	DUSP11	DUSP13	DUSP14	DUSP16	DUSP19	DUSP2	DUSP22	DUSP23	DUSP27	DUSP3	DUSP4	DUSP5	DUSP6	DUSP7	DUSP8	DUSP9	ENOPH1	ENPP1	EPHX2	EPM2A	EYA1	EYA2	EYA3	EYA4	FBP1	FIG4	FRA10AC1	G6PC3
GO:0022843	voltage-gated monoatomic cation channel activity	0.000100395	CACHD1	CACNA1A	CACNA1C	CACNA1D	CACNA1E	CACNA1F	CACNA1I	CACNA1S	CACNA2D1	CACNA2D2	CACNA2D4	CACNB1	CACNB2	CACNB4	CACNG1	CACNG2	CACNG3	CACNG4	CACNG5	CATSPER1	CATSPER3	CNGA2	CNR1	HCN1	HCN2	HCN3	HCN4	HVCN1	ITGAV	KCNA1	KCNA10	KCNA2	KCNA3	KCNA4	KCNA5	KCNA6	KCNAB1	KCNAB2	KCNB1	KCNB2	KCNC1	KCNC2	KCNC3	KCNC4	KCND1	KCND2	KCND3
GO:0008094	ATP-dependent activity, acting on DNA	0.00010542	ASCC3	ATAD5	ATRX	BLM	BPTF	BRIP1	BTAF1	C15H2orf88	CDK7	CHD1	CHD1L	CHD2	CHD5	CHD6	CHD7	CHD9	DDX1	DDX11	DDX3X	DHX36	DHX9	DMC1	DNA2	EP400	ERCC3	ERCC6	ERCC6L	ERCC6L2	FANCM	HELB	HELQ	IGHMBP2	INO80	MCM3	MCM4	MCM6	MCM8	MCM9	MLH1	MRE11	MSH2	MSH3	MSH6	NAV2	PIF1	PMS1	PMS2
GO:0008237	metallopeptidase activity	0.000115202	ACE	ACE2	ADAM10	ADAM11	ADAM12	ADAM15	ADAM17	ADAM19	ADAM2	ADAM22	ADAM23	ADAM28	ADAM29	ADAM3A	ADAM7	ADAM8	ADAM9	ADAMTS1	ADAMTS12	ADAMTS13	ADAMTS14	ADAMTS15	ADAMTS16	ADAMTS17	ADAMTS18	ADAMTS19	ADAMTS2	ADAMTS20	ADAMTS3	ADAMTS5	ADAMTS6	ADAMTS8	ADAMTS9	AEBP1	AGBL2	AGBL3	AGTPBP1	AMZ1	AMZ2	ANPEP	ASTL	ATP23	BMP1	CNDP1	CNDP2	CPA2	CPA4
GO:0016829	lyase activity	0.000124331	ACMSD	ACO1	ACO2	ACOD1	ADCY1	ADCY10	ADCY2	ADCY3	ADCY4	ADCY5	ADCY7	ADCY8	ADCY9	ALDOB	ALKBH1	APEX2	APIP	ASL	AUH	AZIN1	BTBD9	CA10	CA12	CA14	CA3	CA4	CA5A	CA5B	CA6	CA7	CA8	CA9	CALN1	CDYL	CENPV	CHAC1	CLYBL	CTH	CYP1A1	DDC	DERA	E4F1	ECHDC1	ECHDC2	ECHDC3	ECHS1	EHHADH
GO:0019783	ubiquitin-like protein peptidase activity	0.000131273	ALG13	ATG4A	ATXN3	CYLD	DESI1	DESI2	EIF3F	EIF3H	HINT1	JOSD1	MINDY2	MINDY3	MINDY4	MYSM1	OTUB2	OTUD1	OTUD3	OTUD4	OTUD5	OTUD6A	OTUD6B	OTUD7A	OTULIN	PSMD14	SENP2	SENP5	SENP6	SENP7	SENP8	STAMBP	STAMBPL1	TANK	TNFAIP3	UCHL1	UCHL3	UCHL5	UFSP2	USP10	USP11	USP12	USP13	USP14	USP16	USP19	USP2	USP20	USP24
GO:0042277	peptide binding	0.000131824	ADCYAP1R1	ADRB2	ANPEP	AP2M1	APBA1	APBA2	APBB2	APBB3	APOA1	AVPR1B	BACE1	BRAP	C2CD2L	CALCRL	CAT	CCKAR	CD14	CEMIP	CLSTN1	CLSTN2	CLSTN3	CMKLR1	COL25A1	CRHBP	CRHR1	CRHR2	CRYAB	EDNRB	EPHB2	ERAP1	ERAP2	FBXO2	FOLH1B	FURIN	GALR1	GALR2	GALR3	GHR	GHRHR	GLP1R	GLP2R	GPR1	GPR149	GPR171	GPR19	GPR37	GPR37L1
GO:0046332	SMAD binding	0.000140025	ACVR1	ACVRL1	ANKRD1	AXIN1	AXIN2	BMP2	BMPR1A	BMPR1B	CITED1	COL1A2	COL5A2	CREB3L1	CTNNB1	DAB2	DROSHA	FERMT2	FOS	GATA4	HIPK2	JUN	LDLRAD4	MAGI2	MEF2A	MEN1	MYOCD	PAX6	PMEPA1	PML	PPM1A	PURA	PURB	RANBP3	RANBP3L	RGCC	RNF111	SKIL	SKOR1	SKOR2	SMAD1	SMAD2	SMAD3	SMAD4	SMAD5	SMAD6	SMAD7	SMURF1	TCF12
GO:0005342	organic acid transmembrane transporter activity	0.000180759	ABCB11	ABCC1	ABCC11	ABCC2	CTNS	LOC100156775	LOC100525318	LOC100626505	LOC110255210	MFSD2A	MPC1L	MPC2	SFXN1	SFXN2	SFXN3	SFXN5	SLC10A1	SLC10A2	SLC10A4	SLC10A7	SLC13A2	SLC13A3	SLC15A4	SLC16A12	SLC16A14	SLC16A2	SLC16A4	SLC16A5	SLC16A7	SLC16A8	SLC16A9	SLC17A8	SLC19A1	SLC1A1	SLC1A2	SLC1A3	SLC1A4	SLC1A6	SLC1A7	SLC22A13	SLC22A2	SLC22A4	SLC23A1	SLC23A2	SLC25A1	SLC25A12	SLC25A13
GO:0016922	nuclear receptor binding	0.000205832	ARID1A	ARID5A	ASXL1	BCAS3	BUD31	CCDC62	CNOT1	CRY1	CRY2	CTBP2	CTNNB1	DCAF13	DDX54	DNAAF4	EP300	ESR1	FOXP1	GAS2L1	GRIP1	GTF2B	GTF2H1	HIF1A	HMGA1	KDM1A	KDM3A	KDM4C	LEF1	LOC100627422	LRIF1	MED12	MED16	MED17	MED24	MMS19	MYOD1	NCOA1	NCOA2	NCOA3	NCOA7	NCOR1	NR0B1	NR1H2	NR1H4	NR1I2	NR4A2	NR4A3	NRIP1
GO:0046943	carboxylic acid transmembrane transporter activity	0.000219285	ABCB11	ABCC1	ABCC11	ABCC2	CTNS	LOC100156775	LOC100525318	LOC100626505	LOC110255210	MFSD2A	MPC1L	MPC2	SFXN1	SFXN2	SFXN3	SFXN5	SLC10A1	SLC10A2	SLC10A4	SLC10A7	SLC13A2	SLC13A3	SLC15A4	SLC16A12	SLC16A14	SLC16A2	SLC16A4	SLC16A5	SLC16A7	SLC16A8	SLC16A9	SLC17A8	SLC19A1	SLC1A1	SLC1A2	SLC1A3	SLC1A4	SLC1A6	SLC1A7	SLC22A13	SLC22A2	SLC22A4	SLC23A1	SLC23A2	SLC25A1	SLC25A12	SLC25A13
GO:0000287	magnesium ion binding	0.000273756	AASDHPPT	ABL1	ABL2	ADPRH	ATP10A	ATP10B	ATP10D	ATP11B	ATP11C	ATP4A	ATP8A1	ATP8B1	ATP8B2	ATP8B3	ATP8B4	ATP9B	BRSK2	CDC42BPG	CERK	CIB4	CLYBL	DCTPP1	DHX36	DIS3L2	DUT	DYRK2	DYRK3	EFCAB7	ENO1	ENO3	ENO4	ENOPH1	ENOSF1	EPHX2	EYA2	FARSB	GEM	GEN1	GSS	GTPBP10	HACL1	HPGDS	HPRT1	IDH1	IDH2	IDH3G	ILVBL
GO:0005178	integrin binding	0.000320639	ACTN1	ADAM15	ADAM17	ADAM9	ANO2	ANXA7	CD226	CD40LG	CD81	CD9	CDH17	COL16A1	COL3A1	COL4A3	COMP	CXADR	CXCL12	EGFL6	EMP2	ESM1	F11R	FAP	FBLN1	FBN1	FERMT1	FERMT2	FERMT3	FGF1	FN1	FRMD5	IBSP	ITGA1	ITGA11	ITGA2	ITGA4	ITGA5	ITGA6	ITGA8	ITGA9	ITGAE	ITGAL	ITGAM	ITGAV	ITGB1	ITGB3	ITGB4	ITGB5
GO:0016747	acyltransferase activity, transferring groups other than amino-acyl groups	0.000353418	ABHD4	ACAA2	ACAT2	ACSM2B	ACSM4	ACSM5	AGPAT3	AGPAT4	AGPAT5	ALAS1	ALAS2	AWAT2	BRCA2	CASD1	CBR4	CERS3	CERS4	CERS5	CERS6	CHAT	CLOCK	COPE	CPT1A	CPT2	CRAT	CREBBP	CRNKL1	CROT	DBT	DGAT2	DGAT2L6	DLAT	DLST	ELOVL2	ELOVL3	ELOVL4	ELOVL5	ELOVL6	ELP3	EP300	ESCO1	FASN	GCAT	GLUL	GLYATL3	GNPNAT1	GPAM
GO:1902936	phosphatidylinositol bisphosphate binding	0.000356528	ACTN2	ADAP1	ADAP2	AMER1	AMER2	AMER3	ANXA2	ASAP1	CLVS1	CLVS2	EXOC1	EXOC7	FRMPD4	FZD7	GRAMD2A	GSDMA	GSDMB	GSDMD	HIP1	HIP1R	KCNH1	KCNJ1	KCNJ2	KCNQ1	KIF16B	LAPTM4B	LDLRAP1	LOC100627175	LOC102165484	LOC106504669	MAPKAP1	MARK1	MYO1G	PHLDA3	PICALM	PIRT	PLA2G4E	PLCB1	PLCZ1	PLEK2	PLEKHA4	PLEKHA5	RLBP1	RS1	SDCBP	SDCBP2	SESTD1
GO:0044389	ubiquitin-like protein ligase binding	0.000394932	AICDA	AMBRA1	APC	ARIH1	ARRB1	ARRB2	ARRDC5	ASB4	ATXN3	AXIN1	AXIN2	BAG4	BCL2	BECN1	BLZF1	BRCA1	CACUL1	CACYBP	CASC3	CASP10	CASP8	CCDC50	CCNB1	CDK5RAP3	CEBPB	CUL1	CUL2	CUL3	CUL4B	CUL5	CXCR4	DDX58	DERL1	DET1	DIO2	DLG3	DNAJA1	DNM1L	DTX3L	EGFR	EIF4E2	ERBB3	ERLIN2	FAF1	FANCL	FATE1	FBXW7
GO:0042562	hormone binding	0.000403979	ABHD2	ADCYAP1R1	ADIPOR2	ALDH1A3	AMHR2	AR	ATP1A1	ATP1A2	C2CD2L	CALCRL	CCKAR	CDH13	CMKLR1	CRHBP	CRHR1	CRHR2	EDNRB	EGFR	GALR1	GALR2	GALR3	GHR	GHRHR	GLP1R	GLP2R	GPR1	IDE	IGF1R	INHBA	INSR	LEPR	LHCGR	MC3R	MLNR	MTNR1A	NPR1	NPR2	NPR3	NR3C1	PDE3A	PIK3R1	PRLR	PTH1R	PTH2R	RAMP1	RAMP2	RXFP1
GO:0015297	antiporter activity	0.000413156	ADGRV1	CHP1	CLCN3	CLCN4	DCK	SLC11A1	SLC19A1	SLC22A11	SLC24A1	SLC24A2	SLC24A3	SLC24A4	SLC24A5	SLC25A12	SLC25A13	SLC25A14	SLC25A15	SLC25A4	SLC25A5	SLC26A1	SLC26A3	SLC26A6	SLC26A9	SLC32A1	SLC35A1	SLC35C2	SLC35D2	SLC37A1	SLC37A2	SLC37A4	SLC41A1	SLC41A3	SLC4A1	SLC4A10	SLC4A3	SLC4A5	SLC4A7	SLC4A8	SLC7A5	SLC8A1	SLC8A2	SLC8A3	SLC8B1	SLC9A1	SLC9A2	SLC9A3	SLC9A4
GO:0019902	phosphatase binding	0.000432813	AMBRA1	ANAPC4	ANAPC5	ANAPC7	ANK1	AP3B1	ATP2B4	BAD	BCL2	BOD1	BOD1L1	CD22	CDC27	CDH2	CDH5	CHCHD3	CLEC12B	CNST	CRY1	CRY2	CSF1R	CTNNB1	CTTNBP2NL	DAB2IP	DLG1	DLG3	DZIP3	EGFR	EIF2AK3	ELL	ERBB2	FBXL2	FCRL6	FER	FLT4	GRB2	GTF2F1	IGBP1	IQGAP1	ITGA1	JAK1	JAK3	JUP	KCNN4	KCNQ1	KIFAP3	LGALS3
GO:0070851	growth factor receptor binding	0.000453891	ADAM17	AGR2	AREG	ARF4	BTC	CDH5	CNOT9	CSF2	CSF3	DAB2IP	ECM1	EGF	EPGN	ERAP1	ERBB4	EREG	ESM1	FAM83B	FER	FGF1	FGF16	FGF18	FGF19	FGF20	FGF23	FGF3	FGF4	FGF6	FGF7	FGF8	FLRT2	FYN	GATA3	GDNF	GRB2	GREM1	HBEGF	IL12RB1	IL1A	IL1R1	IL4	IL6	IL6R	IL7	IL9	ITGB3	JAK2
GO:0031625	ubiquitin protein ligase binding	0.000465904	AICDA	AMBRA1	APC	ARIH1	ARRB1	ARRB2	ARRDC5	ASB4	ATXN3	AXIN1	AXIN2	BAG4	BCL2	BECN1	BLZF1	BRCA1	CACUL1	CACYBP	CASC3	CASP10	CASP8	CCDC50	CUL1	CUL2	CUL3	CUL4B	CUL5	CXCR4	DDX58	DERL1	DET1	DIO2	DLG3	DNAJA1	DNM1L	EGFR	EIF4E2	ERBB3	ERLIN2	FAF1	FANCL	FATE1	FBXW7	FHIT	FOXO1	FZD6	GABARAPL1
GO:0019903	protein phosphatase binding	0.000465925	AMBRA1	ANAPC4	ANAPC5	ANAPC7	ANK1	AP3B1	ATP2B4	BAD	BCL2	BOD1	BOD1L1	CD22	CDC27	CDH2	CDH5	CLEC12B	CSF1R	CTNNB1	CTTNBP2NL	DAB2IP	EGFR	EIF2AK3	ERBB2	FBXL2	FCRL6	FER	FLT4	GRB2	GTF2F1	IGBP1	IQGAP1	ITGA1	JAK1	JAK3	JUP	KCNN4	KCNQ1	KIFAP3	LGALS3	LOC100158069	MAPK8	MET	MFHAS1	MTMR3	MTMR4	MTMR9	MVP
GO:0070888	E-box binding	0.0004775	ARNTL	ARNTL2	ASCL1	ATOH8	BHLHE40	BHLHE41	CIART	CLOCK	CRY1	FIGLA	GATA3	HAND2	HDAC1	HES1	HIF1A	MITF	MYBBP1A	MYC	MYOD1	MYOG	NEUROD1	NEUROD2	NEUROG1	NR1D1	PER1	PTF1A	SNAI1	SNAI2	SREBF2	TAL1	TCF12	TCF15	TCF21	TCF3	ZEB1	HES3	TFAP4	TWIST1
GO:0005249	voltage-gated potassium channel activity	0.000483139	CNGA2	HCN1	HCN2	HCN3	HCN4	KCNA1	KCNA10	KCNA2	KCNA3	KCNA4	KCNA5	KCNA6	KCNAB1	KCNAB2	KCNB1	KCNB2	KCNC1	KCNC2	KCNC3	KCNC4	KCND1	KCND2	KCND3	KCNE1	KCNE2	KCNE3	KCNE4	KCNE5	KCNF1	KCNG1	KCNG2	KCNG3	KCNG4	KCNH1	KCNH2	KCNH3	KCNH5	KCNH6	KCNH7	KCNH8	KCNJ1	KCNJ11	KCNJ12	KCNJ15	KCNJ16	KCNJ2	KCNJ3
GO:0008509	monoatomic anion transmembrane transporter activity	0.000492802	ABCC4	ANO1	ANO10	ANO2	ANO3	ANO4	ANO5	ANO6	BEST1	BEST3	BEST4	BSND	CFTR	CLCN2	CLCN3	CLCN4	CLCN5	CLCN6	CLCN7	CLCNKA	CLIC4	CLIC5	CLIC6	DCK	GABRA1	GABRA2	GABRA3	GABRA4	GABRA6	GABRB1	GABRB2	GABRB3	GABRD	GABRE	GABRG1	GABRG2	GABRG3	GABRP	GABRQ	GABRR1	GLRA1	GLRA2	GLRA3	GLRA4	GLRB	LOC100154179	LRRC8A
GO:0008081	phosphoric diester hydrolase activity	0.00051082	ADPRM	CCR1	CDT1	CNP	ENPP1	ENPP2	ENPP3	ENPP6	ENPP7	FAN1	GDE1	GDPD2	GDPD5	GPCPD1	GPLD1	MPPE1	NAPEPLD	PDE10A	PDE11A	PDE1A	PDE1C	PDE2A	PDE3A	PDE3B	PDE4B	PDE4D	PDE5A	PDE6A	PDE6C	PDE6H	PDE7A	PDE7B	PDE8A	PDE8B	PDE9A	PLCB1	PLCB2	PLCB3	PLCB4	PLCD4	PLCE1	PLCG1	PLCG2	PLCH1	PLCH2	PLCL1	PLCL2
GO:0008235	metalloexopeptidase activity	0.000531903	ACE	ADAM10	AEBP1	AGBL2	AGBL3	AGTPBP1	ANPEP	CNDP1	CNDP2	CPA2	CPA4	CPA6	CPB1	CPB2	CPD	CPE	CPM	CPN1	CPO	CPQ	CPXM2	CPZ	DPEP1	ERAP1	ERAP2	ERMP1	FOLH1B	LAP3	LNPEP	LOC100621778	LTA4H	LVRN	METAP1	METAP1D	METAP2	MMP16	NPEPL1	NPEPPS	NUDT16	PEPD	STX16	TRHDE	VASH1	VASH2	XPNPEP1	XPNPEP2	XPNPEP3
GO:0005319	lipid transporter activity	0.000545256	ABCA1	ABCA12	ABCA3	ABCA4	ABCA5	ABCA6	ABCA7	ABCB1	ABCB11	ABCB4	ABCC1	ABCC11	ABCD1	ABCD2	ABCD3	ABCD4	ABCG1	ABCG5	ABCG8	ANO3	ANO4	ANO6	APOA1	APOA4	APOB	ATG2B	ATP10A	ATP10B	ATP10D	ATP11B	ATP11C	ATP8A1	ATP8B1	ATP8B2	ATP8B3	ATP8B4	ATP9B	C2CD2L	CLPTM1L	FABP4	GLTP	GLTPD2	GM2A	GRAMD1A	GRAMD1B	GRAMD1C	LOC100156421
GO:0101005	deubiquitinase activity	0.000594087	ALG13	ATXN3	CYLD	DESI2	EIF3F	EIF3H	JOSD1	MINDY2	MINDY3	MINDY4	MYSM1	OTUB2	OTUD1	OTUD3	OTUD4	OTUD5	OTUD6A	OTUD6B	OTUD7A	OTULIN	PSMD14	STAMBP	STAMBPL1	TANK	TNFAIP3	UCHL1	UCHL3	UCHL5	USP10	USP11	USP12	USP13	USP14	USP16	USP19	USP2	USP20	USP24	USP25	USP26	USP27X	USP28	USP3	USP30	USP31	USP32	USP34
GO:0005547	phosphatidylinositol-3,4,5-trisphosphate binding	0.000625617	ADAP1	ADAP2	ARAP1	ARAP2	ARAP3	ARHGAP9	ASAP1	BTK	DAPP1	FCHSD2	FERMT2	HIP1R	IQGAP1	IQGAP2	KIF16B	MAPKAP1	MYO10	MYO1G	OGT	PHLDA3	PIRT	PLA2G4E	RACGAP1	RS1	ZFYVE1	ZFYVE16	COMMD1	CYTH3	FUNDC2	RAG2
GO:0045296	cadherin binding	0.000690735	ACVR1	BMPR2	CDH10	CDH11	CDH12	CDH13	CDH15	CDH18	CDH19	CDH2	CDH20	CDH4	CDH5	CDH6	CDH7	CDH8	CTNNA1	CTNNA3	CTNNAL1	CTNNB1	CTNND2	JUP	KDR	MMP24	NDRG1	NUMB	OLFM4	P2RX4	PKP1	PKP2	PKP4	PROM1	PSEN1	PTPN11	PTPRB	PTPRJ	PTPRM	PTPRO	PTPRT	TBC1D2	TRPC4	ARVCF	CDH24	CTNND1	DCHS1	PKP3	PPP1CA
GO:0016835	carbon-oxygen lyase activity	0.000827439	ACO1	ACO2	ALKBH1	APIP	AUH	CA10	CA12	CA14	CA3	CA4	CA5A	CA5B	CA6	CA7	CA8	CA9	CDYL	CYP1A1	E4F1	ECHDC1	ECHDC2	ECHDC3	ECHS1	EHHADH	ENO1	ENO3	ENO4	ENOSF1	ETNPPL	FH	GMDS	HACD1	HACD2	HACD3	HADHA	HSD17B4	IREB2	LOC100152714	LOC100153915	LOC100154873	LOC106510546	NAXD	NEIL1	NEIL2	NEIL3	PARK7	PCBD1
GO:0008201	heparin binding	0.00100497	AAMP	ABI3BP	ADAMTS1	ADAMTS15	ADAMTS5	ADGRG1	AOC1	APLP2	APOA5	APOB	APOH	APP	AZU1	BMP4	CCDC80	CLEC3B	COL13A1	COL25A1	COL5A1	COL5A3	COLQ	COMP	CRISPLD2	CXCL8	EVA1C	F2	FBLN7	FBN1	FGF1	FGFBP3	FGFR1	FGFR4	FN1	FURIN	GPNMB	HBEGF	HRG	HSD17B12	IMPG1	IMPG2	LIPG	LIPH	LIPI	LOC396700	LPL	LRTM1	LTF
GO:0042393	histone binding	0.00111959	AIRE	ANP32E	APLF	ATAD2	ATAD2B	ATRX	BAZ1B	BCAS3	BPTF	BRD1	BRD4	BRD7	BRDT	CBX1	CBX3	CBX5	CDYL	CDYL2	CHD1	CHD2	CHD5	CHD6	CHD7	CKS2	COPRS	CTCFL	CXXC1	DNAJC2	DPF1	DPF2	DPF3	DTX3L	FMR1	GLYR1	HAT1	HJURP	ING1	ING2	INO80	IPO9	JAK2	JARID2	KAT5	KAT6B	KAT8	KDM1B	KDM5A
GO:0019199	transmembrane receptor protein kinase activity	0.00135718	ACVR1	ACVR1C	ACVR2A	ACVR2B	ACVRL1	AMHR2	AXL	BMPR1A	BMPR1B	BMPR2	CSF1R	DDR2	EGFR	EPHA1	EPHA2	EPHA3	EPHA4	EPHA5	EPHA6	EPHA7	EPHB1	EPHB2	EPHB3	EPHB4	EPHB6	ERBB2	ERBB3	ERBB4	FGFR1	FGFR2	FGFR3	FGFR4	FLT1	FLT3	FLT4	IGF1R	INSR	INSRR	KDR	KIT	MERTK	MET	MUSK	NRP1	NRP2	NTRK1	NTRK2
GO:0005262	calcium channel activity	0.00135879	ANXA6	CACHD1	CACNA1A	CACNA1C	CACNA1D	CACNA1E	CACNA1F	CACNA1I	CACNA1S	CACNA2D1	CACNA2D2	CACNA2D3	CACNA2D4	CACNB1	CACNB2	CACNB4	CACNG1	CACNG2	CACNG3	CACNG4	CACNG5	CATSPER1	CATSPER3	CNR1	FAM155B	GRIN2A	GRIN2B	GRIN3A	ITGAV	ITPR1	ITPR2	MCOLN2	MCOLN3	MCU	MCUB	ORAI2	ORAI3	P2RX4	PANX1	PKD1	PKD2	PKD2L1	PKD2L2	PSEN1	RYR1	RYR2	RYR3
GO:0016836	hydro-lyase activity	0.00141381	ACO1	ACO2	APIP	AUH	CA10	CA12	CA14	CA3	CA4	CA5A	CA5B	CA6	CA7	CA8	CA9	CDYL	CYP1A1	E4F1	ECHDC1	ECHDC2	ECHDC3	ECHS1	EHHADH	ENO1	ENO3	ENO4	ENOSF1	FH	GMDS	HACD1	HACD2	HACD3	HADHA	HSD17B4	IREB2	LOC100152714	LOC100153915	LOC100154873	LOC106510546	NAXD	PARK7	PCBD1	PCBD2	PTGIS	RNPS1	TBXAS1	UROC1
GO:0048029	monosaccharide binding	0.00154975	ALDOB	ALPK1	BSG	CLEC4G	CLN5	COLEC10	COLEC11	DBH	EGLN3	ENG	GALK1	GCK	GNPNAT1	HK1	HK2	IGF2R	LMAN1L	MBL1	MBL2	MRC1	OGFOD1	OGFOD2	OGFOD3	P3H1	P3H2	P4HA1	P4HA2	P4HA3	PAM	PFKL	PFKM	PFKP	PHYH	PLOD1	PLOD2	PYGL	SELP	SLC2A8	ACR	CLEC17A	EGLN1	FUOM	G6PD	HKDC1	LMAN1	LMAN2	P3H3
GO:0005109	frizzled binding	0.00161239	BAMBI	CCDC88C	CTHRC1	DVL2	DVL3	FZD1	FZD7	LRP6	MYOC	NDP	RNF43	RSPO3	RYK	SDCBP	SFRP1	WNT1	WNT10A	WNT16	WNT2	WNT2B	WNT3	WNT4	WNT5A	WNT5B	WNT6	WNT7A	WNT7B	WNT8A	WNT8B	WNT9A	WNT9B	ZNRF3	WNT10B	WNT3A
GO:0019207	kinase regulator activity	0.00166442	ABI1	AFAP1L2	ALKAL1	ALKAL2	ALS2	ANGPT4	ANKRD54	APC	AREG	BCCIP	BMP2	BMPR1A	BMPR1B	BMPR2	BTC	CAB39	CAB39L	CAMK2N1	CASP3	CCNA1	CCNB1	CCNB2	CCNB3	CCNC	CCND1	CCND3	CCNE1	CCNE2	CCNG2	CCNI	CCNJL	CCNK	CCNL1	CCNY	CCNYL1	CD40LG	CDKN1C	CDKN2B	CDKN2C	CIT	CKS2	DAB2IP	DBF4	DBF4B	DDX3X	DNAJC3	DUS2
GO:0004843	cysteine-type deubiquitinase activity	0.00177344	ALG13	ATXN3	CYLD	DESI2	EIF3F	JOSD1	MINDY2	MINDY3	MINDY4	MYSM1	OTUB2	OTUD1	OTUD3	OTUD4	OTUD5	OTUD6A	OTUD6B	OTUD7A	OTULIN	TANK	TNFAIP3	UCHL1	UCHL3	UCHL5	USP10	USP11	USP12	USP13	USP14	USP16	USP19	USP2	USP20	USP24	USP25	USP26	USP27X	USP28	USP3	USP30	USP31	USP32	USP34	USP35	USP36	USP37	USP38
GO:0030545	signaling receptor regulator activity	0.00177428	ADCYAP1	ADIPOQ	AGRP	ALKAL1	ALKAL2	ALKBH1	AMCF-II	ANGPT4	APLN	APOA1	APP	AREG	AVP	BDNF	BMP10	BMP15	BMP2	BMP3	BMP4	BMP5	BMP6	BMP7	BMP8A	BMP8B	BMPR2	BTC	CARTPT	CCK	CCL1	CCL11	CCL14	CCL16	CCL17	CCL19	CCL2	CCL20	CCL28	CCL4	CCL5	CD40LG	CDC42EP2	CER1	CGA	CLCF1	CLEC12A	CLEC12B	COLEC10
GO:0047485	protein N-terminus binding	0.00178689	ACOX1	ALG2	ALOX5AP	ANO2	APTX	ARF6	ATM	CSNK2A2	DCTN4	EIF3E	EPB41	ERCC3	ERCC4	EXOC2	EXOC5	GADD45A	GLRX	GTF2H3	HAX1	HDAC1	HESX1	KLHL13	LRP8	MAU2	MDM2	MECP2	MEN1	MNAT1	NBN	NCOA1	NCOA3	NCOR2	NFE2	NIPBL	PARP1	PELP1	PEX14	PEX19	PEX5	PPP1CC	PTH	RBPJ	RELA	RPS21	SDCBP	SLC6A3	SMARCA4
GO:0004386	helicase activity	0.00178761	AQR	ASCC3	BLM	BRIP1	BTAF1	CHD1	CHD1L	CHD2	CHD5	CHD6	CHD7	DDX1	DDX10	DDX11	DDX18	DDX20	DDX21	DDX24	DDX25	DDX31	DDX3X	DDX42	DDX43	DDX47	DDX49	DDX50	DDX52	DDX53	DDX54	DDX55	DDX56	DDX58	DDX59	DDX6	DDX60	DHX15	DHX32	DHX35	DHX36	DHX37	DHX40	DHX58	DHX8	DHX9	DICER1	DNA2	EIF4A2
GO:0045309	protein phosphorylated amino acid binding	0.00197406	ABL1	ABL2	BCAR3	BTRC	CBL	CBLB	CRKL	FBXW7	GRB2	HCK	IRS1	LDLRAP1	LOC100511937	MAPK3	NCK2	PCIF1	PIK3R1	PLCG2	PTPN11	PTPN3	PTPN5	RASA1	RTF1	SCAF4	SCAF8	SH2D3A	SH2D3C	SHB	SHC3	SHD	SHE	SOCS3	STAP1	SYK	VAV1	VAV2	YES1	YWHAB	YWHAZ	CBLC	FGR	GRAP	LCK	PIN1	PTPN6	SAMSN1	SH3BP2
GO:0098531	ligand-activated transcription factor activity	0.00204685	AHR	AHRR	AR	ARNT	ESR1	ESR2	NR1D1	NR1D2	NR1H2	NR1H4	NR1I2	NR2C1	NR2C2	NR2E3	NR2F2	NR3C1	NR4A2	NR4A3	NR5A1	NR5A2	PGR	PPARA	PPARD	RARA	RORA	RORB	RORC	RXRA	RXRG	STAT3	THRA	THRB	VDR	ESRRA	HNF4A	MADD	NKX3-1	NR1I3	NR2E1	NR2F1	NR2F6	PPARG	RARG	SREBF1
GO:0004879	nuclear receptor activity	0.00204685	AHR	AHRR	AR	ARNT	ESR1	ESR2	NR1D1	NR1D2	NR1H2	NR1H4	NR1I2	NR2C1	NR2C2	NR2E3	NR2F2	NR3C1	NR4A2	NR4A3	NR5A1	NR5A2	PGR	PPARA	PPARD	RARA	RORA	RORB	RORC	RXRA	RXRG	STAT3	THRA	THRB	VDR	ESRRA	HNF4A	MADD	NKX3-1	NR1I3	NR2E1	NR2F1	NR2F6	PPARG	RARG	SREBF1
GO:0004721	phosphoprotein phosphatase activity	0.00210764	CDC14A	CDC14B	CDKN3	CPPED1	CTDP1	CTDSP2	CTDSPL	CTDSPL2	DUPD1	DUSP1	DUSP10	DUSP11	DUSP13	DUSP14	DUSP16	DUSP19	DUSP2	DUSP22	DUSP23	DUSP27	DUSP3	DUSP4	DUSP5	DUSP6	DUSP7	DUSP8	DUSP9	EPM2A	EYA1	EYA2	EYA3	EYA4	ILKAP	LRRC30	LRRC39	LRRC40	LRRIQ4	LRRK2	MTM1	MTMR3	MTMR4	PALD1	PDP1	PDXP	PHLPP1	PHLPP2	PP2D1
GO:0098631	cell adhesion mediator activity	0.00211667	CD200	CD47	CHL1	CNTN1	CNTN4	CNTN5	CNTN6	DSCAM	DSCAML1	EMB	ESAM	GLDN	IGSF9	ITGA1	ITGA11	ITGA2	ITGB1	JAM3	LRRC4C	MADCAM1	NEXN	NFASC	NINJ1	NPTN	NRCAM	NTNG1	PLXNB3	ROBO1	RPSA	BCAM	EMILIN1	MYOT	PPP1CA
GO:0140034	methylation-dependent protein binding	0.00214724	ATRX	BPTF	CBX1	CBX3	CBX5	CDYL	CDYL2	CHD1	CHD5	CXXC1	DPF2	FMR1	GLYR1	ING1	ING2	KAT8	KDM5A	KDM7A	KDM8	KIFC1	KMT2E	L3MBTL2	MBTD1	MORC3	MORC4	MPHOSPH8	MSH6	MSL3	MTF2	NCAPD3	NCAPG2	PHF19	PHF2	PHF20L1	PHF8	PWP1	PWWP2A	PYGO1	SPIN1	SPIN3	SPIN4	SUZ12	TAF7	TDRD3	THAP7	TP53BP1	TTLL12
GO:0035064	methylated histone binding	0.00214724	ATRX	BPTF	CBX1	CBX3	CBX5	CDYL	CDYL2	CHD1	CHD5	CXXC1	DPF2	FMR1	GLYR1	ING1	ING2	KAT8	KDM5A	KDM7A	KDM8	KIFC1	KMT2E	L3MBTL2	MBTD1	MORC3	MORC4	MPHOSPH8	MSH6	MSL3	MTF2	NCAPD3	NCAPG2	PHF19	PHF2	PHF20L1	PHF8	PWP1	PWWP2A	PYGO1	SPIN1	SPIN3	SPIN4	SUZ12	TAF7	TDRD3	THAP7	TP53BP1	TTLL12
GO:0015370	solute:sodium symporter activity	0.00247027	DCK	MFSD2A	SLC10A1	SLC10A2	SLC10A4	SLC12A1	SLC12A2	SLC13A1	SLC13A2	SLC13A3	SLC17A8	SLC18A1	SLC18A2	SLC1A1	SLC1A2	SLC1A3	SLC1A6	SLC1A7	SLC23A1	SLC23A2	SLC28A1	SLC28A2	SLC28A3	SLC34A2	SLC38A2	SLC38A4	SLC38A5	SLC4A10	SLC4A5	SLC4A7	SLC4A8	SLC5A2	SLC5A3	SLC5A5	SLC5A6	SLC5A7	SLC5A8	SLC5A9	SLC6A1	SLC6A11	SLC6A12	SLC6A13	SLC6A15	SLC6A2	SLC6A20	SLC6A3	SLC6A4
GO:0002039	p53 binding	0.00247027	ANKRD1	AXIN1	BLM	BRCA1	BRD4	BRD7	CDKN2AIP	CREBBP	EP300	GSK3B	HDAC1	HIF1A	HTT	KDM1A	KMT5A	MDM2	MSX1	MUL1	NTRK3	NUAK1	PLK3	POU4F2	PRMT5	PSME3	PTTG1IP	RCHY1	RFWD3	SETD7	SIRT1	SMARCA4	SMARCB1	SMYD2	STK11	TAF3	TAF9	TEP1	TP53BP1	TP53BP2	TP53RK	TP63	TP73	TRIM24	TRIM29	USP10	USP7	ZNF385A	CHD8
GO:0015175	neutral L-amino acid transmembrane transporter activity	0.00253361	SFXN1	SFXN2	SFXN3	SLC1A1	SLC1A2	SLC1A3	SLC1A4	SLC1A6	SLC1A7	SLC25A12	SLC25A13	SLC25A38	SLC32A1	SLC36A1	SLC36A2	SLC36A3	SLC36A4	SLC38A1	SLC38A2	SLC38A4	SLC38A5	SLC38A6	SLC38A9	SLC3A2	SLC43A1	SLC6A15	SLC6A18	SLC6A19	SLC6A20	SLC6A5	SLC6A6	SLC7A10	SLC7A5	SLC7A8	SLC7A9	MFSD12	SLC1A5	SLC38A3
GO:0032266	phosphatidylinositol-3-phosphate binding	0.00253361	ATG2B	DAB2IP	DENND1A	HIP1	KIF16B	LANCL2	NCF4	PHLDA3	PLA2G4A	PLA2G4E	PLCZ1	PLEK2	PLEKHA4	PLEKHA5	PLEKHF1	RS1	RUBCNL	RUFY4	SESTD1	SH3PXD2A	SNX12	SNX13	SNX21	SNX24	SNX27	SNX4	VPS13B	VPS36	WDR45	WIPI1	WIPI2	ZFYVE1	ZFYVE19	ZFYVE26	ZFYVE28	ATG2A	SNX3	TECPR1
GO:0046915	transition metal ion transmembrane transporter activity	0.00282574	ATP2C1	ATP2C2	ATP7A	ATP7B	MMGT1	SLC11A1	SLC25A28	SLC30A1	SLC30A2	SLC30A3	SLC30A4	SLC30A5	SLC30A7	SLC30A8	SLC31A1	SLC31A2	SLC39A10	SLC39A11	SLC39A12	SLC39A14	SLC39A6	SLC39A8	SLC40A1	TMEM165	TRPM2	SLC39A1	SLC39A13	SLC39A2	SLC39A4	SLC39A5	SLC39A7	SLC39A9
GO:0008083	growth factor activity	0.00290677	AREG	BDNF	BMP10	BMP15	BMP2	BMP3	BMP4	BMP5	BMP6	BMP7	BMP8A	BMP8B	BTC	CSF1	CSF2	CXCL12	EGF	EPGN	EREG	FGF1	FGF12	FGF13	FGF14	FGF16	FGF18	FGF19	FGF20	FGF23	FGF3	FGF4	FGF6	FGF7	FGF8	GDF10	GDF11	GDF2	GDF3	GDF6	GDF7	GDF9	GDNF	GKN1	GMFB	HBEGF	HGF	IGF1	IGF2
GO:0004112	cyclic-nucleotide phosphodiesterase activity	0.00313799	ADPRM	CNP	PDE10A	PDE11A	PDE1A	PDE1C	PDE2A	PDE3A	PDE3B	PDE4B	PDE4D	PDE5A	PDE6A	PDE6C	PDE6H	PDE7A	PDE7B	PDE8A	PDE8B	PDE9A	PDE1B	PDE4A	PDE4C	PDE6B	PDE6G
GO:0030145	manganese ion binding	0.0032026	ABL1	ABL2	ADPRM	ARG2	B4GALT1	B4GALT7	DYRK2	EXTL2	FAM20C	GALNT1	GALNT2	GALNT3	GALNT4	GYG1	IMPA1	LAP3	ME1	MGAT5	MGAT5B	MRE11	MTPAP	NPEPL1	NUDT16	NUDT7	NUDT8	PCK1	PCK2	PEPD	PPEF1	PPEF2	PPM1A	PPM1B	PRIMPOL	PRKACA	SOD2	STX16	WRN	XPNPEP1	XPNPEP3	XXYLT1	DCP2	FEN1	MGAT1	PIM1	POMGNT1	TDP2	XYLT2
GO:0031490	chromatin DNA binding	0.00327909	ATOH1	ATRX	BCL6	CEBPA	CEBPB	CLOCK	CREBBP	CTCF	CTCFL	DHX9	EP300	EZH2	FOXO3	GRHL1	GRHL2	GRHL3	H1FOO	H2AFY	HDAC3	HMGN1	HMGN2	HMGN3	HMGN5	HNRNPU	HR	INSM1	JMJD1C	KDM3B	KDM6A	KLF4	LEMD3	LOC100738475	MYOD1	MYOG	NR1H2	OGT	PAX6	PER1	PPARGC1A	PRDM14	RARA	RELA	REPIN1	RUNX2	SBNO1	SBNO2	SMAD3
GO:0017046	peptide hormone binding	0.00333446	ADCYAP1R1	C2CD2L	CALCRL	CCKAR	CMKLR1	CRHBP	CRHR1	CRHR2	EDNRB	GALR1	GALR2	GALR3	GHR	GHRHR	GLP1R	GLP2R	GPR1	IDE	IGF1R	INHBA	INSR	LEPR	MC3R	NPR1	NPR2	NPR3	PIK3R1	PRLR	PTH1R	PTH2R	RAMP1	RAMP2	SCTR	SLC40A1	VIPR1	VIPR2	GIPR
GO:0050840	extracellular matrix binding	0.00338751	ADAM9	ADAMTS15	ADAMTS5	ADGRG1	ADGRG6	AGRN	BGN	CD248	CD93	CLEC14A	CTSS	DAG1	DCN	DMP1	ECM1	FBLN2	GPC1	ITGAV	ITGB1	ITGB3	LGALS3	LRRC15	NID1	NTN4	OLFML2A	OLFML2B	PXDN	RPSA	SHH	SLIT2	SMOC1	SPARCL1	SPOCK2	TGFBI	THBS1	THSD1	TINAGL1	ACHE	BCAM	ELN	SPARC	SSC5D
GO:0019887	protein kinase regulator activity	0.00338883	ABI1	AFAP1L2	ALKAL1	ALKAL2	ALS2	ANGPT4	ANKRD54	APC	AREG	BMP2	BMPR1A	BMPR1B	BMPR2	BTC	CAB39	CAB39L	CAMK2N1	CASP3	CCNA1	CCNB1	CCNB2	CCNB3	CCNC	CCND1	CCND3	CCNE1	CCNE2	CCNG2	CCNI	CCNJL	CCNK	CCNL1	CCNY	CCNYL1	CD40LG	CDKN1C	CDKN2B	CDKN2C	CIT	CKS2	DAB2IP	DBF4	DBF4B	DDX3X	DNAJC3	DUS2	EGF
GO:0030546	signaling receptor activator activity	0.0034153	ADCYAP1	ADIPOQ	AGRP	ALKAL1	ALKAL2	ALKBH1	AMCF-II	ANGPT4	APLN	APOA1	APP	AREG	AVP	BDNF	BMP10	BMP15	BMP2	BMP3	BMP4	BMP5	BMP6	BMP7	BMP8A	BMP8B	BMPR2	BTC	CARTPT	CCK	CCL1	CCL11	CCL14	CCL16	CCL17	CCL19	CCL2	CCL20	CCL28	CCL4	CCL5	CD40LG	CDC42EP2	CER1	CGA	CLCF1	COLEC10	CORT	CRLF1
GO:0000149	SNARE binding	0.00347867	ABCA1	ABL1	ANKRD27	CACNA1A	CPLX1	CPLX2	CPLX4	DAPK1	EXOC3L2	GOSR2	HECTD3	LOC100625711	LRRK2	NBAS	NSF	PICALM	SCFD1	SCFD2	SEC24A	SEC24B	SEC24C	SEC24D	SNAP25	SNAP29	SNAP47	SNAP91	SNCA	SNPH	STX10	STX11	STX12	STX16	STX17	STX1B	STX2	STX3	STX4	STX5	STX6	STX7	STX8	STXBP1	STXBP4	STXBP5	STXBP5L	SYBU	SYT1
GO:0015144	carbohydrate transmembrane transporter activity	0.00371994	AQP1	AQP10	AQP11	AQP2	AQP7	AQP9	LOC100525318	SLC23A1	SLC23A2	SLC2A1	SLC2A11	SLC2A5	SLC2A8	SLC2A9	SLC45A1	SLC45A2	SLC45A3	SLC45A4	SLC5A2	SLC5A3	SLC5A9	TMEM144	AQP3	SLC23A3	SLC2A10	SLC2A2	SLC2A3	SLC2A4	SLC2A7	SLC5A1	SLC5A4
GO:0015108	chloride transmembrane transporter activity	0.00397689	ABCC4	ANO1	ANO10	ANO2	ANO3	ANO4	ANO5	ANO6	BEST1	BEST3	BEST4	BSND	CFTR	CLCN2	CLCN3	CLCN4	CLCN5	CLCN6	CLCN7	CLCNKA	CLIC4	CLIC5	CLIC6	GABRA1	GABRA2	GABRA3	GABRA4	GABRA6	GABRB1	GABRB2	GABRB3	GABRD	GABRE	GABRG1	GABRG2	GABRG3	GABRP	GABRQ	GABRR1	GLRA1	GLRA2	GLRA3	GLRA4	GLRB	NMUR2	SLC12A1	SLC12A2
GO:0097602	cullin family protein binding	0.00423271	ASB2	CCDC22	DCUN1D4	DCUN1D5	DDB1	KCTD17	KCTD21	KCTD5	KLHL13	KLHL21	KLHL3	KLHL36	KLHL9	PRKN	RBX1	ANAPC11	BTBD1	DCUN1D2	DCUN1D3	KCTD2	KCTD6	KCTD9	RNF7	SKP1
GO:0098632	cell-cell adhesion mediator activity	0.00423271	CD200	CD47	CHL1	CNTN1	CNTN4	CNTN5	CNTN6	DSCAM	DSCAML1	EMB	ESAM	GLDN	IGSF9	JAM3	LRRC4C	NEXN	NFASC	NPTN	NRCAM	NTNG1	PLXNB3	ROBO1	MYOT	PPP1CA
GO:0048018	receptor ligand activity	0.00477885	ADCYAP1	ADIPOQ	AGRP	ALKAL1	ALKAL2	ALKBH1	AMCF-II	APLN	APOA1	AREG	AVP	BDNF	BMP10	BMP15	BMP2	BMP3	BMP4	BMP5	BMP6	BMP7	BMP8A	BMP8B	BTC	CARTPT	CCK	CCL1	CCL11	CCL14	CCL16	CCL17	CCL19	CCL2	CCL20	CCL28	CCL4	CCL5	CD40LG	CDC42EP2	CER1	CGA	CLCF1	COLEC10	CORT	CRLF1	CRSP-2	CSF1	CSF2
GO:0002020	protease binding	0.00498258	A2M	A2ML1	ADAMTSL4	AMFR	ANO2	ANXA2	BANK1	BCL2	BDKRB2	BFAR	BIN1	BRCA2	CCBE1	CD28	CFLAR	CHL1	CHMP3	CLTC	COL1A1	COL1A2	COL3A1	COMP	CRADD	CSTB	DDT	DERL1	DPP4	DVL3	ECM1	F2RL1	F3	FADD	FAM20C	FAP	FN1	FURIN	GSK3B	IL1R1	INSL3	ITGA3	ITGAV	ITGB1	ITGB3	KIT	LDLR	LOC100522011	LOC100523672
GO:0004527	exonuclease activity	0.00509096	AEN	ANGEL1	ANGEL2	APLF	APTX	CNOT1	CNOT2	CNOT6	CNOT6L	CNOT8	CPSF3	DCLRE1A	DCLRE1B	DCLRE1C	DDX1	DIS3L	DIS3L2	ENPP1	ENPP2	ENPP3	ERI1	ERI3	EXD1	EXD2	EXO1	EXOG	EXOSC10	FAN1	ISG20	ISG20L2	MGME1	MRE11	PAN3	PARN	PDE12	PNLDC1	POLG	RAD50	RAD9A	REXO2	REXO4	RNF139	TOE1	WRN	XRN2	ZC3H12A	APEX1
GO:0005272	sodium channel activity	0.00565611	ASIC1	ASIC2	ASIC4	ASIC5	CACNA1F	CACNA1I	GRIK2	GRIK3	GRIK4	HCN1	HCN2	HCN3	HCN4	KCNK1	LOC100515171	NALCN	PKD2	PKD2L1	SCN10A	SCN11A	SCN1A	SCN2B	SCN3A	SCN3B	SCN4A	SCN5A	SCN7A	SCN8A	SCN9A	SCNN1A	SCNN1B	SCNN1G	TPCN1	TPCN2	ABCB8	ASIC3	CACNA1G	GRIK5	SCN1B	SLC4A11
GO:0030374	nuclear receptor coactivator activity	0.00565611	ACTN1	ACTN2	APBB3	ATXN7L3	BUD31	CCAR1	CCDC62	CNOT6	CNOT9	DCAF6	ETS1	HELZ2	HMGA1	KDM1A	MED17	NCOA1	NCOA2	NCOA3	NCOA7	PPARGC1A	PPARGC1B	PRKCB	PSMC3IP	SFR1	SLC30A9	SRA1	SS18	WDR77	ZMIZ1	ZMIZ2	ACTN4	BRD8	CALCOCO1	CCAR2	ENY2	MED1	PKN1	PPRC1	TMF1	USP22
GO:0001784	phosphotyrosine residue binding	0.00565611	ABL1	ABL2	BCAR3	CBL	CBLB	CRKL	GRB2	HCK	IRS1	LDLRAP1	LOC100511937	MAPK3	NCK2	PIK3R1	PLCG2	PTPN11	PTPN3	PTPN5	RASA1	SH2D3A	SH2D3C	SHB	SHC3	SHD	SHE	SOCS3	STAP1	SYK	VAV1	VAV2	YES1	CBLC	FGR	GRAP	LCK	PTPN6	SAMSN1	SH3BP2	SHC1	SHF
GO:0004714	transmembrane receptor protein tyrosine kinase activity	0.00575013	AXL	CSF1R	DDR2	EGFR	EPHA1	EPHA2	EPHA3	EPHA4	EPHA5	EPHA6	EPHA7	EPHB1	EPHB2	EPHB3	EPHB4	EPHB6	ERBB2	ERBB3	ERBB4	FGFR1	FGFR2	FGFR3	FGFR4	FLT1	FLT3	FLT4	IGF1R	INSR	INSRR	KDR	KIT	MERTK	MET	MUSK	NRP1	NRP2	NTRK1	NTRK2	NTRK3	PDGFRA	PDGFRB	ROR2	ROS1	TEK	TIE1	TYRO3	EFEMP1
GO:0044325	transmembrane transporter binding	0.00575013	ABCC8	ABCC9	ACTN1	ACTN2	AKAP6	AKAP9	ANK3	AP2M1	ATP2A3	CABP4	CAV1	CAV3	CDH5	CHERP	CTNNB1	DIAPH1	DLG1	DPP10	FHL1	FKBP1B	FMR1	FYN	HOMER1	HTT	ITPR2	KCNAB1	KCNAB2	KCNB1	KCNC1	KCNC2	KCND3	KCNE1	KCNE2	KCNE3	KCNE4	KCNE5	KCNG4	KCNIP1	KCNJ11	KCNQ1	LOC100519808	LOC110257570	LRRC38	LRRC3C	LRRK2	LYN	MPP2
GO:0043325	phosphatidylinositol-3,4-bisphosphate binding	0.00575013	ARAP3	DAPP1	FCHSD2	HIP1	HIP1R	KIF16B	MAPKAP1	MYO1G	NCF1	PHLDA3	PLA2G4E	PLEK	PLEK2	PLEKHA1	PLEKHA2	PLEKHA4	RS1	SESTD1	SH3PXD2A	TLN2	ZFYVE1	COMMD1	RAG2
GO:0004114	3',5'-cyclic-nucleotide phosphodiesterase activity	0.00575013	PDE10A	PDE11A	PDE1A	PDE1C	PDE2A	PDE3A	PDE3B	PDE4B	PDE4D	PDE5A	PDE6A	PDE6C	PDE6H	PDE7A	PDE7B	PDE8A	PDE8B	PDE9A	PDE1B	PDE4A	PDE4C	PDE6B	PDE6G
GO:0051018	protein kinase A binding	0.00657252	ACBD3	AKAIN1	AKAP1	AKAP10	AKAP11	AKAP12	AKAP3	AKAP4	AKAP6	AKAP7	AKAP8L	AKAP9	ARFGEF1	ARFGEF2	C15H2orf88	CRYBG3	CSK	DACT1	DACT2	EZR	GSK3B	GSKIP	KCNQ1	LRRK2	MYRIP	PJA2	PRKACA	PRKAR1A	PRKAR1B	PRKAR2A	PRKAR2B	PRRC1	RARA	RPS3	RYR2	SOX9	SPHKAP	WASF2	WASF3	AKAP5	AKAP8	DACT3	GSK3A	WASF1
GO:1901682	sulfur compound transmembrane transporter activity	0.00657252	ABCC1	ABCC11	ABCC2	ABCC6	ABCD1	CTNS	LOC110255210	SLC13A1	SLC13A3	SLC19A2	SLC19A3	SLC1A1	SLC1A2	SLC1A4	SLC25A12	SLC25A13	SLC25A14	SLC25A19	SLC25A26	SLC26A1	SLC26A10	SLC26A11	SLC26A3	SLC26A4	SLC26A5	SLC26A6	SLC26A7	SLC26A8	SLC26A9	SLC33A1	SLC35B3	SLC36A1	SLC5A6	SLC6A11	SLC6A6	SLC7A9	ABCC10	ABCC3	MFSD12	SLC25A10	SLC25A11	SLC26A2	SLC27A1	SLC35B2
GO:0004180	carboxypeptidase activity	0.00748143	ACE	ACE2	AEBP1	AGBL2	AGBL3	AGTPBP1	CNDP1	CNDP2	CPA2	CPA4	CPA6	CPB1	CPB2	CPD	CPE	CPM	CPN1	CPO	CPVL	CPXM2	CPZ	CTSA	FOLH1B	LOC100515049	MINDY2	NAALAD2	SCPEP1	VASH1	VASH2	AGBL5	CPXM1	CTSZ	MINDY1	NAALADL1
GO:0019209	kinase activator activity	0.0077094	ABI1	AFAP1L2	ALKAL1	ALKAL2	ALS2	ANGPT4	AREG	BMP2	BMPR1A	BMPR1B	BMPR2	BTC	CAB39	CAB39L	CCNB1	CCNK	CCNY	CCNYL1	CD40LG	CKS2	DAB2IP	DBF4	DBF4B	DDX3X	EGF	EGFR	EPGN	EPO	ERBB3	ERBB4	EREG	ETAA1	FAM20A	GHRL	GPRC5A	GPRC5C	GREM1	HBEGF	IQGAP1	LAMTOR3	LTF	MALT1	MAP2K2	MAP2K6	MAP3K13	MLST8	MNAT1
GO:0050660	flavin adenine dinucleotide binding	0.00799988	ACAD10	ACAD8	ACAD9	ACADL	ACADSB	ACOX1	ACOX2	ACOX3	ACOXL	AGPS	AIFM1	AIFM2	AIFM3	AOX1	AOX2	AOX4	CHDH	COQ6	CRY2	DLD	DUS2	DUS4L	ERO1A	ETFA	FMO4	FMO5	FOXRED2	GSR	GULO	ILVBL	KDM1A	KDM1B	KMO	LOC100151788	LOC100523745	LOC100622980	MAOA	MAOB	MICAL3	MMACHC	MTRR	NOS1	NOS2	NQO2	PCYOX1	POR	PRODH2
GO:0140828	metal cation:monoatomic cation antiporter activity	0.00892156	ADGRV1	CHP1	SLC11A1	SLC24A1	SLC24A2	SLC24A3	SLC24A4	SLC24A5	SLC41A1	SLC41A3	SLC8A1	SLC8A2	SLC8A3	SLC8B1	SLC9A1	SLC9A2	SLC9A3	SLC9A4	SLC9A6	SLC9A7	SLC9A9	SLC9B2	SLC9C1	TMCO3	LETM1	SLC38A3	SLC9A5	SLC9A8
GO:0005217	intracellular ligand-gated monoatomic ion channel activity	0.00892156	ABCC4	AQP1	CFTR	CNGA1	CNGA2	CNGA3	CNGB1	CNGB3	HCN1	HCN2	HCN4	ITPR1	ITPR2	MCOLN2	MCOLN3	PEX5L	PKD2	RYR1	RYR2	RYR3	TPCN1	TPCN2	TRPA1	TRPM2	CNGA4	ITPR3	MCOLN1	RASA3
GO:0001786	phosphatidylserine binding	0.00921432	ADGRB1	ANXA13	ANXA6	ANXA9	APPL2	ASAP1	AXL	CAVIN2	GAP43	GRAMD1B	GSDMA	GSDMB	GSDMD	HAVCR1	HSPA8	LOC100625711	LOC102165484	MARK1	MFGE8	MME	OSBPL10	OSBPL5	OSBPL8	RPE65	RS1	SCARB2	SYT1	SYT10	SYT11	SYT12	SYT13	SYT17	SYT2	SYT4	SYT6	SYT7	SYT8	SYT9	SYTL2	THBS1	TIMD4	TLN1	TREM2	TRIM72	CPNE6	GAS6	SYT5
GO:0016796	exonuclease activity, active with either ribo- or deoxyribonucleic acids and producing 5'-phosphomonoesters	0.0109355	ANGEL1	ANGEL2	APTX	CNOT1	CNOT2	CNOT6	CNOT6L	CNOT8	CPSF3	DCLRE1A	DCLRE1B	DIS3L	DIS3L2	ERI1	ERI3	EXO1	EXOSC10	ISG20	ISG20L2	MGME1	MRE11	PAN3	PARN	PDE12	PNLDC1	REXO2	RNF139	TOE1	XRN2	APEX1	CNOT7	DCP2	DIS3	EXO5	MEIOB	NOCT	PAN2	PLD3	PNPT1	POLE	USB1	XRN1
GO:0140358	P-type transmembrane transporter activity	0.0110721	ATP12A	ATP13A1	ATP13A3	ATP13A5	ATP1A1	ATP1A2	ATP2A1	ATP2A3	ATP2B1	ATP2B2	ATP2B3	ATP2B4	ATP2C1	ATP2C2	ATP4A	ATP7A	ATP7B	LOC100157711	ATP13A2	ATP1A3	ATP2A2
GO:0031072	heat shock protein binding	0.0110721	AHR	AHSA1	APOA1	ARNTL	BCOR	CAMKMT	CDC37L1	CDK1	CHORDC1	DNAJA1	DNAJA2	DNAJA3	DNAJB12	DNAJB14	DNAJB2	DNAJB6	DNAJC10	DNAJC18	DNAJC2	DNAJC7	DNAJC8	EEF1AKMT3	FAF1	FICD	FKBP4	FKBP6	GBP1	GPR37	HDAC6	HDAC8	HIF1A	HIKESHI	HSPA8	HSPA9	HTT	IQCG	ITGAM	KPNB1	KSR1	METTL21A	METTL21C	METTL22	NOD2	NPAS2	NR3C1	PACRG	PDXP
GO:0043236	laminin binding	0.0110721	ADAM9	ADGRG6	AGRN	CTSS	DAG1	ECM1	GPC1	ITGB1	LGALS3	LRRC15	NID1	NTN4	PXDN	RPSA	SHH	SLIT2	THBS1	TINAGL1	ACHE	BCAM	SSC5D
GO:0016810	hydrolase activity, acting on carbon-nitrogen (but not peptide) bonds	0.011884	ACER1	ACER2	ACER3	ADA	ADAR	ADARB1	ADARB2	ADAT1	ADAT2	AGA	AGMAT	AICDA	AMDHD1	AMDHD2	AMPD1	AMPD3	APOBEC1	APOBEC2	ARG1	ARG2	ASAH1	ASAH2	ASPA	ASRGL1	ATIC	BTD	CAD	CAT	CDA	CDADC1	CRMP1	DCLRE1A	DCLRE1B	DCTD	DHODH	DPEP1	DPYS	DPYSL2	DPYSL3	DPYSL5	FAAH	FHIT	GCH1	GDA	GLS	GNPDA1	HDAC1
GO:0005251	delayed rectifier potassium channel activity	0.011884	KCNA1	KCNA10	KCNA2	KCNA4	KCNA5	KCNA6	KCNB1	KCNB2	KCNC1	KCNC2	KCNC3	KCNC4	KCNE1	KCNE2	KCNE3	KCNE4	KCNE5	KCNG1	KCNG3	KCNG4	KCNH1	KCNH2	KCNQ1	KCNQ3	KCNQ5	KCNQ4	KCNS1
GO:0017124	SH3 domain binding	0.011884	ABI1	ABI2	ABL1	ADAM10	ADAM15	ADAM17	ADAM19	ADAM9	AFAP1	AFAP1L2	ARHGAP31	CBL	CD2AP	CD3E	DAB2IP	DENND1A	EFS	ELMO1	ELMO2	ENAH	EVL	FUT8	GRB2	HCLS1	HIP1R	KHDRBS2	KHDRBS3	LANCL1	LYN	MYPN	NCF1	OSTF1	PTPN22	RAD9A	REPS1	RUFY1	RUFY2	SGIP1	SH3BP1	SYNJ1	SYNJ2	UVRAG	WASF2	AFAP1L1	AKAP5	CASP9	CBLC
GO:0003697	single-stranded DNA binding	0.0119507	APTX	BLM	BRCA2	CDC45	CRY2	CTC1	DDX11	DHX36	DHX9	DMC1	ERCC4	FAM111A	FUBP3	HMCES	HNRNPU	IGHMBP2	LRPPRC	MCM10	MCM3	MCM4	MCM6	MCM8	MCM9	MLH1	MMS22L	MSH2	MSH3	MYEF2	NABP1	NEIL3	NUCKS1	NUP35	PCBP1	PCBP3	PMS2	POLA1	POLR2H	POT1	POU4F1	PURA	PURB	RAD18	RAD50	RAD51	RAD51AP1	RAD51B	RAD51D
GO:0005546	phosphatidylinositol-4,5-bisphosphate binding	0.0119507	ACTN2	AMER1	AMER2	AMER3	ANXA2	ASAP1	EXOC1	EXOC7	FRMPD4	FZD7	GRAMD2A	GSDMA	GSDMB	GSDMD	HIP1R	KCNJ1	KCNJ2	KCNQ1	LDLRAP1	LOC100627175	LOC102165484	LOC106504669	MAPKAP1	MARK1	MYO1G	PHLDA3	PICALM	PLA2G4E	PLCB1	PLCZ1	PLEKHA4	RS1	SDCBP	SDCBP2	SESTD1	SH3PXD2A	SNAP91	SNX18	SNX21	STXBP6	SVIL	SYT9	SYTL2	TWF1	VIL1	VILL	AVIL
GO:0016903	oxidoreductase activity, acting on the aldehyde or oxo group of donors	0.0137521	ADH4	AKR1B1	ALDH18A1	ALDH1A1	ALDH1A2	ALDH1A3	ALDH1B1	ALDH1L1	ALDH1L2	ALDH2	ALDH3A1	ALDH3B1	ALDH4A1	ALDH5A1	ALDH6A1	ALDH7A1	ALDH8A1	ALDH9A1	AOX1	AOX2	AOX4	BCKDHB	DHRS4	DLAT	DLD	FAR1	FMO5	HAO1	HSD17B12	LOC100522421	OGDH	OGDHL	OLFML3	PDHA1	PDHX	RDH11	ALDH3A2	DHTKD1	GAPDH	GAPDHS	PDHB
GO:0061659	ubiquitin-like protein ligase activity	0.0137993	AMFR	ANKIB1	AREL1	ARIH1	ASB1	ASB12	ASB2	ASB4	BFAR	BRAP	BSPRY	BTRC	C1H18orf25	CBL	CDC42	CUL3	DCST1	DTX1	DTX3L	DTX4	DZIP3	FANCL	FBXO17	FBXO2	FBXO4	FBXO40	FBXO6	FBXW11	GID4	HECTD2	HECW1	HERC2	HERC3	HERC4	HERC5	HERC6	HUWE1	IRF2BPL	ITCH	ITSN1	JADE2	KCMF1	LOC100524034	LOC106504145	LONRF1	LONRF2	LONRF3
GO:0051427	hormone receptor binding	0.0149946	ADCYAP1	CCK	FABP4	GNAO1	GPHB5	JAK3	LEP	NPPA	NPPB	NPPC	PTH	PTHLH	PTPN11	SOCS2	TYK2	VIP	GH1	GPHA2	PSMC5	UCN2
GO:0005385	zinc ion transmembrane transporter activity	0.0149946	SLC30A1	SLC30A2	SLC30A3	SLC30A4	SLC30A5	SLC30A7	SLC30A8	SLC39A10	SLC39A11	SLC39A12	SLC39A14	SLC39A6	SLC39A8	SLC39A1	SLC39A13	SLC39A2	SLC39A4	SLC39A5	SLC39A7	SLC39A9
GO:0015106	bicarbonate transmembrane transporter activity	0.0149946	CFTR	DCK	SLC26A1	SLC26A10	SLC26A3	SLC26A4	SLC26A5	SLC26A6	SLC26A7	SLC26A8	SLC39A8	SLC4A1	SLC4A10	SLC4A3	SLC4A5	SLC4A7	SLC4A8	SLC26A2	SLC4A11	SLC4A9
GO:0003684	damaged DNA binding	0.0149946	APTX	AUNIP	BLM	BRCA1	CREBBP	CRY2	CUL4B	DCLRE1A	DCLRE1B	DDB1	DDB2	EP300	ERCC4	MSH2	MSH6	NBN	NEIL1	NEIL2	NEIL3	OGG1	PARP1	POLI	POT1	RAD23B	RBBP8	RPA1	RPA2	RPS3	SDE2	SMC6	TP53BP1	TP63	WRN	XPA	XPC	XRCC6	APEX1	ERCC1	MUTYH	NTHL1	PARP2	POLH	POLK	RAD23A	RECQL4	RPA3	SIRT6
GO:0004715	non-membrane spanning protein tyrosine kinase activity	0.0154458	ABL1	ABL2	BAZ1B	BLK	BMX	BTK	CSK	DYRK1A	FER	FES	FRK	FYN	HCK	ITK	JAK1	JAK2	JAK3	LOC100739325	LYN	MELK	PEAK1	PKDCC	PTK2	SRC	STYK1	SYK	TEC	TNK2	TXK	TYK2	WEE1	WEE2	YES1	FGR	LCK	PTK2B
GO:0008188	neuropeptide receptor activity	0.0154458	BRS3	GAL	GALR1	GALR2	GALR3	GPR139	GPR171	GPR37	GPR83	GRPR	KISS1R	NMUR1	NMUR2	NPBWR1	NPFFR1	NPFFR2	NPSR1	NPY1R	NPY2R	NPY5R	NTSR1	NTSR2	OPRM1	PPYR1	PRLHR	PROKR1	PROKR2	QRFPR	SSTR1	SSTR2	SSTR3	TACR1	TACR2	LOC100517462	NMBR	TACR3
GO:0090482	vitamin transmembrane transporter activity	0.0156083	ABCD4	GC	LOC100525318	LOC110255210	RBP4	RTBDN	SLC19A1	SLC19A2	SLC19A3	SLC22A14	SLC23A1	SLC23A2	SLC25A19	SLC25A32	SLC2A1	SLC2A8	SLC46A1	SLC52A3	SLC5A6	STRA6	SLC23A3	SLC27A1	SLC2A10	SLC2A2	SLC2A3	SLC52A2
GO:0004532	exoribonuclease activity	0.0165192	ANGEL1	ANGEL2	CNOT1	CNOT2	CNOT6	CNOT6L	CNOT8	CPSF3	DIS3L	DIS3L2	ERI1	ERI3	EXOSC10	ISG20	ISG20L2	PAN3	PARN	PDE12	PNLDC1	REXO2	TOE1	XRN2	ZC3H12A	CNOT7	DCP2	DIS3	NOCT	PAN2	PNPT1	USB1	XRN1
GO:0016853	isomerase activity	0.0165368	ABCC4	AIP	AIPL1	ALOXE3	ARF3	BPGM	CFTR	CRELD2	CWC27	DCT	DEGS1	DKC1	EBP	EBPL	ECH1	ECI2	EFCAB7	ENOPH1	ERP44	FKBP15	FKBP1A	FKBP1B	FKBP4	FKBP6	FKBP7	FKBP8	FKBP9	GALM	GLCE	GNE	GPI	GSTZ1	HPGDS	HSD3B1	HYI	ITGB3	ITPK1	KATNA1	KATNAL1	KATNAL2	LOC106510546	MCEE	MIF	MPI	NAXE	NKTR	PBLD
GO:0030594	neurotransmitter receptor activity	0.0165368	ADRB1	ANXA9	CHRM2	CHRM3	CHRM5	CHRNA1	CHRNA10	CHRNA5	CHRNA6	CHRNA7	CHRNA9	CHRNB3	CHRNE	DRD1	DRD2	DRD3	DRD5	GABRA1	GABRA2	GABRA3	GABRA4	GABRA6	GABRB1	GABRB2	GABRB3	GABRD	GABRE	GABRG1	GABRG2	GABRG3	GABRP	GABRQ	GABRR1	GLRA1	GLRA2	GLRA3	GLRA4	GLRB	GRIA1	GRIA2	GRIA3	GRIA4	GRID1	GRID2	GRIK1	GRIK2	GRIK3
GO:0032182	ubiquitin-like protein binding	0.0165368	AMFR	ASCC2	BUB3	CKS2	CUEDC1	CUEDC2	CXCR4	DCUN1D4	DCUN1D5	DNAJB2	FAF1	GGA1	GGA3	HABP4	HDAC6	HERC2	IKBKG	JARID2	MDM2	N4BP1	N4BP2	NBR1	NEDD4	NPLOC4	NSFL1C	OTUB2	PELP1	PML	PRKN	RAD23B	RNF111	RNF168	RNF19B	RNFT1	SERBP1	SIRT2	SMAD3	SMARCAD1	SOBP	SQSTM1	STAM	STAM2	TAB2	TAB3	TDG	TNFAIP3	TOLLIP
GO:0008028	monocarboxylic acid transmembrane transporter activity	0.017014	ABCB11	ABCC11	LOC110255210	MFSD2A	MPC1L	MPC2	SLC10A1	SLC10A2	SLC10A4	SLC10A7	SLC16A12	SLC16A14	SLC16A4	SLC16A5	SLC16A7	SLC16A8	SLC16A9	SLC22A13	SLC26A6	SLC27A2	SLC32A1	SLC43A3	SLC51A	SLC5A12	SLC5A6	SLC5A8	SLC6A1	SLC6A11	SLC6A12	SLC6A13	SLC6A6	SLCO1B3	SLCO1C1	SLCO2B1	TSPO2	SLC10A6	SLC16A11	SLC16A13	SLC16A3	SLC27A1
GO:0030295	protein kinase activator activity	0.018204	ABI1	AFAP1L2	ALKAL1	ALKAL2	ALS2	ANGPT4	AREG	BMP2	BMPR1A	BMPR1B	BMPR2	BTC	CAB39	CAB39L	CCNB1	CCNK	CCNY	CCNYL1	CD40LG	CKS2	DAB2IP	DBF4	DBF4B	DDX3X	EGF	EGFR	EPGN	EPO	ERBB3	ERBB4	EREG	ETAA1	FAM20A	GHRL	GPRC5A	GPRC5C	GREM1	HBEGF	IQGAP1	LTF	MAP2K2	MAP2K6	MAP3K13	MLST8	MNAT1	MOB1A	MOB3C
GO:0030165	PDZ domain binding	0.018204	ACOX1	ACVR2A	ADAM17	ADGRB1	ADRB1	ARHGAP29	ARHGEF16	ATP2B1	ATP2B2	ATP2B3	CCDC88C	CFTR	CIT	CLCN3	CRIM1	CXADR	DOCK4	F11R	FZD1	FZD2	FZD3	FZD7	GNG12	GPR37	GRID2	KCNJ4	KIF14	LNX1	LNX2	MAP2K2	NKD1	NSF	PDZK1	PLEKHA1	PLEKHA2	PRKN	PSEN1	SDC2	SHISA9	SLC22A12	SLC22A4	SLC22A5	SLC26A6	SLC9A3R1	SSTR2	LPAR2	TBC1D10A
GO:0001222	transcription corepressor binding	0.0196801	BCL6	CNOT2	CTBP2	EED	ELOC	ENO1	ESR1	ETS1	EZH2	HDAC1	HDAC3	HDAC5	HDAC6	HDGF	LEF1	LOC100627422	MTF2	NEK6	NR1D1	PER2	RORA	RUNX3	SIX3	STAT1	STK36	SUZ12	THAP7	ZBTB16	ZBTB7A	ZNF644	EHMT2	ELOB	PER3	PHF1	PHF12
GO:0071855	neuropeptide receptor binding	0.0203324	ADCYAP1	APLN	ASIP	EDN1	EDN2	GAL	GHRH	GNAO1	GOLT1A	MRAP	MRAP2	NMU	NPPA	NTS	PMCH	QRFP	TAC1	TAC4	UCN2
GO:0004402	histone acetyltransferase activity	0.0205362	BRCA2	CLOCK	CREBBP	EP300	GTF2B	GTF3C4	HAT1	KAT2A	KAT2B	KAT5	KAT6B	KAT8	METTL8	MSL3	NAA40	NAA50	NAA60	NCOA3	TAF1	TAF9	ATF2	KAT6A	KAT7	TAF10	USP22
GO:0005154	epidermal growth factor receptor binding	0.0205362	AGR2	AREG	ARF4	BTC	CNOT9	EGF	EPGN	ERBB4	EREG	FAM83B	FER	GRB2	HBEGF	LINGO1	SNX1	SNX2	SNX4	SOCS5	TGFA	VAV2	CBLC	CCDC88A	EFEMP1	GRAP	PLSCR1
GO:0001223	transcription coactivator binding	0.0210803	AHR	AR	ATF7	CDK9	CIT	CREBBP	EP300	EPAS1	ESR1	GATA2	GATA3	GATA6	HIF1A	PGR	PPARD	RARA	RELA	RORA	SMAD3	SMAD4	STAT1	TERT	THRB	ZBTB49	ZBTB8A	CCNT2	GATA1	MED1	MED6	ZBTB17
GO:0016896	exoribonuclease activity, producing 5'-phosphomonoesters	0.0210803	ANGEL1	ANGEL2	CNOT1	CNOT2	CNOT6	CNOT6L	CNOT8	CPSF3	DIS3L	DIS3L2	ERI1	ERI3	EXOSC10	ISG20	ISG20L2	PAN3	PARN	PDE12	PNLDC1	REXO2	TOE1	XRN2	CNOT7	DCP2	DIS3	NOCT	PAN2	PNPT1	USB1	XRN1
GO:0004177	aminopeptidase activity	0.0210803	ANPEP	BLMH	DNPEP	ERAP1	ERAP2	KDM8	LAP3	LNPEP	LTA4H	LVRN	METAP1	METAP1D	METAP2	MMP16	NPEPL1	NPEPPS	PEPD	STX16	TPP2	TRHDE	XPNPEP1	XPNPEP2	XPNPEP3	CTSH	DPP3	ENPEP	MMP14	NAALADL1	RNPEP	RNPEPL1
GO:1990841	promoter-specific chromatin binding	0.0223216	ATF4	BMI1	CHD7	DHX9	DNMT1	E2F4	EGR1	ERCC4	EZH2	FOXC1	GLI2	GTF2B	GTF2F1	H2AFY	HDAC1	HNRNPU	IKZF3	ISL1	KLF4	MECP2	MYOD1	NIPBL	NUP98	PCGF2	POU4F2	PRDM1	PRDM15	SIRT1	SMAD3	STAT1	SUZ12	WDR13	ZNF609	ATF2	EHMT2	ERCC1	FOXC2	MED1	NRL	RBL1	RBL2	TAF10	ZC3H4
GO:0005230	extracellular ligand-gated monoatomic ion channel activity	0.0230538	CHRNA1	CHRNA10	CHRNA5	CHRNA6	CHRNA7	CHRNA9	CHRNB3	CHRNE	GABRA1	GABRA2	GABRA3	GABRA4	GABRA6	GABRB1	GABRB2	GABRB3	GABRD	GABRE	GABRG1	GABRG2	GABRG3	GABRP	GABRQ	GABRR1	GLRA1	GLRA2	GLRA3	GLRA4	GLRB	GRIA1	GRIA2	GRIA3	GRIA4	GRID1	GRID2	GRIK1	GRIK2	GRIK3	GRIK4	GRIN2A	GRIN2B	GRIN3A	HTR3A	HTR3B	LOC100156142	LOC102163598	P2RX1
GO:0016757	glycosyltransferase activity	0.0237639	A4GALT	A4GNT	AGL	ALG1	ALG10	ALG11	ALG12	ALG13	ALG2	ALG5	ALG6	ALG8	ALG9	ARF4	ART1	ART3	ART4	B3GALNT1	B3GALNT2	B3GALT1	B3GALT5	B3GAT1	B3GAT2	B3GLCT	B3GNT2	B3GNT3	B3GNT5	B3GNT6	B4GALNT2	B4GALT1	B4GALT4	B4GALT5	B4GALT6	B4GALT7	C1GALT1	CHSY1	CHSY3	COLGALT2	CSGALNACT1	CSGALNACT2	DPAGT1	DPY19L1	DPY19L2	DPY19L3	DPY19L4	EPM2A	EXT1
GO:0005496	steroid binding	0.0246081	ANXA6	APOA1	APOD	AR	ATP1A1	ATP1A2	CALB1	CD81	CYP2R1	ERLIN2	ESR1	ESR2	ESRRB	ESRRG	GC	GRAMD1A	GRAMD1B	GRAMD1C	HSD17B1	INSIG1	INSIG2	NPC1	NPC1L1	NPC2	NR1H4	NR3C1	OSBP	OSBP2	OSBPL10	OSBPL1A	OSBPL3	OSBPL5	OSBPL7	OSBPL8	OSBPL9	PGR	PROM1	PROM2	PTCH1	RORA	RORC	SCAP	SCARB2	SCP2D1	SERPINA6	SIDT1	SOAT1
GO:0051879	Hsp90 protein binding	0.0248711	AHR	AHSA1	ARNTL	CHORDC1	FKBP6	GBP1	HDAC6	HDAC8	HIF1A	KPNB1	KSR1	NOD2	NPAS2	NR3C1	PACRG	PPEF2	PPID	RPS3	SLC12A2	STIP1	TSC1	TSC2	TTC4	UNC45B	USP19	AHSA2	CDC37	CYP2E1	HSF1	LOC100513542	PTGES3	STUB1	TELO2	UNC45A
GO:0019842	vitamin binding	0.0250401	AADAT	ABAT	ABCA4	ACCS	ADH4	AFM	AGXT2	ALAS1	ALAS2	ALB	CALB1	CTH	CUBN	CYP2R1	DBH	DDC	EGLN3	ETNPPL	FASN	GAD1	GAD2	GADL1	GC	GCAT	GGCX	GLDC	GOT1	GOT2	GPT2	HACL1	HDC	ILVBL	KYAT1	KYAT3	KYNU	LOC100522040	LOC110261667	MMACHC	MOCOS	MTR	NFS1	OAT	OGDH	OGDHL	OGFOD1	OGFOD2	OGFOD3
GO:0004725	protein tyrosine phosphatase activity	0.0258403	CDC14B	CDKN3	DUSP1	DUSP11	DUSP13	DUSP14	DUSP2	DUSP22	DUSP23	DUSP3	DUSP4	DUSP5	DUSP6	DUSP7	DUSP9	EPM2A	EYA1	EYA2	EYA3	EYA4	MTMR3	MTMR4	PALD1	PPP2CA	PTEN	PTP4A1	PTP4A2	PTPDC1	PTPN1	PTPN11	PTPN13	PTPN14	PTPN18	PTPN20	PTPN21	PTPN22	PTPN23	PTPN3	PTPN4	PTPN5	PTPN9	PTPRA	PTPRB	PTPRD	PTPRE	PTPRF	PTPRG
GO:0005452	solute:inorganic anion antiporter activity	0.0271272	DCK	SLC22A11	SLC26A6	SLC26A9	SLC37A1	SLC37A2	SLC37A4	SLC4A1	SLC4A10	SLC4A3	SLC4A5	SLC4A7	SLC4A8	SLC22A6	SLC22A8	SLC4A11	SLC4A2	SLC4A9
GO:0015662	P-type ion transporter activity	0.0271272	ATP12A	ATP13A1	ATP1A1	ATP1A2	ATP2A1	ATP2A3	ATP2B1	ATP2B2	ATP2B3	ATP2B4	ATP2C1	ATP2C2	ATP4A	ATP7A	ATP7B	LOC100157711	ATP1A3	ATP2A2
GO:0008525	phosphatidylcholine transporter activity	0.0271272	ABCA1	ABCA3	ABCA7	ABCB1	ABCB4	ABCG1	ATP10B	ATP8B1	LOC100156421	LOC100522455	MTTP	PITPNA	PITPNB	PITPNM1	PITPNM2	PLTP	LOC100621260	PCTP
GO:0042169	SH2 domain binding	0.0271272	ABL1	AFAP1	AFAP1L2	ARHGAP5	BLNK	DAG1	DLC1	JAK2	KIT	LAT2	LAX1	NLK	PAG1	RACK1	RUFY1	SKAP1	SLAMF1	SQSTM1	SRC	SYK	SYNGR3	SYP	TRPV4	CCDC88A	CTR9	INPPL1	KHDRBS1	LCK	PTPN6
GO:0016641	oxidoreductase activity, acting on the CH-NH2 group of donors, oxygen as acceptor	0.0271272	AOC1	AOC2	IL4I1	LOC100520329	LOC100525099	LOXL1	LOXL3	LOXL4	MAOA	MAOB	RNLS	VCAM1	DAO	DDO	LOC110256000	LOX	LOXL2	PNPO
GO:0003678	DNA helicase activity	0.0272077	ASCC3	BLM	BRIP1	CHD1L	CHD5	DDX11	DDX3X	DHX36	DHX9	DNA2	ERCC3	FANCM	HELB	HELQ	IGHMBP2	MCM3	MCM4	MCM6	MCM8	MCM9	MRE11	NAV2	PIF1	RAD50	RAD51	RECQL5	RFC2	RFC3	RFC4	RFC5	RUVBL1	SUB1	UPF1	WRN	WRNIP1	XRCC6	CHD4	CHD8	CHTF18	DSCC1	ERCC2	G3BP1	RECQL	RUVBL2	SUPV3L1	TWNK
GO:0097110	scaffold protein binding	0.0272077	ADCY5	BRAF	CASP8	CAV2	CHUK	CIT	DLG4	FYN	GRID2	IKBKB	ITPR2	KCNA5	KCNH2	KCNQ1	KRT18	LYN	MAP2K2	MAP3K7	NCK2	NLGN3	PARK7	PDE4D	PHF6	PLCG2	PSAP	SCN5A	SRC	SYK	TCOF1	TREM1	TREM2	UBTF	VIM	XRCC6	AKAP5	CACNA1G	CD163	CDC37	DLL1	IL6ST	MAP2K1	NOS3
GO:0098960	postsynaptic neurotransmitter receptor activity	0.0272077	ADRB1	ANXA9	CHRM2	CHRM3	CHRM5	CHRNA1	CHRNA10	CHRNA5	CHRNA6	CHRNA7	CHRNA9	CHRNB3	CHRNE	DRD1	DRD2	DRD3	DRD5	GABRA1	GABRA3	GABRA4	GABRA6	GABRB1	GABRB2	GABRB3	GABRD	GABRE	GABRG1	GABRG2	GABRG3	GABRP	GABRQ	GABRR1	GLRA1	GLRA2	GLRA3	GLRA4	GLRB	GRIA1	GRIA3	GRID1	GRID2	GRIK1	GRIK2	GRIK3	GRIK4	GRIN3A	GRM5
GO:0061630	ubiquitin protein ligase activity	0.0281075	AMFR	ANKIB1	AREL1	ARIH1	ASB1	ASB12	ASB2	ASB4	BFAR	BRAP	BSPRY	BTRC	C1H18orf25	CBL	CDC42	CUL3	DCST1	DTX1	DTX3L	DTX4	DZIP3	FANCL	FBXO17	FBXO2	FBXO4	FBXO40	FBXO6	FBXW11	GID4	HECTD2	HECW1	HERC2	HERC3	HERC4	HERC5	HERC6	HUWE1	IRF2BPL	ITCH	ITSN1	JADE2	KCMF1	LOC100524034	LOC106504145	LONRF1	LONRF2	LONRF3
GO:0016407	acetyltransferase activity	0.0303499	ACAA2	ACAT2	BRCA2	CASD1	CHAT	CLOCK	CRAT	CREBBP	CRNKL1	DBT	DLAT	ELP3	EP300	ESCO1	GCAT	GNPNAT1	GTF2B	GTF3C4	HAT1	HGSNAT	KAT2A	KAT2B	KAT5	KAT6B	KAT8	LOC100154844	LOC100511540	LOC100518330	LPCAT1	LPCAT2	METTL8	MSL3	NAA11	NAA20	NAA25	NAA30	NAA40	NAA50	NAA60	NAGS	NAT8	NAT8L	NCOA3	PAFAH1B2	SAT1	SMARCE1	SPHK1
GO:0030276	clathrin binding	0.0310735	AFTPH	AP1B1	AP1G1	AP1M1	AP1S2	AP1S3	AP2A2	AP2B1	AP2M1	AP4B1	CALY	CEMIP	CLINT1	CLTA	CLTC	DAB2	ENTHD1	EPN2	GAK	GPR107	HIP1	HIP1R	LDLRAP1	LMBRD1	LOC100625711	LRRK2	NCALD	NOP16	PICALM	SNAP91	SYT1	SYT10	SYT11	SYT12	SYT13	SYT17	SYT2	SYT4	SYT6	SYT7	SYT8	SYT9	TLN2	TOM1L1	TOM1L2	AP1G2	AP1M2
GO:0005518	collagen binding	0.0325866	ABI3BP	ADAM9	ADGRG1	AEBP1	ANO2	ANTXR1	C1QTNF1	CCBE1	CHADL	COMP	CTSK	CTSS	DCN	DDR2	DSPP	HSD17B12	ITGA1	ITGA11	ITGA2	ITGB1	LOC100623720	LRRC15	LUM	MMP13	MRC2	MUSK	NID1	P3H4	PDGFA	PODN	SERPINH1	SMAD3	SMAD4	SMAD7	SPARCL1	TGFBI	THBS1	TNXB	ACHE	ASPN	COCH	CTSB	ECM2	GP6	LOX	MMP12	PCOLCE
GO:0035591	signaling adaptor activity	0.0325866	ABI1	AXIN1	BANK1	BLNK	CRKL	DAB2IP	DOK2	EPS8	GAB1	GAB2	GAB3	GNB1	GNB2	GNB4	GNB5	GRB10	GRB2	GRIP1	GRIP2	HOMER2	IQGAP1	IRS1	KSR1	LAT	LDLRAP1	MAGI2	MAP2K2	MAPK8IP1	MAPK8IP3	MAVS	PTPN11	RACK1	SH2B2	SH2B3	SHANK2	SOCS2	STAP1	STAT3	TRADD	CDC42SE2	FRS2	FRS3	GNB3	KHDRBS1	MAP2K1	MAPK8IP2	SH2B1
GO:0004857	enzyme inhibitor activity	0.0327938	A2M	A2ML1	ABCE1	AGT	AHSG	AMBP	ANGPTL4	ANP32E	ANXA1	ANXA2	APLP2	APOC3	APP	ATP2B4	AVP	BIN1	BIRC6	BOD1	BOD1L1	C3	C5	CAMK2N1	CASP3	CAST	CD109	CDKN1C	CDKN2B	CDKN2C	CIT	COL28A1	COL6A3	COL7A1	CPAMD8	CRB2	CRIM1	CSN2	CSTB	DFFA	DGKI	DNAJC3	DTX3L	DUS2	FBXO5	FETUB	FRY	FURIN	GCKR
GO:0016831	carboxy-lyase activity	0.034616	ACMSD	ACOD1	AZIN1	DDC	ECHDC1	FAHD1	GAD1	GAD2	GADL1	GGCX	GOT1	HDC	LOC100520618	LOC110261667	ME1	MLYCD	ODC1	PAICS	PCK1	PCK2	PISD	PPCDC	URAD	UXS1	AZIN2	CSAD	UMPS	UROD
GO:0030332	cyclin binding	0.034616	CDK1	CDK12	CDK13	CDK14	CDK15	CDK5RAP3	CDK6	CIZ1	CRABP2	CUL3	FBXO31	FBXW7	HDAC3	HERC5	INSM1	MDFIC	POLN	PTCH1	RACK1	UBE3D	USP2	XRCC6	CDK4	CDKN1A	CDKN1B	GPS2	INCA1	KLHDC9
GO:0080025	phosphatidylinositol-3,5-bisphosphate binding	0.034616	CLVS1	CLVS2	HIP1	HIP1R	KIF16B	MAPKAP1	PHLDA3	PLA2G4E	PLEK2	PLEKHA4	PLEKHA5	RS1	SESTD1	SNX14	TLN2	TPCN1	TPCN2	WDR45	WIPI1	WIPI2	ATP13A2	COMMD1	RAG2
GO:0070006	metalloaminopeptidase activity	0.034616	ANPEP	ERAP1	ERAP2	LAP3	LNPEP	LTA4H	LVRN	METAP1	METAP1D	METAP2	MMP16	NPEPL1	NPEPPS	PEPD	STX16	TRHDE	XPNPEP1	XPNPEP2	XPNPEP3	ENPEP	MMP14	RNPEP	RNPEPL1
GO:0030296	protein tyrosine kinase activator activity	0.034616	ABI1	AFAP1L2	ALKAL1	ALKAL2	ANGPT4	AREG	BTC	EGF	EGFR	EPGN	ERBB3	ERBB4	EREG	GHRL	GREM1	HBEGF	NRG1	PAK2	STAP1	TAL1	TGFA	DGKQ	GAS6
GO:0005248	voltage-gated sodium channel activity	0.034616	CACNA1F	CACNA1I	HCN1	HCN2	HCN3	HCN4	LOC100515171	NALCN	PKD2	SCN10A	SCN11A	SCN1A	SCN2B	SCN3A	SCN3B	SCN4A	SCN5A	SCN7A	SCN8A	SCN9A	TPCN1	CACNA1G	SCN1B
GO:0003729	mRNA binding	0.0346958	A1CF	ACO1	AGO2	ANGEL2	APOBEC1	AQR	AUH	BOLL	BTG4	C5H12orf50	CARHSP1	CASC3	CELF2	CELF4	CELF5	CPEB2	CPEB3	CPEB4	CPSF7	CRYZ	CSDC2	CSTF2	CSTF3	DAZL	DCP1B	DDX3X	DDX6	DENR	DHX36	DHX9	EDC3	EEFSEC	EIF3D	EIF4A3	EIF4G1	EIF4G3	ELAVL4	ESRP1	EXOSC8	FECH	FMR1	FUBP3	FUS	FXR1	FYTTD1	G3BP2	GEMIN5
GO:0003725	double-stranded RNA binding	0.0346958	ACTN1	ADAR	AGO2	APTX	CLTC	DDX1	DDX21	DDX58	DDX60	DHX15	DHX36	DHX58	DHX9	DICER1	DROSHA	DUS2	EIF2AK2	EIF4H	HNRNPU	IFIH1	LSM14A	MBNL1	MRPL44	MSN	MTDH	OAS1	OAS2	OASL	PRKRIP1	RC3H1	RC3H2	RFTN1	SIDT1	SIDT2	SLC3A2	STAU1	STAU2	STRBP	TFRC	TLR3	TLR8	VIM	ZFR	ZFR2	ZNF346	ADAD1	DGCR8
GO:0004722	protein serine/threonine phosphatase activity	0.0351178	CDC14A	CDC14B	CDKN3	CPPED1	CTDP1	CTDSP2	CTDSPL	CTDSPL2	DUPD1	DUSP1	DUSP10	DUSP13	DUSP14	DUSP16	DUSP2	DUSP3	DUSP4	DUSP5	DUSP6	DUSP7	DUSP8	DUSP9	EPM2A	ILKAP	LRRC30	LRRC39	LRRC40	LRRIQ4	LRRK2	MTMR3	MTMR4	PDP1	PHLPP1	PHLPP2	PP2D1	PPA2	PPEF1	PPEF2	PPM1A	PPM1B	PPM1H	PPM1J	PPM1L	PPP1CC	PPP2CA	PPP2CB	PPP3CA
GO:0004629	phospholipase C activity	0.0358397	CCR1	CDT1	PLCB1	PLCB2	PLCB3	PLCB4	PLCD4	PLCE1	PLCG1	PLCG2	PLCH1	PLCH2	PLCL1	PLCL2	PLCZ1	PLCD1	PLCD3
GO:0004435	phosphatidylinositol phospholipase C activity	0.0358397	CCR1	CDT1	PLCB1	PLCB2	PLCB3	PLCB4	PLCD4	PLCE1	PLCG1	PLCG2	PLCH1	PLCH2	PLCL1	PLCL2	PLCZ1	PLCD1	PLCD3
GO:0004659	prenyltransferase activity	0.0358397	COQ2	COX10	DHDDS	FDFT1	FDPS	FNTB	GGPS1	PDSS1	PDSS2	PTAR1	RABGGTA	UBIAD1	FNTA	MSH4	NUS1	PGGT1B	POMK
GO:0043021	ribonucleoprotein complex binding	0.036387	ABCE1	C5H12orf45	CBX5	CCDC47	CKAP5	CPEB3	CPEB4	DDX3X	DERL1	DHX9	DNAJC2	EEF2	EEFSEC	EFL1	EIF1	EIF2S1	EIF3K	EIF4H	ERAL1	EZH2	FMR1	GCN1	GEMIN4	GEMIN5	GTPBP4	GUF1	HNRNPU	HSPA5	IFIH1	IGHMBP2	ITCH	LARP1	LETM2	LIN28A	MAIP1	MALSU1	MDM2	MRPS27	MRRF	MTIF3	MTOR	NEMF	NMD3	NME1	NPM1	NVL	OLA1
GO:0019003	GDP binding	0.0365262	ARF6	ARL2	ARL8B	DIRAS2	DIRAS3	DYNC1LI1	GBP1	GEM	GNAI3	KRAS	MRAS	RAB10	RAB14	RAB17	RAB21	RAB22A	RAB27A	RAB27B	RAB28	RAB29	RAB2A	RAB31	RAB3B	RAB5C	RAB7A	RAB8A	RAB8B	RAB9A	RAB9B	RALA	RALB	RAN	RAP1A	RAP1B	RAP2C	RASEF	RASL12	RERG	RHEB	RHEBL1	RHOA	RHOB	RIT1	RRAGD	RRAS2	SRP54	TRIM23
GO:0017022	myosin binding	0.0383312	ACTC1	ARFGEF1	CALD1	CORO1A	CXCR4	GCSAM	GSN	HAP1	IQGAP3	LARP6	LMTK2	LOC100522011	MLPH	MYBPC1	MYL9	MYLK2	MYO19	MYOC	MYRIP	RAB10	RAB14	RAB27A	RAB27B	RAB3B	RAB3C	RAB6A	RAB6B	RAB8A	RALA	RHOA	SHROOM1	SHROOM4	SPATA6	SPATA6L	SPTBN5	STXBP5	STXBP5L	TRAK1	TRPM7	VEZT	GIPC1	LLGL1	MYBPC3	NPHS1	RAB11A	RAB25	RAB3A
GO:1904315	transmitter-gated monoatomic ion channel activity involved in regulation of postsynaptic membrane potential	0.0383312	CHRNA1	CHRNA10	CHRNA5	CHRNA6	CHRNA7	CHRNA9	CHRNB3	CHRNE	GABRA1	GABRA3	GABRA4	GABRA6	GABRB1	GABRB2	GABRB3	GABRD	GABRE	GABRG1	GABRG2	GABRG3	GABRP	GABRQ	GABRR1	GLRA1	GLRA2	GLRA3	GLRA4	GLRB	GRIA1	GRIA3	GRID1	GRID2	GRIK1	GRIK2	GRIK3	GRIK4	GRIN3A	HTR3A	HTR3B	LOC100156142	LOC102163598	ZACN	CHRNA2	CHRNA3	CHRNB2	GABRA5	GRIK5
GO:0050997	quaternary ammonium group binding	0.0383312	ABCA1	APOA1	APOA4	APOA5	CHMP3	ESYT2	GPR119	GPR12	HACL1	ILVBL	NF1	OGDH	OGDHL	PCYT1B	PITPNA	PITPNB	PITPNM1	PITPNM2	PLTP	RASGRP1	RPE65	SCARB2	SERPINA5	TKT	TKTL2	APOA2	DHTKD1	ESYT1	JCHAIN	LOC100621260	PCTP	TKTL1
GO:0016620	oxidoreductase activity, acting on the aldehyde or oxo group of donors, NAD or NADP as acceptor	0.0383312	ADH4	AKR1B1	ALDH18A1	ALDH1A1	ALDH1A2	ALDH1A3	ALDH1B1	ALDH1L1	ALDH1L2	ALDH2	ALDH3A1	ALDH3B1	ALDH4A1	ALDH5A1	ALDH6A1	ALDH7A1	ALDH8A1	ALDH9A1	DHRS4	DLAT	DLD	FAR1	HSD17B12	LOC100522421	OGDH	PDHA1	PDHX	RDH11	ALDH3A2	GAPDH	GAPDHS	PDHB
GO:1901505	carbohydrate derivative transmembrane transporter activity	0.0399652	ABCD1	LRRC8A	MFSD2A	SLC15A3	SLC15A4	SLC17A1	SLC17A9	SLC22A1	SLC22A2	SLC25A17	SLC25A23	SLC25A24	SLC25A25	SLC25A4	SLC25A41	SLC25A5	SLC28A1	SLC28A2	SLC28A3	SLC29A1	SLC29A2	SLC29A3	SLC29A4	SLC33A1	SLC35A1	SLC35A2	SLC35A3	SLC35A5	SLC35B3	SLC35B4	SLC35C1	SLC35D2	SLC37A1	SLC37A2	SLC37A4	SLC50A1	SLC5A2	ABCC3	SLC17A3	SLC17A4	SLC17A5	SLC35B2	SLC35D3	SLC5A1
GO:0016491	oxidoreductase activity	0.0407317	AASS	ACAD10	ACAD8	ACAD9	ACADL	ACADSB	ACOX1	ACOX2	ACOX3	ACOXL	ADH4	ADHFE1	ADI1	ADO	AGMO	AIFM1	AIFM2	AIFM3	AKR1A1	AKR1B1	AKR1D1	AKR7A2	ALDH18A1	ALDH1A1	ALDH1A2	ALDH1A3	ALDH1B1	ALDH1L1	ALDH1L2	ALDH2	ALDH3A1	ALDH3B1	ALDH4A1	ALDH5A1	ALDH6A1	ALDH7A1	ALDH8A1	ALDH9A1	ALKBH1	ALKBH2	ALKBH5	ALKBH7	ALKBH8	ALOX12B	ALOX5	ALOXE3	AMBP
GO:0005343	organic acid:sodium symporter activity	0.043505	SLC10A1	SLC10A2	SLC10A4	SLC13A2	SLC13A3	SLC1A1	SLC1A2	SLC1A3	SLC1A6	SLC1A7	SLC23A1	SLC23A2	SLC38A2	SLC38A4	SLC38A5	SLC5A8	SLC6A1	SLC6A11	SLC6A12	SLC6A13	SLC6A15	SLC6A20	SLC6A5	SLC6A6	SLC10A6	SLC13A5	SLC6A9
GO:0033558	protein lysine deacetylase activity	0.04474	HDAC1	HDAC11	HDAC2	HDAC3	HDAC4	HDAC5	HDAC6	HDAC7	HDAC8	HDAC9	MIER1	PHKA1	SIRT1	SIRT2	SIRT4	SIRT5	SIRT7	SUDS3	HDAC10	MIER2	SIRT3	SIRT6
GO:0005416	amino acid:monoatomic cation symporter activity	0.04474	SLC1A1	SLC1A2	SLC1A3	SLC1A6	SLC1A7	SLC32A1	SLC36A1	SLC36A2	SLC36A3	SLC38A2	SLC38A4	SLC38A5	SLC6A1	SLC6A11	SLC6A12	SLC6A13	SLC6A15	SLC6A20	SLC6A5	SLC6A6	SLC25A22	SLC6A9
GO:0016741	transferase activity, transferring one-carbon groups	0.0451188	ALDH1L1	ALDH1L2	ALKBH8	ASH1L	ASH2L	ATIC	BCDIN3D	BMT2	CAD	CAMKMT	CARNMT1	CMTR2	COQ3	COQ5	CXXC1	DIMT1	DMAP1	DNMT1	DNMT3A	DNMT3B	DOT1L	DPH5	EED	EEF1AKMT1	EEF1AKMT2	EEF1AKMT3	EEF2KMT	EZH1	EZH2	FAM98A	FAM98B	FBXO11	FTSJ1	FTSJ3	GAMT	GART	GATM	HENMT1	HNMT	INMT	JARID2	KDM1A	KDM2A	KDM5A	KDM5B	KDM5C	KDM7A
GO:0019787	ubiquitin-like protein transferase activity	0.0464026	AMFR	ANKIB1	AREL1	ARIH1	ASB1	ASB12	ASB2	ASB4	ATG10	ATG3	BARD1	BCOR	BFAR	BIRC6	BRAP	BRCA1	BSPRY	BTRC	C1H18orf25	CACHD1	CALML4	CBL	CBLB	CDC34	CDC42	CNOT4	CUL3	DCST1	DDB2	DTL	DTX1	DTX3L	DTX4	DZIP3	FANCL	FBXO11	FBXO17	FBXO2	FBXO4	FBXO40	FBXO6	FBXW11	FBXW8	G2E3	GID4	HACE1	HECTD2
GO:0016408	C-acyltransferase activity	0.0481968	ACAA2	ACAT2	ACSM2B	ACSM4	ACSM5	GCAT	PODN	SPTLC1	SPTLC2	SPTLC3	SPTSSA	SPTSSB	ACAA1	ACAT1	ACSM3	HADHB
GO:0005520	insulin-like growth factor binding	0.0481968	IGF1R	IGF2R	IGFBP1	IGFBP2	IGFBP3	IGFBP4	IGFBP5	IGFBP7	IGFBPL1	INSR	ITGA6	ITGAV	ITGB3	ITGB4	KAZALD1	IGFBP6
GO:1990782	protein tyrosine kinase binding	0.0481968	ACVR1	ALKAL1	ALKAL2	ANGPT1	ANGPT2	ANGPT4	ARHGEF16	BANK1	BLNK	BMPR2	CASS4	CBL	CD247	CD4	CDH5	CPNE3	CRKL	DOCK4	DOK2	DSCAM	DUSP22	DUSP3	ELMO2	EPHA4	GAB2	GDNF	GRB14	GRB2	ITGB1	LOC100158069	LRP4	MAP3K7	MYOC	NEDD9	NOX4	PITPNM1	PITPNM2	PLCG1	PLCG2	PSPN	PTPN1	PTPN11	PTPN14	RACK1	RNF41	SH2B2	SH2B3
GO:0004030	aldehyde dehydrogenase [NAD(P)+] activity	0.0481968	ADH4	ALDH1A1	ALDH1A2	ALDH1A3	ALDH1B1	ALDH1L1	ALDH1L2	ALDH2	ALDH3A1	ALDH3B1	ALDH4A1	ALDH7A1	ALDH9A1	LOC100522421	RDH11	ALDH3A2
GO:0070063	RNA polymerase binding	0.0486937	AGO2	BIN1	BRCA1	BRD4	CDC73	DHX9	ELOF1	ELP2	ELP4	ERBB2	GSG1	GTF2B	HNRNPU	NEDD4	PCF11	PCIF1	PKN2	PPIB	RECQL5	RPRD1B	RPRD2	RRN3	RTF1	SCAF4	SCAF8	SMYD2	SMYD3	STOM	TCERG1	TCERG1L	URI1	WDR43	YTHDC2	CCAR2	CCNT1	CCNT2	CTR9	PAF1	RPAP2	RPRD1A	SUPT4H1	TAF10	WAC
GO:0022824	transmitter-gated monoatomic ion channel activity	0.0488147	CHRNA1	CHRNA10	CHRNA5	CHRNA6	CHRNA7	CHRNA9	CHRNB3	CHRNE	GABRA1	GABRA2	GABRA3	GABRA4	GABRA6	GABRB1	GABRB2	GABRB3	GABRD	GABRE	GABRG1	GABRG2	GABRG3	GABRP	GABRQ	GABRR1	GLRA1	GLRA2	GLRA3	GLRA4	GLRB	GRIA1	GRIA2	GRIA3	GRIA4	GRID1	GRID2	GRIK1	GRIK2	GRIK3	GRIK4	GRIN2A	GRIN2B	GRIN3A	HTR3A	HTR3B	LOC100156142	LOC102163598	ZACN
GO:0022835	transmitter-gated channel activity	0.0488147	CHRNA1	CHRNA10	CHRNA5	CHRNA6	CHRNA7	CHRNA9	CHRNB3	CHRNE	GABRA1	GABRA2	GABRA3	GABRA4	GABRA6	GABRB1	GABRB2	GABRB3	GABRD	GABRE	GABRG1	GABRG2	GABRG3	GABRP	GABRQ	GABRR1	GLRA1	GLRA2	GLRA3	GLRA4	GLRB	GRIA1	GRIA2	GRIA3	GRIA4	GRID1	GRID2	GRIK1	GRIK2	GRIK3	GRIK4	GRIN2A	GRIN2B	GRIN3A	HTR3A	HTR3B	LOC100156142	LOC102163598	ZACN
[truncated: 3,678 more columns]
