# Supplementary material for: Whole-genome SNP allele frequency differences between Tibetan and Large white pigs reveal genes associated with skeletal muscle growth
Source: BMC Genomics. 2024 Jun 12;25:588. doi: 10.1186/s12864-024-10508-7 (PMC11167949; doi:10.1186/s12864-024-10508-7)
Supplement: Supplementary file 5 — Supplementary Material 5 [file 12864_2024_10508_MOESM5_ESM.xlsx]

## Sheet: Sheet1
Table S6. SNPs and genes involved in biological processes of skeletal and/or striated muscle development, and myoblast differentiation and fusion.
Chrom	Position	SNP_type	Gene_name	Ref_allele	Alt_allele	Allele frequency of Alt allele		△AF
						TIB	LW
NC_010443.5	189038	intergenic_region	FAM120B-DLL1	C	T	0.609756	0.0789474	0.530809
NC_010443.5	192815	intergenic_region	FAM120B-DLL1	A	G	0.674419	0.105263	0.569156
NC_010443.5	193472	intergenic_region	FAM120B-DLL1	T	C	0.833333	0.111111	0.722222
NC_010443.5	194967	intergenic_region	FAM120B-DLL1	G	C	0.0357143	0.666667	0.630953
NC_010443.5	194978	intergenic_region	FAM120B-DLL1	G	C	0.628571	0.105263	0.523308
NC_010443.5	195339	intergenic_region	FAM120B-DLL1	G	A	0.113636	0.710526	0.59689
NC_010443.5	197397	intergenic_region	FAM120B-DLL1	C	T	0.047619	0.684211	0.636592
NC_010443.5	198499	upstream_gene_variant	DLL1	G	C	0.0135135	0.571429	0.557916
NC_010443.5	202312	intron_variant	DLL1	C	T	0.671053	0.111111	0.559942
NC_010443.5	202558	intron_variant	DLL1	C	G	0.0833333	0.657895	0.574562
NC_010443.5	202857	intron_variant	DLL1	C	T	0.0921053	0.611111	0.519006
NC_010443.5	204180	intron_variant	DLL1	C	T	0.761905	0.138889	0.623016
NC_010443.5	206165	intron_variant	DLL1	T	C	0.857143	0.315789	0.541354
NC_010443.5	210415	3_prime_UTR_variant	DLL1	T	C	0.881579	0.333333	0.548246
NC_010443.5	210497	3_prime_UTR_variant	DLL1	A	G	0.868421	0.315789	0.552632
NC_010443.5	210775	3_prime_UTR_variant	DLL1	G	T	0.0609756	0.638889	0.577913
NC_010443.5	211267	3_prime_UTR_variant	DLL1	T	C	0.116279	0.861111	0.744832
NC_010443.5	211924	downstream_gene_variant	DLL1	T	G	0.85	0.333333	0.516667
NC_010443.5	212015	downstream_gene_variant	DLL1	G	A	0.152778	0.805556	0.652778
NC_010443.5	214948	intergenic_region	DLL1-LOC110259813	A	G	0.782051	0.107143	0.674908
NC_010443.5	220815	intergenic_region	DLL1-LOC110259813	C	G	0.0394737	0.676471	0.636997
NC_010443.5	220816	intergenic_region	DLL1-LOC110259813	A	T	0.0394737	0.676471	0.636997
NC_010443.5	220817	intergenic_region	DLL1-LOC110259813	C	G	0.0394737	0.676471	0.636997
NC_010443.5	7062340	upstream_gene_variant	PLG	T	C	0.102273	0.973684	0.871411
NC_010443.5	7062362	upstream_gene_variant	PLG	A	G	0.465909	1	0.534091
NC_010443.5	7063328	intron_variant	PLG	A	G	0.0875	0.894737	0.807237
NC_010443.5	7064535	intron_variant	PLG	G	A	0.428571	0.973684	0.545113
NC_010443.5	7064550	intron_variant	PLG	G	T	0.416667	0.944444	0.527777
NC_010443.5	7064994	intron_variant	PLG	A	G	0.585366	0.0555556	0.52981
NC_010443.5	7065617	intron_variant	PLG	G	A	0.2875	0.882353	0.594853
NC_010443.5	7065844	intron_variant	PLG	T	C	0.442857	1	0.557143
NC_010443.5	7066878	intron_variant	PLG	G	A	0.697674	0.105263	0.592411
NC_010443.5	7067151	synonymous_variant	PLG	T	C	0.139535	0.973684	0.834149
NC_010443.5	7067163	synonymous_variant	PLG	A	G	0.27381	0.973684	0.699874
NC_010443.5	7067395	intron_variant	PLG	G	A	0.0340909	0.684211	0.65012
NC_010443.5	7067875	intron_variant	PLG	G	T	0.130952	0.972222	0.84127
NC_010443.5	7068017	intron_variant	PLG	G	A	0.0795455	0.973684	0.894138
NC_010443.5	7068052	intron_variant	PLG	G	A	0.0681818	0.973684	0.905502
NC_010443.5	7068060	intron_variant	PLG	T	C	0.0930233	0.973684	0.880661
NC_010443.5	7068089	intron_variant	PLG	T	C	0.0697674	0.973684	0.903917
NC_010443.5	7068318	intron_variant	PLG	C	A	0.0487805	0.972222	0.923442
NC_010443.5	7068599	splice_region_variant&intron_variant	PLG	C	G	0.358974	0.973684	0.61471
NC_010443.5	7068668	synonymous_variant	PLG	T	C	0.0375	0.923077	0.885577
NC_010443.5	7069218	intron_variant	PLG	G	A	0.0952381	0.9375	0.842262
NC_010443.5	7069237	intron_variant	PLG	A	G	0.097561	0.933333	0.835772
NC_010443.5	7069254	intron_variant	PLG	C	A	0.097561	0.923077	0.825516
NC_010443.5	7069373	intron_variant	PLG	T	C	0.4125	0.970588	0.558088
NC_010443.5	7069832	intron_variant	PLG	T	C	0.52439	0	0.52439
NC_010443.5	7069851	intron_variant	PLG	A	G	0.0238095	0.970588	0.946778
NC_010443.5	7069899	intron_variant	PLG	G	A	0.534091	0	0.534091
NC_010443.5	7069947	intron_variant	PLG	C	T	0.0813953	0.947368	0.865973
NC_010443.5	7070011	intron_variant	PLG	G	T	0.0681818	0.947368	0.879186
NC_010443.5	7070331	intron_variant	PLG	T	G	0.139535	0.973684	0.834149
NC_010443.5	7070342	intron_variant	PLG	T	G	0.147727	0.973684	0.825957
NC_010443.5	7070400	intron_variant	PLG	G	T	0.0681818	0.973684	0.905502
NC_010443.5	7070587	intron_variant	PLG	C	T	0.0681818	0.973684	0.905502
NC_010443.5	7070603	intron_variant	PLG	T	A	0.125	0.973684	0.848684
NC_010443.5	7070690	intron_variant	PLG	T	C	0.0681818	1	0.931818
NC_010443.5	7070863	intron_variant	PLG	C	T	0.146341	1	0.853659
NC_010443.5	7071120	intron_variant	PLG	T	A	0.275	0.970588	0.695588
NC_010443.5	7071177	intron_variant	PLG	C	T	0.0697674	0.972222	0.902455
NC_010443.5	7071278	intron_variant	PLG	T	A	0.0609756	0.96875	0.907774
NC_010443.5	7071338	intron_variant	PLG	G	A	0.0595238	0.96875	0.909226
NC_010443.5	7071418	intron_variant	PLG	G	A	0.1875	0.96875	0.78125
NC_010443.5	7072110	intron_variant	PLG	G	A	0.0952381	0.972222	0.876984
NC_010443.5	7072120	intron_variant	PLG	T	C	0.162791	0.972222	0.809431
NC_010443.5	7072124	intron_variant	PLG	C	T	0.162791	0.972222	0.809431
NC_010443.5	7072126	intron_variant	PLG	G	A	0.159091	0.972222	0.813131
NC_010443.5	7072318	intron_variant	PLG	C	T	0.147727	0.970588	0.822861
NC_010443.5	7072330	intron_variant	PLG	T	C	0.151163	0.970588	0.819425
NC_010443.5	7072389	intron_variant	PLG	A	G	0.170455	0.973684	0.803229
NC_010443.5	7072400	intron_variant	PLG	G	A	0.181818	0.973684	0.791866
NC_010443.5	7072435	intron_variant	PLG	T	C	0.162791	0.973684	0.810893
NC_010443.5	7072503	intron_variant	PLG	G	A	0.0465116	0.973684	0.927172
NC_010443.5	7072532	intron_variant	PLG	A	T	0.0697674	0.973684	0.903917
NC_010443.5	7072693	intron_variant	PLG	C	T	0.147727	0.96875	0.821023
NC_010443.5	7072709	intron_variant	PLG	G	A	0.125	0.966667	0.841667
NC_010443.5	7073112	intron_variant	PLG	C	T	0.0833333	0.95	0.866667
NC_010443.5	7073131	intron_variant	PLG	C	A	0.075	0.958333	0.883333
NC_010443.5	7073176	intron_variant	PLG	G	A	0.097561	0.970588	0.873027
NC_010443.5	7073310	intron_variant	PLG	G	A	0.104651	0.96875	0.864099
NC_010443.5	7073338	intron_variant	PLG	T	C	0.0952381	0.972222	0.876984
NC_010443.5	7073391	intron_variant	PLG	C	T	0.0875	1	0.9125
NC_010443.5	7073659	intron_variant	PLG	A	G	0.0681818	0.973684	0.905502
NC_010443.5	7073695	intron_variant	PLG	G	A	0.0681818	0.972222	0.90404
NC_010443.5	7073733	intron_variant	PLG	T	G	0.0681818	0.96875	0.900568
NC_010443.5	7073735	intron_variant	PLG	C	T	0.0681818	0.96875	0.900568
NC_010443.5	7073741	intron_variant	PLG	C	T	0.0681818	0.96875	0.900568
NC_010443.5	7073745	intron_variant	PLG	C	T	0.0681818	0.96875	0.900568
NC_010443.5	7073751	intron_variant	PLG	A	G	0.0681818	0.96875	0.900568
NC_010443.5	7073809	intron_variant	PLG	C	T	0.0454545	0.972222	0.926767
NC_010443.5	7073988	intron_variant	PLG	T	C	0.0909091	0.972222	0.881313
NC_010443.5	7074003	intron_variant	PLG	C	T	0.0697674	0.972222	0.902455
NC_010443.5	7074033	intron_variant	PLG	G	C	0.0714286	0.970588	0.899159
NC_010443.5	7074036	intron_variant	PLG	G	T	0.0714286	0.970588	0.899159
NC_010443.5	7074128	intron_variant	PLG	A	G	0.162791	0.961538	0.798747
NC_010443.5	7074453	intron_variant	PLG	C	T	0.0795455	0.973684	0.894138
NC_010443.5	7074876	intron_variant	PLG	G	A	0.0681818	0.972222	0.90404
NC_010443.5	7075074	intron_variant	PLG	A	G	0.102273	0.973684	0.871411
NC_010443.5	7075142	intron_variant	PLG	C	T	0.0681818	0.973684	0.905502
NC_010443.5	7075750	intron_variant	PLG	A	G	0.238095	0.966667	0.728572
NC_010443.5	7075761	intron_variant	PLG	C	T	0.243902	0.966667	0.722765
NC_010443.5	7076115	intron_variant	PLG	G	C	0.0795455	0.972222	0.892676
NC_010443.5	7076154	intron_variant	PLG	C	G	0.0681818	0.973684	0.905502
NC_010443.5	7076301	intron_variant	PLG	T	C	0.27907	0.972222	0.693152
NC_010443.5	7076433	intron_variant	PLG	C	T	0.290698	0.973684	0.682986
NC_010443.5	7076519	intron_variant	PLG	G	A	0.0581395	0.973684	0.915544
NC_010443.5	7076680	intron_variant	PLG	T	C	0.047619	0.973684	0.926065
NC_010443.5	7076755	intron_variant	PLG	A	G	0.209302	0.973684	0.764382
NC_010443.5	7076756	intron_variant	PLG	G	A	0.209302	0.973684	0.764382
NC_010443.5	7076915	intron_variant	PLG	G	A	0.0681818	0.973684	0.905502
NC_010443.5	7076951	intron_variant	PLG	T	C	0.0795455	0.973684	0.894138
NC_010443.5	7076981	intron_variant	PLG	G	A	0.0930233	0.973684	0.880661
NC_010443.5	7076999	intron_variant	PLG	T	A	0.0681818	0.973684	0.905502
NC_010443.5	7077036	intron_variant	PLG	T	C	0.102273	0.973684	0.871411
NC_010443.5	7077281	intron_variant	PLG	C	T	0.0813953	0.947368	0.865973
NC_010443.5	7077472	intron_variant	PLG	C	T	0.0243902	0.875	0.85061
NC_010443.5	7077524	intron_variant	PLG	C	T	0.0243902	0.911765	0.887375
NC_010443.5	7077643	intron_variant	PLG	C	T	0.0348837	0.590909	0.556025
NC_010443.5	7077665	intron_variant	PLG	A	G	0.0465116	0.90625	0.859738
NC_010443.5	7077682	intron_variant	PLG	A	T	0.0465116	0.944444	0.897932
NC_010443.5	7077706	intron_variant	PLG	A	G	0.0454545	0.944444	0.898989
NC_010443.5	7077793	intron_variant	PLG	T	C	0.159091	0.911765	0.752674
NC_010443.5	7077852	intron_variant	PLG	C	A	0.186047	0.921053	0.735006
NC_010443.5	7077931	intron_variant	PLG	A	G	0.0568182	0.911765	0.854947
NC_010443.5	7078180	intron_variant	PLG	C	T	0.158537	0.941176	0.782639
NC_010443.5	7078195	intron_variant	PLG	C	G	0.0357143	0.941176	0.905462
NC_010443.5	7078315	intron_variant	PLG	G	A	0.0568182	0.777778	0.72096
NC_010443.5	7078368	intron_variant	PLG	T	G	0.0568182	0.947368	0.89055
NC_010443.5	7078548	intron_variant	PLG	C	G	0.0454545	0.921053	0.875598
NC_010443.5	7078575	intron_variant	PLG	C	T	0.182927	0.921053	0.738126
NC_010443.5	7078611	intron_variant	PLG	T	C	0.209302	0.921053	0.711751
NC_010443.5	7079039	intron_variant	PLG	T	A	0.047619	0.941176	0.893557
NC_010443.5	7079137	intron_variant	PLG	T	C	0.0512821	0.947368	0.896086
NC_010443.5	7079149	intron_variant	PLG	A	G	0.313953	0.947368	0.633415
NC_010443.5	7079246	intron_variant	PLG	T	C	0.0454545	0.973684	0.92823
NC_010443.5	7079252	intron_variant	PLG	A	C	0.0454545	0.947368	0.901914
NC_010443.5	7079253	intron_variant	PLG	G	A	0.0454545	0.947368	0.901914
NC_010443.5	7079317	intron_variant	PLG	C	T	0.0454545	0.947368	0.901914
NC_010443.5	7079318	intron_variant	PLG	G	A	0.651163	0.0277778	0.623385
NC_010443.5	7079481	intron_variant	PLG	A	G	0.0568182	0.921053	0.864235
NC_010443.5	7079485	intron_variant	PLG	A	C	0.0568182	0.921053	0.864235
NC_010443.5	7079486	intron_variant	PLG	C	A	0.0568182	0.921053	0.864235
NC_010443.5	7079703	synonymous_variant	PLG	C	T	0.0454545	0.947368	0.901914
NC_010443.5	7079862	intron_variant	PLG	C	A	0.0813953	0.944444	0.863049
NC_010443.5	7079940	intron_variant	PLG	C	G	0.732558	0.0526316	0.679926
NC_010443.5	7079953	intron_variant	PLG	A	T	0.232558	0.947368	0.71481
NC_010443.5	7080014	intron_variant	PLG	C	T	0.238636	0.947368	0.708732
NC_010443.5	7080033	intron_variant	PLG	G	A	0.047619	0.947368	0.899749
NC_010443.5	7080126	intron_variant	PLG	G	T	0.678571	0.0263158	0.652255
NC_010443.5	7080309	intron_variant	PLG	G	T	0.0454545	0.947368	0.901914
NC_010443.5	7080353	intron_variant	PLG	T	G	0.0454545	0.947368	0.901914
NC_010443.5	7080568	intron_variant	PLG	C	A	0.0595238	0.947368	0.887844
NC_010443.5	7080631	intron_variant	PLG	G	A	0.0465116	0.921053	0.874541
NC_010443.5	7080695	intron_variant	PLG	C	T	0.756098	0.0526316	0.703466
NC_010443.5	7080752	intron_variant	PLG	C	A	0.0697674	0.921053	0.851286
NC_010443.5	7080781	intron_variant	PLG	T	C	0.0568182	0.921053	0.864235
NC_010443.5	7080792	intron_variant	PLG	A	G	0.0568182	0.921053	0.864235
NC_010443.5	7080796	intron_variant	PLG	C	T	0.0581395	0.921053	0.862913
NC_010443.5	7081226	intron_variant	PLG	C	G	0.047619	0.921053	0.873434
NC_010443.5	7081280	intron_variant	PLG	G	A	0.0465116	0.921053	0.874541
NC_010443.5	7081309	intron_variant	PLG	T	C	0.285714	0.973684	0.68797
NC_010443.5	7081531	intron_variant	PLG	A	G	0.170455	0.9375	0.767045
NC_010443.5	7081609	intron_variant	PLG	T	C	0.104651	0.961538	0.856887
NC_010443.5	7081638	intron_variant	PLG	G	C	0.0357143	0.944444	0.90873
NC_010443.5	7081645	intron_variant	PLG	C	A	0.0348837	0.944444	0.90956
NC_010443.5	7081677	intron_variant	PLG	A	T	0.0227273	0.947368	0.924641
NC_010443.5	7081682	intron_variant	PLG	G	C	0.0238095	0.947368	0.923558
NC_010443.5	7081817	intron_variant	PLG	C	A	0.0454545	0.947368	0.901914
NC_010443.5	7081836	intron_variant	PLG	C	A	0.215909	0.947368	0.731459
NC_010443.5	7081852	intron_variant	PLG	C	T	0.0568182	0.947368	0.89055
NC_010443.5	7081861	intron_variant	PLG	T	G	0.0568182	0.921053	0.864235
NC_010443.5	7081894	intron_variant	PLG	T	C	0.261364	0.973684	0.71232
NC_010443.5	7082081	missense_variant	PLG	T	C	0.369048	0.973684	0.604636
NC_010443.5	7082167	intron_variant	PLG	G	T	0.170455	0.944444	0.773989
NC_010443.5	7082313	intron_variant	PLG	G	A	0.406977	0.973684	0.566707
NC_010443.5	7082335	intron_variant	PLG	C	T	0.267442	0.973684	0.706242
NC_010443.5	7082367	intron_variant	PLG	T	C	0.238636	0.947368	0.708732
NC_010443.5	7082369	intron_variant	PLG	C	G	0.329545	1	0.670455
NC_010443.5	7082377	intron_variant	PLG	T	C	0.318182	1	0.681818
NC_010443.5	7082501	intron_variant	PLG	T	C	0.0568182	0.947368	0.89055
NC_010443.5	7082547	intron_variant	PLG	T	C	0.488095	1	0.511905
NC_010443.5	7082582	intron_variant	PLG	T	G	0.0681818	0.944444	0.876262
NC_010443.5	7083155	intron_variant	PLG	G	A	0.0909091	0.933333	0.842424
NC_010443.5	7083407	intron_variant	PLG	A	G	0.488372	1	0.511628
NC_010443.5	7084248	intron_variant	PLG	C	T	0.0465116	0.947368	0.900856
NC_010443.5	7085280	intron_variant	PLG	C	T	0.0340909	0.916667	0.882576
NC_010443.5	7085325	intron_variant	PLG	C	T	0.0568182	0.921053	0.864235
NC_010443.5	7085889	intron_variant	PLG	C	T	0.0454545	0.944444	0.898989
NC_010443.5	7088955	intron_variant	PLG	G	A	0.0697674	0.947368	0.877601
NC_010443.5	7089058	intron_variant	PLG	A	C	0.0681818	0.944444	0.876262
NC_010443.5	7089085	intron_variant	PLG	T	G	0.325581	0.947368	0.621787
NC_010443.5	7089623	intron_variant	PLG	C	T	0.0568182	0.947368	0.89055
NC_010443.5	7089680	intron_variant	PLG	A	C	0.232558	0.947368	0.71481
NC_010443.5	7089962	intron_variant	PLG	G	A	0.0568182	0.947368	0.89055
NC_010443.5	7090134	intron_variant	PLG	G	A	0.0568182	0.947368	0.89055
NC_010443.5	7090421	intron_variant	PLG	G	A	0.0465116	0.763158	0.716646
NC_010443.5	7090433	intron_variant	PLG	C	T	0.0581395	0.947368	0.889228
NC_010443.5	7090559	intron_variant	PLG	C	T	0.0595238	0.947368	0.887844
NC_010443.5	7090847	intron_variant	PLG	G	A	0.121622	0.947368	0.825746
NC_010443.5	7090849	intron_variant	PLG	A	G	0.0568182	0.947368	0.89055
NC_010443.5	7091497	intron_variant	PLG	C	T	0.25	0.947368	0.697368
NC_010443.5	7091545	intron_variant	PLG	G	A	0.0681818	0.947368	0.879186
NC_010443.5	7092082	intron_variant	PLG	T	C	0.602564	0	0.602564
NC_010443.5	7092170	intron_variant	PLG	T	C	0.689189	0	0.689189
NC_010443.5	7092224	intron_variant	PLG	G	C	0.716216	0	0.716216
NC_010443.5	7092225	intron_variant	PLG	A	C	0.716216	0	0.716216
NC_010443.5	7092252	intron_variant	PLG	A	G	0.0487805	0.947368	0.898587
NC_010443.5	7092433	intron_variant	PLG	A	G	0.0526316	0.941176	0.888544
NC_010443.5	7092567	intron_variant	PLG	T	G	0.365854	1	0.634146
NC_010443.5	7092608	intron_variant	PLG	C	T	0.047619	0.947368	0.899749
NC_010443.5	7092686	intron_variant	PLG	G	T	0.180556	0.944444	0.763888
NC_010443.5	7092912	intron_variant	PLG	A	T	0.535714	0	0.535714
NC_010443.5	7092966	intron_variant	PLG	A	C	0.0487805	0.947368	0.898587
NC_010443.5	7092968	intron_variant	PLG	G	C	0.121951	0.947368	0.825417
NC_010443.5	7093186	intron_variant	PLG	C	T	0.0487805	0.944444	0.895663
NC_010443.5	7093194	intron_variant	PLG	T	C	0.05	0.944444	0.894444
NC_010443.5	7093324	intron_variant	PLG	T	C	0.5375	0.0277778	0.509722
NC_010443.5	7093345	intron_variant	PLG	A	G	0.630952	0.0588235	0.572129
NC_010443.5	7094071	intron_variant	PLG	G	A	0.0243902	0.882353	0.857963
NC_010443.5	7094109	intron_variant	PLG	C	T	0.047619	0.911765	0.864146
NC_010443.5	7094307	intron_variant	PLG	C	T	0.0568182	0.916667	0.859849
NC_010443.5	7094498	intron_variant	PLG	G	A	0.0512821	0.884615	0.833333
NC_010443.5	7094573	intron_variant	PLG	G	T	0.05	0.947368	0.897368
NC_010443.5	7094575	intron_variant	PLG	T	C	0.0487805	0.947368	0.898587
NC_010443.5	7094966	intron_variant	PLG	C	T	0.452381	0.973684	0.521303
NC_010443.5	7094972	intron_variant	PLG	A	G	0.116279	0.947368	0.831089
NC_010443.5	7095003	intron_variant	PLG	C	T	0.0465116	0.921053	0.874541
NC_010443.5	7095193	intron_variant	PLG	C	T	0.190476	0.973684	0.783208
NC_010443.5	7095295	intron_variant	PLG	T	C	0.715909	0.0555556	0.660353
NC_010443.5	7095297	intron_variant	PLG	A	G	0.0454545	0.944444	0.898989
NC_010443.5	7095353	intron_variant	PLG	G	A	0.0581395	0.944444	0.886305
NC_010443.5	7095385	intron_variant	PLG	T	C	0.736842	0.0263158	0.710526
NC_010443.5	7095434	intron_variant	PLG	A	G	0.435897	0.970588	0.534691
NC_010443.5	7095463	intron_variant	PLG	T	G	0.0581395	0.970588	0.912448
NC_010443.5	7095535	intron_variant	PLG	T	G	0.0487805	0.947368	0.898587
NC_010443.5	7095774	intron_variant	PLG	G	C	0.72973	0	0.72973
NC_010443.5	7095912	intron_variant	PLG	C	T	0.0595238	0.947368	0.887844
NC_010443.5	7095964	intron_variant	PLG	C	T	0.357143	0.947368	0.590225
NC_010443.5	7095990	intron_variant	PLG	G	T	0.447368	0.947368	0.5
NC_010443.5	7096043	intron_variant	PLG	A	G	0.0365854	0.911765	0.87518
NC_010443.5	7096048	intron_variant	PLG	A	G	0.216216	0.941176	0.72496
NC_010443.5	7096083	intron_variant	PLG	C	A	0.0512821	0.911765	0.860483
NC_010443.5	7096105	intron_variant	PLG	A	G	0.0909091	0.944444	0.853535
NC_010443.5	7096309	intron_variant	PLG	G	A	0.0697674	0.941176	0.871409
NC_010443.5	7096325	intron_variant	PLG	T	C	0.573171	0.0555556	0.517615
NC_010443.5	7096339	intron_variant	PLG	A	G	0.0609756	0.9375	0.876524
NC_010443.5	7096384	intron_variant	PLG	A	G	0.682927	0.0588235	0.624104
NC_010443.5	7096394	intron_variant	PLG	T	C	0.670732	0.0588235	0.611908
NC_010443.5	7096472	intron_variant	PLG	C	T	0.45122	0.972222	0.521002
NC_010443.5	7096519	intron_variant	PLG	C	T	0.7375	0	0.7375
NC_010443.5	7096615	intron_variant	PLG	A	G	0.731707	0.0263158	0.705391
NC_010443.5	7096621	intron_variant	PLG	A	C	0.0568182	0.947368	0.89055
NC_010443.5	7096705	intron_variant	PLG	G	A	0.705128	0.0263158	0.678812
NC_010443.5	7096726	intron_variant	PLG	T	C	0.0294118	0.529412	0.5
NC_010443.5	7096813	intron_variant	PLG	T	C	0.047619	0.916667	0.869048
NC_010443.5	7096917	intron_variant	PLG	A	G	0.719512	0	0.719512
NC_010443.5	7096953	intron_variant	PLG	T	C	0.72093	0	0.72093
NC_010443.5	7096989	intron_variant	PLG	T	G	0.714286	0.0263158	0.68797
NC_010443.5	7097005	intron_variant	PLG	G	A	0.707317	0.0263158	0.681001
NC_010443.5	7097195	intron_variant	PLG	C	T	0.684211	0.0263158	0.657895
NC_010443.5	7097209	intron_variant	PLG	T	C	0.702703	0	0.702703
NC_010443.5	7097212	intron_variant	PLG	T	G	0.702703	0	0.702703
NC_010443.5	7097252	intron_variant	PLG	C	T	0.74359	0	0.74359
NC_010443.5	7097519	intron_variant	PLG	C	G	0.7625	0.0294118	0.733088
NC_010443.5	7097527	intron_variant	PLG	T	C	0.7625	0.0294118	0.733088
NC_010443.5	7097657	intron_variant	PLG	G	A	0.725	0	0.725
NC_010443.5	7097805	intron_variant	PLG	A	G	0.75	0.0263158	0.723684
NC_010443.5	7097818	intron_variant	PLG	G	A	0.732558	0.0263158	0.706242
NC_010443.5	7097882	intron_variant	PLG	A	G	0.785714	0.0263158	0.759398
NC_010443.5	7097991	synonymous_variant	PLG	C	T	0.0454545	0.947368	0.901914
NC_010443.5	7098074	intron_variant	PLG	T	C	0.616279	0	0.616279
NC_010443.5	7098310	intron_variant	PLG	A	G	0.630952	0.0277778	0.603174
NC_010443.5	7098374	intron_variant	PLG	T	C	0.559524	0	0.559524
NC_010443.5	7098400	intron_variant	PLG	C	T	0.0357143	0.970588	0.934874
NC_010443.5	7098624	intron_variant	PLG	C	T	0.534091	0	0.534091
NC_010443.5	7098644	intron_variant	PLG	A	G	0.534884	0	0.534884
NC_010443.5	7098675	intron_variant	PLG	C	T	0.0595238	0.947368	0.887844
NC_010443.5	7098744	intron_variant	PLG	C	T	0.0465116	0.973684	0.927172
NC_010443.5	7099133	intron_variant	PLG	C	T	0.0909091	0.947368	0.856459
NC_010443.5	7099278	intron_variant	PLG	G	A	0.0113636	0.947368	0.936004
NC_010443.5	7099304	intron_variant	PLG	C	T	0.280488	0.973684	0.693196
NC_010443.5	7099360	intron_variant	PLG	T	C	0.430233	0.973684	0.543451
NC_010443.5	7099561	intron_variant	PLG	T	C	0.845238	0.131579	0.713659
NC_010443.5	7099702	intron_variant	PLG	C	G	0.648649	0	0.648649
NC_010443.5	7099783	intron_variant	PLG	T	G	0.371795	1	0.628205
NC_010443.5	7099982	intron_variant	PLG	G	T	0.0897436	0.973684	0.88394
NC_010443.5	7100093	intron_variant	PLG	C	T	0.117647	1	0.882353
NC_010443.5	7100221	intron_variant	PLG	G	A	0.365854	0.973684	0.60783
NC_010443.5	7100235	intron_variant	PLG	G	A	0.0465116	0.736842	0.69033
NC_010443.5	7100305	intron_variant	PLG	C	T	0.0526316	0.694444	0.641812
NC_010443.5	7100436	intron_variant	PLG	G	T	0.0595238	0.972222	0.912698
NC_010443.5	7100578	missense_variant	PLG	C	T	0.369048	0.973684	0.604636
NC_010443.5	7101526	intron_variant	PLG	G	A	0.0348837	0.583333	0.548449
NC_010443.5	7101707	intron_variant	PLG	T	C	0.805556	0.222222	0.583334
NC_010443.5	7101933	intron_variant	PLG	G	A	0.0568182	0.894737	0.837919
NC_010443.5	7102490	intron_variant	PLG	T	A	0.0681818	0.973684	0.905502
NC_010443.5	7102712	intron_variant	PLG	T	C	0.705128	0.0263158	0.678812
NC_010443.5	7102754	intron_variant	PLG	T	C	0.782051	0.0526316	0.729419
NC_010443.5	7103786	intron_variant	PLG	T	C	0.841463	0.0263158	0.815147
NC_010443.5	7106879	intron_variant	PLG	T	C	0.181818	0.921053	0.739235
NC_010443.5	7106915	intron_variant	PLG	C	A	0.590909	0.0789474	0.511962
NC_010443.5	7107202	intron_variant	PLG	T	C	0.352273	0.921053	0.56878
NC_010443.5	7107443	intron_variant	PLG	T	G	0.340909	0.973684	0.632775
NC_010443.5	7107484	intron_variant	PLG	G	A	0.0697674	0.941176	0.871409
NC_010443.5	7107775	intron_variant	PLG	T	C	0.426829	1	0.573171
NC_010443.5	7108386	synonymous_variant	PLG	C	T	0.0465116	0.894737	0.848225
NC_010443.5	7108792	intron_variant	PLG	T	C	0.602564	0.0263158	0.576248
NC_010443.5	27397126	intron_variant	MAP3K5	A	G	0.7125	0.136364	0.576136
NC_010443.5	27409824	intron_variant	MAP3K5	G	A	0.244186	0.842105	0.597919
NC_010443.5	27416374	intron_variant	MAP3K5	T	C	0.581395	0.0789474	0.502448
NC_010443.5	27427134	upstream_gene_variant	MAP3K5	T	C	0.782051	0.264706	0.517345
NC_010443.5	27438347	intron_variant	MAP3K5	T	A	0.230769	0.823529	0.59276
NC_010443.5	27440431	intron_variant	MAP3K5	A	G	0.186047	0.763158	0.577111
NC_010443.5	27440517	intron_variant	MAP3K5	T	C	0.215909	0.763158	0.547249
NC_010443.5	27440568	intron_variant	MAP3K5	T	C	0.193182	0.710526	0.517344
NC_010443.5	27440865	intron_variant	MAP3K5	C	T	0.209302	0.75	0.540698
NC_010443.5	27441178	intron_variant	MAP3K5	A	G	0.22093	0.763158	0.542228
NC_010443.5	27441211	intron_variant	MAP3K5	T	A	0.170455	0.736842	0.566387
NC_010443.5	27459386	intron_variant	MAP3K5	G	A	0.357143	0.916667	0.559524
NC_010443.5	27459888	intron_variant	MAP3K5	A	C	0.380952	0.882353	0.501401
NC_010443.5	27460983	intron_variant	MAP3K5	C	A	0.464286	1	0.535714
NC_010443.5	27487845	intron_variant	MAP3K5	T	C	0.65	0.0294118	0.620588
NC_010443.5	27495098	intron_variant	MAP3K5	C	T	0.358974	0.966667	0.607693
NC_010443.5	27503116	intron_variant	MAP3K5	A	C	0.222222	0.8	0.577778
NC_010443.5	27506834	intron_variant	MAP3K5	C	T	0.268293	0.794118	0.525825
NC_010443.5	27506858	intron_variant	MAP3K5	G	A	0.219512	0.735294	0.515782
NC_010443.5	27506912	intron_variant	MAP3K5	C	T	0.297619	0.805556	0.507937
NC_010443.5	27507478	intron_variant	MAP3K5	C	T	0.295455	0.833333	0.537878
NC_010443.5	27507560	intron_variant	MAP3K5	G	A	0.290698	0.815789	0.525091
NC_010443.5	27509047	intron_variant	MAP3K5	A	T	0.636364	0.0789474	0.557417
NC_010443.5	27513532	intron_variant	MAP3K5	G	A	0.681818	0.105263	0.576555
NC_010443.5	27513771	intron_variant	MAP3K5	A	*	0.134146	0.805556	0.67141
NC_010443.5	27513777	intron_variant	MAP3K5	C	T	0.104651	0.833333	0.728682
NC_010443.5	27513778	intron_variant	MAP3K5	G	A	0.717949	0.0526316	0.665317
NC_010443.5	27513833	intron_variant	MAP3K5	T	C	0.709302	0.0555556	0.653746
NC_010443.5	27513903	intron_variant	MAP3K5	G	C	0.670455	0.0526316	0.617823
NC_010443.5	27513907	intron_variant	MAP3K5	T	C	0.715909	0.0526316	0.663277
NC_010443.5	27514011	intron_variant	MAP3K5	G	A	0.697674	0.105263	0.592411
NC_010443.5	27514041	intron_variant	MAP3K5	T	C	0.693182	0.0789474	0.614235
NC_010443.5	27514108	intron_variant	MAP3K5	A	G	0.75	0.0789474	0.671053
NC_010443.5	27514163	intron_variant	MAP3K5	T	C	0.686047	0.0526316	0.633415
NC_010443.5	27514307	intron_variant	MAP3K5	A	G	0.674419	0.0526316	0.621787
NC_010443.5	27514403	intron_variant	MAP3K5	T	G	0.666667	0.0263158	0.640351
NC_010443.5	27515178	intron_variant	MAP3K5	C	G	0.613636	0.0789474	0.534689
NC_010443.5	27515634	intron_variant	MAP3K5	T	C	0.102273	0.805556	0.703283
NC_010443.5	27515712	intron_variant	MAP3K5	C	T	0.107143	0.794118	0.686975
NC_010443.5	27515928	intron_variant	MAP3K5	C	T	0.725	0.0555556	0.669444
NC_010443.5	27515973	intron_variant	MAP3K5	C	T	0.225	0.823529	0.598529
NC_010443.5	27516202	intron_variant	MAP3K5	G	A	0.333333	0.852941	0.519608
NC_010443.5	27516245	intron_variant	MAP3K5	C	T	0.318182	0.833333	0.515151
NC_010443.5	27516341	splice_region_variant&intron_variant	MAP3K5	T	C	0.193182	0.833333	0.640151
NC_010443.5	27516854	intron_variant	MAP3K5	G	A	0.207317	0.815789	0.608472
NC_010443.5	27516879	intron_variant	MAP3K5	T	C	0.0714286	0.714286	0.642857
NC_010443.5	27517170	intron_variant	MAP3K5	A	G	0.304878	0.9	0.595122
NC_010443.5	27517390	intron_variant	MAP3K5	C	T	0.27381	0.805556	0.531746
NC_010443.5	27517566	intron_variant	MAP3K5	T	C	0.294872	0.842105	0.547233
NC_010443.5	27517580	intron_variant	MAP3K5	T	A	0.25	0.842105	0.592105
NC_010443.5	27517628	intron_variant	MAP3K5	C	T	0.315789	0.894737	0.578948
NC_010443.5	27518614	intron_variant	MAP3K5	A	G	0.386364	0.894737	0.508373
NC_010443.5	27518631	intron_variant	MAP3K5	C	T	0.170455	0.815789	0.645334
NC_010443.5	27518695	intron_variant	MAP3K5	C	T	0.127907	0.777778	0.649871
NC_010443.5	27518800	intron_variant	MAP3K5	G	A	0.102273	0.815789	0.713516
NC_010443.5	27518827	intron_variant	MAP3K5	A	C	0.0909091	0.815789	0.72488
NC_010443.5	27520492	intron_variant	MAP3K5	G	A	0.255814	0.789474	0.53366
NC_010443.5	27537373	intron_variant	MAP3K5	A	G	0.6875	0.157895	0.529605
NC_010443.5	27548553	intron_variant	MAP3K5	C	T	0.295455	0.815789	0.520334
NC_010443.5	27548725	intron_variant	MAP3K5	G	A	0.306818	0.815789	0.508971
NC_010443.5	27577727	intron_variant	MAP3K5	T	G	0.918605	0.346154	0.572451
NC_010443.5	27603540	intergenic_region	MAP3K5-MAP7	A	G	0.0340909	0.657895	0.623804
NC_010443.5	37207291	intergenic_region	TRNAE-CUC-HEY2	A	G	0.767442	0.25	0.517442
NC_010443.5	37207434	intergenic_region	TRNAE-CUC-HEY2	T	C	0.790698	0.289474	0.501224
NC_010443.5	37210765	intergenic_region	TRNAE-CUC-HEY2	T	C	0.813953	0.236842	0.577111
NC_010443.5	37211405	intergenic_region	TRNAE-CUC-HEY2	C	G	0.869048	0.366667	0.502381
NC_010443.5	37211996	intergenic_region	TRNAE-CUC-HEY2	T	C	0.865854	0.342105	0.523749
NC_010443.5	37213105	intergenic_region	TRNAE-CUC-HEY2	G	A	0.52381	0	0.52381
NC_010443.5	37214106	intergenic_region	TRNAE-CUC-HEY2	C	T	0.852273	0.342105	0.510168
NC_010443.5	37214256	intergenic_region	TRNAE-CUC-HEY2	G	C	0.875	0.352941	0.522059
NC_010443.5	37214316	intergenic_region	TRNAE-CUC-HEY2	C	T	0.522727	0	0.522727
NC_010443.5	37215648	intergenic_region	TRNAE-CUC-HEY2	C	T	0.886364	0.25	0.636364
NC_010443.5	37216936	intergenic_region	TRNAE-CUC-HEY2	C	A	0.511364	0	0.511364
NC_010443.5	37223967	intron_variant	HEY2	T	C	0.920455	0.315789	0.604666
NC_010443.5	37227283	intron_variant	HEY2	G	C	0.552632	0	0.552632
NC_010443.5	37227323	intron_variant	HEY2	T	G	0.539474	0	0.539474
NC_010443.5	37227343	intron_variant	HEY2	T	A	0.528571	0	0.528571
NC_010443.5	37228227	intron_variant	HEY2	C	T	0.702381	0	0.702381
NC_010443.5	37228970	intron_variant	HEY2	G	A	0.654762	0	0.654762
NC_010443.5	37229732	intron_variant	HEY2	A	G	0.642857	0	0.642857
NC_010443.5	37229960	intron_variant	HEY2	G	A	0.639535	0.111111	0.528424
NC_010443.5	48889555	synonymous_variant	ADGRB3	T	A	0.166667	0.833333	0.666666
NC_010443.5	48890512	intron_variant	ADGRB3	G	A	0.107143	0.842105	0.734962
NC_010443.5	48891978	intron_variant	ADGRB3	G	A	0.181818	0.842105	0.660287
NC_010443.5	48893012	intron_variant	ADGRB3	G	A	0.159091	0.815789	0.656698
NC_010443.5	48893287	intron_variant	ADGRB3	T	C	0.146341	0.861111	0.71477
NC_010443.5	48894313	intron_variant	ADGRB3	A	T	0.104651	0.789474	0.684823
NC_010443.5	48894789	intron_variant	ADGRB3	T	C	0.886364	0	0.886364
NC_010443.5	48894872	intron_variant	ADGRB3	A	C	0.170455	0.815789	0.645334
NC_010443.5	48896671	intron_variant	ADGRB3	G	A	0.151163	0.789474	0.638311
NC_010443.5	48896673	intron_variant	ADGRB3	T	G	0.147727	0.789474	0.641747
NC_010443.5	48896739	intron_variant	ADGRB3	G	A	0.604651	0	0.604651
NC_010443.5	48897239	intron_variant	ADGRB3	T	C	0.636364	0	0.636364
NC_010443.5	48897762	intron_variant	ADGRB3	C	T	0.607143	0	0.607143
NC_010443.5	48898250	intron_variant	ADGRB3	A	T	0.136364	0.815789	0.679425
NC_010443.5	48898655	intron_variant	ADGRB3	T	C	0.651163	0	0.651163
NC_010443.5	48898909	intron_variant	ADGRB3	G	A	0.134146	0.805556	0.67141
NC_010443.5	48899414	intron_variant	ADGRB3	G	A	0.217949	0.8125	0.594551
NC_010443.5	48899509	intron_variant	ADGRB3	C	G	0.22619	0.823529	0.597339
NC_010443.5	48899518	intron_variant	ADGRB3	T	C	0.22619	0.823529	0.597339
NC_010443.5	48899558	intron_variant	ADGRB3	C	T	0.261905	0.794118	0.532213
NC_010443.5	48899596	intron_variant	ADGRB3	A	C	0.231707	0.8125	0.580793
NC_010443.5	48899685	intron_variant	ADGRB3	A	G	0.121951	0.815789	0.693838
NC_010443.5	48899704	intron_variant	ADGRB3	G	A	0.243902	0.842105	0.598203
NC_010443.5	48899705	intron_variant	ADGRB3	A	T	0.243902	0.842105	0.598203
NC_010443.5	48900024	intron_variant	ADGRB3	A	C	0.272727	0.842105	0.569378
NC_010443.5	48900066	intron_variant	ADGRB3	G	A	0.162791	0.815789	0.652998
NC_010443.5	48900085	intron_variant	ADGRB3	A	G	0.261905	0.842105	0.5802
NC_010443.5	48900161	intron_variant	ADGRB3	A	G	0.204545	0.815789	0.611244
NC_010443.5	48900271	intron_variant	ADGRB3	T	C	0.238636	0.842105	0.603469
NC_010443.5	48900290	intron_variant	ADGRB3	T	C	0.244186	0.842105	0.597919
NC_010443.5	48900364	intron_variant	ADGRB3	C	A	0.215909	0.833333	0.617424
NC_010443.5	48900458	intron_variant	ADGRB3	A	C	0.127907	0.666667	0.53876
NC_010443.5	48900485	intron_variant	ADGRB3	A	T	0.127907	0.657895	0.529988
NC_010443.5	48900675	intron_variant	ADGRB3	C	T	0.590909	0	0.590909
NC_010443.5	48900730	intron_variant	ADGRB3	C	T	0.607143	0	0.607143
NC_010443.5	48900804	intron_variant	ADGRB3	C	T	0.136364	0.823529	0.687165
NC_010443.5	48901188	intron_variant	ADGRB3	G	A	0.159091	0.815789	0.656698
NC_010443.5	48901262	intron_variant	ADGRB3	G	A	0.170455	0.842105	0.67165
NC_010443.5	48901345	intron_variant	ADGRB3	A	T	0.595238	0	0.595238
NC_010443.5	48901500	intron_variant	ADGRB3	A	G	0.616279	0	0.616279
NC_010443.5	48901572	intron_variant	ADGRB3	G	A	0.581395	0	0.581395
NC_010443.5	48901600	intron_variant	ADGRB3	C	T	0.571429	0	0.571429
NC_010443.5	48901652	intron_variant	ADGRB3	G	A	0.625	0	0.625
NC_010443.5	48901731	intron_variant	ADGRB3	T	A	0.628205	0	0.628205
NC_010443.5	48902256	intron_variant	ADGRB3	G	A	0.159091	0.815789	0.656698
NC_010443.5	48902347	intron_variant	ADGRB3	C	T	0.170455	0.842105	0.67165
NC_010443.5	48902791	intron_variant	ADGRB3	G	T	0.585366	0	0.585366
NC_010443.5	48903313	intron_variant	ADGRB3	C	A	0.127907	0.631579	0.503672
NC_010443.5	48903822	intron_variant	ADGRB3	G	A	0.55814	0	0.55814
NC_010443.5	48903823	intron_variant	ADGRB3	T	G	0.571429	0	0.571429
NC_010443.5	48905238	intron_variant	ADGRB3	C	G	0.113636	0.666667	0.553031
NC_010443.5	48911822	intron_variant	ADGRB3	C	T	0.0833333	0.666667	0.583334
NC_010443.5	48912491	intron_variant	ADGRB3	G	A	0.125	0.684211	0.559211
NC_010443.5	48927091	intron_variant	ADGRB3	C	A	0.130952	0.657895	0.526943
NC_010443.5	48928222	intron_variant	ADGRB3	C	A	0.725	0.0833333	0.641667
NC_010443.5	48930237	intron_variant	ADGRB3	T	C	0.107143	0.625	0.517857
NC_010443.5	48930299	intron_variant	ADGRB3	C	A	0.151163	0.684211	0.533048
NC_010443.5	48930434	intron_variant	ADGRB3	T	A	0.151163	0.657895	0.506732
NC_010443.5	48933113	intron_variant	ADGRB3	G	A	0.72619	0.105263	0.620927
NC_010443.5	48933307	intron_variant	ADGRB3	A	C	0.147727	0.684211	0.536484
NC_010443.5	48949450	intron_variant	ADGRB3	A	T	0.341463	0.842105	0.500642
NC_010443.5	48967994	intron_variant	ADGRB3	A	G	0.613636	0	0.613636
NC_010443.5	48968164	intron_variant	ADGRB3	G	A	0.25	0.842105	0.592105
NC_010443.5	48968956	intron_variant	ADGRB3	T	G	0.22093	0.833333	0.612403
NC_010443.5	48969599	intron_variant	ADGRB3	G	A	0.25	0.842105	0.592105
NC_010443.5	48971881	intron_variant	ADGRB3	G	A	0.244186	0.842105	0.597919
NC_010443.5	48972822	intron_variant	ADGRB3	A	T	0.204545	0.777778	0.573233
NC_010443.5	48973032	intron_variant	ADGRB3	A	C	0.2375	0.8125	0.575
NC_010443.5	48973143	intron_variant	ADGRB3	A	G	0.223684	0.785714	0.56203
NC_010443.5	48973445	intron_variant	ADGRB3	C	T	0.255814	0.789474	0.53366
NC_010443.5	48974230	intron_variant	ADGRB3	C	T	0.238636	0.842105	0.603469
NC_010443.5	48975059	intron_variant	ADGRB3	T	C	0.197674	0.842105	0.644431
NC_010443.5	48975146	intron_variant	ADGRB3	G	A	0.209302	0.842105	0.632803
NC_010443.5	48975870	intron_variant	ADGRB3	T	C	0.238636	0.815789	0.577153
NC_010443.5	48976015	intron_variant	ADGRB3	T	C	0.267442	0.842105	0.574663
NC_010443.5	48976058	intron_variant	ADGRB3	G	A	0.261364	0.842105	0.580741
NC_010443.5	48976503	intron_variant	ADGRB3	T	C	0.267442	0.823529	0.556087
NC_010443.5	48976577	intron_variant	ADGRB3	T	C	0.238095	0.815789	0.577694
NC_010443.5	48976915	intron_variant	ADGRB3	G	A	0.268293	0.805556	0.537263
NC_010443.5	48977011	intron_variant	ADGRB3	T	C	0.261364	0.815789	0.554425
NC_010443.5	48977032	intron_variant	ADGRB3	T	C	0.25	0.815789	0.565789
NC_010443.5	48977059	intron_variant	ADGRB3	C	G	0.267442	0.861111	0.593669
NC_010443.5	48977060	intron_variant	ADGRB3	A	G	0.302326	0.861111	0.558785
NC_010443.5	48977099	intron_variant	ADGRB3	C	T	0.256098	0.833333	0.577235
NC_010443.5	48977120	intron_variant	ADGRB3	C	T	0.325581	0.842105	0.516524
NC_010443.5	48977290	intron_variant	ADGRB3	G	A	0.272727	0.842105	0.569378
NC_010443.5	48977358	intron_variant	ADGRB3	C	T	0.284091	0.842105	0.558014
NC_010443.5	48977392	intron_variant	ADGRB3	G	A	0.267442	0.842105	0.574663
NC_010443.5	48977423	intron_variant	ADGRB3	G	C	0.261905	0.815789	0.553884
NC_010443.5	48977530	intron_variant	ADGRB3	C	G	0.261364	0.815789	0.554425
NC_010443.5	48977664	intron_variant	ADGRB3	T	G	0.27907	0.842105	0.563035
NC_010443.5	48978907	intron_variant	ADGRB3	T	G	0.704545	0	0.704545
NC_010443.5	48979154	intron_variant	ADGRB3	G	A	0.634146	0	0.634146
NC_010443.5	48979173	intron_variant	ADGRB3	G	T	0.244186	0.842105	0.597919
NC_010443.5	48981080	intron_variant	ADGRB3	C	A	0.2125	0.75	0.5375
NC_010443.5	48981303	intron_variant	ADGRB3	A	G	0.24359	0.794118	0.550528
NC_010443.5	48981813	intron_variant	ADGRB3	A	G	0.215909	0.842105	0.626196
NC_010443.5	48982134	intron_variant	ADGRB3	C	T	0.0795455	0.638889	0.559343
NC_010443.5	48983361	intron_variant	ADGRB3	C	T	0.232558	0.842105	0.609547
NC_010443.5	48984137	intron_variant	ADGRB3	A	C	0.193182	0.833333	0.640151
NC_010443.5	48984653	intron_variant	ADGRB3	G	T	0.238636	0.861111	0.622475
NC_010443.5	48986068	intron_variant	ADGRB3	G	C	0.25	0.777778	0.527778
NC_010443.5	48986167	intron_variant	ADGRB3	G	C	0.25	0.789474	0.539474
NC_010443.5	48987033	intron_variant	ADGRB3	A	G	0.607143	0	0.607143
NC_010443.5	48987035	intron_variant	ADGRB3	C	T	0.607143	0	0.607143
NC_010443.5	48987901	intron_variant	ADGRB3	C	T	0.232558	0.888889	0.656331
NC_010443.5	48990019	intron_variant	ADGRB3	T	C	0.25	0.75	0.5
NC_010443.5	48992434	intron_variant	ADGRB3	C	T	0.607143	0	0.607143
NC_010443.5	48993284	intron_variant	ADGRB3	T	C	0.630952	0	0.630952
NC_010443.5	48996569	intron_variant	ADGRB3	C	T	0.285714	0.842105	0.556391
NC_010443.5	48996997	intron_variant	ADGRB3	C	G	0.25	0.84375	0.59375
NC_010443.5	49000150	intron_variant	ADGRB3	A	C	0.1375	0.705882	0.568382
NC_010443.5	49000445	intron_variant	ADGRB3	G	A	0.139535	0.694444	0.554909
NC_010443.5	49000683	intron_variant	ADGRB3	G	C	0.151163	0.666667	0.515504
NC_010443.5	49004571	intron_variant	ADGRB3	C	A	0.725	0	0.725
NC_010443.5	49005759	intron_variant	ADGRB3	G	A	0.0795455	0.727273	0.647728
NC_010443.5	49018530	intron_variant	ADGRB3	T	C	0.182927	0.684211	0.501284
NC_010443.5	49038626	intron_variant	ADGRB3	A	C	0.267442	0.842105	0.574663
NC_010443.5	49042054	intron_variant	ADGRB3	C	T	0.125	0.666667	0.541667
NC_010443.5	49045341	intron_variant	ADGRB3	G	A	0.337209	0.852941	0.515732
NC_010443.5	49046158	intron_variant	ADGRB3	T	G	0.302326	0.815789	0.513463
NC_010443.5	49046986	intron_variant	ADGRB3	A	T	0.313953	0.842105	0.528152
NC_010443.5	49064016	intron_variant	ADGRB3	G	A	0.136364	0.710526	0.574162
NC_010443.5	49065835	intron_variant	ADGRB3	T	C	0.190476	0.71875	0.528274
NC_010443.5	49072536	intron_variant	ADGRB3	C	T	0.147727	0.842105	0.694378
NC_010443.5	49072615	intron_variant	ADGRB3	T	C	0.272727	0.842105	0.569378
NC_010443.5	49072995	intron_variant	ADGRB3	G	A	0.284091	0.833333	0.549242
NC_010443.5	49074191	intron_variant	ADGRB3	T	G	0.290698	0.842105	0.551407
NC_010443.5	49076819	intron_variant	ADGRB3	C	T	0.175676	0.8125	0.636824
NC_010443.5	49082293	intron_variant	ADGRB3	G	A	0.238095	0.815789	0.577694
NC_010443.5	49083993	intron_variant	ADGRB3	A	T	0.25	0.852941	0.602941
NC_010443.5	49086098	intron_variant	ADGRB3	A	G	0.285714	0.823529	0.537815
NC_010443.5	49086527	intron_variant	ADGRB3	G	T	0.272727	0.833333	0.560606
NC_010443.5	49087219	intron_variant	ADGRB3	T	C	0.2875	0.805556	0.518056
NC_010443.5	49087363	intron_variant	ADGRB3	T	G	0.329545	0.842105	0.51256
NC_010443.5	49087589	intron_variant	ADGRB3	A	G	0.27907	0.815789	0.536719
NC_010443.5	49087809	intron_variant	ADGRB3	T	C	0.25	0.815789	0.565789
NC_010443.5	49087959	intron_variant	ADGRB3	C	A	0.25	0.833333	0.583333
NC_010443.5	49087964	intron_variant	ADGRB3	G	C	0.25	0.833333	0.583333
NC_010443.5	49088019	intron_variant	ADGRB3	C	T	0.255814	0.815789	0.559975
NC_010443.5	49088082	intron_variant	ADGRB3	A	T	0.27381	0.815789	0.541979
NC_010443.5	49088216	intron_variant	ADGRB3	G	T	0.297619	0.815789	0.51817
NC_010443.5	49088261	intron_variant	ADGRB3	G	T	0.27907	0.815789	0.536719
NC_010443.5	49088312	intron_variant	ADGRB3	T	C	0.285714	0.842105	0.556391
NC_010443.5	49088377	intron_variant	ADGRB3	A	G	0.261364	0.833333	0.571969
NC_010443.5	49089106	intron_variant	ADGRB3	T	C	0.313953	0.842105	0.528152
NC_010443.5	49089155	intron_variant	ADGRB3	A	G	0.333333	0.842105	0.508772
NC_010443.5	49089539	intron_variant	ADGRB3	G	C	0.182927	0.6875	0.504573
NC_010443.5	49089854	intron_variant	ADGRB3	A	T	0.284091	0.833333	0.549242
NC_010443.5	49089866	intron_variant	ADGRB3	A	G	0.267442	0.833333	0.565891
NC_010443.5	49089878	intron_variant	ADGRB3	G	C	0.261905	0.833333	0.571428
NC_010443.5	49089957	intron_variant	ADGRB3	A	C	0.285714	0.861111	0.575397
NC_010443.5	49089959	intron_variant	ADGRB3	A	T	0.285714	0.861111	0.575397
NC_010443.5	49090054	intron_variant	ADGRB3	T	A	0.318182	0.842105	0.523923
NC_010443.5	49090094	intron_variant	ADGRB3	T	C	0.337209	0.842105	0.504896
NC_010443.5	49090110	intron_variant	ADGRB3	G	T	0.337209	0.868421	0.531212
NC_010443.5	49090460	intron_variant	ADGRB3	G	T	0.313953	0.894737	0.580784
NC_010443.5	49090476	intron_variant	ADGRB3	G	C	0.375	0.894737	0.519737
NC_010443.5	49090637	intron_variant	ADGRB3	A	C	0.337209	0.842105	0.504896
NC_010443.5	49090638	intron_variant	ADGRB3	G	A	0.27907	0.842105	0.563035
NC_010443.5	49090732	intron_variant	ADGRB3	C	A	0.329545	0.842105	0.51256
NC_010443.5	49090742	intron_variant	ADGRB3	T	G	0.329545	0.842105	0.51256
NC_010443.5	49090768	intron_variant	ADGRB3	G	T	0.290698	0.842105	0.551407
NC_010443.5	49090855	intron_variant	ADGRB3	T	C	0.284091	0.842105	0.558014
NC_010443.5	49090856	intron_variant	ADGRB3	T	A	0.284091	0.842105	0.558014
NC_010443.5	49090874	intron_variant	ADGRB3	A	G	0.285714	0.842105	0.556391
NC_010443.5	49091039	intron_variant	ADGRB3	T	C	0.318182	0.842105	0.523923
NC_010443.5	49091100	intron_variant	ADGRB3	A	G	0.340909	0.842105	0.501196
NC_010443.5	49092804	intron_variant	ADGRB3	C	G	0.325	0.857143	0.532143
NC_010443.5	49104706	intron_variant	ADGRB3	C	T	0.0119048	0.666667	0.654762
NC_010443.5	49112313	intron_variant	ADGRB3	G	A	0.341463	0.875	0.533537
NC_010443.5	49136946	intron_variant	ADGRB3	G	A	0.181818	0.684211	0.502393
NC_010443.5	49138736	intron_variant	ADGRB3	T	C	0.565789	0	0.565789
NC_010443.5	49138873	intron_variant	ADGRB3	T	A	0.55	0	0.55
NC_010443.5	49139069	intron_variant	ADGRB3	T	C	0.5625	0	0.5625
NC_010443.5	49139080	intron_variant	ADGRB3	A	G	0.5625	0	0.5625
NC_010443.5	49139275	intron_variant	ADGRB3	A	G	0.595238	0	0.595238
NC_010443.5	49139754	intron_variant	ADGRB3	G	A	0.511628	0	0.511628
NC_010443.5	49139813	intron_variant	ADGRB3	G	T	0.55814	0	0.55814
NC_010443.5	49141286	intron_variant	ADGRB3	A	C	0.125	0.684211	0.559211
NC_010443.5	49142350	intron_variant	ADGRB3	A	G	0.116279	0.684211	0.567932
NC_010443.5	49149627	intron_variant	ADGRB3	C	T	0.186047	0.694444	0.508397
NC_010443.5	49149635	intron_variant	ADGRB3	T	C	0.190476	0.694444	0.503968
NC_010443.5	49150077	intron_variant	ADGRB3	A	G	0.178571	0.684211	0.50564
NC_010443.5	49150114	intron_variant	ADGRB3	A	G	0.170455	0.684211	0.513756
NC_010443.5	49150615	intron_variant	ADGRB3	A	G	0.147727	0.666667	0.51894
NC_010443.5	49150691	intron_variant	ADGRB3	A	G	0.147727	0.657895	0.510168
NC_010443.5	49150946	intron_variant	ADGRB3	G	A	0.170455	0.684211	0.513756
NC_010443.5	49151042	intron_variant	ADGRB3	G	T	0.162791	0.684211	0.52142
NC_010443.5	49153585	intron_variant	ADGRB3	G	A	0.181818	0.684211	0.502393
NC_010443.5	49169792	intron_variant	ADGRB3	G	A	0.290698	0.823529	0.532831
NC_010443.5	49170593	intron_variant	ADGRB3	T	G	0.0116279	0.666667	0.655039
NC_010443.5	49170795	intron_variant	ADGRB3	T	C	0.0116279	0.666667	0.655039
NC_010443.5	49170907	intron_variant	ADGRB3	A	G	0.0113636	0.638889	0.627525
NC_010443.5	49175279	intron_variant	ADGRB3	C	T	0.125	0.647059	0.522059
NC_010443.5	49175971	intron_variant	ADGRB3	T	C	0.136364	0.694444	0.55808
NC_010443.5	49177424	intron_variant	ADGRB3	C	T	0.0113636	0.666667	0.655303
NC_010443.5	49177519	intron_variant	ADGRB3	C	G	0.0113636	0.657895	0.646531
NC_010443.5	49180068	intron_variant	ADGRB3	C	G	0.136364	0.684211	0.547847
NC_010443.5	49181646	intron_variant	ADGRB3	G	A	0	0.666667	0.666667
NC_010443.5	49184133	intron_variant	ADGRB3	T	C	0.142857	0.684211	0.541354
NC_010443.5	49184235	intron_variant	ADGRB3	T	C	0.0116279	0.631579	0.619951
NC_010443.5	49185027	intron_variant	ADGRB3	C	T	0	0.676471	0.676471
NC_010443.5	49185211	intron_variant	ADGRB3	G	T	0.0348837	0.638889	0.604005
NC_010443.5	49185963	intron_variant	ADGRB3	C	T	0.0238095	0.625	0.60119
NC_010443.5	49186028	intron_variant	ADGRB3	G	A	0.0113636	0.6	0.588636
NC_010443.5	49186657	intron_variant	ADGRB3	A	G	0.0113636	0.684211	0.672847
NC_010443.5	49186790	intron_variant	ADGRB3	G	A	0.0113636	0.684211	0.672847
NC_010443.5	49187108	intron_variant	ADGRB3	G	A	0.0113636	0.684211	0.672847
NC_010443.5	49187649	intron_variant	ADGRB3	C	G	0.136364	0.684211	0.547847
NC_010443.5	49188243	intron_variant	ADGRB3	A	G	0	0.666667	0.666667
NC_010443.5	49188377	intron_variant	ADGRB3	T	G	0.0113636	0.684211	0.672847
NC_010443.5	49188438	intron_variant	ADGRB3	A	G	0.0113636	0.676471	0.665107
NC_010443.5	49188801	intron_variant	ADGRB3	A	G	0.0113636	0.666667	0.655303
NC_010443.5	49190251	intron_variant	ADGRB3	G	T	0.0121951	0.633333	0.621138
NC_010443.5	49190737	intron_variant	ADGRB3	G	A	0.0116279	0.631579	0.619951
NC_010443.5	49190774	intron_variant	ADGRB3	G	C	0.0113636	0.684211	0.672847
NC_010443.5	49190780	intron_variant	ADGRB3	G	T	0.0113636	0.684211	0.672847
NC_010443.5	49190805	intron_variant	ADGRB3	T	C	0.0113636	0.684211	0.672847
NC_010443.5	49190912	intron_variant	ADGRB3	A	C	0.0116279	0.684211	0.672583
NC_010443.5	49191122	intron_variant	ADGRB3	G	C	0.0116279	0.694444	0.682816
NC_010443.5	49191604	intron_variant	ADGRB3	T	C	0.047619	0.666667	0.619048
NC_010443.5	49191639	intron_variant	ADGRB3	G	C	0.0487805	0.735294	0.686513
NC_010443.5	49191715	intron_variant	ADGRB3	G	T	0.047619	0.6875	0.639881
NC_010443.5	49191969	intron_variant	ADGRB3	G	A	0.0125	0.538462	0.525962
NC_010443.5	49192380	intron_variant	ADGRB3	G	A	0.075	0.617647	0.542647
NC_010443.5	49192384	intron_variant	ADGRB3	A	C	0.075	0.617647	0.542647
NC_010443.5	49192527	intron_variant	ADGRB3	G	A	0.925	0.111111	0.813889
NC_010443.5	49192618	intron_variant	ADGRB3	G	A	0.0681818	0.75	0.681818
NC_010443.5	49192844	intron_variant	ADGRB3	G	A	0.0121951	0.647059	0.634864
NC_010443.5	49192997	intron_variant	ADGRB3	T	C	0.0116279	0.684211	0.672583
NC_010443.5	49193021	intron_variant	ADGRB3	C	T	0.0454545	0.694444	0.648989
NC_010443.5	49193116	intron_variant	ADGRB3	T	C	0.0113636	0.684211	0.672847
NC_010443.5	49193181	intron_variant	ADGRB3	A	G	0.0113636	0.684211	0.672847
NC_010443.5	49193196	intron_variant	ADGRB3	C	G	0.0681818	0.710526	0.642344
NC_010443.5	49193471	intron_variant	ADGRB3	C	A	0.0119048	0.59375	0.581845
NC_010443.5	49193493	intron_variant	ADGRB3	A	G	0.0595238	0.642857	0.583333
NC_010443.5	49193545	intron_variant	ADGRB3	T	A	0.0125	0.538462	0.525962
NC_010443.5	49193546	intron_variant	ADGRB3	A	T	0.0125	0.538462	0.525962
NC_010443.5	49193845	intron_variant	ADGRB3	A	G	0.0340909	0.638889	0.604798
NC_010443.5	49194535	intron_variant	ADGRB3	C	T	0.0365854	0.647059	0.610474
NC_010443.5	49194760	intron_variant	ADGRB3	C	T	0.0348837	0.617647	0.582763
NC_010443.5	49195225	intron_variant	ADGRB3	T	G	0.0384615	0.6875	0.649038
NC_010443.5	49196311	intron_variant	ADGRB3	A	G	0.0340909	0.638889	0.604798
NC_010443.5	49197160	intron_variant	ADGRB3	G	A	0.0357143	0.638889	0.603175
NC_010443.5	49198302	intron_variant	ADGRB3	G	A	0.0340909	0.684211	0.65012
NC_010443.5	49200814	intron_variant	ADGRB3	C	A	0.102273	0.684211	0.581938
NC_010443.5	49203251	intron_variant	ADGRB3	T	C	0.829545	0.131579	0.697966
NC_010443.5	49203657	intron_variant	ADGRB3	C	T	0.860465	0.0833333	0.777132
NC_010443.5	49203843	intron_variant	ADGRB3	A	G	0.860465	0.184211	0.676254
NC_010443.5	49204520	intron_variant	ADGRB3	T	C	0.895349	0.157895	0.737454
NC_010443.5	49204553	intron_variant	ADGRB3	T	A	0.906977	0.105263	0.801714
NC_010443.5	49204687	intron_variant	ADGRB3	A	G	0.837209	0.105263	0.731946
NC_010443.5	49205050	intron_variant	ADGRB3	A	G	0.840909	0.105263	0.735646
NC_010443.5	49205413	intron_variant	ADGRB3	C	T	0.838235	0.105263	0.732972
NC_010443.5	49205635	intron_variant	ADGRB3	C	T	0.845238	0.111111	0.734127
NC_010443.5	49205693	intron_variant	ADGRB3	T	C	0.821429	0.0526316	0.768797
NC_010443.5	49205771	intron_variant	ADGRB3	G	A	0.840909	0.105263	0.735646
NC_010443.5	49205780	intron_variant	ADGRB3	C	A	0.840909	0.105263	0.735646
NC_010443.5	49206636	intron_variant	ADGRB3	C	T	0.909091	0.157895	0.751196
NC_010443.5	49206847	intron_variant	ADGRB3	G	A	0.902439	0.184211	0.718228
NC_010443.5	49206923	intron_variant	ADGRB3	A	G	0.904762	0.166667	0.738095
NC_010443.5	49206963	intron_variant	ADGRB3	A	G	0.916667	0.131579	0.785088
NC_010443.5	49207059	intron_variant	ADGRB3	C	T	0.916667	0.111111	0.805556
NC_010443.5	49207138	intron_variant	ADGRB3	G	A	0.923077	0.111111	0.811966
NC_010443.5	49207140	intron_variant	ADGRB3	G	A	0.884615	0.0833333	0.801282
NC_010443.5	49207144	intron_variant	ADGRB3	T	C	0.923077	0.111111	0.811966
NC_010443.5	49207405	intron_variant	ADGRB3	G	A	0.837209	0.131579	0.70563
NC_010443.5	49207453	intron_variant	ADGRB3	A	G	0.837209	0.0789474	0.758262
NC_010443.5	49207789	intron_variant	ADGRB3	A	G	0.906977	0.157895	0.749082
NC_010443.5	49207793	intron_variant	ADGRB3	G	A	0.906977	0.157895	0.749082
NC_010443.5	49207965	intron_variant	ADGRB3	T	C	0.756098	0.184211	0.571887
NC_010443.5	49208124	intron_variant	ADGRB3	T	A	0.628205	0.0277778	0.600427
NC_010443.5	49208196	intron_variant	ADGRB3	T	*	0.0238095	0.6875	0.66369
NC_010443.5	49208239	intron_variant	ADGRB3	A	C	0.878049	0.138889	0.73916
NC_010443.5	49208276	intron_variant	ADGRB3	A	T	0.904762	0.138889	0.765873
NC_010443.5	49208321	intron_variant	ADGRB3	G	T	0.639535	0.0277778	0.611757
NC_010443.5	49208422	intron_variant	ADGRB3	A	G	0.654762	0.0263158	0.628446
NC_010443.5	49208444	intron_variant	ADGRB3	G	A	0.892857	0.157895	0.734962
NC_010443.5	49208500	intron_variant	ADGRB3	C	A	0.897727	0.131579	0.766148
NC_010443.5	49209363	intron_variant	ADGRB3	A	G	0.136364	0.684211	0.547847
NC_010443.5	49209627	intron_variant	ADGRB3	C	T	0.0340909	0.631579	0.597488
NC_010443.5	49209829	intron_variant	ADGRB3	C	T	0.0340909	0.684211	0.65012
NC_010443.5	49209873	intron_variant	ADGRB3	C	T	0.0340909	0.684211	0.65012
NC_010443.5	49210668	intron_variant	ADGRB3	T	A	0.0340909	0.588235	0.554144
NC_010443.5	49211157	intron_variant	ADGRB3	A	T	0.0357143	0.684211	0.648497
NC_010443.5	49211185	intron_variant	ADGRB3	C	T	0.647727	0.105263	0.542464
NC_010443.5	49211508	intron_variant	ADGRB3	A	G	0.883721	0.157895	0.725826
NC_010443.5	49212904	intron_variant	ADGRB3	A	G	0.0340909	0.684211	0.65012
NC_010443.5	49213031	intron_variant	ADGRB3	A	T	0.659091	0.131579	0.527512
NC_010443.5	49213374	intron_variant	ADGRB3	C	G	0.197674	0.710526	0.512852
NC_010443.5	49213438	intron_variant	ADGRB3	T	C	0.0348837	0.657895	0.623011
NC_010443.5	49213664	intron_variant	ADGRB3	C	T	0.0340909	0.684211	0.65012
NC_010443.5	49213669	intron_variant	ADGRB3	A	C	0.0340909	0.684211	0.65012
NC_010443.5	49214013	intron_variant	ADGRB3	C	A	0.0340909	0.657895	0.623804
NC_010443.5	49214655	intron_variant	ADGRB3	C	T	0.0340909	0.684211	0.65012
NC_010443.5	49214988	intron_variant	ADGRB3	T	C	0.909091	0.157895	0.751196
NC_010443.5	49215047	intron_variant	ADGRB3	C	A	0.897727	0.131579	0.766148
NC_010443.5	49215098	intron_variant	ADGRB3	G	A	0.906977	0.157895	0.749082
NC_010443.5	49215143	intron_variant	ADGRB3	T	C	0.883721	0.157895	0.725826
NC_010443.5	49215267	synonymous_variant	ADGRB3	T	C	0.888889	0.138889	0.75
NC_010443.5	49215448	intron_variant	ADGRB3	T	G	0.0375	0.694444	0.656944
NC_010443.5	49217543	intron_variant	ADGRB3	G	C	0.761364	0.157895	0.603469
NC_010443.5	49218110	intron_variant	ADGRB3	C	T	0.9125	0.0789474	0.833553
NC_010443.5	49218447	intron_variant	ADGRB3	G	A	0.904762	0.131579	0.773183
NC_010443.5	49218458	intron_variant	ADGRB3	G	A	0.55814	0	0.55814
NC_010443.5	49218785	intron_variant	ADGRB3	A	C	0.921053	0.166667	0.754386
NC_010443.5	49218786	intron_variant	ADGRB3	G	T	0.921053	0.166667	0.754386
NC_010443.5	49219987	intron_variant	ADGRB3	T	C	0.904762	0.131579	0.773183
NC_010443.5	49220513	intron_variant	ADGRB3	A	G	0.916667	0.157895	0.758772
NC_010443.5	49220626	intron_variant	ADGRB3	A	G	0.604651	0	0.604651
NC_010443.5	49220846	intron_variant	ADGRB3	C	T	0.910256	0.0555556	0.8547
NC_010443.5	49221115	intron_variant	ADGRB3	T	G	0.538462	0	0.538462
NC_010443.5	49221383	intron_variant	ADGRB3	T	C	0.583333	0	0.583333
NC_010443.5	49221491	intron_variant	ADGRB3	C	T	0.625	0	0.625
NC_010443.5	49221518	intron_variant	ADGRB3	C	T	0.0232558	0.710526	0.68727
NC_010443.5	49221636	intron_variant	ADGRB3	T	C	0.511364	0	0.511364
NC_010443.5	49224553	intron_variant	ADGRB3	T	A	0.302326	0.842105	0.539779
NC_010443.5	49229104	intron_variant	ADGRB3	A	G	0.511364	0	0.511364
NC_010443.5	49231439	intron_variant	ADGRB3	G	A	0.534091	0	0.534091
NC_010443.5	49236381	intron_variant	ADGRB3	C	T	0.0795455	0.657895	0.578349
NC_010443.5	49240815	intron_variant	ADGRB3	T	C	0.166667	0.777778	0.611111
NC_010443.5	49241760	intron_variant	ADGRB3	T	C	0.142857	0.882353	0.739496
NC_010443.5	49241828	intron_variant	ADGRB3	G	A	0.115385	0.823529	0.708144
NC_010443.5	49242953	intron_variant	ADGRB3	A	G	0.125	0.789474	0.664474
NC_010443.5	49243752	intron_variant	ADGRB3	C	T	0.127907	0.789474	0.661567
NC_010443.5	49244304	intron_variant	ADGRB3	A	T	0.136364	0.805556	0.669192
NC_010443.5	49244349	intron_variant	ADGRB3	C	T	0.151163	0.789474	0.638311
NC_010443.5	49245280	intron_variant	ADGRB3	G	A	0.142857	0.815789	0.672932
NC_010443.5	49245717	intron_variant	ADGRB3	A	C	0.159091	0.833333	0.674242
NC_010443.5	49245979	intron_variant	ADGRB3	A	G	0.170455	0.789474	0.619019
NC_010443.5	49246248	intron_variant	ADGRB3	A	T	0.136364	0.789474	0.65311
NC_010443.5	49246379	intron_variant	ADGRB3	C	T	0.109756	0.763158	0.653402
NC_010443.5	49246733	intron_variant	ADGRB3	A	G	0.115385	0.633333	0.517948
NC_010443.5	49251444	intron_variant	ADGRB3	A	G	0.579545	0.0263158	0.553229
NC_010443.5	49251724	intron_variant	ADGRB3	A	G	0.579545	0.0263158	0.553229
NC_010443.5	49256499	intron_variant	ADGRB3	C	T	0.0348837	0.789474	0.75459
NC_010443.5	49258858	intron_variant	ADGRB3	T	G	0.0348837	0.805556	0.770672
NC_010443.5	49258967	intron_variant	ADGRB3	G	A	0.0357143	0.842105	0.806391
NC_010443.5	49259780	intron_variant	ADGRB3	G	A	0.0348837	0.842105	0.807221
NC_010443.5	49260199	intron_variant	ADGRB3	A	T	0.0340909	0.842105	0.808014
NC_010443.5	49260269	intron_variant	ADGRB3	T	C	0.55814	0	0.55814
NC_010443.5	49260472	intron_variant	ADGRB3	G	A	0.102273	0.789474	0.687201
NC_010443.5	49260657	intron_variant	ADGRB3	A	G	0.581395	0	0.581395
NC_010443.5	49260813	intron_variant	ADGRB3	A	G	0.579545	0	0.579545
NC_010443.5	49261418	intron_variant	ADGRB3	A	G	0.0454545	0.815789	0.770335
NC_010443.5	49261765	intron_variant	ADGRB3	C	T	0.0454545	0.59375	0.548296
NC_010443.5	49334289	intron_variant	ADGRB3	T	C	0.136364	0.666667	0.530303
NC_010443.5	49335062	intron_variant	ADGRB3	C	T	0.113636	0.684211	0.570575
NC_010443.5	49335271	intron_variant	ADGRB3	G	T	0.102273	0.657895	0.555622
NC_010443.5	49335997	intron_variant	ADGRB3	G	A	0.125	0.666667	0.541667
NC_010443.5	49336753	intron_variant	ADGRB3	T	A	0.102273	0.805556	0.703283
NC_010443.5	49337015	intron_variant	ADGRB3	A	G	0.0853659	0.684211	0.598845
NC_010443.5	49337229	intron_variant	ADGRB3	A	C	0.215909	0.815789	0.59988
NC_010443.5	49338869	intron_variant	ADGRB3	C	A	0.136364	0.789474	0.65311
NC_010443.5	49339018	intron_variant	ADGRB3	T	C	0.151163	0.789474	0.638311
NC_010443.5	49340275	intron_variant	ADGRB3	T	A	0.075	0.647059	0.572059
NC_010443.5	49341511	intron_variant	ADGRB3	G	A	0.329268	0.882353	0.553085
NC_010443.5	49341639	intron_variant	ADGRB3	C	T	0.204545	0.777778	0.573233
NC_010443.5	49343848	intron_variant	ADGRB3	C	T	0.102273	0.6875	0.585227
NC_010443.5	49344801	intron_variant	ADGRB3	A	G	0.104651	0.684211	0.57956
NC_010443.5	49347414	intron_variant	ADGRB3	C	T	0.159091	0.789474	0.630383
NC_010443.5	49349620	intron_variant	ADGRB3	G	A	0.139535	0.666667	0.527132
NC_010443.5	49355863	intron_variant	ADGRB3	A	G	0.568182	0.0263158	0.541866
NC_010443.5	49356135	intron_variant	ADGRB3	T	C	0.545455	0.0263158	0.519139
NC_010443.5	49356765	intron_variant	ADGRB3	C	T	0.535714	0.0263158	0.509398
NC_010443.5	49357079	intron_variant	ADGRB3	A	G	0.559524	0.0263158	0.533208
NC_010443.5	49357563	intron_variant	ADGRB3	G	A	0.146341	0.684211	0.53787
NC_010443.5	49359116	intron_variant	ADGRB3	G	A	0.166667	0.666667	0.5
NC_010443.5	49359123	intron_variant	ADGRB3	C	A	0.536585	0	0.536585
NC_010443.5	49359161	intron_variant	ADGRB3	T	G	0.511905	0	0.511905
NC_010443.5	49359174	intron_variant	ADGRB3	C	T	0.512195	0	0.512195
NC_010443.5	49359437	intron_variant	ADGRB3	A	G	0.511628	0	0.511628
NC_010443.5	49360514	intron_variant	ADGRB3	G	A	0.536585	0	0.536585
NC_010443.5	49361122	intron_variant	ADGRB3	A	G	0.576923	0.0294118	0.547511
NC_010443.5	49363595	intron_variant	ADGRB3	C	T	0.127907	0.684211	0.556304
NC_010443.5	49366093	intron_variant	ADGRB3	G	A	0.0116279	0.666667	0.655039
NC_010443.5	49367960	intron_variant	ADGRB3	C	T	0.1375	0.657895	0.520395
NC_010443.5	49368650	intron_variant	ADGRB3	A	G	0.125	0.657895	0.532895
NC_010443.5	49369872	intron_variant	ADGRB3	A	G	0.55	0	0.55
NC_010443.5	49370864	intron_variant	ADGRB3	C	T	0.0731707	0.638889	0.565718
NC_010443.5	49371329	intron_variant	ADGRB3	G	A	0.512821	0	0.512821
NC_010443.5	49372409	intron_variant	ADGRB3	C	A	0.0795455	0.684211	0.604665
NC_010443.5	49373813	intron_variant	ADGRB3	A	G	0.186047	0.694444	0.508397
NC_010443.5	49373892	intron_variant	ADGRB3	G	C	0.125	0.666667	0.541667
NC_010443.5	49374143	intron_variant	ADGRB3	T	G	0.662791	0.157895	0.504896
NC_010443.5	49374956	intron_variant	ADGRB3	T	C	0.72093	0.131579	0.589351
NC_010443.5	49375081	intron_variant	ADGRB3	C	T	0.647727	0.138889	0.508838
NC_010443.5	49376254	intron_variant	ADGRB3	C	T	0.670455	0.157895	0.51256
NC_010443.5	49376485	intron_variant	ADGRB3	A	G	0.755814	0.157895	0.597919
NC_010443.5	49380076	intron_variant	ADGRB3	C	G	0.659091	0.157895	0.501196
NC_010443.5	49381182	intron_variant	ADGRB3	C	T	0.639535	0.131579	0.507956
NC_010443.5	49386743	intron_variant	ADGRB3	C	T	0.147727	0.684211	0.536484
NC_010443.5	49392289	intron_variant	ADGRB3	C	T	0.147727	0.710526	0.562799
NC_010443.5	49394180	intron_variant	ADGRB3	A	T	0.116279	0.710526	0.594247
NC_010443.5	49395728	intron_variant	ADGRB3	G	A	0.151163	0.684211	0.533048
NC_010443.5	49396793	intron_variant	ADGRB3	T	C	0.125	0.684211	0.559211
NC_010443.5	49399320	intron_variant	ADGRB3	T	C	0.104651	0.736842	0.632191
NC_010443.5	49400676	intron_variant	ADGRB3	G	A	0.125	0.666667	0.541667
NC_010443.5	49401130	intron_variant	ADGRB3	G	T	0.116279	0.676471	0.560192
NC_010443.5	49401233	intron_variant	ADGRB3	A	C	0.147727	0.676471	0.528744
NC_010443.5	49402231	intron_variant	ADGRB3	A	T	0.166667	0.684211	0.517544
NC_010443.5	49405423	intron_variant	ADGRB3	A	T	0.151163	0.684211	0.533048
NC_010443.5	49406547	intron_variant	ADGRB3	A	G	0.151163	0.694444	0.543281
NC_010443.5	49407008	intron_variant	ADGRB3	C	A	0.0897436	0.6	0.510256
NC_010443.5	49408740	intron_variant	ADGRB3	C	A	0.147727	0.684211	0.536484
NC_010443.5	49410698	intron_variant	ADGRB3	G	A	0.147727	0.684211	0.536484
NC_010443.5	49411577	intron_variant	ADGRB3	T	C	0.127907	0.657895	0.529988
NC_010443.5	49412966	intron_variant	ADGRB3	C	T	0.127907	0.631579	0.503672
NC_010443.5	49413489	intron_variant	ADGRB3	T	C	0.139535	0.684211	0.544676
NC_010443.5	49414052	intron_variant	ADGRB3	T	C	0.139535	0.684211	0.544676
NC_010443.5	49414565	intron_variant	ADGRB3	C	T	0.136364	0.684211	0.547847
NC_010443.5	49414877	intron_variant	ADGRB3	T	C	0.136364	0.647059	0.510695
NC_010443.5	49415032	intron_variant	ADGRB3	C	A	0.142857	0.694444	0.551587
NC_010443.5	49415967	intron_variant	ADGRB3	A	C	0.0930233	0.684211	0.591188
NC_010443.5	49416847	intron_variant	ADGRB3	T	C	0.125	0.684211	0.559211
NC_010443.5	49417199	intron_variant	ADGRB3	C	T	0.113636	0.684211	0.570575
NC_010443.5	49418993	intron_variant	ADGRB3	A	G	0.159091	0.684211	0.52512
NC_010443.5	49429592	intron_variant	ADGRB3	T	A	0.618421	0.03125	0.587171
NC_010443.5	49433567	intron_variant	ADGRB3	C	T	0.147727	0.657895	0.510168
NC_010443.5	49438161	intron_variant	ADGRB3	C	T	0.0340909	0.631579	0.597488
NC_010443.5	49439026	intron_variant	ADGRB3	A	G	0.147727	0.657895	0.510168
NC_010443.5	49450293	intron_variant	ADGRB3	G	A	0.125	0.631579	0.506579
NC_010443.5	49461229	intron_variant	ADGRB3	T	A	0.0128205	0.694444	0.681624
NC_010443.5	49474793	intron_variant	ADGRB3	C	A	0.136364	0.638889	0.502525
NC_010443.5	49474949	intron_variant	ADGRB3	T	C	0.130952	0.638889	0.507937
NC_010443.5	49477229	intron_variant	ADGRB3	A	G	0.146341	0.705882	0.559541
NC_010443.5	49477319	intron_variant	ADGRB3	A	G	0.151163	0.676471	0.525308
NC_010443.5	49477375	intron_variant	ADGRB3	T	C	0.147727	0.694444	0.546717
NC_010443.5	49477938	intron_variant	ADGRB3	A	C	0.151163	0.684211	0.533048
NC_010443.5	49478024	intron_variant	ADGRB3	G	C	0.139535	0.684211	0.544676
NC_010443.5	49478419	intron_variant	ADGRB3	A	G	0.147727	0.684211	0.536484
NC_010443.5	49478497	intron_variant	ADGRB3	A	C	0.136364	0.684211	0.547847
NC_010443.5	49478568	intron_variant	ADGRB3	T	A	0.121951	0.684211	0.56226
NC_010443.5	49478816	intron_variant	ADGRB3	T	C	0.1125	0.676471	0.563971
NC_010443.5	49478911	intron_variant	ADGRB3	T	C	0.0952381	0.638889	0.543651
NC_010443.5	49479383	intron_variant	ADGRB3	A	G	0.121622	0.625	0.503378
NC_010443.5	49480130	intron_variant	ADGRB3	G	A	0.162791	0.684211	0.52142
NC_010443.5	49481007	intron_variant	ADGRB3	T	C	0.139535	0.684211	0.544676
NC_010443.5	49481182	intron_variant	ADGRB3	G	C	0.181818	0.684211	0.502393
NC_010443.5	49481361	intron_variant	ADGRB3	C	T	0.121951	0.657895	0.535944
NC_010443.5	49481563	intron_variant	ADGRB3	C	T	0.127907	0.631579	0.503672
NC_010443.5	49481679	intron_variant	ADGRB3	A	T	0.170455	0.684211	0.513756
NC_010443.5	49482093	intron_variant	ADGRB3	C	T	0.136364	0.657895	0.521531
NC_010443.5	49482440	intron_variant	ADGRB3	G	A	0.174419	0.722222	0.547803
NC_010443.5	49482865	intron_variant	ADGRB3	A	G	0.147727	0.684211	0.536484
NC_010443.5	49508053	intron_variant	ADGRB3	G	A	0.154762	0.684211	0.529449
NC_010443.5	49514997	intron_variant	ADGRB3	T	C	0.674419	0.105263	0.569156
NC_010443.5	49523156	intron_variant	ADGRB3	C	A	0.523256	0	0.523256
NC_010443.5	49530209	intron_variant	ADGRB3	C	T	0.535714	0	0.535714
NC_010443.5	49551130	intron_variant	ADGRB3	G	A	0	0.684211	0.684211
NC_010443.5	49560647	intron_variant	ADGRB3	C	T	0.136364	0.684211	0.547847
NC_010443.5	49626172	intergenic_region	ADGRB3-LOC110256955	G	A	0.27907	0.868421	0.589351
NC_010443.5	49626752	intergenic_region	ADGRB3-LOC110256955	C	T	0.27907	0.815789	0.536719
NC_010443.5	49628373	intergenic_region	ADGRB3-LOC110256955	G	A	0.25	1	0.75
NC_010443.5	49630455	intergenic_region	ADGRB3-LOC110256955	G	C	0.47561	1	0.52439
NC_010443.5	49632015	intergenic_region	ADGRB3-LOC110256955	A	G	0.238636	0.815789	0.577153
NC_010443.5	49632606	intergenic_region	ADGRB3-LOC110256955	C	T	0.285714	0.861111	0.575397
NC_010443.5	49634300	intergenic_region	ADGRB3-LOC110256955	G	A	0.272727	0.833333	0.560606
NC_010443.5	49634774	intergenic_region	ADGRB3-LOC110256955	C	T	0.0116279	0.666667	0.655039
NC_010443.5	49641414	intergenic_region	ADGRB3-LOC110256955	C	T	0.27907	0.815789	0.536719
NC_010443.5	49643079	intergenic_region	ADGRB3-LOC110256955	A	T	0.2875	0.805556	0.518056
NC_010443.5	49645507	intergenic_region	ADGRB3-LOC110256955	C	T	0.27907	0.789474	0.510404
NC_010443.5	49646691	intergenic_region	ADGRB3-LOC110256955	A	G	0.272727	0.833333	0.560606
NC_010443.5	49647340	intergenic_region	ADGRB3-LOC110256955	C	T	0.325581	0.842105	0.516524
NC_010443.5	49686067	intergenic_region	ADGRB3-LOC110256955	G	A	0.215909	0.722222	0.506313
NC_010443.5	53443544	intergenic_region	CEP162-TBX18	G	C	0.829545	0.157895	0.67165
NC_010443.5	53443689	intergenic_region	CEP162-TBX18	G	T	0.840909	0.184211	0.656698
NC_010443.5	53443854	intergenic_region	CEP162-TBX18	A	G	0.357143	0.888889	0.531746
NC_010443.5	53444269	intergenic_region	CEP162-TBX18	A	T	0.845238	0.210526	0.634712
NC_010443.5	53444279	intergenic_region	CEP162-TBX18	G	A	0.845238	0.210526	0.634712
NC_010443.5	53444905	intergenic_region	CEP162-TBX18	T	C	0.806818	0.157895	0.648923
NC_010443.5	53445510	intergenic_region	CEP162-TBX18	T	C	0.790698	0.105263	0.685435
NC_010443.5	53447157	intergenic_region	CEP162-TBX18	T	G	0.818182	0.0833333	0.734849
NC_010443.5	53448919	intergenic_region	CEP162-TBX18	G	A	0.704545	0.157895	0.54665
NC_010443.5	53449015	intergenic_region	CEP162-TBX18	A	G	0.147727	0.763158	0.615431
NC_010443.5	53449239	intergenic_region	CEP162-TBX18	T	A	0.837209	0.194444	0.642765
NC_010443.5	53449515	intergenic_region	CEP162-TBX18	C	A	0.772727	0.157895	0.614832
NC_010443.5	53449657	intergenic_region	CEP162-TBX18	A	G	0.821429	0.184211	0.637218
NC_010443.5	53450007	intergenic_region	CEP162-TBX18	T	C	0.833333	0.184211	0.649122
NC_010443.5	53450475	intergenic_region	CEP162-TBX18	G	T	0.840909	0.131579	0.70933
NC_010443.5	53450661	intergenic_region	CEP162-TBX18	A	G	0.840909	0.184211	0.656698
NC_010443.5	53450798	intergenic_region	CEP162-TBX18	C	T	0.837209	0.184211	0.652998
NC_010443.5	53451123	intergenic_region	CEP162-TBX18	T	A	0.829545	0.184211	0.645334
NC_010443.5	53451843	intergenic_region	CEP162-TBX18	A	G	0.670455	0.111111	0.559344
NC_010443.5	53452924	intergenic_region	CEP162-TBX18	A	G	0.837209	0.184211	0.652998
NC_010443.5	53453105	intergenic_region	CEP162-TBX18	T	C	0.863636	0.194444	0.669192
NC_010443.5	53454285	intergenic_region	CEP162-TBX18	C	T	0.837209	0.184211	0.652998
NC_010443.5	53454598	intergenic_region	CEP162-TBX18	C	T	0.136364	0.763158	0.626794
NC_010443.5	53454797	intergenic_region	CEP162-TBX18	G	A	0.852273	0.184211	0.668062
NC_010443.5	53459447	intergenic_region	CEP162-TBX18	T	C	0.2	0.882353	0.682353
NC_010443.5	53459697	intergenic_region	CEP162-TBX18	G	A	0.25	0.941176	0.691176
NC_010443.5	53459976	intergenic_region	CEP162-TBX18	A	G	0.215909	0.944444	0.728535
NC_010443.5	53460047	intergenic_region	CEP162-TBX18	G	A	0.125	0.789474	0.664474
NC_010443.5	53460080	intergenic_region	CEP162-TBX18	G	A	0.170455	0.789474	0.619019
NC_010443.5	53460457	intergenic_region	CEP162-TBX18	G	A	0.25	0.894737	0.644737
NC_010443.5	53460561	intergenic_region	CEP162-TBX18	C	A	0.25	0.894737	0.644737
NC_010443.5	53460608	intergenic_region	CEP162-TBX18	G	A	0.238636	0.894737	0.656101
NC_010443.5	53460675	intergenic_region	CEP162-TBX18	A	G	0.261364	0.894737	0.633373
NC_010443.5	53460707	intergenic_region	CEP162-TBX18	G	T	0.238636	0.947368	0.708732
NC_010443.5	53460722	intergenic_region	CEP162-TBX18	C	G	0.215909	0.947368	0.731459
NC_010443.5	53460738	intergenic_region	CEP162-TBX18	G	T	0.22093	0.894737	0.673807
NC_010443.5	53460747	intergenic_region	CEP162-TBX18	A	G	0.209302	0.894737	0.685435
NC_010443.5	53460809	intergenic_region	CEP162-TBX18	G	C	0.238636	0.868421	0.629785
NC_010443.5	53460812	intergenic_region	CEP162-TBX18	A	G	0.238636	0.921053	0.682417
NC_010443.5	53460876	intergenic_region	CEP162-TBX18	G	A	0.232558	0.894737	0.662179
NC_010443.5	53460976	intergenic_region	CEP162-TBX18	A	T	0.238636	0.894737	0.656101
NC_010443.5	53461362	intergenic_region	CEP162-TBX18	A	G	0.238636	0.789474	0.550838
NC_010443.5	53461495	intergenic_region	CEP162-TBX18	T	C	0.202381	0.736842	0.534461
NC_010443.5	53461509	intergenic_region	CEP162-TBX18	A	G	0.209302	0.736842	0.52754
NC_010443.5	53461634	intergenic_region	CEP162-TBX18	T	G	0.227273	0.815789	0.588516
NC_010443.5	53461735	intergenic_region	CEP162-TBX18	A	G	0.209302	0.842105	0.632803
NC_010443.5	53461776	intergenic_region	CEP162-TBX18	G	T	0.197674	0.772727	0.575053
NC_010443.5	53461778	intergenic_region	CEP162-TBX18	G	A	0.197674	0.772727	0.575053
NC_010443.5	53461998	intergenic_region	CEP162-TBX18	G	A	0.227273	0.75	0.522727
NC_010443.5	53462017	intergenic_region	CEP162-TBX18	A	G	0.227273	0.75	0.522727
NC_010443.5	53462087	intergenic_region	CEP162-TBX18	G	A	0.193182	0.823529	0.630347
NC_010443.5	53462103	intergenic_region	CEP162-TBX18	T	A	0.197674	0.777778	0.580104
NC_010443.5	53462214	intergenic_region	CEP162-TBX18	G	A	0.182927	0.705882	0.522955
NC_010443.5	53462225	intergenic_region	CEP162-TBX18	T	A	0.182927	0.75	0.567073
NC_010443.5	53462254	intergenic_region	CEP162-TBX18	C	T	0.186047	0.78125	0.595203
NC_010443.5	53462263	intergenic_region	CEP162-TBX18	A	G	0.190476	0.764706	0.57423
NC_010443.5	53462288	intergenic_region	CEP162-TBX18	G	A	0.215909	0.764706	0.548797
NC_010443.5	53462332	intergenic_region	CEP162-TBX18	T	C	0.125	0.764706	0.639706
NC_010443.5	53462339	intergenic_region	CEP162-TBX18	G	C	0.125	0.722222	0.597222
NC_010443.5	53462481	intergenic_region	CEP162-TBX18	C	T	0.186047	0.763158	0.577111
NC_010443.5	53462511	intergenic_region	CEP162-TBX18	G	A	0.193182	0.763158	0.569976
NC_010443.5	53462520	intergenic_region	CEP162-TBX18	G	A	0.197674	0.789474	0.5918
NC_010443.5	53462580	intergenic_region	CEP162-TBX18	G	A	0.202381	0.789474	0.587093
NC_010443.5	53462687	intergenic_region	CEP162-TBX18	T	C	0.204545	0.75	0.545455
NC_010443.5	53463081	intergenic_region	CEP162-TBX18	A	G	0.215909	0.789474	0.573565
NC_010443.5	53463148	intergenic_region	CEP162-TBX18	C	G	0.170455	0.815789	0.645334
NC_010443.5	53463510	intergenic_region	CEP162-TBX18	G	A	0.215909	0.815789	0.59988
NC_010443.5	53463640	intergenic_region	CEP162-TBX18	G	A	0.232558	0.763158	0.5306
NC_010443.5	53463826	intergenic_region	CEP162-TBX18	A	G	0.215909	0.789474	0.573565
NC_010443.5	53463845	intergenic_region	CEP162-TBX18	G	A	0.181818	0.833333	0.651515
NC_010443.5	53463922	intergenic_region	CEP162-TBX18	A	C	0.181818	0.815789	0.633971
NC_010443.5	53465164	intergenic_region	CEP162-TBX18	A	G	0.852273	0.184211	0.668062
NC_010443.5	53465289	intergenic_region	CEP162-TBX18	G	C	0.113636	0.763158	0.649522
NC_010443.5	53465314	intergenic_region	CEP162-TBX18	A	G	0.869048	0.184211	0.684837
NC_010443.5	53466350	intergenic_region	CEP162-TBX18	C	T	0.102273	0.736842	0.634569
NC_010443.5	53466790	intergenic_region	CEP162-TBX18	A	T	0.139535	0.75	0.610465
NC_010443.5	53482256	intergenic_region	CEP162-TBX18	T	A	0.0113636	0.710526	0.699162
NC_010443.5	53483633	intergenic_region	CEP162-TBX18	C	T	0.0681818	0.736842	0.66866
NC_010443.5	53485004	intergenic_region	CEP162-TBX18	C	T	0.0340909	0.736842	0.702751
NC_010443.5	53485573	intergenic_region	CEP162-TBX18	G	A	0.0681818	0.736842	0.66866
NC_010443.5	53486384	intergenic_region	CEP162-TBX18	C	A	0.0581395	0.736842	0.678702
NC_010443.5	53487351	intergenic_region	CEP162-TBX18	C	G	0.217949	0.75	0.532051
NC_010443.5	53487534	intergenic_region	CEP162-TBX18	A	G	0.131579	0.705882	0.574303
NC_010443.5	53488006	intergenic_region	CEP162-TBX18	C	T	0.0568182	0.705882	0.649064
NC_010443.5	53488078	intergenic_region	CEP162-TBX18	G	A	0.0813953	0.694444	0.613049
NC_010443.5	53489042	intergenic_region	CEP162-TBX18	G	A	0.0681818	0.763158	0.694976
NC_010443.5	53489688	intergenic_region	CEP162-TBX18	A	C	0.290698	0.815789	0.525091
NC_010443.5	53490100	intergenic_region	CEP162-TBX18	A	G	0.639535	0.105263	0.534272
NC_010443.5	53490926	intergenic_region	CEP162-TBX18	G	A	0.621951	0.105263	0.516688
NC_010443.5	53490968	intergenic_region	CEP162-TBX18	C	T	0.604651	0.0789474	0.525704
NC_010443.5	53490994	intergenic_region	CEP162-TBX18	G	A	0.621951	0.0789474	0.543004
NC_010443.5	53491013	intergenic_region	CEP162-TBX18	T	C	0.609756	0.0833333	0.526423
NC_010443.5	53491023	intergenic_region	CEP162-TBX18	T	C	0.6375	0.0833333	0.554167
NC_010443.5	53491150	intergenic_region	CEP162-TBX18	C	A	0.625	0.0833333	0.541667
NC_010443.5	53491233	intergenic_region	CEP162-TBX18	T	C	0.636364	0.0789474	0.557417
NC_010443.5	53493331	intergenic_region	CEP162-TBX18	C	A	0.651163	0.0526316	0.598531
NC_010443.5	53496180	intergenic_region	CEP162-TBX18	T	G	0.0795455	0.736842	0.657296
NC_010443.5	53496749	intergenic_region	CEP162-TBX18	T	G	0.318182	0.921053	0.602871
NC_010443.5	53497484	intergenic_region	CEP162-TBX18	G	C	0.193182	0.763158	0.569976
NC_010443.5	53497774	intergenic_region	CEP162-TBX18	T	G	0.193182	0.763158	0.569976
NC_010443.5	53498309	intergenic_region	CEP162-TBX18	G	A	0.0681818	0.763158	0.694976
NC_010443.5	53498792	intergenic_region	CEP162-TBX18	A	G	0.352273	1	0.647727
NC_010443.5	53499839	intergenic_region	CEP162-TBX18	A	G	0.285714	1	0.714286
NC_010443.5	53500105	intergenic_region	CEP162-TBX18	T	A	0.284091	1	0.715909
NC_010443.5	53500935	intergenic_region	CEP162-TBX18	T	C	0.597561	0.0833333	0.514228
NC_010443.5	53500979	intergenic_region	CEP162-TBX18	G	T	0.585366	0.0833333	0.502033
NC_010443.5	53502603	intergenic_region	CEP162-TBX18	C	T	0.0454545	0.710526	0.665072
NC_010443.5	53503628	intergenic_region	CEP162-TBX18	T	G	0.0681818	0.736842	0.66866
NC_010443.5	53504607	intergenic_region	CEP162-TBX18	A	G	0.0681818	0.763158	0.694976
NC_010443.5	53504997	intergenic_region	CEP162-TBX18	G	A	0.0512821	0.764706	0.713424
NC_010443.5	53505148	intergenic_region	CEP162-TBX18	A	G	0.0243902	0.763158	0.738768
NC_010443.5	53506293	intergenic_region	CEP162-TBX18	A	C	0.0116279	0.805556	0.793928
NC_010443.5	53506679	intergenic_region	CEP162-TBX18	A	G	0.0454545	0.736842	0.691388
NC_010443.5	53507095	intergenic_region	CEP162-TBX18	C	T	0.0348837	0.710526	0.675642
NC_010443.5	53507749	intergenic_region	CEP162-TBX18	G	A	0.267442	0.947368	0.679926
NC_010443.5	53507987	intergenic_region	CEP162-TBX18	A	G	0.0340909	0.736842	0.702751
NC_010443.5	53508158	intergenic_region	CEP162-TBX18	G	A	0.0227273	0.722222	0.699495
NC_010443.5	53508258	intergenic_region	CEP162-TBX18	G	C	0.22093	0.722222	0.501292
NC_010443.5	53508365	intergenic_region	CEP162-TBX18	C	T	0.309524	0.966667	0.657143
NC_010443.5	53508452	intergenic_region	CEP162-TBX18	C	T	0.0243902	0.6	0.57561
NC_010443.5	53508524	intergenic_region	CEP162-TBX18	A	T	0.0487805	0.736842	0.688061
NC_010443.5	53508534	intergenic_region	CEP162-TBX18	G	A	0.0465116	0.736842	0.69033
NC_010443.5	53508714	intergenic_region	CEP162-TBX18	C	T	0.0581395	0.710526	0.652386
NC_010443.5	53508723	intergenic_region	CEP162-TBX18	T	A	0.318182	0.973684	0.655502
NC_010443.5	53508760	intergenic_region	CEP162-TBX18	G	C	0.285714	0.972222	0.686508
NC_010443.5	53508790	intergenic_region	CEP162-TBX18	A	G	0.0340909	0.736842	0.702751
NC_010443.5	53508807	intergenic_region	CEP162-TBX18	G	A	0.0340909	0.789474	0.755383
NC_010443.5	53508815	intergenic_region	CEP162-TBX18	A	G	0.238095	0.970588	0.732493
NC_010443.5	53508862	intergenic_region	CEP162-TBX18	A	G	0.0348837	0.805556	0.770672
NC_010443.5	53509083	intergenic_region	CEP162-TBX18	A	T	0.0116279	0.735294	0.723666
NC_010443.5	53509168	intergenic_region	CEP162-TBX18	A	G	0.238095	0.9375	0.699405
NC_010443.5	53509247	intergenic_region	CEP162-TBX18	C	G	0.0119048	0.735294	0.723389
NC_010443.5	53509375	intergenic_region	CEP162-TBX18	A	G	0.2375	0.944444	0.706944
NC_010443.5	53509415	intergenic_region	CEP162-TBX18	C	T	0.0116279	0.666667	0.655039
NC_010443.5	53509434	intergenic_region	CEP162-TBX18	C	T	0.27381	0.916667	0.642857
NC_010443.5	53509455	intergenic_region	CEP162-TBX18	G	A	0.261905	0.916667	0.654762
NC_010443.5	53509530	intergenic_region	CEP162-TBX18	G	A	0.195122	0.916667	0.721545
NC_010443.5	53509621	intergenic_region	CEP162-TBX18	T	A	0.238095	0.947368	0.709273
NC_010443.5	53509664	intergenic_region	CEP162-TBX18	G	A	0.255814	0.947368	0.691554
NC_010443.5	53509746	intergenic_region	CEP162-TBX18	C	T	0.219512	0.947368	0.727856
NC_010443.5	53509754	intergenic_region	CEP162-TBX18	C	T	0.202381	0.944444	0.742063
NC_010443.5	53509782	intergenic_region	CEP162-TBX18	C	T	0.104651	0.941176	0.836525
NC_010443.5	53509830	intergenic_region	CEP162-TBX18	C	T	0.25	0.947368	0.697368
NC_010443.5	53509878	intergenic_region	CEP162-TBX18	C	G	0.243902	0.916667	0.672765
NC_010443.5	53509911	intergenic_region	CEP162-TBX18	C	T	0.215909	0.944444	0.728535
NC_010443.5	53510019	intergenic_region	CEP162-TBX18	G	A	0.294872	0.944444	0.649572
NC_010443.5	53510356	intergenic_region	CEP162-TBX18	G	A	0.2625	0.911765	0.649265
NC_010443.5	53510561	intergenic_region	CEP162-TBX18	C	T	0.261905	0.911765	0.64986
NC_010443.5	53510735	intergenic_region	CEP162-TBX18	T	C	0.0348837	0.763158	0.728274
NC_010443.5	53510947	intergenic_region	CEP162-TBX18	A	G	0.22619	0.947368	0.721178
NC_010443.5	53510994	intergenic_region	CEP162-TBX18	G	T	0.285714	0.947368	0.661654
NC_010443.5	53511071	intergenic_region	CEP162-TBX18	A	C	0.290698	0.947368	0.65667
NC_010443.5	53511353	intergenic_region	CEP162-TBX18	A	T	0.0465116	0.736842	0.69033
NC_010443.5	53511439	intergenic_region	CEP162-TBX18	T	G	0.272727	0.947368	0.674641
NC_010443.5	53511676	intergenic_region	CEP162-TBX18	A	T	0.193182	0.763158	0.569976
NC_010443.5	53511766	intergenic_region	CEP162-TBX18	A	G	0.227273	0.777778	0.550505
NC_010443.5	53511790	intergenic_region	CEP162-TBX18	T	C	0.204545	0.777778	0.573233
NC_010443.5	53511864	intergenic_region	CEP162-TBX18	C	T	0.204545	0.736842	0.532297
NC_010443.5	53511883	intergenic_region	CEP162-TBX18	C	T	0.215909	0.763158	0.547249
NC_010443.5	53511891	intergenic_region	CEP162-TBX18	A	G	0.22093	0.763158	0.542228
NC_010443.5	53511900	intergenic_region	CEP162-TBX18	C	A	0.215909	0.763158	0.547249
NC_010443.5	53511930	intergenic_region	CEP162-TBX18	T	C	0.174419	0.763158	0.588739
NC_010443.5	53512144	intergenic_region	CEP162-TBX18	G	T	0.178571	0.684211	0.50564
NC_010443.5	53512420	intergenic_region	CEP162-TBX18	A	G	0.186047	0.736842	0.550795
NC_010443.5	53512450	intergenic_region	CEP162-TBX18	T	C	0.197674	0.736842	0.539168
NC_010443.5	53512588	intergenic_region	CEP162-TBX18	T	C	0.142857	0.694444	0.551587
NC_010443.5	53512597	intergenic_region	CEP162-TBX18	A	T	0.146341	0.763158	0.616817
NC_010443.5	53512627	intergenic_region	CEP162-TBX18	T	C	0.0348837	0.736842	0.701958
NC_010443.5	53512676	intergenic_region	CEP162-TBX18	A	T	0.209302	0.710526	0.501224
NC_010443.5	53512680	intergenic_region	CEP162-TBX18	T	C	0.186047	0.710526	0.524479
NC_010443.5	53512751	intergenic_region	CEP162-TBX18	G	T	0.1625	0.789474	0.626974
NC_010443.5	53512753	intergenic_region	CEP162-TBX18	A	T	0.1625	0.789474	0.626974
NC_010443.5	53512797	intergenic_region	CEP162-TBX18	C	T	0.170732	0.763158	0.592426
NC_010443.5	53512854	intergenic_region	CEP162-TBX18	T	C	0.0365854	0.736842	0.700257
NC_010443.5	53512896	intergenic_region	CEP162-TBX18	G	A	0.0348837	0.722222	0.687338
NC_010443.5	53512951	intergenic_region	CEP162-TBX18	C	T	0.22619	0.736842	0.510652
NC_010443.5	53512975	intergenic_region	CEP162-TBX18	C	T	0.22093	0.736842	0.515912
NC_010443.5	53513051	intergenic_region	CEP162-TBX18	G	C	0.232558	0.736842	0.504284
NC_010443.5	53513348	intergenic_region	CEP162-TBX18	A	G	0.193182	0.736842	0.54366
NC_010443.5	53513361	intergenic_region	CEP162-TBX18	A	G	0.181818	0.736842	0.555024
NC_010443.5	53513398	intergenic_region	CEP162-TBX18	C	A	0.22093	0.736842	0.515912
NC_010443.5	53513451	intergenic_region	CEP162-TBX18	T	C	0.197674	0.736842	0.539168
NC_010443.5	53513515	intergenic_region	CEP162-TBX18	G	A	0.0232558	0.763158	0.739902
NC_010443.5	53513590	intergenic_region	CEP162-TBX18	A	G	0.22093	0.722222	0.501292
NC_010443.5	53513636	intergenic_region	CEP162-TBX18	T	C	0.215909	0.736842	0.520933
NC_010443.5	53513850	intergenic_region	CEP162-TBX18	T	A	0.214286	0.736842	0.522556
NC_010443.5	53513857	intergenic_region	CEP162-TBX18	A	T	0.214286	0.736842	0.522556
NC_010443.5	53513877	intergenic_region	CEP162-TBX18	T	A	0.209302	0.736842	0.52754
NC_010443.5	53513880	intergenic_region	CEP162-TBX18	A	G	0.197674	0.736842	0.539168
NC_010443.5	53513889	intergenic_region	CEP162-TBX18	T	C	0.190476	0.736842	0.546366
NC_010443.5	53513911	intergenic_region	CEP162-TBX18	C	T	0.181818	0.763158	0.58134
NC_010443.5	53513990	intergenic_region	CEP162-TBX18	A	G	0.186047	0.763158	0.577111
NC_010443.5	53514051	intergenic_region	CEP162-TBX18	T	A	0.22093	0.722222	0.501292
NC_010443.5	53514195	intergenic_region	CEP162-TBX18	C	T	0.195122	0.763158	0.568036
NC_010443.5	53514205	intergenic_region	CEP162-TBX18	A	G	0.195122	0.763158	0.568036
NC_010443.5	53514356	intergenic_region	CEP162-TBX18	T	C	0.197674	0.722222	0.524548
NC_010443.5	53514391	intergenic_region	CEP162-TBX18	G	A	0.202381	0.710526	0.508145
NC_010443.5	53515170	intergenic_region	CEP162-TBX18	G	T	0.193182	0.710526	0.517344
NC_010443.5	53515584	intergenic_region	CEP162-TBX18	G	A	0.0227273	0.657895	0.635168
NC_010443.5	53515853	intergenic_region	CEP162-TBX18	A	G	0.186047	0.710526	0.524479
NC_010443.5	53515887	intergenic_region	CEP162-TBX18	A	T	0.181818	0.736842	0.555024
NC_010443.5	53516247	intergenic_region	CEP162-TBX18	T	G	0.170732	0.710526	0.539794
NC_010443.5	53516327	intergenic_region	CEP162-TBX18	T	C	0.186047	0.710526	0.524479
NC_010443.5	53516499	intergenic_region	CEP162-TBX18	A	G	0.178571	0.694444	0.515873
NC_010443.5	53516551	intergenic_region	CEP162-TBX18	C	T	0.0232558	0.666667	0.643411
NC_010443.5	53516681	intergenic_region	CEP162-TBX18	C	T	0.238636	0.75	0.511364
NC_010443.5	53516716	intergenic_region	CEP162-TBX18	T	C	0.22093	0.763158	0.542228
NC_010443.5	53516767	intergenic_region	CEP162-TBX18	A	G	0.25	0.763158	0.513158
NC_010443.5	53516815	intergenic_region	CEP162-TBX18	T	C	0.22093	0.736842	0.515912
NC_010443.5	53516873	intergenic_region	CEP162-TBX18	A	G	0.135135	0.714286	0.579151
NC_010443.5	53517034	intergenic_region	CEP162-TBX18	G	A	0.227273	0.763158	0.535885
NC_010443.5	53517630	intergenic_region	CEP162-TBX18	G	A	0.238636	0.763158	0.524522
NC_010443.5	53517639	intergenic_region	CEP162-TBX18	A	G	0.238636	0.763158	0.524522
NC_010443.5	53518071	intergenic_region	CEP162-TBX18	G	A	0.186047	0.736842	0.550795
NC_010443.5	53518705	intergenic_region	CEP162-TBX18	T	G	0.0227273	0.764706	0.741979
NC_010443.5	53518772	intergenic_region	CEP162-TBX18	C	T	0.440476	0.947368	0.506892
NC_010443.5	53518821	intergenic_region	CEP162-TBX18	A	G	0.0227273	0.777778	0.755051
NC_010443.5	53518958	intergenic_region	CEP162-TBX18	T	C	0.0581395	0.763158	0.705018
NC_010443.5	53519063	intergenic_region	CEP162-TBX18	G	A	0.0227273	0.789474	0.766747
NC_010443.5	53519618	intergenic_region	CEP162-TBX18	T	G	0.0340909	0.75	0.715909
NC_010443.5	53520030	intergenic_region	CEP162-TBX18	A	G	0.0113636	0.736842	0.725478
NC_010443.5	53521503	intergenic_region	CEP162-TBX18	T	C	0.0697674	0.722222	0.652455
NC_010443.5	53521660	intergenic_region	CEP162-TBX18	T	C	0.139535	1	0.860465
NC_010443.5	53521723	intergenic_region	CEP162-TBX18	G	T	0.488636	1	0.511364
NC_010443.5	53521779	intergenic_region	CEP162-TBX18	T	A	0.202381	1	0.797619
NC_010443.5	53521858	intergenic_region	CEP162-TBX18	G	T	0.0116279	0.722222	0.710594
NC_010443.5	53521864	intergenic_region	CEP162-TBX18	G	A	0.0930233	1	0.906977
NC_010443.5	53521938	intergenic_region	CEP162-TBX18	G	A	0.0454545	0.736842	0.691388
NC_010443.5	53522122	intergenic_region	CEP162-TBX18	T	C	0.0227273	0.710526	0.687799
NC_010443.5	53522158	intergenic_region	CEP162-TBX18	G	T	0.0227273	0.710526	0.687799
NC_010443.5	53522345	intergenic_region	CEP162-TBX18	A	C	0.0113636	0.736842	0.725478
NC_010443.5	53522591	intergenic_region	CEP162-TBX18	A	G	0.488636	1	0.511364
NC_010443.5	53522694	intergenic_region	CEP162-TBX18	A	G	0.488636	1	0.511364
NC_010443.5	53524046	intergenic_region	CEP162-TBX18	T	C	0.487805	1	0.512195
NC_010443.5	53525270	intergenic_region	CEP162-TBX18	A	G	0.0227273	0.736842	0.714115
NC_010443.5	53525437	intergenic_region	CEP162-TBX18	T	C	0.476744	1	0.523256
NC_010443.5	53525660	intergenic_region	CEP162-TBX18	C	T	0.383721	1	0.616279
NC_010443.5	53525910	intergenic_region	CEP162-TBX18	C	T	0.397727	1	0.602273
NC_010443.5	53526001	intergenic_region	CEP162-TBX18	G	A	0.454545	0.972222	0.517677
NC_010443.5	53533287	intergenic_region	CEP162-TBX18	A	G	0.318182	0.973684	0.655502
NC_010443.5	53534844	intergenic_region	CEP162-TBX18	C	T	0.0227273	0.75	0.727273
NC_010443.5	53535647	intergenic_region	CEP162-TBX18	A	G	0.682927	0.0526316	0.630295
NC_010443.5	53536239	intergenic_region	CEP162-TBX18	C	T	0.0232558	0.736842	0.713586
NC_010443.5	53536545	intergenic_region	CEP162-TBX18	C	T	0.025	0.766667	0.741667
NC_010443.5	53536945	intergenic_region	CEP162-TBX18	A	G	0.0681818	0.777778	0.709596
NC_010443.5	53538333	intergenic_region	CEP162-TBX18	C	T	0.0227273	0.638889	0.616162
NC_010443.5	53541507	intergenic_region	CEP162-TBX18	G	T	0.0113636	0.684211	0.672847
NC_010443.5	53542024	intergenic_region	CEP162-TBX18	C	G	0.0340909	0.684211	0.65012
NC_010443.5	53548489	intergenic_region	CEP162-TBX18	A	G	0.0769231	0.666667	0.589744
NC_010443.5	53548511	intergenic_region	CEP162-TBX18	T	G	0.0512821	0.657895	0.606613
NC_010443.5	53548797	intergenic_region	CEP162-TBX18	C	T	0.0227273	0.657895	0.635168
NC_010443.5	53548932	intergenic_region	CEP162-TBX18	T	G	0.0227273	0.631579	0.608852
NC_010443.5	53549615	intergenic_region	CEP162-TBX18	A	G	0.025	0.638889	0.613889
NC_010443.5	53550393	intergenic_region	CEP162-TBX18	C	T	0.732558	0	0.732558
NC_010443.5	53550417	intergenic_region	CEP162-TBX18	C	T	0.904762	0.263158	0.641604
NC_010443.5	53550443	intergenic_region	CEP162-TBX18	C	A	0.755814	0	0.755814
NC_010443.5	53550450	intergenic_region	CEP162-TBX18	C	T	0.918605	0.289474	0.629131
NC_010443.5	53550456	intergenic_region	CEP162-TBX18	A	G	0.755814	0	0.755814
NC_010443.5	53551682	intergenic_region	CEP162-TBX18	G	A	0.0227273	0.684211	0.661484
NC_010443.5	53551729	intergenic_region	CEP162-TBX18	T	C	0.0113636	0.684211	0.672847
NC_010443.5	53554208	intergenic_region	CEP162-TBX18	A	T	0.597561	0.0263158	0.571245
NC_010443.5	53554526	intergenic_region	CEP162-TBX18	T	G	0.559524	0	0.559524
NC_010443.5	53554670	intergenic_region	CEP162-TBX18	C	T	0.357143	0.947368	0.590225
NC_010443.5	53554730	intergenic_region	CEP162-TBX18	G	A	0.3375	0.944444	0.606944
NC_010443.5	53556846	intergenic_region	CEP162-TBX18	C	T	0.0238095	0.583333	0.559523
NC_010443.5	53556859	intergenic_region	CEP162-TBX18	C	T	0.0357143	0.638889	0.603175
NC_010443.5	53557327	intergenic_region	CEP162-TBX18	C	T	0.0227273	0.722222	0.699495
NC_010443.5	53557347	intergenic_region	CEP162-TBX18	G	A	0.0227273	0.684211	0.661484
NC_010443.5	53557408	intergenic_region	CEP162-TBX18	T	G	0.0227273	0.694444	0.671717
NC_010443.5	53557965	intergenic_region	CEP162-TBX18	C	T	0.0227273	0.710526	0.687799
NC_010443.5	53558733	intergenic_region	CEP162-TBX18	T	C	0.593023	0	0.593023
NC_010443.5	53558841	intergenic_region	CEP162-TBX18	T	G	0.602273	0	0.602273
NC_010443.5	53558982	intergenic_region	CEP162-TBX18	A	C	0.613636	0	0.613636
NC_010443.5	53559005	intergenic_region	CEP162-TBX18	T	C	0.613636	0	0.613636
NC_010443.5	53559057	intergenic_region	CEP162-TBX18	T	C	0.595238	0	0.595238
NC_010443.5	53559420	intergenic_region	CEP162-TBX18	G	A	0.607143	0	0.607143
NC_010443.5	53559631	intergenic_region	CEP162-TBX18	A	G	0.616279	0	0.616279
NC_010443.5	53559959	intergenic_region	CEP162-TBX18	T	C	0.536585	0	0.536585
NC_010443.5	53560157	intergenic_region	CEP162-TBX18	C	T	0.761364	0	0.761364
NC_010443.5	53560246	intergenic_region	CEP162-TBX18	T	C	0.77381	0	0.77381
NC_010443.5	53560267	intergenic_region	CEP162-TBX18	C	T	0.0227273	0.694444	0.671717
NC_010443.5	53560443	intergenic_region	CEP162-TBX18	G	A	0	0.657895	0.657895
NC_010443.5	53561493	intergenic_region	CEP162-TBX18	C	T	0.125	0.684211	0.559211
NC_010443.5	53561494	intergenic_region	CEP162-TBX18	G	A	0.511364	0	0.511364
NC_010443.5	53563133	intergenic_region	CEP162-TBX18	T	G	0.0681818	0.684211	0.616029
NC_010443.5	53563365	intergenic_region	CEP162-TBX18	C	T	0.634146	0	0.634146
NC_010443.5	53563407	intergenic_region	CEP162-TBX18	A	G	0.648649	0	0.648649
NC_010443.5	53563467	intergenic_region	CEP162-TBX18	T	C	0.621951	0	0.621951
NC_010443.5	53563521	intergenic_region	CEP162-TBX18	C	T	0.6125	0	0.6125
NC_010443.5	53563623	intergenic_region	CEP162-TBX18	C	T	0.0697674	0.657895	0.588128
NC_010443.5	53563815	intergenic_region	CEP162-TBX18	G	A	0.0568182	0.638889	0.582071
NC_010443.5	53564137	intergenic_region	CEP162-TBX18	T	C	0.0238095	0.578947	0.555137
NC_010443.5	53564299	intergenic_region	CEP162-TBX18	A	G	0.0119048	0.666667	0.654762
NC_010443.5	53564332	intergenic_region	CEP162-TBX18	T	C	0.8125	0	0.8125
NC_010443.5	53564353	intergenic_region	CEP162-TBX18	C	T	0.792683	0	0.792683
NC_010443.5	53564575	intergenic_region	CEP162-TBX18	C	A	0.785714	0	0.785714
NC_010443.5	53565053	intergenic_region	CEP162-TBX18	C	A	0.613636	0	0.613636
NC_010443.5	53565872	intergenic_region	CEP162-TBX18	A	G	0.761905	0	0.761905
NC_010443.5	53565954	intergenic_region	CEP162-TBX18	A	G	0.302326	0.972222	0.669896
NC_010443.5	53566062	intergenic_region	CEP162-TBX18	C	A	0.147727	0.710526	0.562799
NC_010443.5	53566097	intergenic_region	CEP162-TBX18	G	A	0.170455	0.736842	0.566387
NC_010443.5	53566494	intergenic_region	CEP162-TBX18	G	C	0.546512	0	0.546512
NC_010443.5	53566883	intergenic_region	CEP162-TBX18	C	G	0.147727	0.657895	0.510168
NC_010443.5	53566898	intergenic_region	CEP162-TBX18	G	C	0.147727	0.684211	0.536484
NC_010443.5	53566913	intergenic_region	CEP162-TBX18	C	T	0.151163	0.684211	0.533048
NC_010443.5	53566924	intergenic_region	CEP162-TBX18	G	A	0.147727	0.710526	0.562799
NC_010443.5	53567043	intergenic_region	CEP162-TBX18	C	T	0.602273	0	0.602273
NC_010443.5	53567103	intergenic_region	CEP162-TBX18	A	C	0.636364	0	0.636364
NC_010443.5	53567150	intergenic_region	CEP162-TBX18	A	C	0.0227273	0.684211	0.661484
NC_010443.5	53567341	intergenic_region	CEP162-TBX18	G	A	0.0227273	0.684211	0.661484
NC_010443.5	53567368	intergenic_region	CEP162-TBX18	A	T	0.0909091	0.684211	0.593302
NC_010443.5	53567500	intergenic_region	CEP162-TBX18	A	C	0.625	0	0.625
NC_010443.5	53567526	intergenic_region	CEP162-TBX18	G	A	0.602273	0	0.602273
NC_010443.5	53568904	intergenic_region	CEP162-TBX18	A	G	0.952381	0.227273	0.725108
NC_010443.5	53572212	intergenic_region	CEP162-TBX18	C	T	0.0232558	0.684211	0.660955
NC_010443.5	53572252	intergenic_region	CEP162-TBX18	C	G	0.107143	0.657895	0.550752
NC_010443.5	53573141	intergenic_region	CEP162-TBX18	G	A	0.0119048	0.638889	0.626984
NC_010443.5	53573528	intergenic_region	CEP162-TBX18	A	C	0.139535	0.653846	0.514311
NC_010443.5	53574465	intergenic_region	CEP162-TBX18	A	G	0.709302	0	0.709302
NC_010443.5	53581329	intergenic_region	CEP162-TBX18	T	A	0.0113636	0.631579	0.620215
NC_010443.5	53584547	intergenic_region	CEP162-TBX18	C	G	0.7125	0	0.7125
NC_010443.5	53585359	intergenic_region	CEP162-TBX18	A	T	0.136364	0.657895	0.521531
NC_010443.5	53585428	intergenic_region	CEP162-TBX18	A	G	0.0238095	0.657895	0.634085
NC_010443.5	53585480	intergenic_region	CEP162-TBX18	T	C	0.0227273	0.647059	0.624332
NC_010443.5	53585703	intergenic_region	CEP162-TBX18	A	G	0.662791	0	0.662791
NC_010443.5	53586317	intergenic_region	CEP162-TBX18	G	T	0.0243902	0.642857	0.618467
NC_010443.5	53586602	intergenic_region	CEP162-TBX18	C	T	0.714286	0	0.714286
NC_010443.5	53586700	intergenic_region	CEP162-TBX18	G	A	0.0232558	0.730769	0.707513
NC_010443.5	53596350	intergenic_region	CEP162-TBX18	G	A	0.523256	0	0.523256
NC_010443.5	53596355	intergenic_region	CEP162-TBX18	C	T	0.627907	0	0.627907
NC_010443.5	53602948	intergenic_region	CEP162-TBX18	C	A	0.590909	0.0769231	0.513986
NC_010443.5	53602962	intergenic_region	CEP162-TBX18	G	A	0.569767	0.05	0.519767
NC_010443.5	53610077	intergenic_region	CEP162-TBX18	A	G	0.0243902	0.545455	0.521065
NC_010443.5	53611831	intergenic_region	CEP162-TBX18	T	C	0.139535	0.676471	0.536936
NC_010443.5	53612296	intergenic_region	CEP162-TBX18	C	T	0.116279	0.631579	0.5153
NC_010443.5	53612297	intergenic_region	CEP162-TBX18	A	G	0.116279	0.631579	0.5153
NC_010443.5	53613157	intergenic_region	CEP162-TBX18	A	G	0.197674	0.710526	0.512852
NC_010443.5	53613736	intergenic_region	CEP162-TBX18	C	G	0.127907	0.694444	0.566537
NC_010443.5	53615193	intergenic_region	CEP162-TBX18	A	G	0.102273	0.684211	0.581938
NC_010443.5	53615383	intergenic_region	CEP162-TBX18	G	A	0.125	0.631579	0.506579
NC_010443.5	53615862	intergenic_region	CEP162-TBX18	G	C	0.125	0.657895	0.532895
NC_010443.5	53616092	intergenic_region	CEP162-TBX18	C	T	0.113636	0.694444	0.580808
NC_010443.5	53616458	intergenic_region	CEP162-TBX18	G	T	0.113636	0.631579	0.517943
NC_010443.5	53616535	intergenic_region	CEP162-TBX18	C	T	0.0930233	0.638889	0.545866
NC_010443.5	53616577	intergenic_region	CEP162-TBX18	G	T	0.0930233	0.666667	0.573644
NC_010443.5	53616899	intergenic_region	CEP162-TBX18	G	A	0.125	0.638889	0.513889
NC_010443.5	53617109	intergenic_region	CEP162-TBX18	C	T	0.125	0.694444	0.569444
NC_010443.5	53619169	intergenic_region	CEP162-TBX18	G	T	0.113636	0.657895	0.544259
NC_010443.5	53621302	intergenic_region	CEP162-TBX18	G	A	0.119048	0.647059	0.528011
NC_010443.5	53624395	intergenic_region	CEP162-TBX18	C	A	0.0909091	0.684211	0.593302
NC_010443.5	53624580	intergenic_region	CEP162-TBX18	G	C	0.125	0.657895	0.532895
NC_010443.5	53624654	intergenic_region	CEP162-TBX18	G	A	0.113636	0.657895	0.544259
NC_010443.5	53624674	intergenic_region	CEP162-TBX18	A	G	0.829545	0.0789474	0.750598
NC_010443.5	53625262	intergenic_region	CEP162-TBX18	C	T	0.806818	0.0789474	0.727871
NC_010443.5	53625343	intergenic_region	CEP162-TBX18	C	T	0.113636	0.710526	0.59689
NC_010443.5	53625418	intergenic_region	CEP162-TBX18	A	G	0.818182	0.0526316	0.76555
NC_010443.5	53625647	intergenic_region	CEP162-TBX18	C	T	0.809524	0.0789474	0.730577
NC_010443.5	53625765	intergenic_region	CEP162-TBX18	C	T	0.829545	0.0789474	0.750598
NC_010443.5	53626005	intergenic_region	CEP162-TBX18	A	G	0.0714286	0.666667	0.595238
NC_010443.5	53626170	intergenic_region	CEP162-TBX18	T	C	0.7875	0.0789474	0.708553
NC_010443.5	53626236	intergenic_region	CEP162-TBX18	T	C	0.777778	0.105263	0.672515
NC_010443.5	53626335	intergenic_region	CEP162-TBX18	T	C	0.820513	0.0833333	0.73718
NC_010443.5	53626497	intergenic_region	CEP162-TBX18	G	A	0.790698	0.0526316	0.738066
NC_010443.5	53626723	intergenic_region	CEP162-TBX18	C	T	0.809524	0.0789474	0.730577
NC_010443.5	53626850	intergenic_region	CEP162-TBX18	A	C	0.806818	0.0789474	0.727871
NC_010443.5	53626879	intergenic_region	CEP162-TBX18	G	T	0.806818	0.0789474	0.727871
NC_010443.5	53627051	intergenic_region	CEP162-TBX18	A	G	0.727273	0.0789474	0.648326
NC_010443.5	53627125	intergenic_region	CEP162-TBX18	T	C	0.806818	0.0789474	0.727871
NC_010443.5	53627237	intergenic_region	CEP162-TBX18	C	A	0.804878	0.0526316	0.752246
NC_010443.5	53627323	intergenic_region	CEP162-TBX18	T	G	0.139535	0.694444	0.554909
NC_010443.5	53627337	intergenic_region	CEP162-TBX18	A	C	0.813953	0.0833333	0.73062
NC_010443.5	53627341	intergenic_region	CEP162-TBX18	T	A	0.813953	0.0833333	0.73062
NC_010443.5	53627344	intergenic_region	CEP162-TBX18	G	C	0.813953	0.0833333	0.73062
NC_010443.5	53627366	intergenic_region	CEP162-TBX18	C	T	0.744186	0.0789474	0.665239
NC_010443.5	53627461	intergenic_region	CEP162-TBX18	C	T	0.8125	0.0882353	0.724265
NC_010443.5	53627580	intergenic_region	CEP162-TBX18	C	G	0.727273	0.0588235	0.66845
NC_010443.5	53627642	intergenic_region	CEP162-TBX18	A	T	0.802326	0.0833333	0.718993
NC_010443.5	53627658	intergenic_region	CEP162-TBX18	A	G	0.797619	0.0833333	0.714286
NC_010443.5	53627718	intergenic_region	CEP162-TBX18	G	A	0.797619	0.0526316	0.744987
NC_010443.5	53627809	intergenic_region	CEP162-TBX18	G	A	0.833333	0.0833333	0.75
NC_010443.5	53627812	intergenic_region	CEP162-TBX18	G	A	0.813953	0.0833333	0.73062
NC_010443.5	53627931	intergenic_region	CEP162-TBX18	T	A	0.113636	0.694444	0.580808
NC_010443.5	53628050	intergenic_region	CEP162-TBX18	C	T	0.795455	0.0263158	0.769139
NC_010443.5	53628148	intergenic_region	CEP162-TBX18	A	G	0.837209	0.0277778	0.809431
NC_010443.5	53628175	intergenic_region	CEP162-TBX18	T	C	0.825581	0.0277778	0.797803
NC_010443.5	53628227	intergenic_region	CEP162-TBX18	C	G	0.693182	0.03125	0.661932
NC_010443.5	53628430	intergenic_region	CEP162-TBX18	A	T	0.818182	0	0.818182
NC_010443.5	53632401	intergenic_region	CEP162-TBX18	A	G	0.725	0.0263158	0.698684
NC_010443.5	53632517	intergenic_region	CEP162-TBX18	A	G	0.710526	0.0882353	0.622291
NC_010443.5	53632540	intergenic_region	CEP162-TBX18	T	C	0.723684	0.0882353	0.635449
NC_010443.5	53632563	intergenic_region	CEP162-TBX18	A	T	0.742857	0.0833333	0.659524
NC_010443.5	53632576	intergenic_region	CEP162-TBX18	A	G	0.764706	0.0555556	0.70915
NC_010443.5	53632597	intergenic_region	CEP162-TBX18	G	A	0.702703	0.0833333	0.61937
NC_010443.5	53632690	intergenic_region	CEP162-TBX18	A	G	0.829545	0.0263158	0.803229
NC_010443.5	53632706	intergenic_region	CEP162-TBX18	A	G	0.727273	0.0263158	0.700957
NC_010443.5	53632869	intergenic_region	CEP162-TBX18	G	A	0.72619	0.0789474	0.647243
NC_010443.5	53632923	intergenic_region	CEP162-TBX18	C	T	0.744186	0.0789474	0.665239
NC_010443.5	53632989	intergenic_region	CEP162-TBX18	T	C	0.738095	0.0789474	0.659148
NC_010443.5	53633057	intergenic_region	CEP162-TBX18	T	G	0.75	0.0789474	0.671053
NC_010443.5	53633153	intergenic_region	CEP162-TBX18	A	G	0.738095	0.0789474	0.659148
NC_010443.5	53633216	intergenic_region	CEP162-TBX18	C	T	0.72093	0.0789474	0.641983
NC_010443.5	53633393	intergenic_region	CEP162-TBX18	A	C	0.102273	0.666667	0.564394
NC_010443.5	53633445	intergenic_region	CEP162-TBX18	G	A	0.727273	0.0789474	0.648326
NC_010443.5	53633454	intergenic_region	CEP162-TBX18	A	G	0.727273	0.0789474	0.648326
NC_010443.5	53633463	intergenic_region	CEP162-TBX18	A	T	0.738636	0.0789474	0.659689
NC_010443.5	53633585	intergenic_region	CEP162-TBX18	C	A	0.715909	0.0526316	0.663277
NC_010443.5	53633654	intergenic_region	CEP162-TBX18	G	T	0.806818	0.0526316	0.754186
NC_010443.5	53633669	intergenic_region	CEP162-TBX18	T	C	0.715909	0.0526316	0.663277
NC_010443.5	53633706	intergenic_region	CEP162-TBX18	T	C	0.659091	0.0789474	0.580144
NC_010443.5	53635681	intergenic_region	CEP162-TBX18	A	G	0.113636	0.736842	0.623206
NC_010443.5	53636060	intergenic_region	CEP162-TBX18	T	C	0.113636	0.657895	0.544259
NC_010443.5	53636182	intergenic_region	CEP162-TBX18	G	A	0.602273	0.0789474	0.523326
NC_010443.5	53636210	intergenic_region	CEP162-TBX18	G	A	0.135135	0.694444	0.559309
NC_010443.5	53638175	intergenic_region	CEP162-TBX18	G	A	0.102273	0.684211	0.581938
NC_010443.5	53638478	intergenic_region	CEP162-TBX18	G	T	0.104651	0.676471	0.57182
NC_010443.5	53641108	intergenic_region	CEP162-TBX18	G	T	0.0909091	0.605263	0.514354
NC_010443.5	53642874	intergenic_region	CEP162-TBX18	G	A	0.127907	0.657895	0.529988
NC_010443.5	53643968	intergenic_region	CEP162-TBX18	T	C	0.130952	0.638889	0.507937
NC_010443.5	53646062	intergenic_region	CEP162-TBX18	G	A	0.0113636	0.657895	0.646531
NC_010443.5	53646277	intergenic_region	CEP162-TBX18	A	G	0.590909	0	0.590909
NC_010443.5	53646405	intergenic_region	CEP162-TBX18	G	A	0.534091	0	0.534091
NC_010443.5	53653913	intergenic_region	CEP162-TBX18	C	A	0.321429	1	0.678571
NC_010443.5	53653924	intergenic_region	CEP162-TBX18	G	C	0.321429	1	0.678571
NC_010443.5	53653929	intergenic_region	CEP162-TBX18	C	G	0.321429	1	0.678571
NC_010443.5	53654012	intergenic_region	CEP162-TBX18	C	T	0.318182	1	0.681818
NC_010443.5	53691040	intergenic_region	CEP162-TBX18	G	C	0.1375	0.684211	0.546711
NC_010443.5	53704113	intergenic_region	CEP162-TBX18	T	G	0.522727	0	0.522727
NC_010443.5	53705421	intergenic_region	CEP162-TBX18	C	G	0.523256	0	0.523256
NC_010443.5	53706700	intergenic_region	CEP162-TBX18	C	T	0.556818	0	0.556818
NC_010443.5	53707704	intergenic_region	CEP162-TBX18	A	T	0.523256	0	0.523256
NC_010443.5	53708152	intergenic_region	CEP162-TBX18	G	A	0.575	0	0.575
NC_010443.5	53708875	intergenic_region	CEP162-TBX18	A	G	0.569767	0	0.569767
NC_010443.5	53711031	intergenic_region	CEP162-TBX18	T	C	0.55814	0	0.55814
NC_010443.5	53717343	intergenic_region	CEP162-TBX18	A	G	0.523256	0	0.523256
NC_010443.5	53719404	intergenic_region	CEP162-TBX18	G	T	0.534091	0	0.534091
NC_010443.5	53720519	intergenic_region	CEP162-TBX18	G	A	0.523256	0	0.523256
NC_010443.5	53720556	intergenic_region	CEP162-TBX18	A	T	0.534091	0	0.534091
NC_010443.5	53720624	intergenic_region	CEP162-TBX18	C	A	0.511364	0	0.511364
NC_010443.5	53720628	intergenic_region	CEP162-TBX18	T	C	0.511364	0	0.511364
NC_010443.5	53722012	intergenic_region	CEP162-TBX18	G	C	0.573171	0	0.573171
NC_010443.5	53722402	intergenic_region	CEP162-TBX18	A	C	0.534884	0	0.534884
NC_010443.5	53722734	intergenic_region	CEP162-TBX18	C	T	0.559524	0	0.559524
NC_010443.5	53722841	intergenic_region	CEP162-TBX18	G	A	0.523256	0	0.523256
NC_010443.5	53722886	intergenic_region	CEP162-TBX18	G	T	0.535714	0	0.535714
NC_010443.5	53723031	intergenic_region	CEP162-TBX18	C	T	0.534091	0	0.534091
NC_010443.5	53723320	intergenic_region	CEP162-TBX18	G	A	0.512195	0	0.512195
NC_010443.5	53723370	intergenic_region	CEP162-TBX18	T	C	0.52439	0	0.52439
NC_010443.5	53723398	intergenic_region	CEP162-TBX18	C	T	0.536585	0	0.536585
NC_010443.5	53723492	intergenic_region	CEP162-TBX18	C	T	0.525	0	0.525
NC_010443.5	53723723	intergenic_region	CEP162-TBX18	G	A	0.525	0	0.525
NC_010443.5	53723858	intergenic_region	CEP162-TBX18	T	A	0.55	0	0.55
NC_010443.5	53723873	intergenic_region	CEP162-TBX18	A	G	0.55	0	0.55
NC_010443.5	53724022	intergenic_region	CEP162-TBX18	C	A	0.569767	0	0.569767
NC_010443.5	53724281	intergenic_region	CEP162-TBX18	A	G	0.52381	0	0.52381
NC_010443.5	53724386	intergenic_region	CEP162-TBX18	T	C	0.522727	0	0.522727
NC_010443.5	53724503	intergenic_region	CEP162-TBX18	A	G	0.556818	0	0.556818
NC_010443.5	53724526	intergenic_region	CEP162-TBX18	C	G	0.534091	0	0.534091
NC_010443.5	53724648	intergenic_region	CEP162-TBX18	C	T	0.534091	0	0.534091
NC_010443.5	53724655	intergenic_region	CEP162-TBX18	T	C	0.534091	0	0.534091
NC_010443.5	53724796	intergenic_region	CEP162-TBX18	T	C	0.546512	0	0.546512
NC_010443.5	53725332	intergenic_region	CEP162-TBX18	C	T	0.511364	0	0.511364
NC_010443.5	53725418	intergenic_region	CEP162-TBX18	A	C	0.52381	0	0.52381
NC_010443.5	53725511	intergenic_region	CEP162-TBX18	G	A	0.522727	0	0.522727
NC_010443.5	53725518	intergenic_region	CEP162-TBX18	A	G	0.522727	0	0.522727
NC_010443.5	53725674	intergenic_region	CEP162-TBX18	G	T	0.522727	0	0.522727
NC_010443.5	53725908	intergenic_region	CEP162-TBX18	G	A	0.556818	0	0.556818
NC_010443.5	53725984	intergenic_region	CEP162-TBX18	T	G	0.556818	0	0.556818
NC_010443.5	53726091	intergenic_region	CEP162-TBX18	A	C	0.511628	0	0.511628
NC_010443.5	53726458	intergenic_region	CEP162-TBX18	G	A	0.559524	0	0.559524
NC_010443.5	53726823	intergenic_region	CEP162-TBX18	C	T	0.568182	0	0.568182
NC_010443.5	53727093	intergenic_region	CEP162-TBX18	C	T	0.523256	0	0.523256
NC_010443.5	53727139	intergenic_region	CEP162-TBX18	C	T	0.556818	0	0.556818
NC_010443.5	53727297	intergenic_region	CEP162-TBX18	C	T	0.534884	0	0.534884
NC_010443.5	53731206	intergenic_region	CEP162-TBX18	A	G	0.522727	0	0.522727
NC_010443.5	53735227	intergenic_region	CEP162-TBX18	G	A	0.511628	0	0.511628
NC_010443.5	53736382	intergenic_region	CEP162-TBX18	A	T	0.525	0	0.525
NC_010443.5	53736528	intergenic_region	CEP162-TBX18	G	T	0.511364	0	0.511364
NC_010443.5	53736771	intergenic_region	CEP162-TBX18	C	T	0.535714	0	0.535714
NC_010443.5	53737085	intergenic_region	CEP162-TBX18	T	C	0.526316	0	0.526316
NC_010443.5	53737903	intergenic_region	CEP162-TBX18	G	T	0.546512	0	0.546512
NC_010443.5	53739661	intergenic_region	CEP162-TBX18	C	A	0.511628	0	0.511628
NC_010443.5	53739706	intergenic_region	CEP162-TBX18	A	G	0.522727	0	0.522727
NC_010443.5	53784363	intergenic_region	CEP162-TBX18	G	C	0.569767	0	0.569767
NC_010443.5	53787054	intergenic_region	CEP162-TBX18	T	G	0.573171	0	0.573171
NC_010443.5	53787253	intergenic_region	CEP162-TBX18	T	C	0.590909	0	0.590909
NC_010443.5	53788957	intergenic_region	CEP162-TBX18	T	C	0.556818	0	0.556818
NC_010443.5	53789187	intergenic_region	CEP162-TBX18	T	G	0.556818	0	0.556818
NC_010443.5	53789401	intergenic_region	CEP162-TBX18	G	C	0.523256	0	0.523256
NC_010443.5	53789780	intergenic_region	CEP162-TBX18	T	A	0.539474	0	0.539474
NC_010443.5	53790696	intergenic_region	CEP162-TBX18	A	T	0.534884	0	0.534884
NC_010443.5	53791129	intergenic_region	CEP162-TBX18	A	G	0.511364	0	0.511364
NC_010443.5	53793487	intergenic_region	CEP162-TBX18	A	G	0.511628	0	0.511628
NC_010443.5	53793551	intergenic_region	CEP162-TBX18	T	C	0.556818	0	0.556818
NC_010443.5	53795238	intergenic_region	CEP162-TBX18	T	A	0.732558	0.181818	0.55074
NC_010443.5	53795242	intergenic_region	CEP162-TBX18	C	G	0.715909	0.181818	0.534091
NC_010443.5	53795246	intergenic_region	CEP162-TBX18	T	C	0.732558	0.181818	0.55074
NC_010443.5	53795905	intergenic_region	CEP162-TBX18	G	A	0.142857	0.657895	0.515038
NC_010443.5	53796407	intergenic_region	CEP162-TBX18	G	A	0.1375	0.676471	0.538971
NC_010443.5	53798504	intergenic_region	CEP162-TBX18	A	G	0.579545	0	0.579545
NC_010443.5	53798569	intergenic_region	CEP162-TBX18	T	C	0.159091	0.710526	0.551435
NC_010443.5	53799118	intergenic_region	CEP162-TBX18	A	G	0.534884	0	0.534884
NC_010443.5	53799410	intergenic_region	CEP162-TBX18	T	C	0.646341	0	0.646341
NC_010443.5	53799849	intergenic_region	CEP162-TBX18	T	C	0.5625	0	0.5625
NC_010443.5	53799893	intergenic_region	CEP162-TBX18	C	T	0.525641	0	0.525641
NC_010443.5	53800457	intergenic_region	CEP162-TBX18	C	T	0.613636	0	0.613636
NC_010443.5	53800833	intergenic_region	CEP162-TBX18	A	G	0.154762	0.657895	0.503133
NC_010443.5	53801289	intergenic_region	CEP162-TBX18	A	G	0.52381	0	0.52381
NC_010443.5	53806749	intergenic_region	CEP162-TBX18	T	A	0.151163	0.666667	0.515504
NC_010443.5	53807725	intergenic_region	CEP162-TBX18	C	T	0.139535	0.694444	0.554909
NC_010443.5	53810976	intergenic_region	CEP162-TBX18	G	A	0.170455	0.684211	0.513756
NC_010443.5	53811826	intergenic_region	CEP162-TBX18	T	C	0.139535	0.710526	0.570991
NC_010443.5	53812187	intergenic_region	CEP162-TBX18	C	T	0.511628	0	0.511628
NC_010443.5	53820433	intergenic_region	CEP162-TBX18	C	T	0.0227273	0.684211	0.661484
NC_010443.5	53825941	intergenic_region	CEP162-TBX18	A	C	0.534091	0	0.534091
NC_010443.5	53833174	intergenic_region	CEP162-TBX18	G	A	0.104651	0.611111	0.50646
NC_010443.5	53843658	intron_variant	TBX18	G	A	0.590909	0	0.590909
NC_010443.5	53844782	intron_variant	TBX18	A	G	0.583333	0	0.583333
NC_010443.5	53844892	intron_variant	TBX18	T	C	0.607143	0	0.607143
NC_010443.5	53844991	intron_variant	TBX18	T	A	0.6	0	0.6
NC_010443.5	53845094	intron_variant	TBX18	C	T	0.609756	0	0.609756
NC_010443.5	53845341	intron_variant	TBX18	T	G	0.585366	0	0.585366
NC_010443.5	53845459	intron_variant	TBX18	C	G	0.535714	0	0.535714
NC_010443.5	53845602	intron_variant	TBX18	T	C	0.609756	0	0.609756
NC_010443.5	53845653	intron_variant	TBX18	T	C	0.590909	0	0.590909
NC_010443.5	53845698	intron_variant	TBX18	G	A	0.0731707	0.611111	0.53794
NC_010443.5	53846007	intron_variant	TBX18	T	C	0.595238	0	0.595238
NC_010443.5	53846612	intron_variant	TBX18	A	G	0.113636	0.631579	0.517943
NC_010443.5	53855859	intron_variant	TBX18	C	T	0.0833333	0.705882	0.622549
NC_010443.5	53856337	intron_variant	TBX18	G	A	0.0833333	0.666667	0.583334
NC_010443.5	53857819	intron_variant	TBX18	G	C	0.102564	0.666667	0.564103
NC_010443.5	53858549	intron_variant	TBX18	T	C	0.0909091	0.694444	0.603535
NC_010443.5	53861505	intron_variant	TBX18	C	G	0.113636	0.638889	0.525253
NC_010443.5	53863099	synonymous_variant	TBX18	G	A	0.125	0.684211	0.559211
NC_010443.5	53863273	intron_variant	TBX18	T	C	0.0813953	0.666667	0.585272
NC_010443.5	53864240	intron_variant	TBX18	G	A	0.104651	0.631579	0.526928
NC_010443.5	53864814	intron_variant	TBX18	C	T	0.0697674	0.65625	0.586483
NC_010443.5	53864961	intron_variant	TBX18	T	C	0.0853659	0.638889	0.553523
NC_010443.5	53866116	intron_variant	TBX18	G	C	0.118421	0.647059	0.528638
NC_010443.5	53869409	intergenic_region	TBX18-LOC102157437	A	C	0.0512821	0.588235	0.536953
NC_010443.5	53869782	intergenic_region	TBX18-LOC102157437	T	G	0.0769231	0.647059	0.570136
NC_010443.5	53875427	intergenic_region	TBX18-LOC102157437	G	A	0.0540541	0.59375	0.539696
NC_010443.5	53878098	intergenic_region	TBX18-LOC102157437	A	G	0.125	0.631579	0.506579
NC_010443.5	53878812	intergenic_region	TBX18-LOC102157437	G	A	0.159091	0.684211	0.52512
NC_010443.5	53879063	intergenic_region	TBX18-LOC102157437	T	C	0.116279	0.657895	0.541616
NC_010443.5	53879179	intergenic_region	TBX18-LOC102157437	T	C	0.116279	0.657895	0.541616
NC_010443.5	53880107	intergenic_region	TBX18-LOC102157437	C	T	0.139535	0.684211	0.544676
NC_010443.5	53880408	intergenic_region	TBX18-LOC102157437	C	A	0.0227273	0.666667	0.64394
NC_010443.5	53880643	intergenic_region	TBX18-LOC102157437	C	T	0.136364	0.657895	0.521531
NC_010443.5	53883109	intergenic_region	TBX18-LOC102157437	C	T	0.151163	0.684211	0.533048
NC_010443.5	53883204	intergenic_region	TBX18-LOC102157437	G	A	0.136364	0.657895	0.521531
NC_010443.5	53883300	intergenic_region	TBX18-LOC102157437	C	T	0.147727	0.684211	0.536484
NC_010443.5	53883439	intergenic_region	TBX18-LOC102157437	G	A	0.125	0.684211	0.559211
NC_010443.5	53884116	intergenic_region	TBX18-LOC102157437	A	C	0.139535	0.666667	0.527132
NC_010443.5	53887284	intergenic_region	TBX18-LOC102157437	G	A	0.113636	0.657895	0.544259
NC_010443.5	53887361	intergenic_region	TBX18-LOC102157437	T	G	0.159091	0.666667	0.507576
NC_010443.5	53889213	intergenic_region	TBX18-LOC102157437	G	A	0.119048	0.631579	0.512531
NC_010443.5	53893372	intergenic_region	TBX18-LOC102157437	T	A	0.102273	0.631579	0.529306
NC_010443.5	53895275	intergenic_region	TBX18-LOC102157437	T	C	0.113636	0.631579	0.517943
NC_010443.5	53895859	intergenic_region	TBX18-LOC102157437	G	A	0.127907	0.684211	0.556304
NC_010443.5	53896060	intergenic_region	TBX18-LOC102157437	C	G	0.147727	0.684211	0.536484
NC_010443.5	53896413	intergenic_region	TBX18-LOC102157437	A	G	0.127907	0.657895	0.529988
NC_010443.5	53896417	intergenic_region	TBX18-LOC102157437	C	T	0.127907	0.657895	0.529988
NC_010443.5	53896531	intergenic_region	TBX18-LOC102157437	G	A	0.147727	0.684211	0.536484
NC_010443.5	53897132	intergenic_region	TBX18-LOC102157437	C	T	0.125	0.684211	0.559211
NC_010443.5	53897512	intergenic_region	TBX18-LOC102157437	C	T	0.127907	0.657895	0.529988
NC_010443.5	53904668	intergenic_region	TBX18-LOC102157437	A	G	0.147727	0.710526	0.562799
NC_010443.5	53904750	intergenic_region	TBX18-LOC102157437	T	G	0.636364	0	0.636364
NC_010443.5	53904772	intergenic_region	TBX18-LOC102157437	T	A	0.642857	0	0.642857
NC_010443.5	53904911	intergenic_region	TBX18-LOC102157437	G	A	0.634146	0	0.634146
NC_010443.5	53904919	intergenic_region	TBX18-LOC102157437	T	C	0.581395	0	0.581395
NC_010443.5	53904956	intergenic_region	TBX18-LOC102157437	T	A	0.581395	0	0.581395
NC_010443.5	53904961	intergenic_region	TBX18-LOC102157437	A	G	0.569767	0	0.569767
NC_010443.5	53905283	intergenic_region	TBX18-LOC102157437	T	C	0.670455	0	0.670455
NC_010443.5	53905401	intergenic_region	TBX18-LOC102157437	G	C	0.654762	0	0.654762
NC_010443.5	53905472	intergenic_region	TBX18-LOC102157437	G	A	0.0833333	0.657895	0.574562
NC_010443.5	53905627	intergenic_region	TBX18-LOC102157437	C	T	0.666667	0	0.666667
NC_010443.5	53905629	intergenic_region	TBX18-LOC102157437	T	C	0.666667	0	0.666667
NC_010443.5	53905732	intergenic_region	TBX18-LOC102157437	C	G	0.658537	0	0.658537
NC_010443.5	53905737	intergenic_region	TBX18-LOC102157437	C	T	0.658537	0.0263158	0.632221
NC_010443.5	53905745	intergenic_region	TBX18-LOC102157437	G	A	0.675	0	0.675
NC_010443.5	53905747	intergenic_region	TBX18-LOC102157437	A	G	0.675	0	0.675
NC_010443.5	53905776	intergenic_region	TBX18-LOC102157437	A	G	0.662791	0	0.662791
NC_010443.5	53905858	intergenic_region	TBX18-LOC102157437	G	A	0.674419	0	0.674419
NC_010443.5	53905877	intergenic_region	TBX18-LOC102157437	G	A	0.678571	0	0.678571
NC_010443.5	53905887	intergenic_region	TBX18-LOC102157437	C	T	0.0813953	0.666667	0.585272
NC_010443.5	53905946	intergenic_region	TBX18-LOC102157437	C	A	0.619048	0	0.619048
NC_010443.5	53906039	intergenic_region	TBX18-LOC102157437	T	G	0.113636	0.684211	0.570575
NC_010443.5	53906069	intergenic_region	TBX18-LOC102157437	C	T	0.107143	0.684211	0.577068
NC_010443.5	53906079	intergenic_region	TBX18-LOC102157437	C	T	0.627907	0	0.627907
NC_010443.5	53906142	intergenic_region	TBX18-LOC102157437	C	T	0.654762	0	0.654762
NC_010443.5	53906263	intergenic_region	TBX18-LOC102157437	A	G	0.113636	0.638889	0.525253
NC_010443.5	53906556	intergenic_region	TBX18-LOC102157437	T	C	0.0795455	0.684211	0.604665
NC_010443.5	53906875	intergenic_region	TBX18-LOC102157437	G	C	0.104651	0.657895	0.553244
NC_010443.5	53906890	intergenic_region	TBX18-LOC102157437	C	A	0.651163	0	0.651163
NC_010443.5	53906925	intergenic_region	TBX18-LOC102157437	A	G	0.0813953	0.631579	0.550184
NC_010443.5	53906926	intergenic_region	TBX18-LOC102157437	G	C	0.662791	0	0.662791
NC_010443.5	53906940	intergenic_region	TBX18-LOC102157437	G	A	0.0697674	0.657895	0.588128
NC_010443.5	53906944	intergenic_region	TBX18-LOC102157437	G	A	0.0697674	0.657895	0.588128
NC_010443.5	53906967	intergenic_region	TBX18-LOC102157437	G	T	0.627907	0	0.627907
NC_010443.5	53907292	intergenic_region	TBX18-LOC102157437	T	C	0.102273	0.631579	0.529306
NC_010443.5	53907485	intergenic_region	TBX18-LOC102157437	C	T	0.0909091	0.657895	0.566986
NC_010443.5	53907618	intergenic_region	TBX18-LOC102157437	G	T	0.613636	0	0.613636
NC_010443.5	53907855	intergenic_region	TBX18-LOC102157437	G	A	0.0813953	0.684211	0.602816
NC_010443.5	53907931	intergenic_region	TBX18-LOC102157437	C	T	0.113636	0.684211	0.570575
NC_010443.5	53908255	intergenic_region	TBX18-LOC102157437	G	A	0.104651	0.684211	0.57956
NC_010443.5	53908345	intergenic_region	TBX18-LOC102157437	G	C	0.159091	0.684211	0.52512
NC_010443.5	53908502	intergenic_region	TBX18-LOC102157437	G	A	0.104651	0.657895	0.553244
NC_010443.5	53908531	intergenic_region	TBX18-LOC102157437	A	G	0.125	0.684211	0.559211
NC_010443.5	53908548	intergenic_region	TBX18-LOC102157437	A	C	0.127907	0.684211	0.556304
NC_010443.5	53908618	intergenic_region	TBX18-LOC102157437	C	T	0.113636	0.684211	0.570575
NC_010443.5	53909014	intergenic_region	TBX18-LOC102157437	T	C	0.125	0.657895	0.532895
NC_010443.5	53909306	intergenic_region	TBX18-LOC102157437	A	G	0.104651	0.638889	0.534238
NC_010443.5	53909332	intergenic_region	TBX18-LOC102157437	A	C	0.113636	0.617647	0.504011
NC_010443.5	53909363	intergenic_region	TBX18-LOC102157437	T	C	0.102273	0.657895	0.555622
NC_010443.5	53909388	intergenic_region	TBX18-LOC102157437	G	A	0.0909091	0.657895	0.566986
NC_010443.5	53909503	intergenic_region	TBX18-LOC102157437	T	C	0.113636	0.657895	0.544259
NC_010443.5	53909526	intergenic_region	TBX18-LOC102157437	A	G	0.125	0.657895	0.532895
NC_010443.5	53909939	intergenic_region	TBX18-LOC102157437	T	C	0.125	0.657895	0.532895
NC_010443.5	53909948	intergenic_region	TBX18-LOC102157437	G	A	0.125	0.684211	0.559211
NC_010443.5	53910016	intergenic_region	TBX18-LOC102157437	A	G	0.125	0.666667	0.541667
NC_010443.5	53910236	intergenic_region	TBX18-LOC102157437	G	A	0.181818	0.710526	0.528708
NC_010443.5	53910264	intergenic_region	TBX18-LOC102157437	A	G	0.104651	0.710526	0.605875
NC_010443.5	53910362	intergenic_region	TBX18-LOC102157437	C	A	0.113636	0.684211	0.570575
NC_010443.5	53910407	intergenic_region	TBX18-LOC102157437	A	G	0.102273	0.684211	0.581938
NC_010443.5	53910489	intergenic_region	TBX18-LOC102157437	C	T	0.113636	0.684211	0.570575
NC_010443.5	53910676	intergenic_region	TBX18-LOC102157437	G	C	0.848837	0	0.848837
NC_010443.5	53910783	intergenic_region	TBX18-LOC102157437	T	C	0.113636	0.657895	0.544259
NC_010443.5	53910954	intergenic_region	TBX18-LOC102157437	G	A	0.130952	0.684211	0.553259
NC_010443.5	53911079	intergenic_region	TBX18-LOC102157437	A	G	0.102273	0.638889	0.536616
NC_010443.5	53911879	intergenic_region	TBX18-LOC102157437	C	G	0.104651	0.657895	0.553244
NC_010443.5	53912150	intergenic_region	TBX18-LOC102157437	G	T	0.0909091	0.657895	0.566986
NC_010443.5	53912352	intergenic_region	TBX18-LOC102157437	A	C	0.113636	0.657895	0.544259
NC_010443.5	53912596	intergenic_region	TBX18-LOC102157437	A	G	0.0568182	0.657895	0.601077
NC_010443.5	53912620	intergenic_region	TBX18-LOC102157437	A	G	0.0681818	0.657895	0.589713
NC_010443.5	53912745	intergenic_region	TBX18-LOC102157437	C	G	0.116279	0.657895	0.541616
NC_010443.5	53912748	intergenic_region	TBX18-LOC102157437	A	C	0.116279	0.657895	0.541616
NC_010443.5	53912854	intergenic_region	TBX18-LOC102157437	C	T	0.0909091	0.59375	0.502841
NC_010443.5	53912855	intergenic_region	TBX18-LOC102157437	C	A	0.0909091	0.59375	0.502841
NC_010443.5	53912864	intergenic_region	TBX18-LOC102157437	G	A	0.0909091	0.59375	0.502841
NC_010443.5	53915315	intergenic_region	TBX18-LOC102157437	G	T	0.6125	0	0.6125
NC_010443.5	53916692	intergenic_region	TBX18-LOC102157437	G	A	0.162791	0.666667	0.503876
NC_010443.5	53916693	intergenic_region	TBX18-LOC102157437	T	C	0.162791	0.666667	0.503876
NC_010443.5	53918958	intergenic_region	TBX18-LOC102157437	C	T	0.107143	0.617647	0.510504
NC_010443.5	53921505	intergenic_region	TBX18-LOC102157437	G	A	0.162791	0.684211	0.52142
NC_010443.5	53921961	intergenic_region	TBX18-LOC102157437	G	A	0.159091	0.666667	0.507576
NC_010443.5	53922080	intergenic_region	TBX18-LOC102157437	G	C	0.178571	0.694444	0.515873
NC_010443.5	53924184	intergenic_region	TBX18-LOC102157437	G	A	0.0454545	0.657895	0.612441
NC_010443.5	53925210	intergenic_region	TBX18-LOC102157437	C	T	0.0595238	0.666667	0.607143
NC_010443.5	53925372	intergenic_region	TBX18-LOC102157437	T	G	0.0568182	0.736842	0.680024
NC_010443.5	53926473	intergenic_region	TBX18-LOC102157437	C	A	0.0681818	0.684211	0.616029
NC_010443.5	53926668	intergenic_region	TBX18-LOC102157437	G	T	0.695122	0	0.695122
NC_010443.5	53927388	intergenic_region	TBX18-LOC102157437	C	A	0.0348837	0.605263	0.570379
NC_010443.5	53927903	intergenic_region	TBX18-LOC102157437	C	T	0.613636	0	0.613636
NC_010443.5	53928712	intergenic_region	TBX18-LOC102157437	G	T	0.651163	0	0.651163
NC_010443.5	53928728	intergenic_region	TBX18-LOC102157437	G	A	0.619048	0	0.619048
NC_010443.5	53928933	intergenic_region	TBX18-LOC102157437	T	C	0.755814	0	0.755814
NC_010443.5	53928965	intergenic_region	TBX18-LOC102157437	A	T	0.647727	0	0.647727
NC_010443.5	53929022	intergenic_region	TBX18-LOC102157437	C	T	0.0595238	0.694444	0.63492
NC_010443.5	53929259	intergenic_region	TBX18-LOC102157437	T	C	0.769231	0	0.769231
NC_010443.5	53929677	intergenic_region	TBX18-LOC102157437	T	C	0.714286	0	0.714286
NC_010443.5	53929871	intergenic_region	TBX18-LOC102157437	T	C	0.7125	0	0.7125
NC_010443.5	53929953	intergenic_region	TBX18-LOC102157437	T	A	0.727273	0	0.727273
NC_010443.5	53930463	intergenic_region	TBX18-LOC102157437	A	G	0.732558	0	0.732558
NC_010443.5	53930699	intergenic_region	TBX18-LOC102157437	G	T	0.755814	0	0.755814
NC_010443.5	53931471	intergenic_region	TBX18-LOC102157437	A	C	0.0795455	0.666667	0.587121
NC_010443.5	53931534	intergenic_region	TBX18-LOC102157437	C	T	0.646341	0	0.646341
NC_010443.5	53931727	intergenic_region	TBX18-LOC102157437	G	A	0.646341	0	0.646341
NC_010443.5	53932111	intergenic_region	TBX18-LOC102157437	A	G	0.659091	0	0.659091
NC_010443.5	53932122	intergenic_region	TBX18-LOC102157437	C	T	0.659091	0	0.659091
NC_010443.5	53932204	intergenic_region	TBX18-LOC102157437	C	T	0.0568182	0.657895	0.601077
NC_010443.5	53932511	intergenic_region	TBX18-LOC102157437	G	A	0.647727	0	0.647727
NC_010443.5	53932552	intergenic_region	TBX18-LOC102157437	T	C	0.636364	0	0.636364
NC_010443.5	53932589	intergenic_region	TBX18-LOC102157437	A	G	0.647727	0	0.647727
NC_010443.5	53932624	intergenic_region	TBX18-LOC102157437	A	C	0.651163	0	0.651163
NC_010443.5	53932672	intergenic_region	TBX18-LOC102157437	C	T	0.666667	0	0.666667
NC_010443.5	53933089	intergenic_region	TBX18-LOC102157437	A	G	0.639535	0	0.639535
NC_010443.5	53933199	intergenic_region	TBX18-LOC102157437	G	A	0.619048	0	0.619048
NC_010443.5	53933373	intergenic_region	TBX18-LOC102157437	A	C	0.666667	0	0.666667
NC_010443.5	53933708	intergenic_region	TBX18-LOC102157437	A	G	0.659091	0	0.659091
NC_010443.5	53933733	intergenic_region	TBX18-LOC102157437	G	A	0.0232558	0.684211	0.660955
NC_010443.5	53933935	intergenic_region	TBX18-LOC102157437	A	G	0.651163	0	0.651163
NC_010443.5	53934044	intergenic_region	TBX18-LOC102157437	G	A	0.651163	0	0.651163
NC_010443.5	53934231	intergenic_region	TBX18-LOC102157437	T	C	0.0581395	0.684211	0.626072
NC_010443.5	53934247	intergenic_region	TBX18-LOC102157437	A	T	0.658537	0	0.658537
NC_010443.5	53934333	intergenic_region	TBX18-LOC102157437	C	A	0.0681818	0.657895	0.589713
NC_010443.5	53934342	intergenic_region	TBX18-LOC102157437	A	G	0.690476	0	0.690476
NC_010443.5	53935480	intergenic_region	TBX18-LOC102157437	G	A	0.714286	0	0.714286
NC_010443.5	53938602	intergenic_region	TBX18-LOC102157437	G	T	0.0795455	0.684211	0.604665
NC_010443.5	53939606	intergenic_region	TBX18-LOC102157437	C	T	0.0909091	0.710526	0.619617
NC_010443.5	53939960	intergenic_region	TBX18-LOC102157437	A	C	0.0609756	0.65625	0.595274
NC_010443.5	53940624	intergenic_region	TBX18-LOC102157437	C	A	0.0681818	0.666667	0.598485
NC_010443.5	53942541	intergenic_region	TBX18-LOC102157437	C	T	0.790698	0	0.790698
NC_010443.5	53943265	intergenic_region	TBX18-LOC102157437	G	C	0.154762	0.694444	0.539682
NC_010443.5	53944535	intergenic_region	TBX18-LOC102157437	A	C	0.825581	0	0.825581
NC_010443.5	53944689	intergenic_region	TBX18-LOC102157437	C	T	0.522727	0	0.522727
NC_010443.5	53944695	intergenic_region	TBX18-LOC102157437	C	T	0.845238	0	0.845238
NC_010443.5	53945261	intergenic_region	TBX18-LOC102157437	A	G	0.0853659	0.657895	0.572529
NC_010443.5	53945308	intergenic_region	TBX18-LOC102157437	A	G	0.0375	0.657895	0.620395
NC_010443.5	53945341	intergenic_region	TBX18-LOC102157437	C	T	0.0595238	0.638889	0.579365
NC_010443.5	53945787	intergenic_region	TBX18-LOC102157437	A	G	0.0227273	0.684211	0.661484
NC_010443.5	53945803	intergenic_region	TBX18-LOC102157437	G	A	0.0340909	0.684211	0.65012
NC_010443.5	53948725	intergenic_region	TBX18-LOC102157437	G	A	0.54878	0	0.54878
NC_010443.5	53948748	intergenic_region	TBX18-LOC102157437	T	C	0.0465116	0.657895	0.611383
NC_010443.5	53949907	intergenic_region	TBX18-LOC102157437	T	C	0.0340909	0.684211	0.65012
NC_010443.5	53950671	intergenic_region	TBX18-LOC102157437	G	A	0.0340909	0.631579	0.597488
NC_010443.5	53951686	intergenic_region	TBX18-LOC102157437	G	A	0.0454545	0.657895	0.612441
NC_010443.5	53951885	intergenic_region	TBX18-LOC102157437	G	A	0.607143	0	0.607143
NC_010443.5	53953266	intergenic_region	TBX18-LOC102157437	A	G	0.546512	0	0.546512
NC_010443.5	53954140	intergenic_region	TBX18-LOC102157437	G	A	0.527778	0	0.527778
NC_010443.5	53955463	intergenic_region	TBX18-LOC102157437	C	T	0.0340909	0.666667	0.632576
NC_010443.5	53958634	intergenic_region	TBX18-LOC102157437	A	T	0.560976	0	0.560976
NC_010443.5	53959784	intergenic_region	TBX18-LOC102157437	A	G	0.579545	0	0.579545
NC_010443.5	53962408	intergenic_region	TBX18-LOC102157437	T	C	0.6125	0	0.6125
NC_010443.5	53963865	intergenic_region	TBX18-LOC102157437	A	G	0.0121951	0.666667	0.654472
NC_010443.5	53964385	intergenic_region	TBX18-LOC102157437	C	G	0.0340909	0.684211	0.65012
NC_010443.5	53964638	intergenic_region	TBX18-LOC102157437	C	T	0.534091	0	0.534091
NC_010443.5	53964996	intergenic_region	TBX18-LOC102157437	G	C	0.579545	0	0.579545
NC_010443.5	53965840	intergenic_region	TBX18-LOC102157437	A	G	0.151163	0.705882	0.554719
NC_010443.5	53965841	intergenic_region	TBX18-LOC102157437	T	C	0.151163	0.705882	0.554719
NC_010443.5	53966642	intergenic_region	TBX18-LOC102157437	A	G	0.693182	0	0.693182
NC_010443.5	53967386	intergenic_region	TBX18-LOC102157437	A	G	0.965116	0.2	0.765116
NC_010443.5	53968000	intergenic_region	TBX18-LOC102157437	T	G	0.136364	0.657895	0.521531
NC_010443.5	53968152	intergenic_region	TBX18-LOC102157437	G	A	0.139535	0.684211	0.544676
NC_010443.5	53969682	intergenic_region	TBX18-LOC102157437	C	T	0.147727	0.710526	0.562799
NC_010443.5	53969744	intergenic_region	TBX18-LOC102157437	A	C	0.0232558	0.611111	0.587855
NC_010443.5	53971801	intergenic_region	TBX18-LOC102157437	A	C	0.0454545	0.684211	0.638756
NC_010443.5	53972436	intergenic_region	TBX18-LOC102157437	C	T	0.0454545	0.605263	0.559809
NC_010443.5	53981499	intergenic_region	TBX18-LOC102157437	G	A	0.0232558	0.676471	0.653215
NC_010443.5	53981686	intergenic_region	TBX18-LOC102157437	G	T	0.806818	0	0.806818
NC_010443.5	53981980	intergenic_region	TBX18-LOC102157437	C	T	0.0581395	0.631579	0.573439
NC_010443.5	53982371	intergenic_region	TBX18-LOC102157437	T	C	0.0581395	0.684211	0.626072
NC_010443.5	53982778	intergenic_region	TBX18-LOC102157437	G	A	0.0285714	0.684211	0.65564
NC_010443.5	53983746	intergenic_region	TBX18-LOC102157437	A	G	0.0568182	0.611111	0.554293
NC_010443.5	53986804	intergenic_region	TBX18-LOC102157437	C	T	0.0581395	0.684211	0.626072
NC_010443.5	53988372	intergenic_region	TBX18-LOC102157437	C	T	0.0813953	0.666667	0.585272
NC_010443.5	53992906	intergenic_region	TBX18-LOC102157437	G	A	0	0.657895	0.657895
NC_010443.5	53995403	intergenic_region	TBX18-LOC102157437	T	C	0.0930233	0.631579	0.538556
NC_010443.5	53995577	intergenic_region	TBX18-LOC102157437	G	A	0.0909091	0.631579	0.54067
NC_010443.5	53996835	intergenic_region	TBX18-LOC102157437	C	T	0.625	0	0.625
NC_010443.5	53997114	intergenic_region	TBX18-LOC102157437	G	A	0.0357143	0.666667	0.630953
NC_010443.5	53997680	intergenic_region	TBX18-LOC102157437	C	T	0.0568182	0.710526	0.653708
NC_010443.5	53998155	intergenic_region	TBX18-LOC102157437	G	T	0.125	0.657895	0.532895
NC_010443.5	53998923	intergenic_region	TBX18-LOC102157437	A	G	0.130952	0.657895	0.526943
NC_010443.5	53999393	intergenic_region	TBX18-LOC102157437	A	C	0.0465116	0.684211	0.637699
NC_010443.5	53999689	intergenic_region	TBX18-LOC102157437	C	A	0.0909091	0.631579	0.54067
NC_010443.5	54000164	intergenic_region	TBX18-LOC102157437	G	A	0.0568182	0.684211	0.627393
NC_010443.5	54001368	intergenic_region	TBX18-LOC102157437	C	T	0.0694444	0.647059	0.577615
NC_010443.5	54003385	intergenic_region	TBX18-LOC102157437	G	A	0.0465116	0.638889	0.592377
NC_010443.5	54003824	intergenic_region	TBX18-LOC102157437	T	C	0.0340909	0.684211	0.65012
NC_010443.5	54003960	intergenic_region	TBX18-LOC102157437	C	T	0.0340909	0.684211	0.65012
NC_010443.5	54004034	intergenic_region	TBX18-LOC102157437	C	T	0.0454545	0.657895	0.612441
NC_010443.5	54004096	intergenic_region	TBX18-LOC102157437	T	A	0.0581395	0.694444	0.636305
NC_010443.5	54005127	intergenic_region	TBX18-LOC102157437	A	G	0.0340909	0.684211	0.65012
NC_010443.5	54005167	intergenic_region	TBX18-LOC102157437	T	A	0.0357143	0.684211	0.648497
NC_010443.5	54005237	intergenic_region	TBX18-LOC102157437	G	A	0.0340909	0.631579	0.597488
NC_010443.5	54005256	intergenic_region	TBX18-LOC102157437	C	G	0.0340909	0.638889	0.604798
NC_010443.5	54005263	intergenic_region	TBX18-LOC102157437	T	G	0.0340909	0.638889	0.604798
NC_010443.5	54005267	intergenic_region	TBX18-LOC102157437	T	A	0.0340909	0.638889	0.604798
NC_010443.5	54005331	intergenic_region	TBX18-LOC102157437	A	C	0.0454545	0.617647	0.572192
NC_010443.5	54005361	intergenic_region	TBX18-LOC102157437	G	A	0.0454545	0.666667	0.621212
NC_010443.5	54006225	intergenic_region	TBX18-LOC102157437	G	T	0.0454545	0.638889	0.593434
NC_010443.5	54007405	intergenic_region	TBX18-LOC102157437	G	A	0.0113636	0.631579	0.620215
NC_010443.5	54007617	intergenic_region	TBX18-LOC102157437	T	C	0.0121951	0.5625	0.550305
NC_010443.5	54010711	intergenic_region	TBX18-LOC102157437	C	T	0.0340909	0.55	0.515909
NC_010443.5	54011064	intergenic_region	TBX18-LOC102157437	C	T	0.0930233	0.617647	0.524624
NC_010443.5	54012669	intergenic_region	TBX18-LOC102157437	A	G	0.0454545	0.631579	0.586125
NC_010443.5	54013721	intergenic_region	TBX18-LOC102157437	T	C	0.0568182	0.684211	0.627393
NC_010443.5	54014134	intergenic_region	TBX18-LOC102157437	A	G	0.0568182	0.710526	0.653708
NC_010443.5	71314808	intergenic_region	LOC110256964-BVES	G	A	0.0568182	0.578947	0.522129
NC_010443.5	71314855	intergenic_region	LOC110256964-BVES	A	G	0.0568182	0.583333	0.526515
NC_010443.5	71317046	3_prime_UTR_variant	BVES	T	C	0.536585	0	0.536585
NC_010443.5	71317056	3_prime_UTR_variant	BVES	C	T	0.0465116	0.578947	0.532435
NC_010443.5	71317740	3_prime_UTR_variant	BVES	C	T	0.302326	1	0.697674
NC_010443.5	71317781	3_prime_UTR_variant	BVES	T	A	0.0697674	0.583333	0.513566
NC_010443.5	71317812	3_prime_UTR_variant	BVES	C	T	0.0348837	0.552632	0.517748
NC_010443.5	71319339	intron_variant	BVES	C	T	0.0568182	0.578947	0.522129
NC_010443.5	71333308	intron_variant	BVES	T	C	0.227273	0.973684	0.746411
NC_010443.5	71335109	intron_variant	BVES	G	C	0.125	0.631579	0.506579
NC_010443.5	71336654	intron_variant	BVES	A	G	0.511628	0	0.511628
NC_010443.5	71344454	intron_variant	BVES	A	G	0.465116	0.972222	0.507106
NC_010443.5	71345621	intron_variant	BVES	G	A	0.465909	0.973684	0.507775
NC_010443.5	71345771	intron_variant	BVES	C	T	0.477273	1	0.522727
NC_010443.5	71345799	intron_variant	BVES	A	G	0.454545	0.973684	0.519139
NC_010443.5	71345906	intron_variant	BVES	A	G	0.453488	0.973684	0.520196
NC_010443.5	71346019	intron_variant	BVES	T	C	0.44186	0.947368	0.505508
NC_010443.5	71346043	intron_variant	BVES	A	G	0.44186	0.973684	0.531824
NC_010443.5	71346086	intron_variant	BVES	A	G	0.443182	0.973684	0.530502
NC_010443.5	71346135	intron_variant	BVES	T	C	0.431818	0.973684	0.541866
NC_010443.5	71346201	intron_variant	BVES	C	A	0.443182	0.973684	0.530502
NC_010443.5	71346225	intron_variant	BVES	G	A	0.443182	0.973684	0.530502
NC_010443.5	71346437	intron_variant	BVES	T	C	0.4	0.973684	0.573684
NC_010443.5	71346468	intron_variant	BVES	T	G	0.407895	0.947368	0.539473
NC_010443.5	71350282	intron_variant	BVES	A	G	0.329545	0.973684	0.644139
NC_010443.5	71350315	intron_variant	BVES	A	G	0.325581	0.973684	0.648103
NC_010443.5	71350339	intron_variant	BVES	T	C	0.340909	0.973684	0.632775
NC_010443.5	71350344	intron_variant	BVES	T	C	0.348837	0.973684	0.624847
NC_010443.5	71350345	intron_variant	BVES	G	A	0.348837	0.973684	0.624847
NC_010443.5	71350392	intron_variant	BVES	A	G	0.383721	0.947368	0.563647
NC_010443.5	71353436	intron_variant	BVES	A	C	0.837209	0.25	0.587209
NC_010443.5	71353491	intron_variant	BVES	A	G	0.821429	0.264706	0.556723
NC_010443.5	71358127	intron_variant	BVES	C	T	0	0.526316	0.526316
NC_010443.5	72358014	intron_variant	ATG5	A	G	0.602564	0	0.602564
NC_010443.5	72365330	intron_variant	ATG5	T	C	0.690476	0	0.690476
NC_010443.5	72365840	intron_variant	ATG5	T	C	0.552632	0	0.552632
NC_010443.5	72366000	intron_variant	ATG5	A	G	0.694444	0	0.694444
NC_010443.5	72366910	intron_variant	ATG5	C	T	0.678571	0	0.678571
NC_010443.5	72367972	intron_variant	ATG5	A	G	0.511364	0	0.511364
NC_010443.5	72368586	intron_variant	ATG5	T	C	0.52439	0	0.52439
NC_010443.5	72369289	intron_variant	ATG5	C	A	0.511364	0	0.511364
NC_010443.5	72370381	intron_variant	ATG5	T	C	0.690476	0	0.690476
NC_010443.5	72370520	intron_variant	ATG5	T	C	0.674419	0	0.674419
NC_010443.5	72371455	intron_variant	ATG5	A	G	0.708333	0	0.708333
NC_010443.5	72371483	intron_variant	ATG5	T	C	0.576923	0	0.576923
NC_010443.5	72371494	intron_variant	ATG5	C	T	0.5125	0	0.5125
NC_010443.5	72371743	intron_variant	ATG5	C	T	0.560976	0	0.560976
NC_010443.5	72372837	intron_variant	ATG5	G	A	0.0365854	0.552632	0.516047
NC_010443.5	72375622	intron_variant	ATG5	T	G	0.0681818	0.578947	0.510765
NC_010443.5	72380031	intron_variant	ATG5	G	A	0.723684	0.111111	0.612573
NC_010443.5	72381451	intron_variant	ATG5	A	G	0.684211	0.105263	0.578948
NC_010443.5	72381660	intron_variant	ATG5	G	C	0.554054	0.0526316	0.501422
NC_010443.5	72381848	intron_variant	ATG5	G	A	0.719512	0.105263	0.614249
NC_010443.5	72383515	intron_variant	ATG5	A	G	0.5875	0.0555556	0.531944
NC_010443.5	72408847	intron_variant	ATG5	T	A	0	0.527778	0.527778
NC_010443.5	72449064	intron_variant	ATG5	C	T	0.0731707	0.578947	0.505776
NC_010443.5	72449304	intron_variant	ATG5	A	G	0.534884	0	0.534884
NC_010443.5	72453272	intron_variant	ATG5	T	C	0.523256	0	0.523256
NC_010443.5	72457841	intron_variant	ATG5	A	G	0.511628	0	0.511628
NC_010443.5	72481605	intron_variant	ATG5	A	G	0.926829	0.105263	0.821566
NC_010443.5	72499792	intron_variant	ATG5	A	C	0.0121951	0.576923	0.564728
NC_010443.5	100521067	upstream_gene_variant	SMAD4	G	A	0.634146	0.131579	0.502567
NC_010443.5	100539217	intron_variant	SMAD4	G	A	0.604651	0.0263158	0.578335
NC_010443.5	100539644	intron_variant	SMAD4	T	C	0.825581	0.157895	0.667686
NC_010443.5	100539660	intron_variant	SMAD4	G	A	0.848837	0.157895	0.690942
NC_010443.5	100540026	intron_variant	SMAD4	G	A	0.647727	0.0263158	0.621411
NC_010443.5	100540030	intron_variant	SMAD4	C	T	0.848837	0.157895	0.690942
NC_010443.5	100540034	intron_variant	SMAD4	T	C	0.662791	0.0263158	0.636475
NC_010443.5	100540493	intron_variant	SMAD4	A	G	0.654762	0.0263158	0.628446
NC_010443.5	100540675	intron_variant	SMAD4	G	A	0.659091	0	0.659091
NC_010443.5	100540784	intron_variant	SMAD4	A	T	0.878049	0.131579	0.74647
NC_010443.5	100540794	intron_variant	SMAD4	T	G	0.678571	0	0.678571
NC_010443.5	100540867	intron_variant	SMAD4	A	G	0.897436	0.138889	0.758547
NC_010443.5	100540913	intron_variant	SMAD4	G	T	0.891892	0.166667	0.725225
NC_010443.5	100540977	intron_variant	SMAD4	C	T	0.815789	0.157895	0.657894
NC_010443.5	100541032	intron_variant	SMAD4	G	A	0.815789	0.0882353	0.727554
NC_010443.5	100541077	intron_variant	SMAD4	A	G	0.8625	0.131579	0.730921
NC_010443.5	100541200	intron_variant	SMAD4	T	C	0.833333	0.157895	0.675438
NC_010443.5	100541731	intron_variant	SMAD4	G	A	0.845238	0.03125	0.813988
NC_010443.5	100541751	intron_variant	SMAD4	G	A	0.821429	0.09375	0.727679
NC_010443.5	100541830	intron_variant	SMAD4	T	C	0.865854	0.0555556	0.810298
NC_010443.5	100541896	intron_variant	SMAD4	T	C	0.848837	0.111111	0.737726
NC_010443.5	100541967	intron_variant	SMAD4	T	C	0.840909	0.105263	0.735646
NC_010443.5	100542025	intron_variant	SMAD4	T	C	0.821429	0.157895	0.663534
NC_010443.5	100542062	intron_variant	SMAD4	T	G	0.821429	0.157895	0.663534
NC_010443.5	100542122	intron_variant	SMAD4	C	T	0.780488	0.157895	0.622593
NC_010443.5	100542133	intron_variant	SMAD4	A	G	0.794872	0.157895	0.636977
NC_010443.5	100542137	intron_variant	SMAD4	G	A	0.794872	0.157895	0.636977
NC_010443.5	100542266	intron_variant	SMAD4	G	A	0.860465	0.157895	0.70257
NC_010443.5	100542284	intron_variant	SMAD4	G	A	0.848837	0.157895	0.690942
NC_010443.5	100542426	intron_variant	SMAD4	C	G	0.670455	0.0277778	0.642677
NC_010443.5	100542537	intron_variant	SMAD4	C	A	0.654762	0.0277778	0.626984
NC_010443.5	100542638	intron_variant	SMAD4	T	C	0.7875	0.131579	0.655921
NC_010443.5	100542689	intron_variant	SMAD4	A	G	0.809524	0.157895	0.651629
NC_010443.5	100542709	intron_variant	SMAD4	T	C	0.804878	0.157895	0.646983
NC_010443.5	100542731	intron_variant	SMAD4	T	C	0.817073	0.105263	0.71181
NC_010443.5	100542759	intron_variant	SMAD4	A	G	0.85	0.105263	0.744737
NC_010443.5	100542878	intron_variant	SMAD4	G	A	0.8375	0.157895	0.679605
NC_010443.5	100543013	intron_variant	SMAD4	A	C	0.833333	0.157895	0.675438
NC_010443.5	100543153	intron_variant	SMAD4	A	G	0.852273	0.138889	0.713384
NC_010443.5	100543308	intron_variant	SMAD4	C	T	0.628205	0.0263158	0.601889
NC_010443.5	100543426	intron_variant	SMAD4	T	C	0.869048	0.194444	0.674604
NC_010443.5	100543429	intron_variant	SMAD4	G	A	0.869048	0.166667	0.702381
NC_010443.5	100543474	intron_variant	SMAD4	A	G	0.813953	0.157895	0.656058
NC_010443.5	100543548	intron_variant	SMAD4	C	T	0.860465	0.157895	0.70257
NC_010443.5	100543651	intron_variant	SMAD4	A	G	0.841463	0.157895	0.683568
NC_010443.5	100543676	intron_variant	SMAD4	G	A	0.821429	0.157895	0.663534
NC_010443.5	100543822	intron_variant	SMAD4	G	A	0.818182	0.157895	0.660287
NC_010443.5	100543858	intron_variant	SMAD4	C	T	0.848837	0.157895	0.690942
NC_010443.5	100543944	intron_variant	SMAD4	G	A	0.865854	0.131579	0.734275
NC_010443.5	100544106	intron_variant	SMAD4	T	G	0.825581	0	0.825581
NC_010443.5	100544180	intron_variant	SMAD4	T	C	0.833333	0	0.833333
NC_010443.5	100544241	intron_variant	SMAD4	T	G	0.628205	0.0294118	0.598793
NC_010443.5	100544425	intron_variant	SMAD4	G	A	0.8375	0.157895	0.679605
NC_010443.5	100544537	intron_variant	SMAD4	A	G	0.627907	0.0263158	0.601591
NC_010443.5	100544603	intron_variant	SMAD4	T	C	0.609756	0.0263158	0.58344
NC_010443.5	100544604	intron_variant	SMAD4	T	C	0.609756	0.0263158	0.58344
NC_010443.5	100544699	intron_variant	SMAD4	G	A	0.662791	0	0.662791
NC_010443.5	100544739	intron_variant	SMAD4	G	C	0.686047	0.0263158	0.659731
NC_010443.5	100544749	intron_variant	SMAD4	T	A	0.686047	0.0263158	0.659731
NC_010443.5	100544756	intron_variant	SMAD4	A	G	0.686047	0.0263158	0.659731
NC_010443.5	100544933	intron_variant	SMAD4	A	G	0.829545	0.157895	0.67165
NC_010443.5	100544989	intron_variant	SMAD4	G	A	0.647727	0.0263158	0.621411
NC_010443.5	100545157	intron_variant	SMAD4	C	A	0.860465	0.157895	0.70257
NC_010443.5	100545447	intron_variant	SMAD4	T	C	0.651163	0.0263158	0.624847
NC_010443.5	100545482	intron_variant	SMAD4	T	C	0.875	0.157895	0.717105
NC_010443.5	100545490	intron_variant	SMAD4	A	G	0.681818	0.0263158	0.655502
NC_010443.5	100545719	intron_variant	SMAD4	C	T	0.595238	0.0263158	0.568922
NC_010443.5	100545791	intron_variant	SMAD4	G	A	0.636364	0	0.636364
NC_010443.5	100545950	intron_variant	SMAD4	C	T	0.662791	0.0263158	0.636475
NC_010443.5	100545972	intron_variant	SMAD4	A	G	0.853659	0.157895	0.695764
NC_010443.5	100545973	intron_variant	SMAD4	A	C	0.853659	0.157895	0.695764
NC_010443.5	100545988	intron_variant	SMAD4	A	G	0.857143	0.157895	0.699248
NC_010443.5	100546096	intron_variant	SMAD4	T	A	0.639535	0.0263158	0.613219
NC_010443.5	100546237	intron_variant	SMAD4	A	G	0.662791	0.0263158	0.636475
NC_010443.5	100546307	intron_variant	SMAD4	T	C	0.886364	0.138889	0.747475
NC_010443.5	100546715	intron_variant	SMAD4	T	C	0.6625	0.0263158	0.636184
NC_010443.5	100546849	intron_variant	SMAD4	T	C	0.705128	0.0263158	0.678812
NC_010443.5	100546901	intron_variant	SMAD4	C	G	0.642857	0.0526316	0.590225
NC_010443.5	100546931	intron_variant	SMAD4	A	G	0.642857	0.0263158	0.616541
NC_010443.5	100547019	intron_variant	SMAD4	T	C	0.651163	0	0.651163
NC_010443.5	100547059	intron_variant	SMAD4	T	A	0.6375	0	0.6375
NC_010443.5	100547060	intron_variant	SMAD4	T	A	0.6375	0	0.6375
NC_010443.5	100547131	intron_variant	SMAD4	T	C	0.702381	0.0263158	0.676065
NC_010443.5	100547296	intron_variant	SMAD4	A	C	0.634146	0.0263158	0.60783
NC_010443.5	100547499	intron_variant	SMAD4	C	T	0.662791	0	0.662791
NC_010443.5	100547519	intron_variant	SMAD4	G	A	0.662791	0	0.662791
NC_010443.5	100547626	intron_variant	SMAD4	T	A	0.642857	0	0.642857
NC_010443.5	100547979	intron_variant	SMAD4	G	C	0.609756	0	0.609756
NC_010443.5	100548107	intron_variant	SMAD4	G	A	0.658537	0.0263158	0.632221
NC_010443.5	100548206	intron_variant	SMAD4	A	C	0.717949	0.0263158	0.691633
NC_010443.5	100548793	intron_variant	SMAD4	T	G	0.709302	0.0263158	0.682986
NC_010443.5	100549037	intron_variant	SMAD4	T	G	0.695122	0.0263158	0.668806
NC_010443.5	100549184	intron_variant	SMAD4	A	T	0.666667	0.0263158	0.640351
NC_010443.5	100549279	intron_variant	SMAD4	T	C	0.852273	0.131579	0.720694
NC_010443.5	100549295	intron_variant	SMAD4	C	T	0.651163	0.0263158	0.624847
NC_010443.5	100549309	intron_variant	SMAD4	T	C	0.651163	0.0263158	0.624847
NC_010443.5	100549385	intron_variant	SMAD4	A	C	0.646341	0	0.646341
NC_010443.5	100549420	intron_variant	SMAD4	G	A	0.670732	0	0.670732
NC_010443.5	100549544	intron_variant	SMAD4	C	T	0.670455	0.0263158	0.644139
NC_010443.5	100549756	intron_variant	SMAD4	A	C	0.593023	0.0263158	0.566707
NC_010443.5	100549778	intron_variant	SMAD4	C	T	0.829268	0.157895	0.671373
NC_010443.5	100549803	intron_variant	SMAD4	G	A	0.607143	0.0263158	0.580827
NC_010443.5	100550388	intron_variant	SMAD4	G	A	0.654762	0.0263158	0.628446
NC_010443.5	100550703	intron_variant	SMAD4	T	C	0.704545	0.0263158	0.678229
NC_010443.5	100550757	intron_variant	SMAD4	T	C	0.875	0.157895	0.717105
NC_010443.5	100550933	intron_variant	SMAD4	T	C	0.697674	0.0263158	0.671358
NC_010443.5	100551019	intron_variant	SMAD4	T	C	0.886364	0.131579	0.754785
NC_010443.5	100551049	intron_variant	SMAD4	G	A	0.647727	0.0263158	0.621411
NC_010443.5	100551312	intron_variant	SMAD4	T	C	0.642857	0.0263158	0.616541
NC_010443.5	100551413	intron_variant	SMAD4	G	A	0.675	0.0277778	0.647222
NC_010443.5	100552170	intron_variant	SMAD4	G	A	0.863636	0.157895	0.705741
NC_010443.5	100552306	intron_variant	SMAD4	A	G	0.693182	0.0526316	0.64055
NC_010443.5	100552363	intron_variant	SMAD4	A	T	0.875	0.157895	0.717105
NC_010443.5	100552829	intron_variant	SMAD4	G	A	0.681818	0.0263158	0.655502
NC_010443.5	100553115	intron_variant	SMAD4	C	T	0.840909	0.0263158	0.814593
NC_010443.5	100553377	intron_variant	SMAD4	A	G	0.886364	0.157895	0.728469
NC_010443.5	100553402	intron_variant	SMAD4	G	A	0.704545	0.0526316	0.651913
NC_010443.5	100553507	intron_variant	SMAD4	T	C	0.693182	0.0263158	0.666866
NC_010443.5	100553610	intron_variant	SMAD4	T	C	0.659091	0.157895	0.501196
NC_010443.5	100553942	intron_variant	SMAD4	G	A	0.704545	0.0263158	0.678229
NC_010443.5	100554197	intron_variant	SMAD4	G	T	0.675	0.157895	0.517105
NC_010443.5	100554230	intron_variant	SMAD4	C	A	0.693182	0.0263158	0.666866
NC_010443.5	100554243	intron_variant	SMAD4	A	G	0.686047	0.157895	0.528152
NC_010443.5	100554379	intron_variant	SMAD4	C	G	0.642857	0.0555556	0.587301
NC_010443.5	100554397	intron_variant	SMAD4	G	A	0.8375	0	0.8375
NC_010443.5	100554403	intron_variant	SMAD4	T	C	0.8375	0	0.8375
NC_010443.5	100554413	intron_variant	SMAD4	G	A	0.833333	0	0.833333
NC_010443.5	100554519	intron_variant	SMAD4	A	G	0.6625	0	0.6625
NC_010443.5	100554575	intron_variant	SMAD4	T	C	0.666667	0.0263158	0.640351
NC_010443.5	100554948	intron_variant	SMAD4	C	T	0.863636	0.131579	0.732057
NC_010443.5	100554949	intron_variant	SMAD4	A	G	0.681818	0.131579	0.550239
NC_010443.5	100555242	intron_variant	SMAD4	A	G	0.641026	0	0.641026
NC_010443.5	100555257	intron_variant	SMAD4	C	G	0.628571	0	0.628571
NC_010443.5	100555308	intron_variant	SMAD4	G	A	0.609756	0.0277778	0.581978
NC_010443.5	100555347	intron_variant	SMAD4	G	C	0.875	0.184211	0.690789
NC_010443.5	100555574	intron_variant	SMAD4	A	T	0.692308	0	0.692308
NC_010443.5	100555839	intron_variant	SMAD4	T	A	0.647727	0.0263158	0.621411
NC_010443.5	100555964	intron_variant	SMAD4	G	A	0.697674	0	0.697674
NC_010443.5	100556077	intron_variant	SMAD4	G	T	0.678571	0.0277778	0.650793
NC_010443.5	100556091	intron_variant	SMAD4	C	T	0.651163	0.0294118	0.621751
NC_010443.5	100556134	intron_variant	SMAD4	T	C	0.682927	0.0294118	0.653515
NC_010443.5	100556173	intron_variant	SMAD4	T	C	0.719512	0.0294118	0.6901
NC_010443.5	100556447	intron_variant	SMAD4	C	T	0.883721	0.157895	0.725826
NC_010443.5	100557194	intron_variant	SMAD4	A	G	0.654762	0.138889	0.515873
NC_010443.5	100557532	intron_variant	SMAD4	A	G	0.651163	0.0263158	0.624847
NC_010443.5	100557571	intron_variant	SMAD4	C	T	0.895349	0.0263158	0.869033
NC_010443.5	100558440	intron_variant	SMAD4	T	G	0.670732	0.0263158	0.644416
NC_010443.5	100558689	intron_variant	SMAD4	A	C	0.639535	0.0277778	0.611757
NC_010443.5	100558973	intron_variant	SMAD4	G	A	0.780488	0.105263	0.675225
NC_010443.5	100559408	intron_variant	SMAD4	C	A	0.681818	0.131579	0.550239
NC_010443.5	100559426	intron_variant	SMAD4	A	G	0.857143	0.131579	0.725564
NC_010443.5	100560930	intron_variant	SMAD4	A	G	0.767442	0.157895	0.609547
NC_010443.5	100561017	intron_variant	SMAD4	A	G	0.795455	0.138889	0.656566
NC_010443.5	100561438	intron_variant	SMAD4	C	T	0.654762	0.0263158	0.628446
NC_010443.5	100562931	intron_variant	SMAD4	G	T	0.858974	0.157895	0.701079
NC_010443.5	100563461	intron_variant	SMAD4	A	G	0.639535	0.0263158	0.613219
NC_010443.5	100564570	intron_variant	SMAD4	T	A	0.848837	0.157895	0.690942
NC_010443.5	100565083	intron_variant	SMAD4	T	C	0.910256	0.138889	0.771367
NC_010443.5	100565629	intron_variant	SMAD4	A	G	0.875	0.157895	0.717105
NC_010443.5	100565948	intron_variant	SMAD4	C	T	0.795455	0.131579	0.663876
NC_010443.5	100565956	intron_variant	SMAD4	C	T	0.693182	0.0263158	0.666866
NC_010443.5	100567231	intron_variant	SMAD4	A	G	0.662162	0.131579	0.530583
NC_010443.5	100567498	intron_variant	SMAD4	T	C	0.851351	0.133333	0.718018
NC_010443.5	100567935	intron_variant	SMAD4	T	C	0.872093	0.157895	0.714198
NC_010443.5	100568219	intron_variant	SMAD4	G	T	0.833333	0.166667	0.666666
NC_010443.5	100568257	intron_variant	SMAD4	C	G	0.858974	0.131579	0.727395
NC_010443.5	100568701	intron_variant	SMAD4	A	G	0.869048	0.131579	0.737469
NC_010443.5	100568870	intron_variant	SMAD4	C	T	0.875	0.176471	0.698529
NC_010443.5	100568887	intron_variant	SMAD4	C	T	0.875	0.166667	0.708333
NC_010443.5	100569066	intron_variant	SMAD4	G	T	0.869048	0.157895	0.711153
NC_010443.5	100569296	intron_variant	SMAD4	C	T	0.9	0.157895	0.742105
NC_010443.5	100569450	intron_variant	SMAD4	A	G	0.906977	0.157895	0.749082
NC_010443.5	100569705	intron_variant	SMAD4	A	G	0.860465	0.157895	0.70257
NC_010443.5	100569787	intron_variant	SMAD4	A	G	0.865854	0.157895	0.707959
NC_010443.5	100570319	intron_variant	SMAD4	A	G	0.895349	0.157895	0.737454
NC_010443.5	100571154	intron_variant	SMAD4	A	G	0.883721	0.157895	0.725826
NC_010443.5	100571261	intron_variant	SMAD4	G	A	0.872093	0.157895	0.714198
NC_010443.5	100572600	intron_variant	SMAD4	C	T	0.875	0.157895	0.717105
NC_010443.5	100573150	upstream_gene_variant	SMAD4	A	T	0.888889	0.138889	0.75
NC_010443.5	100573503	upstream_gene_variant	SMAD4	T	C	0.880952	0.157895	0.723057
NC_010443.5	100575617	intron_variant	SMAD4	G	A	0.921053	0.0294118	0.891641
NC_010443.5	100576812	intron_variant	SMAD4	T	C	0.9	0.157895	0.742105
NC_010443.5	100576825	intron_variant	SMAD4	T	C	0.890244	0.0263158	0.863928
NC_010443.5	100576965	intron_variant	SMAD4	T	G	0.869048	0.131579	0.737469
NC_010443.5	100577095	intron_variant	SMAD4	G	T	0.880952	0.157895	0.723057
NC_010443.5	100577319	intron_variant	SMAD4	T	G	0.878049	0.0263158	0.851733
NC_010443.5	100577584	intron_variant	SMAD4	T	G	0.884615	0.157895	0.72672
NC_010443.5	100577900	intron_variant	SMAD4	A	G	0.892857	0.157895	0.734962
NC_010443.5	100578761	intron_variant	SMAD4	G	A	0.727273	0.0263158	0.700957
NC_010443.5	100579801	intron_variant	SMAD4	T	G	0.732558	0.0263158	0.706242
NC_010443.5	100579879	intron_variant	SMAD4	A	G	0.693182	0.0263158	0.666866
NC_010443.5	100579960	intron_variant	SMAD4	A	G	0.925	0.131579	0.793421
NC_010443.5	100580268	intron_variant	SMAD4	A	T	0.75	0.0277778	0.722222
NC_010443.5	100580957	intron_variant	SMAD4	C	T	0.865854	0.166667	0.699187
NC_010443.5	100581041	intron_variant	SMAD4	C	A	0.841463	0.131579	0.709884
NC_010443.5	100581390	intron_variant	SMAD4	C	T	0.939024	0.138889	0.800135
NC_010443.5	100581636	intron_variant	SMAD4	A	G	0.886364	0.157895	0.728469
NC_010443.5	100582195	intron_variant	SMAD4	C	A	0.833333	0.138889	0.694444
NC_010443.5	100582750	intron_variant	SMAD4	T	C	0.883721	0.157895	0.725826
NC_010443.5	100584150	intron_variant	SMAD4	G	A	0.886364	0.157895	0.728469
NC_010443.5	100585577	intron_variant	SMAD4	C	T	0.895349	0.138889	0.75646
NC_010443.5	100587626	intron_variant	SMAD4	C	G	0.886364	0.157895	0.728469
NC_010443.5	100589129	intron_variant	SMAD4	C	T	0.880952	0.157895	0.723057
NC_010443.5	100589433	intron_variant	SMAD4	T	C	0.875	0.131579	0.743421
NC_010443.5	100589444	intron_variant	SMAD4	G	A	0.738636	0.0263158	0.71232
NC_010443.5	100590384	intron_variant	SMAD4	G	A	0.894737	0.157895	0.736842
NC_010443.5	100590634	intron_variant	SMAD4	A	G	0.890244	0.147059	0.743185
NC_010443.5	100590926	intron_variant	SMAD4	A	C	0.744186	0.0263158	0.71787
NC_010443.5	100591469	synonymous_variant	SMAD4	C	A	0.727273	0.0263158	0.700957
NC_010443.5	100591688	intron_variant	SMAD4	G	A	0.863636	0.157895	0.705741
NC_010443.5	100592094	intron_variant	SMAD4	C	T	0.878049	0.138889	0.73916
NC_010443.5	100593381	intron_variant	SMAD4	T	C	0.72619	0.0263158	0.699874
NC_010443.5	100593466	intron_variant	SMAD4	A	G	0.865854	0.157895	0.707959
NC_010443.5	100595517	intron_variant	SMAD4	G	A	0.860465	0.157895	0.70257
NC_010443.5	100596316	intron_variant	SMAD4	C	A	0.705128	0	0.705128
NC_010443.5	100597440	intron_variant	SMAD4	T	G	0.784091	0.0263158	0.757775
NC_010443.5	100597826	intron_variant	SMAD4	G	A	0.821429	0.0263158	0.795113
NC_010443.5	100599726	intron_variant	SMAD4	G	A	0.883721	0.166667	0.717054
NC_010443.5	100600889	intron_variant	SMAD4	T	C	0.666667	0	0.666667
NC_010443.5	100601089	intron_variant	SMAD4	C	T	0.880952	0.111111	0.769841
NC_010443.5	100601241	intron_variant	SMAD4	T	C	0.878049	0.157895	0.720154
NC_010443.5	100602652	intron_variant	SMAD4	A	T	0.886364	0.157895	0.728469
NC_010443.5	100602665	intron_variant	SMAD4	A	G	0.886364	0.157895	0.728469
NC_010443.5	100603040	intron_variant	SMAD4	A	G	0.692308	0	0.692308
NC_010443.5	100603085	intron_variant	SMAD4	T	C	0.923077	0.166667	0.75641
NC_010443.5	100603327	intron_variant	SMAD4	G	A	0.881579	0.176471	0.705108
NC_010443.5	100604329	intron_variant	SMAD4	G	A	0.604651	0	0.604651
NC_010443.5	100604870	intron_variant	SMAD4	G	T	0.872093	0.166667	0.705426
NC_010443.5	100605617	intron_variant	SMAD4	C	A	0.865854	0.157895	0.707959
NC_010443.5	100605618	intron_variant	SMAD4	A	T	0.865854	0.157895	0.707959
NC_010443.5	100606655	intron_variant	SMAD4	T	C	0.846154	0.105263	0.740891
NC_010443.5	100607984	intron_variant	SMAD4	T	C	0.883721	0.157895	0.725826
NC_010443.5	100608043	intron_variant	SMAD4	C	T	0.744186	0	0.744186
NC_010443.5	100608168	intron_variant	SMAD4	T	G	0.845238	0.105263	0.739975
NC_010443.5	100608826	intron_variant	SMAD4	G	C	0.883721	0.157895	0.725826
NC_010443.5	100609170	intron_variant	SMAD4	G	A	0.878378	0.117647	0.760731
NC_010443.5	100609340	intron_variant	SMAD4	C	T	0.9	0.184211	0.715789
NC_010443.5	100609633	intron_variant	SMAD4	T	C	0.883721	0.0588235	0.824897
NC_010443.5	100610804	intron_variant	SMAD4	C	T	0.883721	0.131579	0.752142
NC_010443.5	100611226	intron_variant	SMAD4	A	C	0.756098	0	0.756098
NC_010443.5	100611464	intron_variant	SMAD4	A	G	0.869048	0.157895	0.711153
NC_010443.5	100612153	intron_variant	SMAD4	G	A	0.884615	0.166667	0.717948
NC_010443.5	100612280	intron_variant	SMAD4	G	A	0.907895	0.138889	0.769006
NC_010443.5	100612389	intron_variant	SMAD4	G	A	0.910256	0.117647	0.792609
NC_010443.5	100612417	intron_variant	SMAD4	A	T	0.875	0.176471	0.698529
NC_010443.5	100612431	intron_variant	SMAD4	T	A	0.7625	0	0.7625
NC_010443.5	100612837	intron_variant	SMAD4	T	A	0.934211	0.125	0.809211
NC_010443.5	100612912	intron_variant	SMAD4	T	A	0.881579	0.15625	0.725329
NC_010443.5	100613031	synonymous_variant	SMAD4	C	T	0.895349	0.236842	0.658507
NC_010443.5	100613473	intron_variant	SMAD4	C	A	0.9375	0.157895	0.779605
NC_010443.5	100613674	intron_variant	SMAD4	A	T	0.8875	0.166667	0.720833
NC_010443.5	100614618	intron_variant	SMAD4	C	T	0.872093	0.157895	0.714198
NC_010443.5	100615028	intron_variant	SMAD4	G	C	0.858974	0	0.858974
NC_010443.5	100615374	intron_variant	SMAD4	G	T	0.654762	0	0.654762
NC_010443.5	100615376	intron_variant	SMAD4	G	T	0.892857	0.184211	0.708646
NC_010443.5	100615649	intron_variant	SMAD4	T	C	0.875	0.157895	0.717105
NC_010443.5	100617663	intron_variant	SMAD4	T	G	0.863636	0.166667	0.696969
NC_010443.5	100617939	intron_variant	SMAD4	T	C	0.875	0.147059	0.727941
NC_010443.5	100618012	intron_variant	SMAD4	C	T	0.875	0.138889	0.736111
NC_010443.5	100620895	intron_variant	SMAD4	G	A	0.883721	0.157895	0.725826
NC_010443.5	100621613	intron_variant	SMAD4	T	C	0.895349	0.157895	0.737454
NC_010443.5	100622099	intron_variant	SMAD4	T	C	0.886364	0.157895	0.728469
NC_010443.5	100622131	intron_variant	SMAD4	A	C	0.875	0.131579	0.743421
NC_010443.5	100622303	intron_variant	SMAD4	A	G	0.886364	0.157895	0.728469
NC_010443.5	100622336	intron_variant	SMAD4	T	C	0.863636	0.157895	0.705741
NC_010443.5	100623179	intron_variant	SMAD4	A	G	0.880952	0.157895	0.723057
NC_010443.5	100624151	intron_variant	SMAD4	G	A	0.85	0.157895	0.692105
NC_010443.5	100624480	intron_variant	SMAD4	T	G	0.848837	0.157895	0.690942
NC_010443.5	100624795	intron_variant	SMAD4	A	G	0.857143	0.131579	0.725564
NC_010443.5	100626038	intron_variant	SMAD4	G	A	0.886364	0.157895	0.728469
NC_010443.5	100626468	intron_variant	SMAD4	C	G	0.886364	0.157895	0.728469
NC_010443.5	100628310	3_prime_UTR_variant	SMAD4	G	A	0.857143	0.157895	0.699248
NC_010443.5	100628683	3_prime_UTR_variant	SMAD4	T	A	0.8875	0.157895	0.729605
NC_010443.5	100629248	3_prime_UTR_variant	SMAD4	C	T	0.883721	0.157895	0.725826
NC_010443.5	100629637	3_prime_UTR_variant	SMAD4	C	T	0.875	0.157895	0.717105
NC_010443.5	100629707	3_prime_UTR_variant	SMAD4	G	A	0.674419	0	0.674419
NC_010443.5	100630131	3_prime_UTR_variant	SMAD4	G	A	0.886364	0.157895	0.728469
NC_010443.5	100630450	3_prime_UTR_variant	SMAD4	C	T	0.75	0.131579	0.618421
NC_010443.5	100631009	3_prime_UTR_variant	SMAD4	A	G	0.690476	0	0.690476
NC_010443.5	100631275	3_prime_UTR_variant	SMAD4	G	A	0.883721	0.166667	0.717054
NC_010443.5	100631296	3_prime_UTR_variant	SMAD4	T	C	0.833333	0.138889	0.694444
NC_010443.5	100631546	3_prime_UTR_variant	SMAD4	G	A	0.902439	0.157895	0.744544
NC_010443.5	100632215	3_prime_UTR_variant	SMAD4	C	T	0.863636	0.157895	0.705741
NC_010443.5	100633155	3_prime_UTR_variant	SMAD4	C	T	0.806818	0.105263	0.701555
NC_010443.5	100633167	3_prime_UTR_variant	SMAD4	G	C	0.863636	0.157895	0.705741
NC_010443.5	100634023	downstream_gene_variant	SMAD4	A	C	0.797619	0.131579	0.66604
NC_010443.5	100634082	downstream_gene_variant	SMAD4	G	A	0.784091	0.157895	0.626196
NC_010443.5	100634992	intergenic_region	SMAD4-LOC106506676	C	T	0.802326	0.157895	0.644431
NC_010443.5	100635599	intergenic_region	SMAD4-LOC106506676	C	A	0.863636	0.157895	0.705741
NC_010443.5	100635955	intergenic_region	SMAD4-LOC106506676	A	G	0.802326	0	0.802326
NC_010443.5	107584540	intergenic_region	ZNF609-TRIP4	T	C	0.541667	0	0.541667
NC_010443.5	107585028	intergenic_region	ZNF609-TRIP4	C	T	0.72093	0	0.72093
NC_010443.5	107585117	intergenic_region	ZNF609-TRIP4	A	G	0.72093	0	0.72093
NC_010443.5	107585861	intergenic_region	ZNF609-TRIP4	G	A	0.744186	0	0.744186
NC_010443.5	107585966	intergenic_region	ZNF609-TRIP4	A	G	0.75	0	0.75
NC_010443.5	107585983	intergenic_region	ZNF609-TRIP4	G	A	0.738636	0	0.738636
NC_010443.5	107586708	intergenic_region	ZNF609-TRIP4	G	A	0.767442	0	0.767442
NC_010443.5	107587188	intergenic_region	ZNF609-TRIP4	G	A	0.75	0	0.75
NC_010443.5	107587769	intergenic_region	ZNF609-TRIP4	C	T	0.761905	0	0.761905
NC_010443.5	107588517	upstream_gene_variant	TRIP4	G	A	0.625	0	0.625
NC_010443.5	107588697	upstream_gene_variant	TRIP4	C	T	0.72619	0	0.72619
NC_010443.5	107589423	intron_variant	TRIP4	G	A	0.732558	0	0.732558
NC_010443.5	107590453	intron_variant	TRIP4	T	C	0.738636	0	0.738636
NC_010443.5	107590786	intron_variant	TRIP4	G	A	0.72093	0	0.72093
NC_010443.5	107592567	intron_variant	TRIP4	C	T	0.761364	0	0.761364
NC_010443.5	107592892	intron_variant	TRIP4	G	A	0.625	0	0.625
NC_010443.5	107593476	intron_variant	TRIP4	G	A	0.7125	0	0.7125
NC_010443.5	107594023	intron_variant	TRIP4	T	C	0.0714286	0.631579	0.56015
NC_010443.5	107595730	intron_variant	TRIP4	G	A	0.55814	0	0.55814
NC_010443.5	107595761	intron_variant	TRIP4	T	C	0.7125	0	0.7125
NC_010443.5	107596280	intron_variant	TRIP4	G	C	0.568182	0	0.568182
NC_010443.5	107600975	intron_variant	TRIP4	T	C	0.743902	0	0.743902
NC_010443.5	107603624	intron_variant	TRIP4	C	T	0.732558	0	0.732558
[truncated: 80,352 more rows]
