# Supplementary material for: Whole-genome SNP allele frequency differences between Tibetan and Large white pigs reveal genes associated with skeletal muscle growth
Source: BMC Genomics. 2024 Jun 12;25:588. doi: 10.1186/s12864-024-10508-7 (PMC11167949; doi:10.1186/s12864-024-10508-7)
Supplement: Supplementary file 6 — Supplementary Material 6 [file 12864_2024_10508_MOESM6_ESM.xlsx]

## Sheet: Sheet1
Table S8. SNPs and genes involved in mTOR KEGG pathways.
Chrom	Position	SNP_type	Gene_name	Ref_allele	Alt_allele	Allele frequency of Alt allele		△AF
						TIB	LW
NC_010443.5	2167308	intergenic_region	RNASET2-RPS6KA2	T	C	0.611111	0	0.611111
NC_010443.5	2167953	intergenic_region	RNASET2-RPS6KA2	C	T	0.119048	0.705882	0.586834
NC_010443.5	2168743	intergenic_region	RNASET2-RPS6KA2	T	C	0.930556	0.0625	0.868056
NC_010443.5	2168994	intergenic_region	RNASET2-RPS6KA2	C	T	0.986842	0.263158	0.723684
NC_010443.5	2169144	intergenic_region	RNASET2-RPS6KA2	A	G	1	0.289474	0.710526
NC_010443.5	2169387	intergenic_region	RNASET2-RPS6KA2	C	G	0.918605	0.210526	0.708079
NC_010443.5	2169806	intergenic_region	RNASET2-RPS6KA2	C	T	0.857143	0.236842	0.620301
NC_010443.5	2170813	intergenic_region	RNASET2-RPS6KA2	G	A	0.658537	0	0.658537
NC_010443.5	2170956	intergenic_region	RNASET2-RPS6KA2	C	T	0.768293	0.0789474	0.689346
NC_010443.5	2172661	intergenic_region	RNASET2-RPS6KA2	A	G	1	0.222222	0.777778
NC_010443.5	2172735	intergenic_region	RNASET2-RPS6KA2	C	G	0.564103	0.0263158	0.537787
NC_010443.5	2176828	intergenic_region	RNASET2-RPS6KA2	A	G	0.736111	0.166667	0.569444
NC_010443.5	2176831	intergenic_region	RNASET2-RPS6KA2	C	A	0.857143	0.131579	0.725564
NC_010443.5	2176925	intergenic_region	RNASET2-RPS6KA2	G	A	0.54878	0	0.54878
NC_010443.5	2177457	intergenic_region	RNASET2-RPS6KA2	A	T	0.882353	0.333333	0.54902
NC_010443.5	2177799	intergenic_region	RNASET2-RPS6KA2	C	T	0.893939	0.388889	0.50505
NC_010443.5	2178327	intergenic_region	RNASET2-RPS6KA2	C	G	0.815789	0.25	0.565789
NC_010443.5	2178923	intergenic_region	RNASET2-RPS6KA2	C	T	0.861111	0.264706	0.596405
NC_010443.5	2179287	intergenic_region	RNASET2-RPS6KA2	C	T	0.867647	0.305556	0.562091
NC_010443.5	2179288	intergenic_region	RNASET2-RPS6KA2	T	C	0.867647	0.305556	0.562091
NC_010443.5	2179631	intergenic_region	RNASET2-RPS6KA2	T	C	0.871429	0.315789	0.55564
NC_010443.5	2179753	intergenic_region	RNASET2-RPS6KA2	G	C	0.867647	0.138889	0.728758
NC_010443.5	2179807	intergenic_region	RNASET2-RPS6KA2	T	C	0.878378	0.323529	0.554849
NC_010443.5	2179819	intergenic_region	RNASET2-RPS6KA2	G	C	0.888889	0.289474	0.599415
NC_010443.5	2180967	intergenic_region	RNASET2-RPS6KA2	T	G	0.8	0.117647	0.682353
NC_010443.5	2182992	intergenic_region	RNASET2-RPS6KA2	C	A	0.902439	0.289474	0.612965
NC_010443.5	2183856	intergenic_region	RNASET2-RPS6KA2	T	C	0.833333	0.178571	0.654762
NC_010443.5	2184050	intergenic_region	RNASET2-RPS6KA2	C	T	0.813953	0.289474	0.524479
NC_010443.5	2184462	intergenic_region	RNASET2-RPS6KA2	T	C	0.895349	0.315789	0.57956
NC_010443.5	2185121	intergenic_region	RNASET2-RPS6KA2	T	C	0.865854	0.305556	0.560298
NC_010443.5	2185140	intergenic_region	RNASET2-RPS6KA2	G	A	0.857143	0.305556	0.551587
NC_010443.5	2185459	intergenic_region	RNASET2-RPS6KA2	G	A	0.925	0.25	0.675
NC_010443.5	2185548	intergenic_region	RNASET2-RPS6KA2	A	G	1	0.361111	0.638889
NC_010443.5	2185806	intergenic_region	RNASET2-RPS6KA2	T	C	0.780488	0.0833333	0.697155
NC_010443.5	2185871	intergenic_region	RNASET2-RPS6KA2	T	C	0.821429	0.315789	0.50564
NC_010443.5	2185982	intergenic_region	RNASET2-RPS6KA2	A	G	0.813953	0.305556	0.508397
NC_010443.5	2186458	intergenic_region	RNASET2-RPS6KA2	A	G	0.858974	0.289474	0.5695
NC_010443.5	2186479	intergenic_region	RNASET2-RPS6KA2	T	C	0.828947	0.277778	0.551169
NC_010443.5	2186505	intergenic_region	RNASET2-RPS6KA2	T	C	0.837838	0.323529	0.514309
NC_010443.5	2186645	intergenic_region	RNASET2-RPS6KA2	C	T	0.776316	0.214286	0.56203
NC_010443.5	2186655	intergenic_region	RNASET2-RPS6KA2	C	T	0.776316	0.214286	0.56203
NC_010443.5	2186983	intergenic_region	RNASET2-RPS6KA2	G	T	0.817073	0.315789	0.501284
NC_010443.5	2187006	intergenic_region	RNASET2-RPS6KA2	A	C	0.815789	0.315789	0.5
NC_010443.5	2187030	intergenic_region	RNASET2-RPS6KA2	A	G	0.702703	0.0555556	0.647147
NC_010443.5	2187050	intergenic_region	RNASET2-RPS6KA2	T	C	0.802632	0.194444	0.608188
NC_010443.5	2187068	intergenic_region	RNASET2-RPS6KA2	C	T	0.794872	0.176471	0.618401
NC_010443.5	2187093	intergenic_region	RNASET2-RPS6KA2	G	T	0.7625	0.25	0.5125
NC_010443.5	2187208	intergenic_region	RNASET2-RPS6KA2	T	C	0.806818	0.305556	0.501262
NC_010443.5	2187945	intergenic_region	RNASET2-RPS6KA2	G	A	0.840909	0.264706	0.576203
NC_010443.5	2187947	intergenic_region	RNASET2-RPS6KA2	G	T	0.806818	0.264706	0.542112
NC_010443.5	2187961	intergenic_region	RNASET2-RPS6KA2	T	C	0.693182	0.0588235	0.634358
NC_010443.5	2188020	intergenic_region	RNASET2-RPS6KA2	C	T	0.806818	0.277778	0.52904
NC_010443.5	2188043	intergenic_region	RNASET2-RPS6KA2	T	C	0.809524	0.277778	0.531746
NC_010443.5	2188107	intergenic_region	RNASET2-RPS6KA2	A	G	0.863636	0.305556	0.55808
NC_010443.5	2188313	intergenic_region	RNASET2-RPS6KA2	C	T	0.884615	0.305556	0.579059
NC_010443.5	2188642	intergenic_region	RNASET2-RPS6KA2	A	G	1	0.289474	0.710526
NC_010443.5	2188762	intergenic_region	RNASET2-RPS6KA2	T	C	0.806818	0.305556	0.501262
NC_010443.5	2188925	intergenic_region	RNASET2-RPS6KA2	C	T	0.804878	0.289474	0.515404
NC_010443.5	2188926	intergenic_region	RNASET2-RPS6KA2	T	A	0.804878	0.289474	0.515404
NC_010443.5	2188966	intergenic_region	RNASET2-RPS6KA2	G	A	0.804878	0.277778	0.5271
NC_010443.5	2189006	intergenic_region	RNASET2-RPS6KA2	T	C	0.8	0.264706	0.535294
NC_010443.5	2189111	intergenic_region	RNASET2-RPS6KA2	G	T	0.809524	0.25	0.559524
NC_010443.5	2189113	intergenic_region	RNASET2-RPS6KA2	G	A	0.809524	0.25	0.559524
NC_010443.5	2189186	intergenic_region	RNASET2-RPS6KA2	T	C	0.795455	0.277778	0.517677
NC_010443.5	2189256	intergenic_region	RNASET2-RPS6KA2	A	T	0.804878	0.277778	0.5271
NC_010443.5	2189279	intergenic_region	RNASET2-RPS6KA2	C	A	0.809524	0.289474	0.52005
NC_010443.5	2189530	intergenic_region	RNASET2-RPS6KA2	C	T	0.821429	0.131579	0.68985
NC_010443.5	2189958	intergenic_region	RNASET2-RPS6KA2	G	C	0.710526	0.131579	0.578947
NC_010443.5	2190235	intergenic_region	RNASET2-RPS6KA2	T	C	0.916667	0.342105	0.574562
NC_010443.5	2190264	intergenic_region	RNASET2-RPS6KA2	A	C	0.904762	0.315789	0.588973
NC_010443.5	2190507	intergenic_region	RNASET2-RPS6KA2	A	C	0.916667	0.176471	0.740196
NC_010443.5	2190809	intergenic_region	RNASET2-RPS6KA2	G	T	0.705128	0.131579	0.573549
NC_010443.5	2190956	intergenic_region	RNASET2-RPS6KA2	T	C	0.923077	0.394737	0.52834
NC_010443.5	2192093	intergenic_region	RNASET2-RPS6KA2	A	G	0.911765	0.289474	0.622291
NC_010443.5	2192194	intergenic_region	RNASET2-RPS6KA2	A	G	0.891892	0.342105	0.549787
NC_010443.5	2192238	intergenic_region	RNASET2-RPS6KA2	C	G	0.858974	0.315789	0.543185
NC_010443.5	2192869	intergenic_region	RNASET2-RPS6KA2	T	C	0.795455	0.131579	0.663876
NC_010443.5	2193040	intergenic_region	RNASET2-RPS6KA2	T	G	0.704545	0.157895	0.54665
NC_010443.5	2193311	intergenic_region	RNASET2-RPS6KA2	G	A	0.795455	0.0789474	0.716508
NC_010443.5	2193445	intergenic_region	RNASET2-RPS6KA2	A	T	0.97619	0.342105	0.634085
NC_010443.5	2193826	intergenic_region	RNASET2-RPS6KA2	C	T	0.573171	0.0526316	0.520539
NC_010443.5	2195174	intergenic_region	RNASET2-RPS6KA2	G	T	0.902778	0.277778	0.625
NC_010443.5	2195639	intergenic_region	RNASET2-RPS6KA2	C	T	0.551282	0.0294118	0.52187
NC_010443.5	2195715	intergenic_region	RNASET2-RPS6KA2	A	C	0.923077	0.263158	0.659919
NC_010443.5	2195913	intergenic_region	RNASET2-RPS6KA2	C	T	0.890244	0.2	0.690244
NC_010443.5	2195924	intergenic_region	RNASET2-RPS6KA2	C	T	0.869048	0.107143	0.761905
NC_010443.5	2195931	intergenic_region	RNASET2-RPS6KA2	C	T	0.792683	0.0714286	0.721254
NC_010443.5	2195933	intergenic_region	RNASET2-RPS6KA2	C	T	0.768293	0.0714286	0.696864
NC_010443.5	2196631	intergenic_region	RNASET2-RPS6KA2	T	C	0.868421	0.235294	0.633127
NC_010443.5	2197499	intergenic_region	RNASET2-RPS6KA2	G	A	0.769231	0	0.769231
NC_010443.5	2198545	intergenic_region	RNASET2-RPS6KA2	C	T	0.690476	0.0789474	0.611529
NC_010443.5	2198881	intergenic_region	RNASET2-RPS6KA2	G	A	0.857143	0.0789474	0.778196
NC_010443.5	2198883	intergenic_region	RNASET2-RPS6KA2	T	C	0.952381	0.315789	0.636592
NC_010443.5	2199633	intergenic_region	RNASET2-RPS6KA2	T	C	0.860465	0.333333	0.527132
NC_010443.5	2200414	intergenic_region	RNASET2-RPS6KA2	A	G	0.923077	0.315789	0.607288
NC_010443.5	2200584	intergenic_region	RNASET2-RPS6KA2	A	G	0.662162	0.0789474	0.583215
NC_010443.5	2201381	intergenic_region	RNASET2-RPS6KA2	A	G	0.918919	0.25	0.668919
NC_010443.5	2201878	intergenic_region	RNASET2-RPS6KA2	C	A	0.865854	0.361111	0.504743
NC_010443.5	2205122	intron_variant	RPS6KA2	C	A	0.973684	0.4375	0.536184
NC_010443.5	2206173	intron_variant	RPS6KA2	A	G	0.9	0.15625	0.74375
NC_010443.5	2206393	intron_variant	RPS6KA2	C	T	0.987179	0.416667	0.570512
NC_010443.5	2206407	intron_variant	RPS6KA2	G	C	0.897436	0.352941	0.544495
NC_010443.5	2206421	intron_variant	RPS6KA2	G	A	0.921053	0.333333	0.58772
NC_010443.5	2206482	intron_variant	RPS6KA2	T	C	0.905405	0.361111	0.544294
NC_010443.5	2206499	intron_variant	RPS6KA2	C	T	0.824324	0.294118	0.530206
NC_010443.5	2206519	intron_variant	RPS6KA2	C	T	0.824324	0.323529	0.500795
NC_010443.5	2206542	intron_variant	RPS6KA2	C	T	0.851351	0.25	0.601351
NC_010443.5	2206832	intron_variant	RPS6KA2	T	C	0.869048	0.277778	0.59127
NC_010443.5	2206883	intron_variant	RPS6KA2	G	A	0.75	0.138889	0.611111
NC_010443.5	2209642	intron_variant	RPS6KA2	T	C	1	0.447368	0.552632
NC_010443.5	2209880	intron_variant	RPS6KA2	A	G	1	0.361111	0.638889
NC_010443.5	2211174	intron_variant	RPS6KA2	C	G	0.986842	0.333333	0.653509
NC_010443.5	2212268	intron_variant	RPS6KA2	T	C	1	0.394737	0.605263
NC_010443.5	2212775	intron_variant	RPS6KA2	G	T	1	0.416667	0.583333
NC_010443.5	2212973	intron_variant	RPS6KA2	T	C	1	0.470588	0.529412
NC_010443.5	2213304	intron_variant	RPS6KA2	T	C	1	0.473684	0.526316
NC_010443.5	2213312	intron_variant	RPS6KA2	A	G	1	0.473684	0.526316
NC_010443.5	2214476	intron_variant	RPS6KA2	A	G	0.625	0.0263158	0.598684
NC_010443.5	2214485	intron_variant	RPS6KA2	T	C	1	0.342105	0.657895
NC_010443.5	2214639	intron_variant	RPS6KA2	G	A	0.757576	0.111111	0.646465
NC_010443.5	2218233	intron_variant	RPS6KA2	A	G	1	0.473684	0.526316
NC_010443.5	2218739	intron_variant	RPS6KA2	A	G	1	0.433333	0.566667
NC_010443.5	2218841	intron_variant	RPS6KA2	C	A	1	0.472222	0.527778
NC_010443.5	2220220	intron_variant	RPS6KA2	A	G	0.976744	0.473684	0.50306
NC_010443.5	2221450	intron_variant	RPS6KA2	C	A	1	0.416667	0.583333
NC_010443.5	2222853	intron_variant	RPS6KA2	T	A	0.916667	0.0789474	0.83772
NC_010443.5	2224151	intron_variant	RPS6KA2	A	C	1	0.472222	0.527778
NC_010443.5	2225659	intron_variant	RPS6KA2	G	T	0.662791	0.0789474	0.583844
NC_010443.5	2225672	intron_variant	RPS6KA2	C	G	0.790698	0.157895	0.632803
NC_010443.5	2225872	intron_variant	RPS6KA2	T	C	0.987805	0.416667	0.571138
NC_010443.5	2226627	intron_variant	RPS6KA2	G	A	0.590909	0.0789474	0.511962
NC_010443.5	2226699	intron_variant	RPS6KA2	A	G	0.735294	0.0833333	0.651961
NC_010443.5	2226937	intron_variant	RPS6KA2	T	C	0.727273	0.222222	0.505051
NC_010443.5	2227237	intron_variant	RPS6KA2	T	G	1	0.15625	0.84375
NC_010443.5	2227252	intron_variant	RPS6KA2	G	A	1	0.15625	0.84375
NC_010443.5	2229108	intron_variant	RPS6KA2	G	C	1	0.416667	0.583333
NC_010443.5	2229124	intron_variant	RPS6KA2	G	A	0.885714	0.361111	0.524603
NC_010443.5	2229818	intron_variant	RPS6KA2	A	G	1	0.472222	0.527778
NC_010443.5	2230473	intron_variant	RPS6KA2	A	G	0.986486	0.411765	0.574721
NC_010443.5	2230928	intron_variant	RPS6KA2	T	C	0.882353	0.342105	0.540248
NC_010443.5	2232429	intron_variant	RPS6KA2	C	A	0.743243	0	0.743243
NC_010443.5	2232479	intron_variant	RPS6KA2	T	C	0.555556	0	0.555556
NC_010443.5	2232505	intron_variant	RPS6KA2	A	G	0.6	0.0789474	0.521053
NC_010443.5	2232945	intron_variant	RPS6KA2	G	A	0.628205	0.0789474	0.549258
NC_010443.5	2233011	intron_variant	RPS6KA2	C	T	0.631579	0.0789474	0.552632
NC_010443.5	2233977	intron_variant	RPS6KA2	T	C	1	0.444444	0.555556
NC_010443.5	2234605	intron_variant	RPS6KA2	T	C	0.986111	0.466667	0.519444
NC_010443.5	2235010	intron_variant	RPS6KA2	G	A	0.595238	0.0789474	0.516291
NC_010443.5	2235276	intron_variant	RPS6KA2	A	G	0.756098	0	0.756098
NC_010443.5	2235306	intron_variant	RPS6KA2	G	A	0.738636	0.0789474	0.659689
NC_010443.5	2235330	intron_variant	RPS6KA2	A	G	0.727273	0.0789474	0.648326
NC_010443.5	2235345	intron_variant	RPS6KA2	A	G	0.681818	0.0789474	0.602871
NC_010443.5	2235436	intron_variant	RPS6KA2	A	C	0.681818	0.0789474	0.602871
NC_010443.5	2235495	intron_variant	RPS6KA2	C	T	0.651163	0	0.651163
NC_010443.5	2235546	intron_variant	RPS6KA2	T	A	0.678571	0.0833333	0.595238
NC_010443.5	2235574	intron_variant	RPS6KA2	C	T	0.693182	0.0833333	0.609849
NC_010443.5	2235625	intron_variant	RPS6KA2	G	A	0.693182	0.0555556	0.637626
NC_010443.5	2235664	intron_variant	RPS6KA2	T	C	0.666667	0.0555556	0.611111
NC_010443.5	2235776	intron_variant	RPS6KA2	C	T	0.595238	0.0277778	0.56746
NC_010443.5	2235795	intron_variant	RPS6KA2	A	G	0.682927	0.0277778	0.655149
NC_010443.5	2235797	intron_variant	RPS6KA2	T	G	0.682927	0.0277778	0.655149
NC_010443.5	2235799	intron_variant	RPS6KA2	C	T	0.682927	0.0277778	0.655149
NC_010443.5	2235805	intron_variant	RPS6KA2	C	T	0.8125	0.111111	0.701389
NC_010443.5	2235856	intron_variant	RPS6KA2	T	G	0.72619	0.0277778	0.698412
NC_010443.5	2236086	intron_variant	RPS6KA2	G	A	0.717949	0.0526316	0.665317
NC_010443.5	2236114	intron_variant	RPS6KA2	T	C	0.705128	0.0526316	0.652496
NC_010443.5	2236177	intron_variant	RPS6KA2	A	G	0.692308	0.0277778	0.66453
NC_010443.5	2236238	intron_variant	RPS6KA2	C	T	0.646341	0	0.646341
NC_010443.5	2236356	intron_variant	RPS6KA2	A	G	0.674419	0.0526316	0.621787
NC_010443.5	2236549	intron_variant	RPS6KA2	G	A	0.658537	0.0789474	0.57959
NC_010443.5	2236621	intron_variant	RPS6KA2	A	G	0.964286	0.441176	0.52311
NC_010443.5	2236830	intron_variant	RPS6KA2	A	G	1	0.470588	0.529412
NC_010443.5	2236926	intron_variant	RPS6KA2	C	T	0.790698	0.194444	0.596254
NC_010443.5	2237459	intron_variant	RPS6KA2	C	T	1	0.368421	0.631579
NC_010443.5	2237634	intron_variant	RPS6KA2	C	T	0.925	0.361111	0.563889
NC_010443.5	2237739	intron_variant	RPS6KA2	A	G	0.986486	0.333333	0.653153
NC_010443.5	2240005	intron_variant	RPS6KA2	C	T	0.55814	0	0.55814
NC_010443.5	2243021	intron_variant	RPS6KA2	G	A	0.616279	0	0.616279
NC_010443.5	2244176	intron_variant	RPS6KA2	T	C	0.928571	0.388889	0.539682
NC_010443.5	2247315	intron_variant	RPS6KA2	T	C	0.985714	0.1875	0.798214
NC_010443.5	2247497	intron_variant	RPS6KA2	T	C	0.7125	0.157895	0.554605
NC_010443.5	2247696	intron_variant	RPS6KA2	G	C	0.820513	0.315789	0.504724
NC_010443.5	2247752	intron_variant	RPS6KA2	G	C	0.928571	0.333333	0.595238
NC_010443.5	2248112	intron_variant	RPS6KA2	A	T	0.926829	0.266667	0.660162
NC_010443.5	2248123	intron_variant	RPS6KA2	G	A	0.890244	0.25	0.640244
NC_010443.5	2248565	intron_variant	RPS6KA2	A	C	1	0.473684	0.526316
NC_010443.5	2248633	intron_variant	RPS6KA2	A	T	0.0465116	0.555556	0.509044
NC_010443.5	2250753	intron_variant	RPS6KA2	G	A	0.615385	0.0277778	0.587607
NC_010443.5	2250763	intron_variant	RPS6KA2	T	C	0.602564	0.1	0.502564
NC_010443.5	2250823	intron_variant	RPS6KA2	G	A	0.653846	0.0357143	0.618132
NC_010443.5	2250924	intron_variant	RPS6KA2	T	A	0.7	0.131579	0.568421
NC_010443.5	2251105	intron_variant	RPS6KA2	T	C	0.6	0.0625	0.5375
NC_010443.5	2251625	intron_variant	RPS6KA2	G	T	0.666667	0.0526316	0.614035
NC_010443.5	2251779	intron_variant	RPS6KA2	G	A	0.943182	0.394737	0.548445
NC_010443.5	2251934	intron_variant	RPS6KA2	C	T	0.697674	0.157895	0.539779
NC_010443.5	2252042	intron_variant	RPS6KA2	G	A	0.659091	0.131579	0.527512
NC_010443.5	2252063	intron_variant	RPS6KA2	A	T	0.686047	0.131579	0.554468
NC_010443.5	2252121	intron_variant	RPS6KA2	G	A	0.646341	0.131579	0.514762
NC_010443.5	2252159	intron_variant	RPS6KA2	A	G	1	0.472222	0.527778
NC_010443.5	2252200	intron_variant	RPS6KA2	G	C	1	0.394737	0.605263
NC_010443.5	2252385	intron_variant	RPS6KA2	G	A	0.695122	0.131579	0.563543
NC_010443.5	2252412	intron_variant	RPS6KA2	G	T	0.690476	0.131579	0.558897
NC_010443.5	2253109	intron_variant	RPS6KA2	G	A	0.5875	0.0263158	0.561184
NC_010443.5	2253785	intron_variant	RPS6KA2	T	C	0.909091	0.0526316	0.856459
NC_010443.5	2253810	intron_variant	RPS6KA2	G	C	0.971429	0.382353	0.589076
NC_010443.5	2253956	intron_variant	RPS6KA2	A	G	0.565789	0.0526316	0.513157
NC_010443.5	2254276	intron_variant	RPS6KA2	A	T	0.963415	0.441176	0.522239
NC_010443.5	2254353	intron_variant	RPS6KA2	C	T	0.576923	0	0.576923
NC_010443.5	2254431	intron_variant	RPS6KA2	C	T	0.513158	0	0.513158
NC_010443.5	2255012	intron_variant	RPS6KA2	G	A	0.72619	0.166667	0.559523
NC_010443.5	2255589	intron_variant	RPS6KA2	A	G	0.625	0	0.625
NC_010443.5	2256079	intron_variant	RPS6KA2	G	C	1	0.333333	0.666667
NC_010443.5	2256153	intron_variant	RPS6KA2	G	T	0.609756	0	0.609756
NC_010443.5	2256160	intron_variant	RPS6KA2	A	G	0.95	0.333333	0.616667
NC_010443.5	2257926	intron_variant	RPS6KA2	G	T	0.555556	0	0.555556
NC_010443.5	2258488	intron_variant	RPS6KA2	C	T	0.512195	0	0.512195
NC_010443.5	2258755	intron_variant	RPS6KA2	A	G	0.675	0.157895	0.517105
NC_010443.5	2258954	intron_variant	RPS6KA2	G	A	0.707317	0.0263158	0.681001
NC_010443.5	2259609	intron_variant	RPS6KA2	A	G	1	0.394737	0.605263
NC_010443.5	2259914	intron_variant	RPS6KA2	C	G	0.52439	0	0.52439
NC_010443.5	2259925	intron_variant	RPS6KA2	G	C	0.5375	0	0.5375
NC_010443.5	2260669	intron_variant	RPS6KA2	A	C	0.594595	0	0.594595
NC_010443.5	2261212	intron_variant	RPS6KA2	C	T	0.567568	0	0.567568
NC_010443.5	2261400	intron_variant	RPS6KA2	A	G	0.756098	0.0833333	0.672765
NC_010443.5	2261452	intron_variant	RPS6KA2	C	T	0.547619	0	0.547619
NC_010443.5	2262506	intron_variant	RPS6KA2	T	C	0.985714	0.444444	0.54127
NC_010443.5	2262971	intron_variant	RPS6KA2	A	G	0.987805	0.323529	0.664276
NC_010443.5	2263146	intron_variant	RPS6KA2	G	A	0.884615	0.264706	0.619909
NC_010443.5	2263874	intron_variant	RPS6KA2	T	C	0.52439	0	0.52439
NC_010443.5	2265812	intron_variant	RPS6KA2	G	T	0.707317	0.184211	0.523106
NC_010443.5	2267569	intron_variant	RPS6KA2	A	G	0.557143	0	0.557143
NC_010443.5	2267704	intron_variant	RPS6KA2	A	G	0.897059	0.394737	0.502322
NC_010443.5	2269494	intron_variant	RPS6KA2	G	A	0.722222	0.210526	0.511696
NC_010443.5	2269543	intron_variant	RPS6KA2	G	A	0.805556	0.157895	0.647661
NC_010443.5	2270087	intron_variant	RPS6KA2	A	G	0.921053	0.421053	0.5
NC_010443.5	2271019	intron_variant	RPS6KA2	A	G	0.897436	0.323529	0.573907
NC_010443.5	2272757	intron_variant	RPS6KA2	C	T	0.794872	0.210526	0.584346
NC_010443.5	2273176	intron_variant	RPS6KA2	A	G	1	0.441176	0.558824
NC_010443.5	2276487	intron_variant	RPS6KA2	C	T	0.662791	0.107143	0.555648
NC_010443.5	2279801	intron_variant	RPS6KA2	C	T	0.972973	0.444444	0.528529
NC_010443.5	2280013	intron_variant	RPS6KA2	A	G	1	0.34375	0.65625
NC_010443.5	2280853	intron_variant	RPS6KA2	A	G	0.987179	0.473684	0.513495
NC_010443.5	2281544	intron_variant	RPS6KA2	G	T	0.546512	0.0263158	0.520196
NC_010443.5	2281658	intron_variant	RPS6KA2	G	A	0.534884	0.0263158	0.508568
NC_010443.5	2281881	intron_variant	RPS6KA2	C	G	0.559524	0	0.559524
NC_010443.5	2283144	intron_variant	RPS6KA2	T	C	0.943182	0.0263158	0.916866
NC_010443.5	2283169	intron_variant	RPS6KA2	A	C	0.872093	0	0.872093
NC_010443.5	2283562	intron_variant	RPS6KA2	T	C	0.780488	0.0263158	0.754172
NC_010443.5	2283650	intron_variant	RPS6KA2	T	A	0.569767	0	0.569767
NC_010443.5	2283665	intron_variant	RPS6KA2	C	T	0.569767	0	0.569767
NC_010443.5	2283699	intron_variant	RPS6KA2	G	T	0.55814	0	0.55814
NC_010443.5	2283712	intron_variant	RPS6KA2	C	G	0.569767	0	0.569767
NC_010443.5	2283756	intron_variant	RPS6KA2	T	G	0.597561	0	0.597561
NC_010443.5	2283804	intron_variant	RPS6KA2	T	C	0.55814	0	0.55814
NC_010443.5	2283808	intron_variant	RPS6KA2	A	C	0.595238	0	0.595238
NC_010443.5	2283814	intron_variant	RPS6KA2	T	C	0.523256	0	0.523256
NC_010443.5	2283837	intron_variant	RPS6KA2	C	T	0.583333	0	0.583333
NC_010443.5	2283856	intron_variant	RPS6KA2	C	T	0.597561	0	0.597561
NC_010443.5	2283862	intron_variant	RPS6KA2	C	T	0.583333	0	0.583333
NC_010443.5	2283949	intron_variant	RPS6KA2	A	G	0.581395	0.0277778	0.553617
NC_010443.5	2283960	intron_variant	RPS6KA2	G	A	0.581395	0.0263158	0.555079
NC_010443.5	2285545	intron_variant	RPS6KA2	C	G	0.964286	0.421053	0.543233
NC_010443.5	2285727	intron_variant	RPS6KA2	C	T	1	0.470588	0.529412
NC_010443.5	2285922	intron_variant	RPS6KA2	A	C	0.963415	0.421053	0.542362
NC_010443.5	2286272	intron_variant	RPS6KA2	A	G	0.797619	0.0789474	0.718672
NC_010443.5	2286525	intron_variant	RPS6KA2	T	C	0.8	0.0789474	0.721053
NC_010443.5	2286541	intron_variant	RPS6KA2	G	A	0.804878	0.0789474	0.725931
NC_010443.5	2286713	intron_variant	RPS6KA2	G	A	0.782051	0.0789474	0.703104
NC_010443.5	2286845	intron_variant	RPS6KA2	A	G	1	0.473684	0.526316
NC_010443.5	2287044	intron_variant	RPS6KA2	C	T	0.641026	0	0.641026
NC_010443.5	2288658	intron_variant	RPS6KA2	A	G	0.75641	0	0.75641
NC_010443.5	2290515	intron_variant	RPS6KA2	T	C	0.813953	0.294118	0.519835
NC_010443.5	2290616	intron_variant	RPS6KA2	A	G	0.512195	0	0.512195
NC_010443.5	2290843	intron_variant	RPS6KA2	A	C	0.616279	0	0.616279
NC_010443.5	2290853	intron_variant	RPS6KA2	C	G	0.630952	0	0.630952
NC_010443.5	2290860	intron_variant	RPS6KA2	C	T	0.658537	0	0.658537
NC_010443.5	2290919	intron_variant	RPS6KA2	T	A	0.65	0	0.65
NC_010443.5	2290943	intron_variant	RPS6KA2	G	A	0.576923	0	0.576923
NC_010443.5	2291040	intron_variant	RPS6KA2	T	G	0.6875	0.0263158	0.661184
NC_010443.5	2291424	intron_variant	RPS6KA2	C	G	0.75	0.0263158	0.723684
NC_010443.5	2291480	intron_variant	RPS6KA2	C	T	0.527778	0.0263158	0.501462
NC_010443.5	2291526	intron_variant	RPS6KA2	C	T	0.527027	0	0.527027
NC_010443.5	2292374	intron_variant	RPS6KA2	A	G	0.878049	0.0789474	0.799102
NC_010443.5	2292678	intron_variant	RPS6KA2	G	A	0.775	0	0.775
NC_010443.5	2292785	intron_variant	RPS6KA2	G	T	0.802632	0.0263158	0.776316
NC_010443.5	2293134	intron_variant	RPS6KA2	A	G	0.833333	0	0.833333
NC_010443.5	2295030	intron_variant	RPS6KA2	A	T	0.972222	0.382353	0.589869
NC_010443.5	2295307	intron_variant	RPS6KA2	G	A	1	0.421053	0.578947
NC_010443.5	2297045	intron_variant	RPS6KA2	C	T	0.583333	0	0.583333
NC_010443.5	2297291	intron_variant	RPS6KA2	A	C	0.715909	0.0263158	0.689593
NC_010443.5	2297516	intron_variant	RPS6KA2	A	C	1	0.473684	0.526316
NC_010443.5	2298314	intron_variant	RPS6KA2	A	G	0.785714	0.0789474	0.706767
NC_010443.5	2298510	intron_variant	RPS6KA2	T	C	0.719512	0.0789474	0.640565
NC_010443.5	2298511	intron_variant	RPS6KA2	T	A	0.719512	0.0789474	0.640565
NC_010443.5	2298710	intron_variant	RPS6KA2	T	G	0.709302	0.0526316	0.65667
NC_010443.5	2299067	intron_variant	RPS6KA2	A	G	0.615385	0.0526316	0.562753
NC_010443.5	2300024	intron_variant	RPS6KA2	T	A	0.559524	0	0.559524
NC_010443.5	2300771	intron_variant	RPS6KA2	T	C	0.928571	0.277778	0.650793
NC_010443.5	2301079	intron_variant	RPS6KA2	A	G	0.775	0.235294	0.539706
NC_010443.5	2302424	intron_variant	RPS6KA2	A	T	0.777778	0.1875	0.590278
NC_010443.5	2302464	intron_variant	RPS6KA2	T	G	0.771429	0.25	0.521429
NC_010443.5	2302544	intron_variant	RPS6KA2	C	A	0.814286	0.277778	0.536508
NC_010443.5	2303066	intron_variant	RPS6KA2	T	C	0.94186	0.394737	0.547123
NC_010443.5	2303300	intron_variant	RPS6KA2	G	A	0.858974	0	0.858974
NC_010443.5	2303751	intron_variant	RPS6KA2	A	C	0.986842	0.382353	0.604489
NC_010443.5	2304621	intron_variant	RPS6KA2	T	C	0.619048	0	0.619048
NC_010443.5	2304665	intron_variant	RPS6KA2	T	C	0.569767	0.0526316	0.517135
NC_010443.5	2305375	intron_variant	RPS6KA2	A	C	0.708333	0.1875	0.520833
NC_010443.5	2305412	intron_variant	RPS6KA2	A	G	1	0.21875	0.78125
NC_010443.5	2308233	intron_variant	RPS6KA2	T	C	0.75641	0.205882	0.550528
NC_010443.5	2308713	intron_variant	RPS6KA2	A	G	0.621622	0	0.621622
NC_010443.5	2310557	intron_variant	RPS6KA2	T	C	0.965909	0.416667	0.549242
NC_010443.5	2310577	intron_variant	RPS6KA2	G	T	0.965116	0.444444	0.520672
NC_010443.5	2310716	intron_variant	RPS6KA2	G	A	0.654762	0.147059	0.507703
NC_010443.5	2311032	intron_variant	RPS6KA2	G	A	0.616279	0	0.616279
NC_010443.5	2311735	intron_variant	RPS6KA2	C	T	1	0.441176	0.558824
NC_010443.5	2312332	intron_variant	RPS6KA2	C	G	0.589744	0	0.589744
NC_010443.5	2312376	intron_variant	RPS6KA2	T	C	0.986111	0.368421	0.61769
NC_010443.5	2313184	intron_variant	RPS6KA2	C	T	0.592105	0	0.592105
NC_010443.5	2314936	intron_variant	RPS6KA2	G	T	0.535714	0	0.535714
NC_010443.5	2315831	intron_variant	RPS6KA2	C	T	0.554054	0.0526316	0.501422
NC_010443.5	2316004	intron_variant	RPS6KA2	G	C	0.551282	0	0.551282
NC_010443.5	2317736	intron_variant	RPS6KA2	C	T	0.780488	0	0.780488
NC_010443.5	2317773	intron_variant	RPS6KA2	T	*	0.666667	0	0.666667
NC_010443.5	2323046	intron_variant	RPS6KA2	C	T	0.512821	0	0.512821
NC_010443.5	2324440	intron_variant	RPS6KA2	A	G	1	0.411765	0.588235
NC_010443.5	2325198	intron_variant	RPS6KA2	T	G	0.614286	0.105263	0.509023
NC_010443.5	2325444	intron_variant	RPS6KA2	A	G	0.9	0.382353	0.517647
NC_010443.5	2326671	intron_variant	RPS6KA2	A	T	0.621622	0	0.621622
NC_010443.5	2327908	intron_variant	RPS6KA2	T	C	0.592105	0.0555556	0.536549
NC_010443.5	2328278	intron_variant	RPS6KA2	A	G	0.617647	0.117647	0.5
NC_010443.5	2329141	intron_variant	RPS6KA2	T	C	0.594595	0.0277778	0.566817
NC_010443.5	2329357	intron_variant	RPS6KA2	C	T	0.897727	0.394737	0.50299
NC_010443.5	2329422	intron_variant	RPS6KA2	G	A	0.858974	0.25	0.608974
NC_010443.5	2329474	intron_variant	RPS6KA2	G	C	0.5625	0.0526316	0.509868
NC_010443.5	2330637	intron_variant	RPS6KA2	G	T	0.573171	0.0263158	0.546855
NC_010443.5	2330830	intron_variant	RPS6KA2	A	G	0.571429	0	0.571429
NC_010443.5	2330986	intron_variant	RPS6KA2	A	G	0.6375	0.0277778	0.609722
NC_010443.5	2331102	intron_variant	RPS6KA2	G	A	0.557143	0	0.557143
NC_010443.5	2331293	intron_variant	RPS6KA2	C	T	0.588235	0.0263158	0.561919
NC_010443.5	2331307	intron_variant	RPS6KA2	A	G	0.527027	0.0263158	0.500711
NC_010443.5	2331417	intron_variant	RPS6KA2	G	A	0.542857	0	0.542857
NC_010443.5	2331508	intron_variant	RPS6KA2	C	A	0.618421	0.0588235	0.559597
NC_010443.5	2331796	intron_variant	RPS6KA2	A	T	0.5625	0.0263158	0.536184
NC_010443.5	2333015	intron_variant	RPS6KA2	G	A	1	0.444444	0.555556
NC_010443.5	2333933	intron_variant	RPS6KA2	A	C	0.558824	0.0555556	0.503268
NC_010443.5	2334998	intron_variant	RPS6KA2	T	C	0.710526	0.131579	0.578947
NC_010443.5	2335500	intron_variant	RPS6KA2	T	C	0.769231	0.131579	0.637652
NC_010443.5	2335871	intron_variant	RPS6KA2	T	A	0.808824	0.105263	0.703561
NC_010443.5	2336508	intron_variant	RPS6KA2	A	G	0.802632	0.205882	0.59675
NC_010443.5	2336570	intron_variant	RPS6KA2	C	G	0.666667	0.0263158	0.640351
NC_010443.5	2336999	intron_variant	RPS6KA2	G	A	0.855263	0.0555556	0.799707
NC_010443.5	2337113	intron_variant	RPS6KA2	C	T	0.628205	0.105263	0.522942
NC_010443.5	2337437	intron_variant	RPS6KA2	G	A	0.621622	0.105263	0.516359
NC_010443.5	2337643	intron_variant	RPS6KA2	G	C	0.583333	0.0294118	0.553921
NC_010443.5	2337645	intron_variant	RPS6KA2	G	A	0.583333	0.0277778	0.555555
NC_010443.5	2337652	intron_variant	RPS6KA2	C	T	0.567568	0.0294118	0.538156
NC_010443.5	2337653	intron_variant	RPS6KA2	A	G	0.567568	0.0294118	0.538156
NC_010443.5	2337662	intron_variant	RPS6KA2	A	G	0.567568	0.0277778	0.53979
NC_010443.5	2337767	intron_variant	RPS6KA2	A	G	0.712121	0.0277778	0.684343
NC_010443.5	2338040	intron_variant	RPS6KA2	A	T	0.823529	0.117647	0.705882
NC_010443.5	2338773	intron_variant	RPS6KA2	G	C	0.653846	0.111111	0.542735
NC_010443.5	2338829	intron_variant	RPS6KA2	A	G	0.641026	0.0789474	0.562079
NC_010443.5	2339650	intron_variant	RPS6KA2	T	A	0.837838	0.111111	0.726727
NC_010443.5	2339711	intron_variant	RPS6KA2	T	C	0.635135	0.105263	0.529872
NC_010443.5	2339730	intron_variant	RPS6KA2	T	G	0.861111	0.131579	0.729532
NC_010443.5	2339738	intron_variant	RPS6KA2	A	G	0.861111	0.138889	0.722222
NC_010443.5	2339842	intron_variant	RPS6KA2	A	G	0.794872	0.166667	0.628205
NC_010443.5	2340067	intron_variant	RPS6KA2	A	G	0.7875	0.138889	0.648611
NC_010443.5	2340164	intron_variant	RPS6KA2	A	G	0.828947	0.131579	0.697368
NC_010443.5	2341285	intron_variant	RPS6KA2	A	G	0.838235	0.131579	0.706656
NC_010443.5	2342904	intron_variant	RPS6KA2	G	A	0.680556	0.105263	0.575293
NC_010443.5	2342921	intron_variant	RPS6KA2	T	C	0.819444	0.131579	0.687865
NC_010443.5	2342984	intron_variant	RPS6KA2	A	G	0.662162	0.0833333	0.578829
NC_010443.5	2343282	intron_variant	RPS6KA2	A	G	0.646341	0.105263	0.541078
NC_010443.5	2343825	intron_variant	RPS6KA2	A	G	0.7875	0.105263	0.682237
NC_010443.5	2344046	intron_variant	RPS6KA2	A	G	0.7875	0.131579	0.655921
NC_010443.5	2344102	intron_variant	RPS6KA2	G	A	0.722222	0.117647	0.604575
NC_010443.5	2344180	intron_variant	RPS6KA2	A	G	1	0.416667	0.583333
NC_010443.5	2344253	intron_variant	RPS6KA2	T	C	0.771429	0.111111	0.660318
NC_010443.5	2344338	intron_variant	RPS6KA2	A	G	0.841463	0.111111	0.730352
NC_010443.5	2344873	intron_variant	RPS6KA2	T	C	0.639535	0.0833333	0.556202
NC_010443.5	2344975	intron_variant	RPS6KA2	A	G	0.653846	0.105263	0.548583
NC_010443.5	2345210	intron_variant	RPS6KA2	T	C	0.678571	0.105263	0.573308
NC_010443.5	2346991	intron_variant	RPS6KA2	G	C	0.804878	0.105263	0.699615
NC_010443.5	2346999	intron_variant	RPS6KA2	A	G	0.7125	0.0789474	0.633553
NC_010443.5	2347172	intron_variant	RPS6KA2	A	G	0.662791	0.131579	0.531212
NC_010443.5	2347352	intron_variant	RPS6KA2	A	G	0.72093	0.131579	0.589351
NC_010443.5	2347457	intron_variant	RPS6KA2	T	C	0.890244	0.0789474	0.811297
NC_010443.5	2356136	intron_variant	RPS6KA2	T	A	0.940476	0.4	0.540476
NC_010443.5	2370979	intron_variant	RPS6KA2	G	A	1	0.472222	0.527778
NC_010443.5	2379489	intron_variant	RPS6KA2	A	G	0.964286	0.4375	0.526786
NC_010443.5	2380375	intron_variant	RPS6KA2	A	C	0.934211	0.4	0.534211
NC_010443.5	2388188	intron_variant	RPS6KA2	C	T	0.932432	0.333333	0.599099
NC_010443.5	2390991	intron_variant	RPS6KA2	C	T	0.895349	0.236842	0.658507
NC_010443.5	2391062	intron_variant	RPS6KA2	A	G	0.55814	0.0555556	0.502584
NC_010443.5	2403864	intron_variant	RPS6KA2	A	G	0.9375	0.416667	0.520833
NC_010443.5	2411724	intron_variant	RPS6KA2	C	T	0.609756	0	0.609756
NC_010443.5	2415432	intron_variant	RPS6KA2	C	G	0.960526	0.416667	0.543859
NC_010443.5	2415789	intron_variant	RPS6KA2	T	C	1	0.368421	0.631579
NC_010443.5	2415882	intron_variant	RPS6KA2	C	T	0.671053	0	0.671053
NC_010443.5	2415914	intron_variant	RPS6KA2	A	G	0.719512	0	0.719512
NC_010443.5	2415927	intron_variant	RPS6KA2	G	T	0.666667	0	0.666667
NC_010443.5	2419106	intron_variant	RPS6KA2	A	G	1	0.416667	0.583333
NC_010443.5	2419366	intron_variant	RPS6KA2	C	A	0.447368	1	0.552632
NC_010443.5	2419866	intron_variant	RPS6KA2	C	A	0.9375	0	0.9375
NC_010443.5	2419924	intron_variant	RPS6KA2	G	A	0.744186	0	0.744186
NC_010443.5	2426681	intron_variant	RPS6KA2	C	T	0.965116	0.447368	0.517748
NC_010443.5	2426883	intron_variant	RPS6KA2	T	C	0.952381	0.233333	0.719048
NC_010443.5	2426889	intron_variant	RPS6KA2	T	C	0.809524	0.233333	0.576191
NC_010443.5	2430062	intron_variant	RPS6KA2	T	C	0.942857	0.352941	0.589916
NC_010443.5	2431297	intron_variant	RPS6KA2	A	G	0.528571	0	0.528571
NC_010443.5	2432650	intron_variant	RPS6KA2	A	G	0.935897	0.4	0.535897
NC_010443.5	2436633	synonymous_variant	RPS6KA2	A	G	0.957143	0.277778	0.679365
NC_010443.5	2437543	intron_variant	RPS6KA2	A	G	0.965116	0.315789	0.649327
NC_010443.5	2437643	intron_variant	RPS6KA2	T	C	0.884615	0	0.884615
NC_010443.5	2437968	intron_variant	RPS6KA2	T	C	0.944444	0.2	0.744444
NC_010443.5	2438721	intron_variant	RPS6KA2	T	G	0.705128	0.03125	0.673878
NC_010443.5	2438747	intron_variant	RPS6KA2	C	G	0.8	0.28125	0.51875
NC_010443.5	2438749	intron_variant	RPS6KA2	A	G	0.8	0.28125	0.51875
NC_010443.5	2438784	intron_variant	RPS6KA2	A	G	0.768293	0.205882	0.562411
NC_010443.5	2438822	intron_variant	RPS6KA2	G	C	0.7875	0.25	0.5375
NC_010443.5	2439104	intron_variant	RPS6KA2	T	C	0.794872	0.235294	0.559578
NC_010443.5	2439151	intron_variant	RPS6KA2	A	G	0.891892	0.25	0.641892
NC_010443.5	2439319	intron_variant	RPS6KA2	A	G	0.685714	0	0.685714
NC_010443.5	2439328	intron_variant	RPS6KA2	A	G	0.581081	0	0.581081
NC_010443.5	2439382	intron_variant	RPS6KA2	A	G	0.8	0	0.8
NC_010443.5	2439736	intron_variant	RPS6KA2	T	C	0.916667	0.2	0.716667
NC_010443.5	2440047	intron_variant	RPS6KA2	T	A	0.805556	0.235294	0.570262
NC_010443.5	2440989	intron_variant	RPS6KA2	A	G	0.814286	0.25	0.564286
NC_010443.5	2441045	intron_variant	RPS6KA2	A	G	0.942857	0.305556	0.637301
NC_010443.5	2441521	intron_variant	RPS6KA2	A	G	0.902778	0.305556	0.597222
NC_010443.5	2441526	intron_variant	RPS6KA2	C	G	0.905405	0.289474	0.615931
NC_010443.5	2441600	intron_variant	RPS6KA2	A	C	0.807692	0.305556	0.502136
NC_010443.5	2441643	intron_variant	RPS6KA2	C	T	0.609756	0.0555556	0.5542
NC_010443.5	2442167	intron_variant	RPS6KA2	C	A	0.935897	0.289474	0.646423
NC_010443.5	2444012	intron_variant	RPS6KA2	G	T	0.791667	0.0526316	0.739035
NC_010443.5	2444013	intron_variant	RPS6KA2	G	A	0.791667	0.0526316	0.739035
NC_010443.5	2444290	intron_variant	RPS6KA2	C	G	0.909091	0.342105	0.566986
NC_010443.5	2444403	intron_variant	RPS6KA2	A	G	0.604651	0	0.604651
NC_010443.5	2444629	intron_variant	RPS6KA2	C	T	0.560976	0	0.560976
NC_010443.5	2444769	intron_variant	RPS6KA2	T	C	0.890244	0.333333	0.556911
NC_010443.5	2444786	intron_variant	RPS6KA2	C	G	0.9	0.289474	0.610526
NC_010443.5	2444788	intron_variant	RPS6KA2	T	G	0.9	0.289474	0.610526
NC_010443.5	2445696	intron_variant	RPS6KA2	A	G	0.882353	0.277778	0.604575
NC_010443.5	2445915	intron_variant	RPS6KA2	G	A	0.794872	0.277778	0.517094
NC_010443.5	2446418	intron_variant	RPS6KA2	G	A	0.730769	0.117647	0.613122
NC_010443.5	2448974	intron_variant	RPS6KA2	C	G	0.960526	0.263158	0.697368
NC_010443.5	2448990	intron_variant	RPS6KA2	G	A	0.705128	0	0.705128
NC_010443.5	2448991	intron_variant	RPS6KA2	G	A	0.705128	0	0.705128
NC_010443.5	2454634	intron_variant	RPS6KA2	A	G	0.878049	0.263158	0.614891
NC_010443.5	2456068	intron_variant	RPS6KA2	A	C	0.75	0	0.75
NC_010443.5	2456438	intron_variant	RPS6KA2	A	G	0.794872	0.294118	0.500754
NC_010443.5	2457039	intron_variant	RPS6KA2	G	A	0.829268	0.25	0.579268
NC_010443.5	2457108	intron_variant	RPS6KA2	G	A	0.818182	0.264706	0.553476
NC_010443.5	2457134	intron_variant	RPS6KA2	A	G	0.790698	0.222222	0.568476
NC_010443.5	2457140	intron_variant	RPS6KA2	C	A	0.767442	0.222222	0.54522
NC_010443.5	2457203	intron_variant	RPS6KA2	C	T	0.8125	0.117647	0.694853
NC_010443.5	2457210	intron_variant	RPS6KA2	G	A	0.85	0.117647	0.732353
NC_010443.5	2457233	intron_variant	RPS6KA2	G	A	0.804878	0.236842	0.568036
NC_010443.5	2457249	intron_variant	RPS6KA2	A	G	0.825581	0.25	0.575581
NC_010443.5	2457442	intron_variant	RPS6KA2	C	T	0.923077	0.315789	0.607288
NC_010443.5	2457529	intron_variant	RPS6KA2	G	A	0.804878	0.289474	0.515404
NC_010443.5	2458118	intron_variant	RPS6KA2	C	T	0.731707	0	0.731707
NC_010443.5	2458197	intron_variant	RPS6KA2	G	A	0.5625	0	0.5625
NC_010443.5	2462304	intron_variant	RPS6KA2	A	G	0.545455	0	0.545455
NC_010443.5	2462348	intron_variant	RPS6KA2	T	C	0.557143	0	0.557143
NC_010443.5	2462923	intron_variant	RPS6KA2	A	G	0.719512	0	0.719512
NC_010443.5	2463837	intron_variant	RPS6KA2	A	G	0.944444	0.277778	0.666666
NC_010443.5	2465042	intron_variant	RPS6KA2	G	C	0.959459	0.25	0.709459
NC_010443.5	2466537	intron_variant	RPS6KA2	A	G	0.581081	0	0.581081
NC_010443.5	2467128	intron_variant	RPS6KA2	T	C	0.965116	0.333333	0.631783
NC_010443.5	2467346	intron_variant	RPS6KA2	T	C	0.944444	0.277778	0.666666
NC_010443.5	2467430	intron_variant	RPS6KA2	T	C	0.934211	0.28125	0.652961
NC_010443.5	2467488	intron_variant	RPS6KA2	G	A	0.756757	0.138889	0.617868
NC_010443.5	2467502	intron_variant	RPS6KA2	G	A	0.945946	0.289474	0.656472
NC_010443.5	2467990	intron_variant	RPS6KA2	C	G	0.941176	0.315789	0.625387
NC_010443.5	2470475	intron_variant	RPS6KA2	A	T	0.958333	0.289474	0.668859
NC_010443.5	2471341	intron_variant	RPS6KA2	A	G	0.963415	0.264706	0.698709
NC_010443.5	2471343	intron_variant	RPS6KA2	G	A	0.939024	0.264706	0.674318
NC_010443.5	2472354	intron_variant	RPS6KA2	G	A	0.851351	0	0.851351
NC_010443.5	2472451	intron_variant	RPS6KA2	C	A	0.861111	0	0.861111
NC_010443.5	2473172	intron_variant	RPS6KA2	C	T	0.723684	0	0.723684
NC_010443.5	2473791	intron_variant	RPS6KA2	A	G	0.944444	0.264706	0.679738
NC_010443.5	2474513	intron_variant	RPS6KA2	T	C	0.9625	0.315789	0.646711
NC_010443.5	2475653	intron_variant	RPS6KA2	A	G	0.916667	0.15625	0.760417
NC_010443.5	2475676	intron_variant	RPS6KA2	C	T	0.777778	0.205882	0.571896
NC_010443.5	2475953	intron_variant	RPS6KA2	G	A	0.965116	0.315789	0.649327
NC_010443.5	2476382	intron_variant	RPS6KA2	A	G	0.952381	0.342105	0.610276
NC_010443.5	2477613	intron_variant	RPS6KA2	T	C	0.789474	0	0.789474
NC_010443.5	2477729	intron_variant	RPS6KA2	A	G	0.958333	0.277778	0.680555
NC_010443.5	2478365	intron_variant	RPS6KA2	A	G	0.944444	0.138889	0.805555
NC_010443.5	2478396	intron_variant	RPS6KA2	T	C	0.955882	0.222222	0.73366
NC_010443.5	2480372	intron_variant	RPS6KA2	G	A	0.807692	0.289474	0.518218
NC_010443.5	2481672	intron_variant	RPS6KA2	T	C	0.675676	0	0.675676
NC_010443.5	2482878	intron_variant	RPS6KA2	T	C	0.567568	0	0.567568
NC_010443.5	2486292	intron_variant	RPS6KA2	G	C	0.958333	0.323529	0.634804
NC_010443.5	2486301	intron_variant	RPS6KA2	T	C	0.958333	0.305556	0.652777
NC_010443.5	2489011	intron_variant	RPS6KA2	G	T	0.885714	0.352941	0.532773
NC_010443.5	2489017	intron_variant	RPS6KA2	G	A	0.676471	0.131579	0.544892
NC_010443.5	2490000	intron_variant	RPS6KA2	A	G	0.617647	0	0.617647
NC_010443.5	2491900	intron_variant	RPS6KA2	G	A	0.573529	0	0.573529
NC_010443.5	2492213	intron_variant	RPS6KA2	A	C	0.8125	0	0.8125
NC_010443.5	2493510	intron_variant	RPS6KA2	T	G	0.923077	0.277778	0.645299
NC_010443.5	2497754	intron_variant	RPS6KA2	T	A	0.128205	0.75	0.621795
NC_010443.5	2497756	intron_variant	RPS6KA2	T	A	0.125	0.75	0.625
NC_010443.5	2497758	intron_variant	RPS6KA2	T	A	0.125	0.75	0.625
NC_010443.5	2500462	intron_variant	RPS6KA2	T	C	0.256098	0.791667	0.535569
NC_010443.5	2500463	intron_variant	RPS6KA2	G	A	0.2625	0.791667	0.529167
NC_010443.5	2500465	intron_variant	RPS6KA2	G	A	0.2625	0.791667	0.529167
NC_010443.5	2500469	intron_variant	RPS6KA2	G	C	0.269231	0.791667	0.522436
NC_010443.5	2500473	intron_variant	RPS6KA2	A	C	0.6	0	0.6
NC_010443.5	2501186	intron_variant	RPS6KA2	C	T	0.158537	0.789474	0.630937
NC_010443.5	2505544	intron_variant	RPS6KA2	C	T	0.547619	0	0.547619
NC_010443.5	2505546	intron_variant	RPS6KA2	T	G	0.583333	0	0.583333
NC_010443.5	2511238	intron_variant	RPS6KA2	C	T	0.207317	0.789474	0.582157
NC_010443.5	2512647	intron_variant	RPS6KA2	A	G	0.75	0.210526	0.539474
NC_010443.5	2514852	intron_variant	RPS6KA2	A	G	0.535714	0	0.535714
NC_010443.5	2514926	intron_variant	RPS6KA2	A	G	0.575	0	0.575
NC_010443.5	2514958	intron_variant	RPS6KA2	G	A	0.560976	0	0.560976
NC_010443.5	2514995	intron_variant	RPS6KA2	A	C	0.560976	0	0.560976
NC_010443.5	2515102	intron_variant	RPS6KA2	T	C	0.590909	0	0.590909
NC_010443.5	2515122	intron_variant	RPS6KA2	A	C	0.602273	0	0.602273
NC_010443.5	2515168	intron_variant	RPS6KA2	T	G	0.579545	0	0.579545
NC_010443.5	2515339	intron_variant	RPS6KA2	G	A	0.602273	0	0.602273
NC_010443.5	2515349	intron_variant	RPS6KA2	T	C	0.602273	0	0.602273
NC_010443.5	2515441	intron_variant	RPS6KA2	G	T	0.590909	0	0.590909
NC_010443.5	2515624	intron_variant	RPS6KA2	G	A	0.526316	0	0.526316
NC_010443.5	2515663	intron_variant	RPS6KA2	C	T	0.578947	0.0263158	0.552631
NC_010443.5	2516027	intron_variant	RPS6KA2	T	C	0.555556	0	0.555556
NC_010443.5	2516039	intron_variant	RPS6KA2	G	C	0.555556	0	0.555556
NC_010443.5	2516103	intron_variant	RPS6KA2	A	T	0.621622	0	0.621622
NC_010443.5	2516136	intron_variant	RPS6KA2	T	C	0.6	0	0.6
NC_010443.5	2516238	intron_variant	RPS6KA2	T	C	0.573171	0	0.573171
NC_010443.5	2516627	intron_variant	RPS6KA2	C	T	0.304878	0.868421	0.563543
NC_010443.5	2516662	intron_variant	RPS6KA2	A	T	0.525641	0	0.525641
NC_010443.5	2516723	intron_variant	RPS6KA2	T	C	0.55814	0	0.55814
NC_010443.5	2516726	intron_variant	RPS6KA2	G	T	0.55814	0	0.55814
NC_010443.5	2516753	intron_variant	RPS6KA2	T	C	0.551282	0	0.551282
NC_010443.5	2516788	intron_variant	RPS6KA2	A	G	0.513889	0	0.513889
NC_010443.5	2516888	intron_variant	RPS6KA2	G	A	0.52439	0	0.52439
NC_010443.5	2517047	intron_variant	RPS6KA2	C	T	0.573171	0	0.573171
NC_010443.5	2517051	intron_variant	RPS6KA2	C	T	0.573171	0	0.573171
NC_010443.5	2517070	intron_variant	RPS6KA2	T	C	0.573171	0	0.573171
NC_010443.5	2517071	intron_variant	RPS6KA2	G	A	0.573171	0	0.573171
NC_010443.5	2517107	intron_variant	RPS6KA2	T	C	0.54878	0	0.54878
NC_010443.5	2517113	intron_variant	RPS6KA2	C	T	0.5375	0	0.5375
NC_010443.5	2517764	intron_variant	RPS6KA2	G	A	0.511905	0	0.511905
NC_010443.5	2518576	intron_variant	RPS6KA2	A	G	0.942857	0.382353	0.560504
NC_010443.5	2518720	intron_variant	RPS6KA2	A	G	0.837838	0.205882	0.631956
NC_010443.5	2526399	intergenic_region	RPS6KA2-MPC1	G	T	0.0263158	0.552632	0.526316
NC_010443.5	2531438	intergenic_region	RPS6KA2-MPC1	T	C	0.867647	0.352941	0.514706
NC_010443.5	2532125	intergenic_region	RPS6KA2-MPC1	C	T	0.512195	0	0.512195
NC_010443.5	2533405	intergenic_region	RPS6KA2-MPC1	A	G	0.958333	0.416667	0.541666
NC_010443.5	2535265	intergenic_region	RPS6KA2-MPC1	G	T	0.963415	0.394737	0.568678
NC_010443.5	2536891	intergenic_region	RPS6KA2-MPC1	C	T	0.621951	0	0.621951
NC_010443.5	2537043	intergenic_region	RPS6KA2-MPC1	C	T	0.559524	0	0.559524
NC_010443.5	2537397	intergenic_region	RPS6KA2-MPC1	A	G	0.736842	0	0.736842
NC_010443.5	2537447	intergenic_region	RPS6KA2-MPC1	G	C	0.209302	0.842105	0.632803
NC_010443.5	2538134	intergenic_region	RPS6KA2-MPC1	T	C	0.671429	0	0.671429
NC_010443.5	2538619	intergenic_region	RPS6KA2-MPC1	A	G	0.833333	0.236842	0.596491
NC_010443.5	2538712	intergenic_region	RPS6KA2-MPC1	T	C	0.666667	0	0.666667
NC_010443.5	29384347	intergenic_region	LOC110260032-SGK1	G	C	0.681818	0.0263158	0.655502
NC_010443.5	29385655	intergenic_region	LOC110260032-SGK1	T	A	0.642857	0.0263158	0.616541
NC_010443.5	29386043	intergenic_region	LOC110260032-SGK1	C	T	0.573171	0.0263158	0.546855
NC_010443.5	29386543	intergenic_region	LOC110260032-SGK1	A	G	0.575	0.0263158	0.548684
NC_010443.5	29387176	intergenic_region	LOC110260032-SGK1	C	A	0.511905	0	0.511905
NC_010443.5	29387607	intergenic_region	LOC110260032-SGK1	A	G	0.659091	0.0263158	0.632775
NC_010443.5	29388096	intergenic_region	LOC110260032-SGK1	G	C	0.593023	0.0263158	0.566707
NC_010443.5	29388772	intergenic_region	LOC110260032-SGK1	G	A	0.616279	0.0277778	0.588501
NC_010443.5	29389724	intergenic_region	LOC110260032-SGK1	C	A	0.639535	0.0263158	0.613219
NC_010443.5	29390971	intergenic_region	LOC110260032-SGK1	C	T	0.52381	0	0.52381
NC_010443.5	29391254	intergenic_region	LOC110260032-SGK1	C	G	0.642857	0	0.642857
NC_010443.5	29391361	intergenic_region	LOC110260032-SGK1	C	T	0.697368	0	0.697368
NC_010443.5	29391681	intergenic_region	LOC110260032-SGK1	G	A	0.732558	0.0263158	0.706242
NC_010443.5	29391995	intergenic_region	LOC110260032-SGK1	A	C	0.761364	0.0263158	0.735048
NC_010443.5	29393840	intergenic_region	LOC110260032-SGK1	A	G	0.639535	0	0.639535
NC_010443.5	29394189	intergenic_region	LOC110260032-SGK1	G	T	0.590909	0	0.590909
NC_010443.5	29397209	intergenic_region	LOC110260032-SGK1	A	C	0.902439	0.323529	0.57891
NC_010443.5	29397389	intergenic_region	LOC110260032-SGK1	C	T	0.886364	0.289474	0.59689
NC_010443.5	29399663	intergenic_region	LOC110260032-SGK1	C	T	0.602273	0.0263158	0.575957
NC_010443.5	29400198	intergenic_region	LOC110260032-SGK1	G	A	0.647727	0.0263158	0.621411
NC_010443.5	29404435	intergenic_region	LOC110260032-SGK1	A	C	0.547619	0	0.547619
NC_010443.5	29404454	intergenic_region	LOC110260032-SGK1	G	A	0.573171	0	0.573171
NC_010443.5	29404498	intergenic_region	LOC110260032-SGK1	C	T	0.285714	0.794118	0.508404
NC_010443.5	29404528	intergenic_region	LOC110260032-SGK1	A	G	0.551282	0	0.551282
NC_010443.5	29423896	intergenic_region	LOC110260032-SGK1	T	G	0.52381	0	0.52381
NC_010443.5	29476355	intergenic_region	LOC110260032-SGK1	C	T	0.44186	1	0.55814
NC_010443.5	29490451	intergenic_region	LOC110260032-SGK1	T	C	0.0795455	0.694444	0.614898
NC_010443.5	29552061	intergenic_region	LOC110260032-SGK1	G	A	0.447368	0.966667	0.519299
NC_010443.5	29552092	intergenic_region	LOC110260032-SGK1	T	C	0.435897	0.966667	0.53077
NC_010443.5	29564727	intergenic_region	LOC110260032-SGK1	A	C	0.475	1	0.525
NC_010443.5	29565561	intergenic_region	LOC110260032-SGK1	G	A	0.487179	1	0.512821
NC_010443.5	29565956	intergenic_region	LOC110260032-SGK1	A	G	0.488095	1	0.511905
NC_010443.5	29566874	intergenic_region	LOC110260032-SGK1	A	T	0.486842	1	0.513158
NC_010443.5	29569025	intergenic_region	LOC110260032-SGK1	A	G	0.44186	1	0.55814
NC_010443.5	29569028	intergenic_region	LOC110260032-SGK1	A	G	0.464286	1	0.535714
NC_010443.5	29569173	intergenic_region	LOC110260032-SGK1	G	A	0.4875	1	0.5125
NC_010443.5	29569590	intergenic_region	LOC110260032-SGK1	T	C	0.45122	1	0.54878
NC_010443.5	29569745	intergenic_region	LOC110260032-SGK1	A	C	0.488372	1	0.511628
NC_010443.5	29569843	intergenic_region	LOC110260032-SGK1	A	G	0.488372	1	0.511628
NC_010443.5	29570008	intergenic_region	LOC110260032-SGK1	T	C	0.487805	1	0.512195
NC_010443.5	29570294	intergenic_region	LOC110260032-SGK1	T	C	0.4875	1	0.5125
NC_010443.5	29576136	intergenic_region	LOC110260032-SGK1	A	G	0.345238	0.894737	0.549499
NC_010443.5	29588549	intergenic_region	LOC110260032-SGK1	C	T	0.113636	0.631579	0.517943
NC_010443.5	29588978	intergenic_region	LOC110260032-SGK1	T	C	0.768293	0	0.768293
NC_010443.5	29589097	intergenic_region	LOC110260032-SGK1	T	C	0.702381	0	0.702381
NC_010443.5	29589403	intergenic_region	LOC110260032-SGK1	A	G	0.681818	0	0.681818
NC_010443.5	29589437	intergenic_region	LOC110260032-SGK1	A	T	0.678571	0	0.678571
NC_010443.5	29589438	intergenic_region	LOC110260032-SGK1	T	G	0.678571	0	0.678571
NC_010443.5	29589451	intergenic_region	LOC110260032-SGK1	A	G	0.642857	0	0.642857
NC_010443.5	29589554	intergenic_region	LOC110260032-SGK1	G	A	0.794872	0.0555556	0.739316
NC_010443.5	29590444	intergenic_region	LOC110260032-SGK1	C	A	0.609756	0	0.609756
NC_010443.5	29590676	intergenic_region	LOC110260032-SGK1	C	T	0.807692	0.214286	0.593406
NC_010443.5	29593180	intergenic_region	LOC110260032-SGK1	A	G	0.559524	0.0263158	0.533208
NC_010443.5	29593805	intergenic_region	LOC110260032-SGK1	A	G	0.670455	0	0.670455
NC_010443.5	29593812	intergenic_region	LOC110260032-SGK1	T	C	0.636364	0	0.636364
NC_010443.5	29594472	intergenic_region	LOC110260032-SGK1	C	T	0.604651	0	0.604651
NC_010443.5	29594474	intergenic_region	LOC110260032-SGK1	T	C	0.604651	0	0.604651
NC_010443.5	29594489	intergenic_region	LOC110260032-SGK1	T	A	0.604651	0	0.604651
NC_010443.5	29594531	intergenic_region	LOC110260032-SGK1	A	G	0.625	0	0.625
NC_010443.5	29594542	intergenic_region	LOC110260032-SGK1	T	C	0.627907	0	0.627907
NC_010443.5	29602297	intergenic_region	LOC110260032-SGK1	C	A	0.578947	0.0277778	0.551169
NC_010443.5	29602327	intergenic_region	LOC110260032-SGK1	G	A	0.743902	0.105263	0.638639
NC_010443.5	29602520	intergenic_region	LOC110260032-SGK1	T	C	0.802326	0.0833333	0.718993
NC_010443.5	29607024	intergenic_region	LOC110260032-SGK1	C	T	0.817073	0.294118	0.522955
NC_010443.5	29612640	intergenic_region	LOC110260032-SGK1	T	C	0.454545	1	0.545455
NC_010443.5	29613780	intergenic_region	LOC110260032-SGK1	A	C	0.418605	0.947368	0.528763
NC_010443.5	29614724	intergenic_region	LOC110260032-SGK1	G	A	0.352273	0.866667	0.514394
NC_010443.5	29615226	intergenic_region	LOC110260032-SGK1	T	A	0.197674	0.735294	0.53762
NC_010443.5	29615634	intergenic_region	LOC110260032-SGK1	T	G	0.397727	0.973684	0.575957
NC_010443.5	29617451	intergenic_region	LOC110260032-SGK1	G	T	0.420455	0.972222	0.551767
NC_010443.5	29617567	intergenic_region	LOC110260032-SGK1	C	T	0.125	0.833333	0.708333
NC_010443.5	29623743	intergenic_region	LOC110260032-SGK1	C	G	0.116279	0.868421	0.752142
NC_010443.5	29623962	intergenic_region	LOC110260032-SGK1	G	A	0.284091	0.868421	0.58433
NC_010443.5	29624155	intergenic_region	LOC110260032-SGK1	A	G	0.290698	0.894737	0.604039
NC_010443.5	29624262	intergenic_region	LOC110260032-SGK1	C	A	0.27907	0.842105	0.563035
NC_010443.5	29624752	intergenic_region	LOC110260032-SGK1	T	C	0.125	0.842105	0.717105
NC_010443.5	29632066	intron_variant	SGK1	T	C	0.147727	0.894737	0.74701
NC_010443.5	29633095	intron_variant	SGK1	A	C	0.636364	0.105263	0.531101
NC_010443.5	29637769	intron_variant	SGK1	C	T	0.77907	0.131579	0.647491
NC_010443.5	29637790	intron_variant	SGK1	C	A	0.784091	0.157895	0.626196
NC_010443.5	29637809	intron_variant	SGK1	A	T	0.784091	0.157895	0.626196
NC_010443.5	29638248	intron_variant	SGK1	G	A	0.825581	0.0263158	0.799265
NC_010443.5	29639820	intron_variant	SGK1	T	C	0.857143	0.111111	0.746032
NC_010443.5	29640740	intron_variant	SGK1	C	T	0.714286	0.105263	0.609023
NC_010443.5	29645584	intron_variant	SGK1	G	A	0.113636	0.875	0.761364
NC_010443.5	29647772	intron_variant	SGK1	T	C	0.5375	0.0263158	0.511184
NC_010443.5	29647846	intron_variant	SGK1	C	T	0.625	0.0263158	0.598684
NC_010443.5	29647969	intron_variant	SGK1	G	A	0.674419	0.0526316	0.621787
NC_010443.5	29648032	intron_variant	SGK1	G	A	0.690476	0.0555556	0.63492
NC_010443.5	29648089	intron_variant	SGK1	T	G	0.621951	0.0526316	0.569319
NC_010443.5	29648136	intron_variant	SGK1	T	C	0.821429	0.125	0.696429
NC_010443.5	29648185	intron_variant	SGK1	A	G	0.65	0.0526316	0.597368
NC_010443.5	29648374	intron_variant	SGK1	C	T	0.569767	0.0263158	0.543451
NC_010443.5	29651369	intron_variant	SGK1	T	C	0.3125	0.842105	0.529605
NC_010443.5	29651645	intron_variant	SGK1	G	A	0.348837	0.882353	0.533516
NC_010443.5	29651664	intron_variant	SGK1	C	G	0.170455	0.882353	0.711898
NC_010443.5	29651670	intron_variant	SGK1	G	A	0.170455	0.882353	0.711898
NC_010443.5	29651683	intron_variant	SGK1	C	T	0.170455	0.9375	0.767045
NC_010443.5	29651835	intron_variant	SGK1	G	A	0.186047	0.911765	0.725718
NC_010443.5	29651879	intron_variant	SGK1	C	G	0.166667	0.90625	0.739583
NC_010443.5	29651898	intron_variant	SGK1	T	C	0.166667	0.866667	0.7
NC_010443.5	29651899	intron_variant	SGK1	G	A	0.166667	0.866667	0.7
NC_010443.5	29651923	intron_variant	SGK1	C	T	0.190476	0.861111	0.670635
NC_010443.5	29652681	intron_variant	SGK1	T	C	0.207317	0.928571	0.721254
NC_010443.5	29653088	intron_variant	SGK1	T	C	0.244186	0.921053	0.676867
NC_010443.5	29653437	intron_variant	SGK1	C	T	0.22619	0.944444	0.718254
NC_010443.5	29653688	intron_variant	SGK1	A	G	0.162791	0.821429	0.658638
NC_010443.5	29654875	intron_variant	SGK1	G	A	0.0454545	0.552632	0.507178
NC_010443.5	29655358	intron_variant	SGK1	C	T	0.134146	0.777778	0.643632
NC_010443.5	29655376	intron_variant	SGK1	A	G	0.15	0.923077	0.773077
NC_010443.5	29655381	intron_variant	SGK1	G	A	0.107143	0.769231	0.662088
NC_010443.5	29656888	intron_variant	SGK1	A	T	0.337209	0.894737	0.557528
NC_010443.5	29657740	intron_variant	SGK1	G	C	0.0348837	0.558824	0.52394
NC_010443.5	29657748	intron_variant	SGK1	G	A	0.590909	0.0882353	0.502674
NC_010443.5	29657973	intron_variant	SGK1	T	C	0.647727	0.0588235	0.588904
NC_010443.5	29658033	intron_variant	SGK1	G	A	0.607143	0.0555556	0.551587
NC_010443.5	29658074	intron_variant	SGK1	T	A	0.602273	0.0588235	0.543449
NC_010443.5	29658134	intron_variant	SGK1	T	C	0.639535	0.117647	0.521888
NC_010443.5	29658140	intron_variant	SGK1	A	G	0.639535	0.117647	0.521888
NC_010443.5	29660742	intron_variant	SGK1	T	C	0.675	0.0263158	0.648684
NC_010443.5	29661083	intron_variant	SGK1	T	C	0.727273	0.105263	0.62201
NC_010443.5	29661159	intron_variant	SGK1	T	C	0.755814	0.131579	0.624235
NC_010443.5	29662821	intron_variant	SGK1	G	A	0.855263	0.153846	0.701417
NC_010443.5	29664310	intron_variant	SGK1	T	C	0.743243	0.166667	0.576576
NC_010443.5	29665761	intron_variant	SGK1	T	C	0.571429	0.0294118	0.542017
NC_010443.5	29665778	intron_variant	SGK1	C	T	0.559524	0.0294118	0.530112
NC_010443.5	29665830	intron_variant	SGK1	C	T	0.556818	0.0294118	0.527406
NC_010443.5	29670888	intron_variant	SGK1	C	G	0.153846	0.857143	0.703297
NC_010443.5	29671045	intron_variant	SGK1	C	G	0.0526316	0.576923	0.524291
NC_010443.5	29673166	intron_variant	SGK1	A	G	0.7125	0.105263	0.607237
NC_010443.5	29673647	intron_variant	SGK1	G	T	0.630952	0.117647	0.513305
NC_010443.5	29673709	intron_variant	SGK1	A	G	0.682927	0.0882353	0.594692
NC_010443.5	29680494	intron_variant	SGK1	C	T	0.109756	0.75	0.640244
NC_010443.5	29680525	intron_variant	SGK1	T	C	0.15	0.777778	0.627778
NC_010443.5	29680549	intron_variant	SGK1	G	C	0.136364	0.75	0.613636
NC_010443.5	29680570	intron_variant	SGK1	T	C	0.127907	0.75	0.622093
NC_010443.5	29681191	intron_variant	SGK1	A	G	0.6875	0.0833333	0.604167
NC_010443.5	29681591	intron_variant	SGK1	A	G	0.647727	0.131579	0.516148
NC_010443.5	29681787	intron_variant	SGK1	C	A	0.630952	0.0789474	0.552005
NC_010443.5	29681827	intron_variant	SGK1	A	C	0.625	0.105263	0.519737
NC_010443.5	29682063	intron_variant	SGK1	A	G	0.7125	0.131579	0.580921
NC_010443.5	29684997	intron_variant	SGK1	T	C	0.715909	0.131579	0.58433
NC_010443.5	29685102	intron_variant	SGK1	G	A	0.806818	0.289474	0.517344
NC_010443.5	29685104	intron_variant	SGK1	T	A	0.806818	0.289474	0.517344
NC_010443.5	29685107	intron_variant	SGK1	G	A	0.806818	0.289474	0.517344
NC_010443.5	29685124	intron_variant	SGK1	A	C	0.732558	0.0789474	0.653611
NC_010443.5	29685135	intron_variant	SGK1	G	A	0.715909	0.0789474	0.636962
NC_010443.5	29685293	intron_variant	SGK1	C	T	0.0697674	0.631579	0.561812
NC_010443.5	29685647	intron_variant	SGK1	T	C	0.047619	0.605263	0.557644
NC_010443.5	29686100	intron_variant	SGK1	T	C	0.0609756	0.666667	0.605691
NC_010443.5	29686111	intron_variant	SGK1	G	A	0.0731707	0.666667	0.593496
NC_010443.5	29686198	intron_variant	SGK1	C	A	0.0697674	0.657895	0.588128
NC_010443.5	29686217	intron_variant	SGK1	T	C	0.0697674	0.631579	0.561812
NC_010443.5	29686867	upstream_gene_variant	SGK1	T	A	0.790698	0.263158	0.52754
NC_010443.5	29688132	intron_variant	SGK1	C	T	0.829268	0.264706	0.564562
NC_010443.5	29688154	intron_variant	SGK1	T	G	0.817073	0.28125	0.535823
NC_010443.5	29688737	intron_variant	SGK1	G	A	0.848837	0.289474	0.559363
NC_010443.5	29688759	intron_variant	SGK1	G	T	0.857143	0.289474	0.567669
NC_010443.5	29688867	intron_variant	SGK1	C	T	0.875	0.289474	0.585526
NC_010443.5	29688868	intron_variant	SGK1	A	G	0.875	0.289474	0.585526
NC_010443.5	29688878	intron_variant	SGK1	A	G	0.886364	0.289474	0.59689
NC_010443.5	29688993	intron_variant	SGK1	A	G	0.821429	0.236842	0.584587
NC_010443.5	29689058	intron_variant	SGK1	C	G	0.865854	0.315789	0.550065
NC_010443.5	29689063	intron_variant	SGK1	G	T	0.829268	0.131579	0.697689
NC_010443.5	29689100	intron_variant	SGK1	C	T	0.860465	0.342105	0.51836
NC_010443.5	29689381	intron_variant	SGK1	A	C	0.875	0.157895	0.717105
NC_010443.5	29689471	intron_variant	SGK1	T	C	0.869048	0.323529	0.545519
NC_010443.5	29689576	intron_variant	SGK1	G	A	0.833333	0.157895	0.675438
NC_010443.5	29690155	intron_variant	SGK1	G	A	0.841463	0.21875	0.622713
NC_010443.5	29690202	intron_variant	SGK1	A	G	0.8375	0.131579	0.705921
NC_010443.5	29690203	intron_variant	SGK1	A	C	0.8375	0.131579	0.705921
NC_010443.5	29690273	intron_variant	SGK1	T	G	0.825581	0.117647	0.707934
NC_010443.5	29690287	intron_variant	SGK1	T	C	0.821429	0.125	0.696429
NC_010443.5	29690658	intron_variant	SGK1	C	A	0.768293	0.105263	0.66303
NC_010443.5	29690759	intron_variant	SGK1	T	C	0.848837	0.315789	0.533048
NC_010443.5	29690773	intron_variant	SGK1	C	T	0.761905	0.131579	0.630326
NC_010443.5	29691366	intron_variant	SGK1	A	G	0.860465	0.333333	0.527132
NC_010443.5	29693517	intron_variant	SGK1	G	A	0.863636	0.105263	0.758373
NC_010443.5	29698555	intron_variant	SGK1	G	C	0.795455	0.0555556	0.739899
NC_010443.5	29702321	intron_variant	SGK1	T	A	0.619048	0.0833333	0.535715
NC_010443.5	29702326	intron_variant	SGK1	C	T	0.678571	0.0833333	0.595238
NC_010443.5	29707199	intron_variant	SGK1	T	G	0.534884	0.0263158	0.508568
NC_010443.5	29707751	intron_variant	SGK1	T	C	0.511628	0	0.511628
NC_010443.5	29709087	intron_variant	SGK1	G	A	0.806818	0.289474	0.517344
NC_010443.5	29709089	intron_variant	SGK1	G	A	0.806818	0.289474	0.517344
NC_010443.5	29710984	intron_variant	SGK1	G	T	0.988095	0.333333	0.654762
NC_010443.5	29711028	intron_variant	SGK1	A	C	0.988372	0.361111	0.627261
NC_010443.5	29711070	intron_variant	SGK1	T	C	0.988636	0.361111	0.627525
NC_010443.5	29720366	intron_variant	SGK1	A	G	0.670732	0.157895	0.512837
NC_010443.5	29726446	intron_variant	SGK1	A	G	0.52439	0	0.52439
NC_010443.5	29726450	intron_variant	SGK1	G	A	0.54878	0	0.54878
NC_010443.5	29726993	intron_variant	SGK1	G	C	0.535714	0	0.535714
NC_010443.5	29727275	intron_variant	SGK1	T	C	0.535714	0	0.535714
NC_010443.5	29727900	intron_variant	SGK1	G	A	0.545455	0	0.545455
NC_010443.5	29727961	intron_variant	SGK1	A	C	0.55814	0	0.55814
NC_010443.5	29728353	intron_variant	SGK1	G	A	0.536585	0	0.536585
NC_010443.5	29728778	intron_variant	SGK1	C	T	0.547619	0	0.547619
NC_010443.5	29728971	intron_variant	SGK1	G	A	0.638889	0	0.638889
NC_010443.5	29729363	intron_variant	SGK1	T	C	0.678571	0.0526316	0.625939
NC_010443.5	29729470	intron_variant	SGK1	A	G	0.54878	0	0.54878
NC_010443.5	29729483	intron_variant	SGK1	T	C	0.535714	0	0.535714
NC_010443.5	29729785	intron_variant	SGK1	A	G	0.790698	0.0263158	0.764382
NC_010443.5	29730110	intron_variant	SGK1	A	T	0.681818	0.0263158	0.655502
NC_010443.5	29730412	intron_variant	SGK1	A	T	0.761905	0.125	0.636905
NC_010443.5	29731877	intron_variant	SGK1	A	G	0.5875	0.0294118	0.558088
NC_010443.5	29756375	intergenic_region	SGK1-SLC2A12	T	A	0.136364	0.710526	0.574162
NC_010443.5	29756484	intergenic_region	SGK1-SLC2A12	C	T	0.686047	0.0833333	0.602714
NC_010443.5	29756541	intergenic_region	SGK1-SLC2A12	G	A	0.670455	0.105263	0.565192
NC_010443.5	29756573	intergenic_region	SGK1-SLC2A12	T	C	0.267442	0.84375	0.576308
NC_010443.5	29767884	intergenic_region	SGK1-SLC2A12	A	C	0.534884	0.0277778	0.507106
NC_010443.5	29772885	intergenic_region	SGK1-SLC2A12	G	A	0.215909	0.8125	0.596591
NC_010443.5	29774498	intergenic_region	SGK1-SLC2A12	T	A	0.369048	0.95	0.580952
NC_010443.5	29778865	intergenic_region	SGK1-SLC2A12	T	C	0.0681818	0.708333	0.640151
NC_010443.5	29778885	intergenic_region	SGK1-SLC2A12	C	T	0.0681818	0.65	0.581818
NC_010443.5	29778901	intergenic_region	SGK1-SLC2A12	T	C	0.0714286	0.611111	0.539682
NC_010443.5	29780168	intergenic_region	SGK1-SLC2A12	G	A	0.0454545	0.552632	0.507178
NC_010443.5	29780460	intergenic_region	SGK1-SLC2A12	G	A	0.0454545	0.552632	0.507178
NC_010443.5	29780729	intergenic_region	SGK1-SLC2A12	T	C	0.0697674	0.605263	0.535496
NC_010443.5	29784101	intergenic_region	SGK1-SLC2A12	G	C	0.125	0.638889	0.513889
NC_010443.5	29785061	intergenic_region	SGK1-SLC2A12	G	C	0.348837	0.861111	0.512274
NC_010443.5	29785660	intergenic_region	SGK1-SLC2A12	T	A	0.146341	0.7	0.553659
NC_010443.5	29788776	intergenic_region	SGK1-SLC2A12	A	T	0.378378	0.892857	0.514479
NC_010443.5	29799135	intergenic_region	SGK1-SLC2A12	A	G	0.666667	0.166667	0.5
NC_010443.5	29805591	intergenic_region	SGK1-SLC2A12	G	T	0.205128	0.766667	0.561539
NC_010443.5	29810624	intergenic_region	SGK1-SLC2A12	C	T	0.238636	0.868421	0.629785
NC_010443.5	29810915	intergenic_region	SGK1-SLC2A12	C	T	0.306818	0.842105	0.535287
NC_010443.5	29811074	intergenic_region	SGK1-SLC2A12	T	C	0.306818	0.842105	0.535287
NC_010443.5	29811422	intergenic_region	SGK1-SLC2A12	G	A	0.52381	0	0.52381
NC_010443.5	29815568	intergenic_region	SGK1-SLC2A12	T	C	0.439024	0.947368	0.508344
NC_010443.5	29816247	intergenic_region	SGK1-SLC2A12	T	C	0.431818	0.973684	0.541866
NC_010443.5	29816374	intergenic_region	SGK1-SLC2A12	C	T	0.418605	0.972222	0.553617
NC_010443.5	29816591	intergenic_region	SGK1-SLC2A12	G	A	0.430233	0.973684	0.543451
NC_010443.5	29816668	intergenic_region	SGK1-SLC2A12	G	T	0.0454545	0.631579	0.586125
NC_010443.5	29817200	intergenic_region	SGK1-SLC2A12	G	C	0.395349	0.966667	0.571318
NC_010443.5	29817860	intergenic_region	SGK1-SLC2A12	G	T	0.443182	0.973684	0.530502
NC_010443.5	29818377	intergenic_region	SGK1-SLC2A12	T	A	0.409091	0.972222	0.563131
NC_010443.5	29819720	intergenic_region	SGK1-SLC2A12	T	A	0.025	0.588235	0.563235
NC_010443.5	29819739	intergenic_region	SGK1-SLC2A12	C	T	0.512821	0	0.512821
NC_010443.5	29821077	intergenic_region	SGK1-SLC2A12	T	G	0.0487805	0.7	0.651219
NC_010443.5	29821425	intergenic_region	SGK1-SLC2A12	G	T	0.0340909	0.538462	0.504371
NC_010443.5	29821616	intergenic_region	SGK1-SLC2A12	C	T	0.0454545	0.590909	0.545455
NC_010443.5	29821998	intergenic_region	SGK1-SLC2A12	G	A	0.0340909	0.65	0.615909
NC_010443.5	29822061	intergenic_region	SGK1-SLC2A12	G	A	0.0595238	0.583333	0.523809
NC_010443.5	29822175	intergenic_region	SGK1-SLC2A12	A	G	0.0465116	0.555556	0.509044
NC_010443.5	29822191	intergenic_region	SGK1-SLC2A12	A	T	0.0454545	0.555556	0.510102
NC_010443.5	29822539	intergenic_region	SGK1-SLC2A12	A	C	0.0454545	0.605263	0.559809
NC_010443.5	29823362	intergenic_region	SGK1-SLC2A12	C	G	0.545455	0.0263158	0.519139
NC_010443.5	29823582	intergenic_region	SGK1-SLC2A12	C	T	0.0853659	0.666667	0.581301
NC_010443.5	29823779	intergenic_region	SGK1-SLC2A12	C	T	0.104651	0.605263	0.500612
NC_010443.5	29824032	intergenic_region	SGK1-SLC2A12	C	T	0.102273	0.605263	0.50299
NC_010443.5	29824335	intergenic_region	SGK1-SLC2A12	G	A	0.0454545	0.555556	0.510102
NC_010443.5	29824695	intergenic_region	SGK1-SLC2A12	G	A	0.0454545	0.578947	0.533493
NC_010443.5	29824827	intergenic_region	SGK1-SLC2A12	G	C	0.047619	0.583333	0.535714
NC_010443.5	29824865	intergenic_region	SGK1-SLC2A12	G	T	0.0465116	0.605263	0.558751
NC_010443.5	29824879	intergenic_region	SGK1-SLC2A12	T	C	0.0340909	0.605263	0.571172
NC_010443.5	29825111	intergenic_region	SGK1-SLC2A12	A	T	0.0227273	0.578947	0.55622
NC_010443.5	29825315	intergenic_region	SGK1-SLC2A12	G	A	0.0454545	0.578947	0.533493
NC_010443.5	29826822	intergenic_region	SGK1-SLC2A12	G	A	0.348837	1	0.651163
NC_010443.5	29827101	intergenic_region	SGK1-SLC2A12	G	A	0.0681818	0.605263	0.537081
NC_010443.5	29827106	intergenic_region	SGK1-SLC2A12	G	A	0.0340909	0.605263	0.571172
NC_010443.5	29827693	intergenic_region	SGK1-SLC2A12	A	C	0.0340909	0.578947	0.544856
NC_010443.5	29827736	intergenic_region	SGK1-SLC2A12	G	A	0.0465116	0.578947	0.532435
NC_010443.5	57365730	intergenic_region	UBE2J1-RRAGD	T	A	0.654762	0.131579	0.523183
NC_010443.5	57365801	intergenic_region	UBE2J1-RRAGD	T	C	0.647727	0.131579	0.516148
NC_010443.5	57365875	intergenic_region	UBE2J1-RRAGD	G	C	0.704545	0.131579	0.572966
NC_010443.5	57366091	intergenic_region	UBE2J1-RRAGD	T	C	0.693182	0.131579	0.561603
NC_010443.5	57369061	intergenic_region	UBE2J1-RRAGD	T	G	0.595238	0	0.595238
NC_010443.5	57369291	intergenic_region	UBE2J1-RRAGD	G	T	0.613636	0	0.613636
NC_010443.5	57371529	intergenic_region	UBE2J1-RRAGD	A	T	0.627907	0	0.627907
NC_010443.5	57384851	intron_variant	RRAGD	T	C	0.761905	0.227273	0.534632
NC_010443.5	57398891	intron_variant	RRAGD	G	A	0.825	0.0333333	0.791667
NC_010443.5	57399689	intron_variant	RRAGD	G	C	0.804878	0	0.804878
NC_010443.5	57404767	intron_variant	RRAGD	T	C	0.886364	0.375	0.511364
NC_010443.5	57405168	intron_variant	RRAGD	G	A	0.767442	0	0.767442
NC_010443.5	57405727	intron_variant	RRAGD	G	T	0.732558	0	0.732558
NC_010443.5	57405841	intron_variant	RRAGD	C	T	0.768293	0	0.768293
NC_010443.5	57405916	intron_variant	RRAGD	C	T	0.895349	0.1875	0.707849
NC_010443.5	57405977	intron_variant	RRAGD	C	G	0.744186	0	0.744186
NC_010443.5	57406015	intron_variant	RRAGD	A	G	0.790698	0	0.790698
NC_010443.5	57406154	intron_variant	RRAGD	C	T	0.761364	0	0.761364
NC_010443.5	57406180	intron_variant	RRAGD	T	C	0.523256	0	0.523256
NC_010443.5	57406203	intron_variant	RRAGD	A	G	0.75	0	0.75
NC_010443.5	57406361	intron_variant	RRAGD	T	C	0.897727	0.157895	0.739832
NC_010443.5	57407109	intron_variant	RRAGD	G	A	0.953488	0.447368	0.50612
NC_010443.5	57407339	intron_variant	RRAGD	A	C	0.573171	0	0.573171
NC_010443.5	57408163	intron_variant	RRAGD	T	C	0.6	0	0.6
NC_010443.5	57408217	intron_variant	RRAGD	G	A	0.573171	0	0.573171
NC_010443.5	57411489	intron_variant	RRAGD	G	C	0.840909	0.0454545	0.795455
NC_010443.5	57411693	intron_variant	RRAGD	G	A	0.568182	0	0.568182
NC_010443.5	137386825	3_prime_UTR_variant	IGF1R	G	A	0.829268	0.0333333	0.795935
NC_010443.5	137386990	3_prime_UTR_variant	IGF1R	C	T	0.77027	0.0357143	0.734556
NC_010443.5	137387054	3_prime_UTR_variant	IGF1R	C	T	0.914634	0.0277778	0.886856
NC_010443.5	137387164	3_prime_UTR_variant	IGF1R	A	G	0.944444	0.236842	0.707602
NC_010443.5	137387397	3_prime_UTR_variant	IGF1R	A	C	0.868421	0.0263158	0.842105
NC_010443.5	137388065	3_prime_UTR_variant	IGF1R	T	C	0.865854	0.0263158	0.839538
NC_010443.5	137389465	3_prime_UTR_variant	IGF1R	T	C	0.885714	0.0526316	0.833082
NC_010443.5	137389595	3_prime_UTR_variant	IGF1R	C	T	0.731707	0.0263158	0.705391
NC_010443.5	137391909	intron_variant	IGF1R	G	A	0.883721	0.0263158	0.857405
NC_010443.5	137392058	intron_variant	IGF1R	G	A	0.818182	0.0294118	0.78877
NC_010443.5	137392502	intron_variant	IGF1R	T	G	0.890244	0.0294118	0.860832
NC_010443.5	137392507	intron_variant	IGF1R	A	G	0.853659	0.0294118	0.824247
NC_010443.5	137392722	intron_variant	IGF1R	C	T	0.817073	0.0263158	0.790757
NC_010443.5	137392905	intron_variant	IGF1R	G	C	0.6875	0.0263158	0.661184
NC_010443.5	137393090	intron_variant	IGF1R	T	C	0.948718	0.210526	0.738192
NC_010443.5	137393186	intron_variant	IGF1R	T	C	0.95	0.263158	0.686842
NC_010443.5	137393566	intron_variant	IGF1R	T	C	0.930556	0.184211	0.746345
NC_010443.5	137394793	intron_variant	IGF1R	C	T	0.77381	0.0263158	0.747494
NC_010443.5	137395103	intron_variant	IGF1R	A	G	0.780488	0.0263158	0.754172
NC_010443.5	137396084	intron_variant	IGF1R	A	C	0.825581	0.0263158	0.799265
NC_010443.5	137396172	intron_variant	IGF1R	A	G	0.804878	0.0294118	0.775466
NC_010443.5	137396250	intron_variant	IGF1R	G	A	0.717949	0.0263158	0.691633
NC_010443.5	137396756	intron_variant	IGF1R	C	T	0.719512	0.0263158	0.693196
NC_010443.5	137396812	intron_variant	IGF1R	G	A	0.775	0.0263158	0.748684
NC_010443.5	137396916	intron_variant	IGF1R	T	G	0.790698	0.0263158	0.764382
NC_010443.5	137396961	intron_variant	IGF1R	C	T	0.884615	0.0263158	0.858299
NC_010443.5	137397026	intron_variant	IGF1R	T	C	0.9	0.0263158	0.873684
NC_010443.5	137397027	intron_variant	IGF1R	G	A	0.7625	0.0263158	0.736184
NC_010443.5	137397135	intron_variant	IGF1R	C	T	0.75	0.0263158	0.723684
NC_010443.5	137397252	intron_variant	IGF1R	A	C	0.782051	0	0.782051
NC_010443.5	137397289	intron_variant	IGF1R	C	T	0.738095	0	0.738095
NC_010443.5	137398055	intron_variant	IGF1R	C	T	0.810811	0.0263158	0.784495
NC_010443.5	137398497	intron_variant	IGF1R	G	A	0.730769	0.0277778	0.702991
NC_010443.5	137398582	intron_variant	IGF1R	T	C	0.95	0.138889	0.811111
NC_010443.5	137398749	intron_variant	IGF1R	C	G	0.809524	0	0.809524
NC_010443.5	137399108	intron_variant	IGF1R	A	G	0.755814	0.0277778	0.728036
NC_010443.5	137399287	intron_variant	IGF1R	T	C	0.828947	0.0263158	0.802631
NC_010443.5	137400372	intron_variant	IGF1R	T	C	0.837209	0.0526316	0.784577
NC_010443.5	137401031	intron_variant	IGF1R	A	C	0.75	0.0263158	0.723684
NC_010443.5	137401808	intron_variant	IGF1R	A	G	0.790698	0.0263158	0.764382
NC_010443.5	137401956	intron_variant	IGF1R	C	A	0.845238	0.0277778	0.81746
NC_010443.5	137402015	intron_variant	IGF1R	A	G	0.684211	0	0.684211
NC_010443.5	137402285	intron_variant	IGF1R	T	A	0.802326	0.0263158	0.77601
NC_010443.5	137402525	intron_variant	IGF1R	T	A	0.802326	0.0263158	0.77601
NC_010443.5	137402574	intron_variant	IGF1R	G	A	0.75	0.0263158	0.723684
NC_010443.5	137402786	intron_variant	IGF1R	A	G	0.792683	0	0.792683
NC_010443.5	137403419	splice_region_variant&intron_variant	IGF1R	C	T	0.77381	0.0263158	0.747494
NC_010443.5	137405076	intron_variant	IGF1R	T	C	0.95122	0.236842	0.714378
NC_010443.5	137405078	intron_variant	IGF1R	G	T	0.743902	0	0.743902
NC_010443.5	137405925	intron_variant	IGF1R	T	A	0.790698	0	0.790698
NC_010443.5	137405926	intron_variant	IGF1R	C	T	0.790698	0	0.790698
NC_010443.5	137405928	intron_variant	IGF1R	T	G	0.790698	0	0.790698
NC_010443.5	137405940	intron_variant	IGF1R	C	T	0.829268	0	0.829268
NC_010443.5	137406300	intron_variant	IGF1R	A	G	0.895349	0	0.895349
NC_010443.5	137406550	intron_variant	IGF1R	T	C	0.8	0.0263158	0.773684
NC_010443.5	137406698	intron_variant	IGF1R	T	C	0.744186	0.0263158	0.71787
NC_010443.5	137407100	synonymous_variant	IGF1R	A	G	0.902439	0.0263158	0.876123
NC_010443.5	137407166	synonymous_variant	IGF1R	A	G	0.895349	0.0263158	0.869033
NC_010443.5	137407385	intron_variant	IGF1R	G	A	0.806818	0.0263158	0.780502
NC_010443.5	137407483	intron_variant	IGF1R	A	T	0.738636	0	0.738636
NC_010443.5	137407655	intron_variant	IGF1R	A	T	0.863636	0.0263158	0.83732
NC_010443.5	137407941	intron_variant	IGF1R	T	C	0.880952	0	0.880952
NC_010443.5	137408201	intron_variant	IGF1R	C	T	0.785714	0.0263158	0.759398
NC_010443.5	137408699	intron_variant	IGF1R	C	T	0.75	0	0.75
NC_010443.5	137408906	intron_variant	IGF1R	C	T	0.768293	0.0263158	0.741977
NC_010443.5	137408949	intron_variant	IGF1R	A	G	0.761905	0.0263158	0.735589
NC_010443.5	137409528	intron_variant	IGF1R	G	C	0.861111	0	0.861111
NC_010443.5	137409574	intron_variant	IGF1R	C	T	0.78125	0	0.78125
NC_010443.5	137409661	synonymous_variant	IGF1R	A	G	0.858974	0	0.858974
NC_010443.5	137409727	synonymous_variant	IGF1R	A	G	0.8875	0.0263158	0.861184
NC_010443.5	137409985	intron_variant	IGF1R	T	C	0.863636	0.0263158	0.83732
NC_010443.5	137410105	intron_variant	IGF1R	C	T	0.807692	0.0263158	0.781376
NC_010443.5	137410108	intron_variant	IGF1R	G	C	0.923077	0.0263158	0.896761
NC_010443.5	137410261	intron_variant	IGF1R	G	A	0.8125	0	0.8125
NC_010443.5	137410558	intron_variant	IGF1R	T	C	0.820513	0.0263158	0.794197
NC_010443.5	137410733	intron_variant	IGF1R	G	T	0.894737	0.0263158	0.868421
NC_010443.5	137411126	intron_variant	IGF1R	C	T	0.837209	0.0263158	0.810893
NC_010443.5	137411375	intron_variant	IGF1R	T	C	0.897727	0.0263158	0.871411
NC_010443.5	137412357	intron_variant	IGF1R	C	A	0.897727	0.0277778	0.869949
NC_010443.5	137412406	intron_variant	IGF1R	C	T	0.72093	0.0277778	0.693152
NC_010443.5	137412470	intron_variant	IGF1R	G	C	0.75	0	0.75
NC_010443.5	137412499	intron_variant	IGF1R	A	G	0.875	0.0263158	0.848684
NC_010443.5	137412856	intron_variant	IGF1R	C	T	0.719512	0	0.719512
NC_010443.5	137413658	intron_variant	IGF1R	T	C	0.818182	0	0.818182
NC_010443.5	137414135	intron_variant	IGF1R	T	C	0.782051	0	0.782051
NC_010443.5	137414609	intron_variant	IGF1R	T	G	0.732558	0.0263158	0.706242
NC_010443.5	137414939	intron_variant	IGF1R	C	T	0.697674	0.0263158	0.671358
NC_010443.5	137415519	intron_variant	IGF1R	T	C	0.767442	0.0263158	0.741126
NC_010443.5	137415739	intron_variant	IGF1R	C	G	0.897727	0	0.897727
NC_010443.5	137416314	intron_variant	IGF1R	A	G	0.719512	0.0263158	0.693196
NC_010443.5	137417116	intron_variant	IGF1R	A	T	0.785714	0.0263158	0.759398
NC_010443.5	137418815	intron_variant	IGF1R	C	G	0.909091	0.0263158	0.882775
NC_010443.5	137418944	intron_variant	IGF1R	T	C	0.767442	0.0263158	0.741126
NC_010443.5	137419398	intron_variant	IGF1R	C	T	0.767442	0.0263158	0.741126
NC_010443.5	137419440	intron_variant	IGF1R	C	T	0.77907	0.0263158	0.752754
NC_010443.5	137419897	intron_variant	IGF1R	G	C	0.875	0.0263158	0.848684
NC_010443.5	137420022	intron_variant	IGF1R	G	A	0.72619	0.0263158	0.699874
NC_010443.5	137420902	intron_variant	IGF1R	A	G	0.802326	0.0277778	0.774548
NC_010443.5	137422068	intron_variant	IGF1R	A	G	0.756757	0.0263158	0.730441
NC_010443.5	137422375	intron_variant	IGF1R	A	G	0.916667	0	0.916667
NC_010443.5	137423137	synonymous_variant	IGF1R	G	A	0.654762	0.0263158	0.628446
NC_010443.5	137424049	intron_variant	IGF1R	C	T	0.618421	0.0263158	0.592105
NC_010443.5	137424452	intron_variant	IGF1R	C	T	0.628205	0.0294118	0.598793
NC_010443.5	137424581	intron_variant	IGF1R	G	A	0.681818	0.0277778	0.65404
NC_010443.5	137424599	intron_variant	IGF1R	T	C	0.676471	0.0277778	0.648693
NC_010443.5	137426365	intron_variant	IGF1R	G	A	0.636364	0.0263158	0.610048
NC_010443.5	137427062	intron_variant	IGF1R	T	C	0.895349	0.0263158	0.869033
NC_010443.5	137427265	intron_variant	IGF1R	C	G	0.681818	0.0263158	0.655502
NC_010443.5	137427996	intron_variant	IGF1R	T	C	0.829268	0.0263158	0.802952
NC_010443.5	137428714	intron_variant	IGF1R	A	G	0.842105	0.0263158	0.815789
NC_010443.5	137429025	intron_variant	IGF1R	C	T	0.670732	0.0263158	0.644416
NC_010443.5	137429295	intron_variant	IGF1R	T	A	0.902439	0.0526316	0.849807
NC_010443.5	137430037	intron_variant	IGF1R	T	C	0.906977	0.0263158	0.880661
NC_010443.5	137430730	intron_variant	IGF1R	C	T	0.0340909	0.657895	0.623804
NC_010443.5	137430851	intron_variant	IGF1R	G	C	0.909091	0.0526316	0.856459
NC_010443.5	137431320	synonymous_variant	IGF1R	A	G	0.904762	0.105263	0.799499
NC_010443.5	137431857	intron_variant	IGF1R	C	T	0.880952	0.0263158	0.854636
NC_010443.5	137432536	intron_variant	IGF1R	C	T	0.695122	0.0555556	0.639566
NC_010443.5	137432646	intron_variant	IGF1R	C	T	0.674419	0	0.674419
NC_010443.5	137432730	intron_variant	IGF1R	T	C	0.848837	0.0263158	0.822521
NC_010443.5	137432891	intron_variant	IGF1R	T	C	0.719512	0.0263158	0.693196
NC_010443.5	137433137	synonymous_variant	IGF1R	C	A	0.686047	0	0.686047
NC_010443.5	137433813	intron_variant	IGF1R	G	A	0.658537	0	0.658537
NC_010443.5	137434347	intron_variant	IGF1R	G	A	0.767442	0	0.767442
NC_010443.5	137434893	intron_variant	IGF1R	T	C	0.8375	0.0263158	0.811184
NC_010443.5	137434958	intron_variant	IGF1R	A	G	0.964286	0.342105	0.622181
NC_010443.5	137435320	intron_variant	IGF1R	G	T	0.681818	0.0263158	0.655502
NC_010443.5	137436137	intron_variant	IGF1R	T	C	0.714286	0.0263158	0.68797
NC_010443.5	137436307	intron_variant	IGF1R	G	A	0.7	0.0263158	0.673684
NC_010443.5	137436522	intron_variant	IGF1R	A	G	0.714286	0.0263158	0.68797
NC_010443.5	137436546	intron_variant	IGF1R	A	G	0.0348837	0.588235	0.553351
NC_010443.5	137437213	intron_variant	IGF1R	C	T	0.7	0.0526316	0.647368
NC_010443.5	137437258	intron_variant	IGF1R	C	A	0.697674	0.0277778	0.669896
NC_010443.5	137437732	intron_variant	IGF1R	T	G	0.914634	0.0263158	0.888318
NC_010443.5	137438252	intron_variant	IGF1R	G	A	0.795455	0.0263158	0.769139
NC_010443.5	137438751	intron_variant	IGF1R	T	C	0.674419	0.0263158	0.648103
NC_010443.5	137438861	intron_variant	IGF1R	G	C	0.906977	0	0.906977
NC_010443.5	137439684	intron_variant	IGF1R	C	T	0.642857	0	0.642857
NC_010443.5	137442395	intron_variant	IGF1R	A	G	0.690476	0.0263158	0.66416
NC_010443.5	137442669	intron_variant	IGF1R	C	T	0.682927	0	0.682927
NC_010443.5	137443842	intron_variant	IGF1R	G	A	0.631579	0	0.631579
NC_010443.5	137445406	intron_variant	IGF1R	G	T	0.863636	0.0263158	0.83732
NC_010443.5	137445417	intron_variant	IGF1R	T	C	0.707317	0.0263158	0.681001
NC_010443.5	137445885	intron_variant	IGF1R	C	G	0.875	0.0277778	0.847222
NC_010443.5	137446262	intron_variant	IGF1R	C	G	0.702381	0.0263158	0.676065
NC_010443.5	137446988	intron_variant	IGF1R	A	C	0.852273	0.0526316	0.799641
NC_010443.5	137447710	intron_variant	IGF1R	T	C	0.840909	0.315789	0.52512
NC_010443.5	137448766	intron_variant	IGF1R	T	C	0.883721	0.0263158	0.857405
NC_010443.5	137448999	intron_variant	IGF1R	T	C	0.869048	0	0.869048
NC_010443.5	137449507	intron_variant	IGF1R	G	C	0.852273	0.0263158	0.825957
NC_010443.5	137450057	intron_variant	IGF1R	A	G	0.897727	0.0263158	0.871411
NC_010443.5	137450194	intron_variant	IGF1R	T	A	0.704545	0.0263158	0.678229
NC_010443.5	137452480	synonymous_variant	IGF1R	G	C	0.644737	0.0263158	0.618421
NC_010443.5	137453259	intron_variant	IGF1R	T	C	0.875	0.0263158	0.848684
NC_010443.5	137454244	intron_variant	IGF1R	C	G	0.809524	0	0.809524
NC_010443.5	137454599	intron_variant	IGF1R	G	A	0.693182	0	0.693182
NC_010443.5	137455408	intron_variant	IGF1R	G	A	0.804878	0	0.804878
NC_010443.5	137456136	intron_variant	IGF1R	G	A	0.651163	0.0263158	0.624847
NC_010443.5	137456765	intron_variant	IGF1R	C	T	0.704545	0.0263158	0.678229
NC_010443.5	137457413	intron_variant	IGF1R	C	T	0.918605	0.0263158	0.892289
NC_010443.5	137463929	intron_variant	IGF1R	C	T	0.654762	0.0263158	0.628446
NC_010443.5	137464214	intron_variant	IGF1R	A	T	0.906977	0.0263158	0.880661
NC_010443.5	137465527	intron_variant	IGF1R	A	G	0.918605	0.0263158	0.892289
NC_010443.5	137470593	intron_variant	IGF1R	G	A	0.647727	0.0263158	0.621411
NC_010443.5	137470664	intron_variant	IGF1R	G	A	0.918605	0	0.918605
NC_010443.5	137471142	intron_variant	IGF1R	G	C	0.604651	0.0263158	0.578335
NC_010443.5	137474477	intron_variant	IGF1R	G	C	0.662791	0.0263158	0.636475
NC_010443.5	137475062	intron_variant	IGF1R	C	T	0.964286	0.342105	0.622181
NC_010443.5	137477500	intron_variant	IGF1R	T	C	0.904762	0.0263158	0.878446
NC_010443.5	137482063	intron_variant	IGF1R	T	G	0.647727	0	0.647727
NC_010443.5	137485506	intron_variant	IGF1R	T	C	0.809524	0.0357143	0.77381
NC_010443.5	137486628	intron_variant	IGF1R	T	G	0.906977	0.0263158	0.880661
NC_010443.5	137486947	intron_variant	IGF1R	C	A	0.784091	0.0263158	0.757775
NC_010443.5	137488272	intron_variant	IGF1R	C	T	0.654762	0.0263158	0.628446
NC_010443.5	137488352	intron_variant	IGF1R	C	T	0.7125	0.0263158	0.686184
NC_010443.5	137488771	intron_variant	IGF1R	C	T	0.782051	0.0357143	0.746337
NC_010443.5	137490939	intron_variant	IGF1R	C	A	0.779412	0.0294118	0.75
NC_010443.5	137491593	intron_variant	IGF1R	C	T	0.821429	0.0263158	0.795113
NC_010443.5	137493591	intron_variant	IGF1R	A	T	0.639535	0.0263158	0.613219
NC_010443.5	137493755	intron_variant	IGF1R	A	C	0.795455	0	0.795455
NC_010443.5	137494848	intron_variant	IGF1R	A	T	0.795455	0.0263158	0.769139
NC_010443.5	137496819	intron_variant	IGF1R	G	A	0.659091	0.0263158	0.632775
NC_010443.5	137497298	intron_variant	IGF1R	C	A	0.693182	0.0263158	0.666866
NC_010443.5	137497412	intron_variant	IGF1R	T	C	0.914634	0.0263158	0.888318
NC_010443.5	137498637	intron_variant	IGF1R	A	C	0.6625	0.0277778	0.634722
NC_010443.5	137498736	intron_variant	IGF1R	G	C	0.890244	0.0263158	0.863928
NC_010443.5	137500202	intron_variant	IGF1R	A	G	0.755814	0.0263158	0.729498
NC_010443.5	137500281	intron_variant	IGF1R	C	T	0.872093	0.0263158	0.845777
NC_010443.5	137501552	intron_variant	IGF1R	A	G	0.95122	0.315789	0.635431
NC_010443.5	137501983	intron_variant	IGF1R	T	C	0.875	0.0263158	0.848684
NC_010443.5	137502303	intron_variant	IGF1R	C	T	0.755814	0.0263158	0.729498
NC_010443.5	137502330	intron_variant	IGF1R	A	C	0.883721	0.0263158	0.857405
NC_010443.5	137502598	intron_variant	IGF1R	T	C	0.909091	0.0263158	0.882775
NC_010443.5	137504174	intron_variant	IGF1R	C	T	0.892857	0.0263158	0.866541
NC_010443.5	137504426	intron_variant	IGF1R	G	A	0.730769	0	0.730769
NC_010443.5	137504921	intron_variant	IGF1R	G	C	0.709302	0.0263158	0.682986
NC_010443.5	137505293	intron_variant	IGF1R	C	G	0.904762	0	0.904762
NC_010443.5	137506018	intron_variant	IGF1R	G	A	0.897727	0	0.897727
NC_010443.5	137506040	intron_variant	IGF1R	T	C	0.897727	0	0.897727
NC_010443.5	137506278	intron_variant	IGF1R	T	A	0.886364	0.0263158	0.860048
NC_010443.5	137506291	intron_variant	IGF1R	C	T	0.886364	0.0263158	0.860048
NC_010443.5	137507049	intron_variant	IGF1R	C	T	0.883721	0	0.883721
NC_010443.5	137508034	intron_variant	IGF1R	A	G	0.895349	0.0263158	0.869033
NC_010443.5	137508274	intron_variant	IGF1R	G	A	0.719512	0.0263158	0.693196
NC_010443.5	137508370	intron_variant	IGF1R	T	C	0.890244	0.0263158	0.863928
NC_010443.5	137509040	intron_variant	IGF1R	G	A	0.895349	0	0.895349
NC_010443.5	137509237	intron_variant	IGF1R	C	T	0.904762	0.0263158	0.878446
NC_010443.5	137509265	intron_variant	IGF1R	T	C	0.909091	0	0.909091
NC_010443.5	137509419	intron_variant	IGF1R	C	T	0.755814	0.0263158	0.729498
NC_010443.5	137509500	intron_variant	IGF1R	C	T	0.897727	0	0.897727
NC_010443.5	137509509	intron_variant	IGF1R	T	C	0.886364	0	0.886364
NC_010443.5	137509979	intron_variant	IGF1R	G	A	0.744186	0.0263158	0.71787
NC_010443.5	137511938	intron_variant	IGF1R	T	C	0.681818	0.0263158	0.655502
NC_010443.5	137512373	intron_variant	IGF1R	G	A	0.883721	0.0263158	0.857405
NC_010443.5	137513491	intron_variant	IGF1R	A	G	0.904762	0	0.904762
NC_010443.5	137513609	intron_variant	IGF1R	C	T	0.77381	0.0263158	0.747494
NC_010443.5	137513971	intron_variant	IGF1R	A	G	0.872093	0.0263158	0.845777
NC_010443.5	137515082	intron_variant	IGF1R	C	T	0.6	0	0.6
NC_010443.5	137515784	intron_variant	IGF1R	C	T	0.790698	0.0263158	0.764382
NC_010443.5	137516665	intron_variant	IGF1R	T	C	0.897727	0.0263158	0.871411
NC_010443.5	137517858	intron_variant	IGF1R	G	A	0.727273	0.0263158	0.700957
NC_010443.5	137517860	intron_variant	IGF1R	G	A	0.772727	0.0263158	0.746411
NC_010443.5	137518192	intron_variant	IGF1R	G	C	0.675	0	0.675
NC_010443.5	137518260	intron_variant	IGF1R	T	C	0.890244	0	0.890244
NC_010443.5	137518723	intron_variant	IGF1R	G	A	0.880952	0.0263158	0.854636
NC_010443.5	137519666	intron_variant	IGF1R	C	T	0.895349	0.0263158	0.869033
NC_010443.5	137520056	intron_variant	IGF1R	C	T	0.944444	0.34375	0.600694
NC_010443.5	137520243	intron_variant	IGF1R	T	C	0.878049	0.0263158	0.851733
NC_010443.5	137520329	intron_variant	IGF1R	C	A	0.872093	0.0263158	0.845777
NC_010443.5	137520352	intron_variant	IGF1R	T	C	0.872093	0.0263158	0.845777
NC_010443.5	137520392	intron_variant	IGF1R	C	T	0.755814	0.0263158	0.729498
NC_010443.5	137520962	intron_variant	IGF1R	A	G	0.848837	0.0666667	0.78217
NC_010443.5	137522734	intron_variant	IGF1R	T	C	0.954545	0.342105	0.61244
NC_010443.5	137522760	intron_variant	IGF1R	G	A	0.704545	0.0263158	0.678229
NC_010443.5	137523410	intron_variant	IGF1R	T	C	0.868421	0.0277778	0.840643
NC_010443.5	137523411	intron_variant	IGF1R	G	A	0.6875	0.0277778	0.659722
NC_010443.5	137523456	intron_variant	IGF1R	C	T	0.646341	0.0263158	0.620025
NC_010443.5	137523892	intron_variant	IGF1R	C	T	0.860465	0	0.860465
NC_010443.5	137524252	intron_variant	IGF1R	C	T	0.909091	0.0263158	0.882775
NC_010443.5	137524950	intron_variant	IGF1R	C	T	0.875	0.0263158	0.848684
NC_010443.5	137525258	intron_variant	IGF1R	A	G	0.875	0.0263158	0.848684
NC_010443.5	137525267	intron_variant	IGF1R	G	A	0.920455	0.0263158	0.894139
NC_010443.5	137526254	intron_variant	IGF1R	G	A	0.631579	0.0263158	0.605263
NC_010443.5	137526320	intron_variant	IGF1R	G	A	0.881579	0.0277778	0.853801
NC_010443.5	137526883	intron_variant	IGF1R	T	G	0.890244	0.0263158	0.863928
NC_010443.5	137526887	intron_variant	IGF1R	T	C	0.890244	0.0263158	0.863928
NC_010443.5	137526994	intron_variant	IGF1R	G	A	0.681818	0	0.681818
NC_010443.5	137527620	intron_variant	IGF1R	C	T	0.670455	0.0263158	0.644139
NC_010443.5	137527940	intron_variant	IGF1R	T	C	0.646341	0.0263158	0.620025
NC_010443.5	137528052	intron_variant	IGF1R	C	T	0.697368	0	0.697368
NC_010443.5	137528064	intron_variant	IGF1R	C	T	0.697368	0	0.697368
NC_010443.5	137528263	intron_variant	IGF1R	A	G	0.695122	0.0263158	0.668806
NC_010443.5	137528452	intron_variant	IGF1R	A	G	0.851351	0.0526316	0.798719
NC_010443.5	137529129	intron_variant	IGF1R	C	A	0.829545	0.0263158	0.803229
NC_010443.5	137529515	intron_variant	IGF1R	T	C	0.704545	0.0263158	0.678229
NC_010443.5	137530351	intron_variant	IGF1R	T	C	0.767442	0.0263158	0.741126
NC_010443.5	137530494	intron_variant	IGF1R	T	G	0.732558	0.0263158	0.706242
NC_010443.5	137530617	intron_variant	IGF1R	T	C	0.845238	0.0263158	0.818922
NC_010443.5	137531333	intron_variant	IGF1R	C	T	0.75	0.0263158	0.723684
NC_010443.5	137531390	intron_variant	IGF1R	T	C	0.853659	0.0263158	0.827343
NC_010443.5	137531516	intron_variant	IGF1R	G	A	0.869048	0.0263158	0.842732
NC_010443.5	137533057	intron_variant	IGF1R	T	C	0.886364	0.0263158	0.860048
NC_010443.5	137533485	intron_variant	IGF1R	G	A	0.72093	0.0263158	0.694614
NC_010443.5	137534703	intron_variant	IGF1R	G	A	0.707317	0.0263158	0.681001
NC_010443.5	137534720	intron_variant	IGF1R	A	G	0.8625	0.0263158	0.836184
NC_010443.5	137534851	intron_variant	IGF1R	A	G	0.7	0.0526316	0.647368
NC_010443.5	137535936	intron_variant	IGF1R	G	A	0.860465	0.0263158	0.834149
NC_010443.5	137538007	intron_variant	IGF1R	C	T	0.715909	0.0263158	0.689593
NC_010443.5	137538033	intron_variant	IGF1R	G	A	0.872093	0.0263158	0.845777
NC_010443.5	137538303	intron_variant	IGF1R	A	G	0.954545	0.342105	0.61244
NC_010443.5	137538709	intron_variant	IGF1R	A	G	0.878049	0.0263158	0.851733
NC_010443.5	137538710	intron_variant	IGF1R	A	G	0.878049	0.0263158	0.851733
NC_010443.5	137539042	intron_variant	IGF1R	T	C	0.878049	0.0263158	0.851733
NC_010443.5	137540245	intron_variant	IGF1R	G	A	0.727273	0.0526316	0.674641
NC_010443.5	137540414	intron_variant	IGF1R	A	G	0.886364	0.0263158	0.860048
NC_010443.5	137540490	intron_variant	IGF1R	A	T	0.697674	0.0263158	0.671358
NC_010443.5	137540491	intron_variant	IGF1R	G	A	0.697674	0.0263158	0.671358
NC_010443.5	137540587	intron_variant	IGF1R	A	G	0.872093	0.0263158	0.845777
NC_010443.5	137540610	intron_variant	IGF1R	C	T	0.869048	0.0263158	0.842732
NC_010443.5	137541059	intron_variant	IGF1R	G	A	0.686047	0	0.686047
NC_010443.5	137541222	intron_variant	IGF1R	C	T	0.821429	0	0.821429
NC_010443.5	137542083	intron_variant	IGF1R	T	C	0.855263	0	0.855263
NC_010443.5	137542731	intron_variant	IGF1R	C	T	0.74359	0.0263158	0.717274
NC_010443.5	137542732	intron_variant	IGF1R	A	C	0.846154	0.0263158	0.819838
NC_010443.5	137543044	intron_variant	IGF1R	T	A	0.609375	0.0263158	0.583059
NC_010443.5	137543465	intron_variant	IGF1R	T	C	0.952381	0.342105	0.610276
NC_010443.5	137543661	intron_variant	IGF1R	A	G	0.615385	0.0263158	0.589069
NC_010443.5	137543767	intron_variant	IGF1R	G	A	0.738095	0.0263158	0.711779
NC_010443.5	137544081	intron_variant	IGF1R	T	C	0.94186	0.342105	0.599755
NC_010443.5	137544554	intron_variant	IGF1R	C	T	0.666667	0.0263158	0.640351
NC_010443.5	137545334	intron_variant	IGF1R	A	T	0.829545	0	0.829545
NC_010443.5	137546248	intron_variant	IGF1R	T	C	0.647727	0	0.647727
NC_010443.5	137546254	intron_variant	IGF1R	T	C	0.806818	0	0.806818
NC_010443.5	137546268	intron_variant	IGF1R	T	C	0.636364	0	0.636364
NC_010443.5	137547934	intron_variant	IGF1R	A	G	0.895349	0	0.895349
NC_010443.5	137547999	intron_variant	IGF1R	G	T	0.860465	0	0.860465
NC_010443.5	137548501	intron_variant	IGF1R	T	C	0.651163	0.0263158	0.624847
NC_010443.5	137548574	intron_variant	IGF1R	C	T	0.659091	0.0263158	0.632775
NC_010443.5	137548638	intron_variant	IGF1R	A	G	0.654762	0.0263158	0.628446
NC_010443.5	137548679	intron_variant	IGF1R	C	T	0.686047	0	0.686047
NC_010443.5	137552419	intron_variant	IGF1R	T	C	0.785714	0	0.785714
NC_010443.5	137555102	intron_variant	IGF1R	C	G	0.863636	0.0263158	0.83732
NC_010443.5	137555334	intron_variant	IGF1R	G	C	0.875	0	0.875
NC_010443.5	137555547	intron_variant	IGF1R	G	A	0.825581	0.0263158	0.799265
NC_010443.5	137555991	intron_variant	IGF1R	G	A	0.883721	0.0263158	0.857405
NC_010443.5	137556601	intron_variant	IGF1R	T	C	0.852273	0	0.852273
NC_010443.5	137556689	intron_variant	IGF1R	A	G	0.883721	0.0526316	0.831089
NC_010443.5	137557394	intron_variant	IGF1R	C	T	0.715909	0	0.715909
NC_010443.5	137557600	intron_variant	IGF1R	G	A	0.674419	0	0.674419
NC_010443.5	137558608	intron_variant	IGF1R	A	G	0.72093	0	0.72093
NC_010443.5	137558810	intron_variant	IGF1R	G	A	0.674419	0.0263158	0.648103
NC_010443.5	137559062	intron_variant	IGF1R	T	C	0.709302	0.0263158	0.682986
NC_010443.5	137560306	intron_variant	IGF1R	A	G	0.883721	0.0263158	0.857405
NC_010443.5	137560625	intron_variant	IGF1R	A	G	0.702381	0.0263158	0.676065
NC_010443.5	137561088	intron_variant	IGF1R	T	C	0.621951	0.0277778	0.594173
NC_010443.5	137561329	intron_variant	IGF1R	G	T	0.704545	0.0526316	0.651913
NC_010443.5	137561399	intron_variant	IGF1R	G	A	0.686047	0	0.686047
NC_010443.5	137561400	intron_variant	IGF1R	C	T	0.686047	0	0.686047
NC_010443.5	137561579	intron_variant	IGF1R	T	A	0.715909	0.0263158	0.689593
NC_010443.5	137562658	intron_variant	IGF1R	A	G	0.875	0.0263158	0.848684
NC_010443.5	137562675	intron_variant	IGF1R	T	C	0.886364	0.0263158	0.860048
NC_010443.5	137562977	intron_variant	IGF1R	A	G	0.860465	0.0526316	0.807833
NC_010443.5	137563043	intron_variant	IGF1R	G	T	0.690476	0.0526316	0.637844
NC_010443.5	137564190	intron_variant	IGF1R	T	C	0.75	0	0.75
NC_010443.5	137564236	intron_variant	IGF1R	G	A	0.738636	0	0.738636
NC_010443.5	137565617	intron_variant	IGF1R	T	C	0.857143	0.0263158	0.830827
NC_010443.5	137566031	intron_variant	IGF1R	A	G	0.883721	0.0263158	0.857405
NC_010443.5	137566541	intron_variant	IGF1R	C	T	0.738095	0.0263158	0.711779
NC_010443.5	137566894	intron_variant	IGF1R	T	G	0.730769	0.0294118	0.701357
NC_010443.5	137567441	intron_variant	IGF1R	C	A	0.845238	0.0263158	0.818922
NC_010443.5	137567561	intron_variant	IGF1R	T	C	0.732558	0.0263158	0.706242
NC_010443.5	137568912	intron_variant	IGF1R	G	A	0.744186	0.0263158	0.71787
NC_010443.5	137569986	intron_variant	IGF1R	G	A	0.75	0.0263158	0.723684
NC_010443.5	137570036	intron_variant	IGF1R	A	G	0.837209	0.0263158	0.810893
NC_010443.5	137570671	intron_variant	IGF1R	T	C	0.7	0	0.7
NC_010443.5	137570678	intron_variant	IGF1R	C	T	0.833333	0	0.833333
NC_010443.5	137571064	intron_variant	IGF1R	C	T	0.638889	0.0277778	0.611111
NC_010443.5	137571088	intron_variant	IGF1R	G	A	0.652778	0.0277778	0.625
NC_010443.5	137571825	intron_variant	IGF1R	G	A	0.717949	0.0263158	0.691633
NC_010443.5	137572461	intron_variant	IGF1R	G	A	0.727273	0.0263158	0.700957
NC_010443.5	137572851	intron_variant	IGF1R	A	G	0.875	0.0263158	0.848684
NC_010443.5	137575003	intron_variant	IGF1R	A	G	0.872093	0.0263158	0.845777
NC_010443.5	137575306	intron_variant	IGF1R	C	T	0.840909	0.0263158	0.814593
NC_010443.5	137576047	intron_variant	IGF1R	A	G	0.923077	0.0263158	0.896761
NC_010443.5	137576244	intron_variant	IGF1R	T	A	0.805556	0.0294118	0.776144
NC_010443.5	137576485	intron_variant	IGF1R	A	T	0.828947	0	0.828947
NC_010443.5	137576925	intron_variant	IGF1R	C	T	0.860465	0.0263158	0.834149
NC_010443.5	137577668	intron_variant	IGF1R	A	G	0.857143	0.0263158	0.830827
NC_010443.5	137577968	intron_variant	IGF1R	C	T	0.840909	0	0.840909
NC_010443.5	137578614	intron_variant	IGF1R	T	A	0.837209	0.0263158	0.810893
NC_010443.5	137578690	intron_variant	IGF1R	T	C	0.863636	0.0263158	0.83732
NC_010443.5	137578758	intron_variant	IGF1R	T	C	0.819444	0.0294118	0.790032
NC_010443.5	137579515	intron_variant	IGF1R	G	A	0.738636	0.0263158	0.71232
NC_010443.5	137579687	intron_variant	IGF1R	G	A	0.860465	0.0263158	0.834149
NC_010443.5	137580469	intron_variant	IGF1R	C	A	0.883721	0.0263158	0.857405
NC_010443.5	137580493	intron_variant	IGF1R	G	A	0.872093	0.0263158	0.845777
NC_010443.5	137580749	intron_variant	IGF1R	C	T	0.857143	0	0.857143
NC_010443.5	137580786	intron_variant	IGF1R	C	T	0.72093	0	0.72093
NC_010443.5	137581173	intron_variant	IGF1R	T	G	0.652778	0	0.652778
NC_010443.5	137582460	intron_variant	IGF1R	G	A	0.792683	0.0526316	0.740051
NC_010443.5	137582463	intron_variant	IGF1R	G	A	0.792683	0.0526316	0.740051
NC_010443.5	137582649	intron_variant	IGF1R	A	G	0.709302	0	0.709302
NC_010443.5	137583242	intron_variant	IGF1R	C	T	0.761905	0.0263158	0.735589
NC_010443.5	137583299	intron_variant	IGF1R	C	G	0.744186	0.0263158	0.71787
NC_010443.5	137584554	intron_variant	IGF1R	A	G	0.761364	0.0263158	0.735048
NC_010443.5	137584674	intron_variant	IGF1R	T	C	0.75	0.0263158	0.723684
NC_010443.5	137584888	intron_variant	IGF1R	C	T	0.948718	0	0.948718
NC_010443.5	137585025	intron_variant	IGF1R	C	T	0.690476	0.0263158	0.66416
NC_010443.5	137585854	intron_variant	IGF1R	T	C	0.852273	0.0263158	0.825957
NC_010443.5	137587554	intron_variant	IGF1R	C	T	0.75	0	0.75
NC_010443.5	137587611	intron_variant	IGF1R	C	A	0.755814	0	0.755814
NC_010443.5	137587798	intron_variant	IGF1R	T	C	0.848837	0	0.848837
NC_010443.5	137587898	intron_variant	IGF1R	G	A	0.863636	0.0263158	0.83732
NC_010443.5	137588071	intron_variant	IGF1R	C	T	0.875	0.0263158	0.848684
NC_010443.5	137588112	intron_variant	IGF1R	T	A	0.875	0.0263158	0.848684
NC_010443.5	137588116	intron_variant	IGF1R	C	T	0.875	0.0263158	0.848684
NC_010443.5	137588229	intron_variant	IGF1R	T	C	0.863636	0.0263158	0.83732
NC_010443.5	137588251	intron_variant	IGF1R	C	A	0.875	0.0263158	0.848684
NC_010443.5	137588642	intron_variant	IGF1R	T	C	0.883721	0.0263158	0.857405
NC_010443.5	137588651	intron_variant	IGF1R	C	G	0.744186	0.0263158	0.71787
NC_010443.5	137589159	intron_variant	IGF1R	C	T	0.883721	0.0263158	0.857405
NC_010443.5	137589461	intron_variant	IGF1R	G	A	0.895349	0.0526316	0.842717
NC_010443.5	137589790	intron_variant	IGF1R	T	C	0.897727	0.0277778	0.869949
NC_010443.5	137590132	intron_variant	IGF1R	A	T	0.875	0.0263158	0.848684
NC_010443.5	137590257	intron_variant	IGF1R	C	T	0.75	0.0263158	0.723684
NC_010443.5	137590379	intron_variant	IGF1R	A	G	0.916667	0	0.916667
NC_010443.5	137590432	intron_variant	IGF1R	T	C	0.769231	0	0.769231
NC_010443.5	137590916	intron_variant	IGF1R	A	G	0.918605	0.0263158	0.892289
NC_010443.5	137591365	intron_variant	IGF1R	C	A	0.7125	0.0263158	0.686184
NC_010443.5	137591378	intron_variant	IGF1R	C	T	0.730769	0.0263158	0.704453
NC_010443.5	137592235	intron_variant	IGF1R	T	C	0.934211	0	0.934211
NC_010443.5	137592328	intron_variant	IGF1R	T	A	0.895349	0.0263158	0.869033
NC_010443.5	137592366	intron_variant	IGF1R	T	A	0.895349	0.0263158	0.869033
NC_010443.5	137593463	intron_variant	IGF1R	A	T	0.909091	0.0263158	0.882775
NC_010443.5	137594399	intron_variant	IGF1R	G	T	0.761364	0.0263158	0.735048
NC_010443.5	137594967	intron_variant	IGF1R	T	C	0.906977	0.0263158	0.880661
NC_010443.5	137595526	intron_variant	IGF1R	C	T	0.880952	0	0.880952
NC_010443.5	137596125	intron_variant	IGF1R	T	C	0.892857	0	0.892857
NC_010443.5	137596165	intron_variant	IGF1R	G	A	0.880952	0	0.880952
NC_010443.5	137596218	intron_variant	IGF1R	A	G	0.883721	0.0526316	0.831089
NC_010443.5	137596327	intron_variant	IGF1R	T	C	0.880952	0.0526316	0.82832
NC_010443.5	137596965	intron_variant	IGF1R	A	C	0.892857	0.0263158	0.866541
NC_010443.5	137597356	intron_variant	IGF1R	T	C	0.897727	0.0263158	0.871411
NC_010443.5	137597398	intron_variant	IGF1R	G	T	0.897727	0.0263158	0.871411
NC_010443.5	137597611	intron_variant	IGF1R	C	T	0.732558	0.0263158	0.706242
NC_010443.5	137597866	intron_variant	IGF1R	G	T	0.906977	0	0.906977
NC_010443.5	137597899	intron_variant	IGF1R	A	G	0.902439	0	0.902439
NC_010443.5	137598851	intron_variant	IGF1R	G	A	0.875	0.0263158	0.848684
NC_010443.5	137599008	intron_variant	IGF1R	T	C	0.886364	0.0526316	0.833732
NC_010443.5	137599151	intron_variant	IGF1R	G	T	0.897727	0.0263158	0.871411
NC_010443.5	137599386	intron_variant	IGF1R	G	A	0.920455	0.0263158	0.894139
NC_010443.5	137599628	intron_variant	IGF1R	G	T	0.897727	0.0263158	0.871411
NC_010443.5	137599845	intron_variant	IGF1R	T	C	0.697674	0	0.697674
NC_010443.5	137600481	intron_variant	IGF1R	C	T	0.744186	0.0263158	0.71787
NC_010443.5	137600936	intron_variant	IGF1R	C	T	0.8625	0.0263158	0.836184
NC_010443.5	137600972	intron_variant	IGF1R	C	T	0.916667	0.0263158	0.890351
NC_010443.5	137601075	intron_variant	IGF1R	A	G	0.894737	0.0263158	0.868421
NC_010443.5	137601121	intron_variant	IGF1R	C	T	0.75641	0.0263158	0.730094
NC_010443.5	137601530	intron_variant	IGF1R	G	A	0.74359	0.0526316	0.690958
NC_010443.5	137602151	intron_variant	IGF1R	G	A	0.614286	0	0.614286
NC_010443.5	137602377	intron_variant	IGF1R	T	G	0.738095	0.0263158	0.711779
NC_010443.5	137602628	intron_variant	IGF1R	A	T	0.783784	0.0263158	0.757468
NC_010443.5	137602712	intron_variant	IGF1R	A	C	0.883721	0.0263158	0.857405
NC_010443.5	137602860	intron_variant	IGF1R	T	G	0.755814	0.0526316	0.703182
NC_010443.5	137603800	intron_variant	IGF1R	A	C	0.897727	0	0.897727
NC_010443.5	137604565	intron_variant	IGF1R	A	G	0.761905	0	0.761905
NC_010443.5	137604573	intron_variant	IGF1R	T	C	0.904762	0	0.904762
NC_010443.5	137604626	intron_variant	IGF1R	T	C	0.77907	0.0263158	0.752754
NC_010443.5	137604942	intron_variant	IGF1R	A	G	0.897727	0.0263158	0.871411
NC_010443.5	137605540	intron_variant	IGF1R	C	T	0.897727	0.0263158	0.871411
NC_010443.5	137605762	intron_variant	IGF1R	C	T	0.75	0	0.75
NC_010443.5	137605831	intron_variant	IGF1R	T	C	0.897727	0	0.897727
NC_010443.5	137606000	intron_variant	IGF1R	G	A	0.732558	0.0263158	0.706242
NC_010443.5	137606023	intron_variant	IGF1R	T	C	0.897727	0.0277778	0.869949
NC_010443.5	137606035	intron_variant	IGF1R	G	A	0.727273	0.0277778	0.699495
NC_010443.5	137606238	intron_variant	IGF1R	C	T	0.883721	0.0263158	0.857405
NC_010443.5	137606549	intron_variant	IGF1R	A	G	0.880952	0	0.880952
NC_010443.5	137606761	intron_variant	IGF1R	C	T	0.714286	0	0.714286
NC_010443.5	137606762	intron_variant	IGF1R	T	C	0.714286	0	0.714286
NC_010443.5	137606775	intron_variant	IGF1R	G	T	0.902439	0	0.902439
NC_010443.5	137606795	intron_variant	IGF1R	C	T	0.902439	0	0.902439
NC_010443.5	137606949	intron_variant	IGF1R	C	T	0.768293	0.0277778	0.740515
NC_010443.5	137608754	intron_variant	IGF1R	T	C	0.872093	0.0526316	0.819461
NC_010443.5	137609709	intron_variant	IGF1R	C	T	0.714286	0.0263158	0.68797
NC_010443.5	137610020	intron_variant	IGF1R	T	C	0.837209	0	0.837209
NC_010443.5	137610657	intron_variant	IGF1R	A	G	0.658537	0.0263158	0.632221
NC_010443.5	137610752	intron_variant	IGF1R	G	A	0.602564	0.0263158	0.576248
NC_010443.5	137610789	intron_variant	IGF1R	C	T	0.611111	0.0263158	0.584795
NC_010443.5	137610987	intron_variant	IGF1R	G	A	0.658537	0	0.658537
NC_010443.5	137611172	intron_variant	IGF1R	C	T	0.857143	0	0.857143
NC_010443.5	137611338	intron_variant	IGF1R	A	G	0.833333	0.0263158	0.807017
NC_010443.5	137611790	intron_variant	IGF1R	T	C	0.875	0.0526316	0.822368
NC_010443.5	137611862	intron_variant	IGF1R	T	C	0.920455	0.0263158	0.894139
NC_010443.5	137612022	intron_variant	IGF1R	T	C	0.865854	0.0526316	0.813222
NC_010443.5	137612758	intron_variant	IGF1R	A	G	0.853659	0.0263158	0.827343
NC_010443.5	137612759	intron_variant	IGF1R	C	T	0.914634	0.0263158	0.888318
NC_010443.5	137613896	intron_variant	IGF1R	A	G	0.829545	0	0.829545
NC_010443.5	137613947	intron_variant	IGF1R	C	T	0.670455	0	0.670455
NC_010443.5	137614106	intron_variant	IGF1R	T	C	0.848837	0	0.848837
NC_010443.5	137614964	intron_variant	IGF1R	A	T	0.738095	0	0.738095
NC_010443.5	137615315	intron_variant	IGF1R	G	A	0.846154	0	0.846154
NC_010443.5	137615775	intron_variant	IGF1R	C	T	0.744186	0	0.744186
NC_010443.5	137615896	intron_variant	IGF1R	T	C	0.75	0	0.75
NC_010443.5	137616101	intron_variant	IGF1R	A	G	0.857143	0	0.857143
NC_010443.5	137616811	intron_variant	IGF1R	A	G	0.852273	0	0.852273
NC_010443.5	137617107	intron_variant	IGF1R	A	G	0.852273	0	0.852273
NC_010443.5	137617240	intron_variant	IGF1R	A	C	0.761364	0	0.761364
NC_010443.5	137618092	intron_variant	IGF1R	G	T	0.767442	0	0.767442
NC_010443.5	137618130	intron_variant	IGF1R	T	C	0.897436	0.0526316	0.844804
NC_010443.5	137618583	intron_variant	IGF1R	G	A	0.755814	0	0.755814
NC_010443.5	137619086	intron_variant	IGF1R	C	T	0.75	0	0.75
NC_010443.5	137619239	intron_variant	IGF1R	G	A	0.714286	0	0.714286
NC_010443.5	137619441	intron_variant	IGF1R	T	C	0.789474	0	0.789474
NC_010443.5	137619444	intron_variant	IGF1R	G	C	0.810811	0	0.810811
NC_010443.5	137619486	intron_variant	IGF1R	G	A	0.661765	0	0.661765
NC_010443.5	137619523	intron_variant	IGF1R	T	C	0.824324	0	0.824324
NC_010443.5	137619779	intron_variant	IGF1R	G	A	0.702381	0	0.702381
NC_010443.5	137620241	intron_variant	IGF1R	C	T	0.85	0	0.85
NC_010443.5	137620379	intron_variant	IGF1R	A	C	0.863636	0	0.863636
NC_010443.5	137620636	intron_variant	IGF1R	A	C	0.666667	0	0.666667
NC_010443.5	137620744	intron_variant	IGF1R	G	C	0.719512	0	0.719512
NC_010443.5	137620802	intron_variant	IGF1R	G	C	0.829268	0	0.829268
NC_010443.5	137621159	intron_variant	IGF1R	G	T	0.848837	0	0.848837
NC_010443.5	137621604	intron_variant	IGF1R	G	A	0.865854	0	0.865854
NC_010443.5	137622335	intron_variant	IGF1R	A	G	0.817073	0	0.817073
NC_010443.5	137622468	intron_variant	IGF1R	T	C	0.853659	0	0.853659
NC_010443.5	137622478	intron_variant	IGF1R	G	T	0.85	0	0.85
NC_010443.5	137622759	intron_variant	IGF1R	C	T	0.829268	0	0.829268
NC_010443.5	137622768	intron_variant	IGF1R	C	T	0.825	0	0.825
NC_010443.5	137623033	intron_variant	IGF1R	C	T	0.837209	0	0.837209
NC_010443.5	137623350	intron_variant	IGF1R	G	C	0.755814	0	0.755814
NC_010443.5	137623357	intron_variant	IGF1R	C	T	0.848837	0	0.848837
NC_010443.5	137624391	intron_variant	IGF1R	G	A	0.792683	0	0.792683
NC_010443.5	137624529	intron_variant	IGF1R	C	T	0.8375	0	0.8375
NC_010443.5	137624578	intron_variant	IGF1R	G	T	0.846154	0	0.846154
NC_010443.5	137624720	intron_variant	IGF1R	C	T	0.829268	0	0.829268
NC_010443.5	137624753	intron_variant	IGF1R	T	C	0.85	0	0.85
NC_010443.5	137624979	intron_variant	IGF1R	C	T	0.872093	0	0.872093
NC_010443.5	137625119	intron_variant	IGF1R	C	T	0.848837	0	0.848837
NC_010443.5	137625464	intron_variant	IGF1R	G	C	0.609375	0	0.609375
NC_010443.5	137625547	intron_variant	IGF1R	G	A	0.865854	0	0.865854
NC_010443.5	137625860	intron_variant	IGF1R	G	A	0.848837	0	0.848837
NC_010443.5	137626041	intron_variant	IGF1R	C	T	0.833333	0	0.833333
NC_010443.5	137626104	intron_variant	IGF1R	T	C	0.855263	0	0.855263
NC_010443.5	137626390	intron_variant	IGF1R	T	C	0.828947	0	0.828947
NC_010443.5	137626431	intron_variant	IGF1R	C	T	0.7125	0	0.7125
NC_010443.5	137627121	intron_variant	IGF1R	C	G	0.697674	0	0.697674
NC_010443.5	137627161	intron_variant	IGF1R	T	C	0.863636	0	0.863636
NC_010443.5	137627985	intron_variant	IGF1R	A	G	0.860465	0	0.860465
NC_010443.5	137628052	intron_variant	IGF1R	T	C	0.863636	0	0.863636
NC_010443.5	137628393	intron_variant	IGF1R	C	T	0.863636	0	0.863636
NC_010443.5	137628648	intron_variant	IGF1R	A	G	0.840909	0	0.840909
NC_010443.5	137629463	intron_variant	IGF1R	A	C	0.845238	0	0.845238
NC_010443.5	137629714	intron_variant	IGF1R	G	A	0.865854	0	0.865854
NC_010443.5	137629892	intron_variant	IGF1R	C	A	0.890244	0	0.890244
NC_010443.5	137629927	intron_variant	IGF1R	T	C	0.878378	0	0.878378
NC_010443.5	137629936	intron_variant	IGF1R	C	G	0.851351	0	0.851351
NC_010443.5	137629954	intron_variant	IGF1R	G	T	0.885714	0	0.885714
NC_010443.5	137630455	intron_variant	IGF1R	T	C	0.704545	0	0.704545
NC_010443.5	137630613	intron_variant	IGF1R	G	A	0.852273	0	0.852273
NC_010443.5	137630637	intron_variant	IGF1R	T	A	0.863636	0	0.863636
NC_010443.5	137630757	intron_variant	IGF1R	G	C	0.860465	0	0.860465
NC_010443.5	137630766	intron_variant	IGF1R	G	A	0.860465	0	0.860465
NC_010443.5	137630802	intron_variant	IGF1R	T	C	0.852273	0	0.852273
NC_010443.5	137631017	intron_variant	IGF1R	C	T	0.707317	0	0.707317
NC_010443.5	137631246	intron_variant	IGF1R	C	T	0.855263	0	0.855263
NC_010443.5	137631373	intron_variant	IGF1R	T	A	0.841463	0	0.841463
NC_010443.5	137631580	intron_variant	IGF1R	G	C	0.719512	0	0.719512
NC_010443.5	137631710	intron_variant	IGF1R	T	G	0.848837	0	0.848837
NC_010443.5	137631883	intron_variant	IGF1R	C	T	0.815789	0	0.815789
NC_010443.5	137632487	intron_variant	IGF1R	G	C	0.845238	0	0.845238
NC_010443.5	137632695	intron_variant	IGF1R	C	A	0.707317	0	0.707317
NC_010443.5	137640132	intron_variant	IGF1R	T	C	0.829545	0	0.829545
NC_010443.5	137640779	intron_variant	IGF1R	G	A	0.776316	0	0.776316
NC_010443.5	137641036	intron_variant	IGF1R	C	T	0.825	0	0.825
NC_010443.5	137641433	intron_variant	IGF1R	G	A	0.674419	0	0.674419
NC_010443.5	137643038	intron_variant	IGF1R	A	G	0.829268	0	0.829268
NC_010443.5	137643103	intron_variant	IGF1R	A	G	0.833333	0	0.833333
NC_010443.5	137643429	intron_variant	IGF1R	C	T	0.702381	0	0.702381
NC_010443.5	137643561	intron_variant	IGF1R	A	G	0.840909	0	0.840909
NC_010443.5	137643654	intron_variant	IGF1R	T	C	0.845238	0	0.845238
NC_010443.5	137643797	intron_variant	IGF1R	G	T	0.852273	0	0.852273
NC_010443.5	137644121	intron_variant	IGF1R	A	G	0.845238	0	0.845238
NC_010443.5	137644593	intron_variant	IGF1R	G	A	0.829545	0	0.829545
NC_010443.5	137644631	intron_variant	IGF1R	C	T	0.0340909	0.666667	0.632576
NC_010443.5	137651534	intron_variant	IGF1R	G	A	0.0454545	0.8125	0.767046
NC_010443.5	137654890	intron_variant	IGF1R	A	C	0.829545	0.0714286	0.758116
NC_010443.5	137655852	intron_variant	IGF1R	A	G	0.829545	0.05	0.779545
NC_010443.5	137656175	intron_variant	IGF1R	C	T	0.829545	0	0.829545
NC_010443.5	137656210	intron_variant	IGF1R	C	T	0.833333	0	0.833333
NC_010443.5	137656212	intron_variant	IGF1R	T	G	0.813953	0	0.813953
NC_010443.5	137656213	intron_variant	IGF1R	A	T	0.813953	0	0.813953
NC_010443.5	137656216	intron_variant	IGF1R	A	G	0.813953	0	0.813953
NC_010443.5	137656583	intron_variant	IGF1R	G	A	0.829268	0.0384615	0.790806
NC_010443.5	137656600	intron_variant	IGF1R	G	A	0.829268	0.0357143	0.793554
NC_010443.5	137656641	intron_variant	IGF1R	C	A	0.840909	0.0384615	0.802447
NC_010443.5	137663004	intron_variant	IGF1R	G	A	0.523256	0	0.523256
NC_010443.5	137663251	intron_variant	IGF1R	G	A	0.848837	0.0555556	0.793281
NC_010443.5	137663266	intron_variant	IGF1R	G	T	0.848837	0.0625	0.786337
NC_010443.5	137663323	intron_variant	IGF1R	A	C	0.954545	0.0555556	0.898989
NC_010443.5	137664995	intron_variant	IGF1R	A	T	0.852273	0.0357143	0.816559
NC_010443.5	137665487	intron_variant	IGF1R	C	T	0.845238	0.0294118	0.815826
NC_010443.5	137666433	intron_variant	IGF1R	G	A	0.848837	0.0526316	0.796205
NC_010443.5	137666438	intron_variant	IGF1R	A	G	0.848837	0.0526316	0.796205
NC_010443.5	137666512	intron_variant	IGF1R	G	A	0.568182	0	0.568182
NC_010443.5	137666533	intron_variant	IGF1R	A	G	0.534091	0	0.534091
NC_010443.5	137666594	intron_variant	IGF1R	A	G	0.840909	0.0625	0.778409
NC_010443.5	137666873	intron_variant	IGF1R	T	C	0.953488	0.315789	0.637699
NC_010443.5	137667301	intron_variant	IGF1R	C	T	0.7875	0.0263158	0.761184
NC_010443.5	137667302	intron_variant	IGF1R	G	C	0.7875	0.0263158	0.761184
NC_010443.5	137667609	intron_variant	IGF1R	G	C	0.845238	0	0.845238
NC_010443.5	137668348	intron_variant	IGF1R	G	A	0.569767	0	0.569767
NC_010443.5	137669129	intron_variant	IGF1R	T	C	0.840909	0.0277778	0.813131
NC_010443.5	137669405	intron_variant	IGF1R	G	A	0.560976	0	0.560976
NC_010443.5	137669441	intron_variant	IGF1R	T	C	0.54878	0	0.54878
NC_010443.5	137669643	intron_variant	IGF1R	T	C	0.579545	0	0.579545
NC_010443.5	137669646	intron_variant	IGF1R	T	C	0.579545	0	0.579545
NC_010443.5	137669696	intron_variant	IGF1R	T	C	0.579545	0	0.579545
NC_010443.5	137670149	intron_variant	IGF1R	C	T	0.85	0.0263158	0.823684
NC_010443.5	137670212	intron_variant	IGF1R	T	A	0.575	0	0.575
NC_010443.5	137670224	intron_variant	IGF1R	T	C	0.573171	0	0.573171
NC_010443.5	137670634	intron_variant	IGF1R	C	A	0.525	0	0.525
NC_010443.5	137670686	intron_variant	IGF1R	T	C	0.875	0.0263158	0.848684
NC_010443.5	137670738	intron_variant	IGF1R	A	C	0.538462	0	0.538462
NC_010443.5	137670749	intron_variant	IGF1R	C	A	0.551282	0	0.551282
NC_010443.5	137670920	intron_variant	IGF1R	C	A	0.513158	0	0.513158
NC_010443.5	137672206	intron_variant	IGF1R	C	G	0.523256	0	0.523256
NC_010443.5	137675611	intron_variant	IGF1R	G	A	0.963415	0	0.963415
NC_010443.5	137676167	intron_variant	IGF1R	T	C	0.0454545	0.638889	0.593435
NC_010443.5	137676853	intron_variant	IGF1R	C	A	0.829268	0	0.829268
NC_010443.5	137677281	intron_variant	IGF1R	G	A	0.943182	0.157895	0.785287
NC_010443.5	137677348	intron_variant	IGF1R	C	G	0.95122	0.184211	0.767009
NC_010443.5	137677859	intron_variant	IGF1R	T	A	0.824324	0.0263158	0.798008
NC_010443.5	137678868	intron_variant	IGF1R	G	A	0.571429	0.0263158	0.545113
NC_010443.5	137679474	intron_variant	IGF1R	G	A	0.5375	0.0263158	0.511184
NC_010443.5	137679944	intron_variant	IGF1R	C	T	0.581395	0.0263158	0.555079
NC_010443.5	137681547	intron_variant	IGF1R	G	A	0.534091	0.0263158	0.507775
NC_010443.5	137684050	intron_variant	IGF1R	T	C	0.547619	0.0263158	0.521303
NC_010443.5	137684444	intron_variant	IGF1R	G	A	0.585366	0.0263158	0.55905
NC_010443.5	137684666	intron_variant	IGF1R	C	T	0.952381	0.210526	0.741855
NC_010443.5	137685305	intron_variant	IGF1R	G	A	0.556818	0.0263158	0.530502
NC_010443.5	137687236	intron_variant	IGF1R	T	C	0.568182	0.0263158	0.541866
NC_010443.5	137687739	intron_variant	IGF1R	G	A	0.534884	0.0263158	0.508568
NC_010443.5	137688184	intron_variant	IGF1R	C	T	0.569767	0.0277778	0.541989
NC_010443.5	137692660	intergenic_region	IGF1R-SYNM	T	C	0.568182	0.0263158	0.541866
NC_010443.5	137692957	intergenic_region	IGF1R-SYNM	A	G	0.571429	0.0263158	0.545113
NC_010443.5	137693948	intergenic_region	IGF1R-SYNM	G	A	0.568182	0	0.568182
NC_010443.5	137693949	intergenic_region	IGF1R-SYNM	T	G	0.568182	0	0.568182
NC_010443.5	137693964	intergenic_region	IGF1R-SYNM	A	C	0.545455	0	0.545455
NC_010443.5	137694171	intergenic_region	IGF1R-SYNM	T	C	0.897727	0.0263158	0.871411
NC_010443.5	137694358	intergenic_region	IGF1R-SYNM	A	G	0.556818	0.0263158	0.530502
NC_010443.5	137695543	intergenic_region	IGF1R-SYNM	G	A	0.556818	0.0526316	0.504186
NC_010443.5	137695699	intergenic_region	IGF1R-SYNM	A	G	0.965909	0.421053	0.544856
NC_010443.5	137696898	intergenic_region	IGF1R-SYNM	A	G	0.569767	0	0.569767
NC_010443.5	137697127	intergenic_region	IGF1R-SYNM	A	G	0.569767	0.0263158	0.543451
NC_010443.5	137697182	intergenic_region	IGF1R-SYNM	G	A	0.556818	0.0263158	0.530502
NC_010443.5	137697209	intergenic_region	IGF1R-SYNM	C	T	0.556818	0.0263158	0.530502
NC_010443.5	137697371	intergenic_region	IGF1R-SYNM	T	C	0.511628	0	0.511628
NC_010443.5	137697730	intergenic_region	IGF1R-SYNM	G	A	0.568182	0.0263158	0.541866
NC_010443.5	137697809	intergenic_region	IGF1R-SYNM	C	T	0.568182	0.0263158	0.541866
NC_010443.5	137697848	intergenic_region	IGF1R-SYNM	G	A	0.534091	0.0263158	0.507775
NC_010443.5	137698110	intergenic_region	IGF1R-SYNM	C	T	0.546512	0.0263158	0.520196
NC_010443.5	137698158	intergenic_region	IGF1R-SYNM	C	T	0.546512	0	0.546512
NC_010443.5	137698540	intergenic_region	IGF1R-SYNM	G	A	0.55814	0.0263158	0.531824
NC_010443.5	137698543	intergenic_region	IGF1R-SYNM	A	G	0.55814	0.0263158	0.531824
NC_010443.5	137698550	intergenic_region	IGF1R-SYNM	G	A	0.546512	0.0263158	0.520196
NC_010443.5	137698621	intergenic_region	IGF1R-SYNM	G	T	0.569767	0.0263158	0.543451
NC_010443.5	137698914	intergenic_region	IGF1R-SYNM	G	A	0.556818	0.0277778	0.52904
NC_010443.5	137698938	intergenic_region	IGF1R-SYNM	A	G	0.556818	0.0263158	0.530502
NC_010443.5	137698960	intergenic_region	IGF1R-SYNM	C	T	0.568182	0.0263158	0.541866
NC_010443.5	137699073	intergenic_region	IGF1R-SYNM	G	A	0.546512	0	0.546512
NC_010443.5	137699220	intergenic_region	IGF1R-SYNM	A	G	0.559524	0.0263158	0.533208
NC_010443.5	137700381	intergenic_region	IGF1R-SYNM	A	G	0.547619	0.0263158	0.521303
NC_010443.5	137701292	intergenic_region	IGF1R-SYNM	G	C	0.592105	0.0263158	0.565789
NC_010443.5	137701989	intergenic_region	IGF1R-SYNM	G	A	0.534884	0.0263158	0.508568
NC_010443.5	137702507	intergenic_region	IGF1R-SYNM	A	G	0.552632	0	0.552632
NC_010443.5	137702626	intergenic_region	IGF1R-SYNM	A	G	0.564103	0	0.564103
NC_010443.5	137702786	intergenic_region	IGF1R-SYNM	C	T	0.546512	0.0263158	0.520196
NC_010443.5	137702999	intergenic_region	IGF1R-SYNM	A	G	0.569767	0	0.569767
NC_010443.5	137703581	intergenic_region	IGF1R-SYNM	T	C	0.55814	0.0526316	0.505508
NC_010443.5	137703975	intergenic_region	IGF1R-SYNM	A	T	0.546512	0	0.546512
NC_010443.5	137705298	intergenic_region	IGF1R-SYNM	C	T	0.556818	0.0277778	0.52904
NC_010443.5	137706556	intergenic_region	IGF1R-SYNM	G	A	0.546512	0	0.546512
NC_010443.5	137707064	intergenic_region	IGF1R-SYNM	G	A	0.546512	0	0.546512
NC_010443.5	137707225	intergenic_region	IGF1R-SYNM	T	G	0.931818	0.0263158	0.905502
NC_010443.5	137707647	intergenic_region	IGF1R-SYNM	C	A	0.556818	0.0263158	0.530502
NC_010443.5	137707826	intergenic_region	IGF1R-SYNM	T	G	0.546512	0.0263158	0.520196
NC_010443.5	137708272	intergenic_region	IGF1R-SYNM	T	C	0.55814	0.0555556	0.502584
NC_010443.5	137709231	intergenic_region	IGF1R-SYNM	G	A	0.523256	0	0.523256
NC_010443.5	137711256	intergenic_region	IGF1R-SYNM	C	G	0.55814	0	0.55814
NC_010443.5	137711402	intergenic_region	IGF1R-SYNM	A	T	0.547619	0	0.547619
NC_010443.5	137711584	intergenic_region	IGF1R-SYNM	C	G	0.575	0	0.575
NC_010443.5	137713340	intergenic_region	IGF1R-SYNM	T	C	0.575	0	0.575
NC_010443.5	137714731	intergenic_region	IGF1R-SYNM	T	C	0.52439	0	0.52439
NC_010443.5	137714826	intergenic_region	IGF1R-SYNM	C	G	0.569767	0	0.569767
NC_010443.5	137715423	intergenic_region	IGF1R-SYNM	A	T	0.55814	0.0263158	0.531824
NC_010443.5	137716750	intergenic_region	IGF1R-SYNM	G	A	0.568182	0.0263158	0.541866
NC_010443.5	137716804	intergenic_region	IGF1R-SYNM	C	A	0.568182	0	0.568182
NC_010443.5	137716815	intergenic_region	IGF1R-SYNM	G	A	0.568182	0	0.568182
NC_010443.5	137718898	intergenic_region	IGF1R-SYNM	T	G	0.534884	0.0277778	0.507106
NC_010443.5	137718988	intergenic_region	IGF1R-SYNM	C	A	0.534884	0	0.534884
NC_010443.5	137721429	intergenic_region	IGF1R-SYNM	A	C	0.597561	0	0.597561
NC_010443.5	137721584	intergenic_region	IGF1R-SYNM	A	G	0.904762	0	0.904762
NC_010443.5	137722838	intergenic_region	IGF1R-SYNM	C	T	0.627907	0.0263158	0.601591
NC_010443.5	137725372	intergenic_region	IGF1R-SYNM	C	T	0.575	0.0277778	0.547222
NC_010443.5	137725579	intergenic_region	IGF1R-SYNM	T	A	0.94186	0	0.94186
NC_010443.5	137726152	intergenic_region	IGF1R-SYNM	A	G	0.95122	0	0.95122
NC_010443.5	137726395	intergenic_region	IGF1R-SYNM	G	A	0.595238	0	0.595238
NC_010443.5	137729125	intergenic_region	IGF1R-SYNM	C	T	0.573171	0.0277778	0.545393
NC_010443.5	137729968	intergenic_region	IGF1R-SYNM	C	T	0.568182	0	0.568182
NC_010443.5	137730131	intergenic_region	IGF1R-SYNM	A	G	0.593023	0.0263158	0.566707
NC_010443.5	137730222	intergenic_region	IGF1R-SYNM	T	C	0.590909	0	0.590909
NC_010443.5	137730811	intergenic_region	IGF1R-SYNM	A	T	0.568182	0	0.568182
NC_010443.5	137731675	intergenic_region	IGF1R-SYNM	A	G	0.590909	0.0263158	0.564593
NC_010443.5	137732310	intergenic_region	IGF1R-SYNM	A	G	0.55	0.0263158	0.523684
NC_010443.5	137732384	intergenic_region	IGF1R-SYNM	T	G	0.569767	0.0263158	0.543451
NC_010443.5	137733193	intergenic_region	IGF1R-SYNM	T	G	0.593023	0.0263158	0.566707
NC_010443.5	137733387	intergenic_region	IGF1R-SYNM	C	T	0.593023	0.0263158	0.566707
NC_010443.5	137733605	intergenic_region	IGF1R-SYNM	G	C	0.579545	0.0277778	0.551767
NC_010443.5	137733648	intergenic_region	IGF1R-SYNM	A	G	0.602273	0.0263158	0.575957
NC_010443.5	137734225	intergenic_region	IGF1R-SYNM	C	T	0.94186	0.138889	0.802971
NC_010443.5	137734228	intergenic_region	IGF1R-SYNM	A	T	0.613636	0	0.613636
NC_010443.5	137734385	intergenic_region	IGF1R-SYNM	G	C	0.613636	0.0277778	0.585858
NC_010443.5	137735835	intergenic_region	IGF1R-SYNM	G	T	0.604651	0	0.604651
NC_010443.5	137736882	intergenic_region	IGF1R-SYNM	A	C	0.963415	0.0277778	0.935637
NC_010443.5	137737141	intergenic_region	IGF1R-SYNM	T	C	0.940476	0.0277778	0.912698
NC_010443.5	137737142	intergenic_region	IGF1R-SYNM	G	A	0.571429	0.0277778	0.543651
NC_010443.5	137739105	intergenic_region	IGF1R-SYNM	G	C	0.602273	0.0263158	0.575957
NC_010443.5	137739283	intergenic_region	IGF1R-SYNM	T	C	0.568182	0.0263158	0.541866
NC_010443.5	137739719	intergenic_region	IGF1R-SYNM	T	G	0.625	0.0277778	0.597222
NC_010443.5	137739902	intergenic_region	IGF1R-SYNM	T	C	0.559524	0	0.559524
NC_010443.5	137740133	intergenic_region	IGF1R-SYNM	T	C	0.590909	0.0263158	0.564593
NC_010443.5	137740763	intergenic_region	IGF1R-SYNM	A	G	0.597561	0	0.597561
NC_010443.5	137740927	intergenic_region	IGF1R-SYNM	C	A	0.595238	0.0526316	0.542606
NC_010443.5	137741188	intergenic_region	IGF1R-SYNM	T	G	0.607143	0	0.607143
NC_010443.5	137742013	intergenic_region	IGF1R-SYNM	G	C	0.54878	0.0263158	0.522464
NC_010443.5	137742457	intergenic_region	IGF1R-SYNM	T	C	0.6	0.0263158	0.573684
NC_010443.5	137742859	intergenic_region	IGF1R-SYNM	T	C	0.536585	0.0263158	0.510269
NC_010443.5	137743245	intergenic_region	IGF1R-SYNM	T	C	0.8875	0.0555556	0.831944
NC_010443.5	137743692	intergenic_region	IGF1R-SYNM	G	A	0.585366	0	0.585366
NC_010443.5	137744678	intergenic_region	IGF1R-SYNM	G	A	0.581395	0.0526316	0.528763
NC_010443.5	137745683	intergenic_region	IGF1R-SYNM	T	G	0.845238	0.0263158	0.818922
NC_010443.5	137746253	intergenic_region	IGF1R-SYNM	T	C	0.522727	0	0.522727
NC_010443.5	137747562	intergenic_region	IGF1R-SYNM	C	G	0.829268	0.0263158	0.802952
NC_010443.5	137747623	intergenic_region	IGF1R-SYNM	C	A	0.853659	0.0357143	0.817945
NC_010443.5	137747665	intergenic_region	IGF1R-SYNM	A	C	0.821429	0.0294118	0.792017
NC_010443.5	137749340	intergenic_region	IGF1R-SYNM	T	C	0.860465	0	0.860465
NC_010443.5	137750260	intergenic_region	IGF1R-SYNM	C	A	0.5375	0.0263158	0.511184
NC_010443.5	137750532	intergenic_region	IGF1R-SYNM	C	T	0.840909	0.0263158	0.814593
NC_010443.5	137750622	intergenic_region	IGF1R-SYNM	A	G	0.930233	0.0263158	0.903917
NC_010443.5	137750656	intergenic_region	IGF1R-SYNM	T	C	0.852273	0.0263158	0.825957
NC_010443.5	137751321	intergenic_region	IGF1R-SYNM	A	C	0.852273	0.0263158	0.825957
NC_010443.5	137752091	intergenic_region	IGF1R-SYNM	G	C	0.863636	0.0263158	0.83732
NC_010443.5	137752204	intergenic_region	IGF1R-SYNM	T	C	0.892857	0.0277778	0.865079
NC_010443.5	137752453	intergenic_region	IGF1R-SYNM	C	T	0.872093	0.0526316	0.819461
NC_010443.5	137752996	intergenic_region	IGF1R-SYNM	A	C	0.5375	0	0.5375
NC_010443.5	137753718	intergenic_region	IGF1R-SYNM	T	C	0.841463	0.0263158	0.815147
NC_010443.5	137754114	intergenic_region	IGF1R-SYNM	A	C	0.852273	0.0263158	0.825957
NC_010443.5	137754601	intergenic_region	IGF1R-SYNM	G	A	0.568182	0.0263158	0.541866
NC_010443.5	137754655	intergenic_region	IGF1R-SYNM	T	G	0.829268	0.0263158	0.802952
NC_010443.5	137755032	intergenic_region	IGF1R-SYNM	A	G	0.557143	0.0294118	0.527731
NC_010443.5	137758260	intergenic_region	IGF1R-SYNM	T	G	0.8	0.0263158	0.773684
NC_010443.5	137758526	intergenic_region	IGF1R-SYNM	G	A	0.813953	0.0526316	0.761321
NC_010443.5	137758581	intergenic_region	IGF1R-SYNM	A	G	0.547619	0.0263158	0.521303
NC_010443.5	137759069	intergenic_region	IGF1R-SYNM	A	G	0.841463	0	0.841463
NC_010443.5	137759290	intergenic_region	IGF1R-SYNM	T	C	0.865854	0	0.865854
NC_010443.5	137759422	intergenic_region	IGF1R-SYNM	A	C	0.871795	0	0.871795
NC_010443.5	137759604	intergenic_region	IGF1R-SYNM	T	G	0.872093	0.0263158	0.845777
NC_010443.5	137759779	intergenic_region	IGF1R-SYNM	T	C	0.833333	0	0.833333
NC_010443.5	137760053	intergenic_region	IGF1R-SYNM	G	A	0.852273	0	0.852273
NC_010443.5	137760105	intergenic_region	IGF1R-SYNM	G	A	0.852273	0.0263158	0.825957
NC_010443.5	137760110	intergenic_region	IGF1R-SYNM	A	G	0.852273	0.0263158	0.825957
NC_010443.5	137760543	intergenic_region	IGF1R-SYNM	G	A	0.825	0.0263158	0.798684
NC_010443.5	137760558	intergenic_region	IGF1R-SYNM	G	A	0.829268	0.0263158	0.802952
NC_010443.5	137760748	intergenic_region	IGF1R-SYNM	T	C	0.840909	0.0263158	0.814593
NC_010443.5	137760796	intergenic_region	IGF1R-SYNM	C	T	0.852273	0.0263158	0.825957
NC_010443.5	137760860	intergenic_region	IGF1R-SYNM	T	C	0.602273	0.0263158	0.575957
NC_010443.5	137760975	intergenic_region	IGF1R-SYNM	A	G	0.821429	0.0263158	0.795113
NC_010443.5	137761572	intergenic_region	IGF1R-SYNM	T	C	0.848837	0.0263158	0.822521
NC_010443.5	137761593	intergenic_region	IGF1R-SYNM	A	G	0.845238	0.0263158	0.818922
NC_010443.5	137761854	intergenic_region	IGF1R-SYNM	G	A	0.821429	0.0263158	0.795113
NC_010443.5	137761919	intergenic_region	IGF1R-SYNM	A	G	0.837209	0.0294118	0.807797
NC_010443.5	137762130	intergenic_region	IGF1R-SYNM	A	C	0.884615	0.0526316	0.831983
NC_010443.5	137762189	intergenic_region	IGF1R-SYNM	G	T	0.833333	0.0526316	0.780701
NC_010443.5	137762231	intergenic_region	IGF1R-SYNM	G	T	0.837209	0.0263158	0.810893
NC_010443.5	137762552	intergenic_region	IGF1R-SYNM	C	A	0.845238	0.0526316	0.792606
NC_010443.5	137762632	intergenic_region	IGF1R-SYNM	T	C	0.841463	0	0.841463
NC_010443.5	137762633	intergenic_region	IGF1R-SYNM	G	A	0.841463	0	0.841463
NC_010443.5	137762675	intergenic_region	IGF1R-SYNM	G	A	0.845238	0.0555556	0.789682
NC_010443.5	137763662	intergenic_region	IGF1R-SYNM	A	T	0.821429	0	0.821429
NC_010443.5	137763725	intergenic_region	IGF1R-SYNM	C	T	0.852273	0	0.852273
NC_010443.5	137763816	intergenic_region	IGF1R-SYNM	T	G	0.863636	0.0263158	0.83732
NC_010443.5	137764074	intergenic_region	IGF1R-SYNM	A	T	0.813953	0	0.813953
NC_010443.5	137764100	intergenic_region	IGF1R-SYNM	T	A	0.848837	0	0.848837
NC_010443.5	137764170	intergenic_region	IGF1R-SYNM	T	G	0.860465	0	0.860465
NC_010443.5	137764254	intergenic_region	IGF1R-SYNM	T	C	0.848837	0.0263158	0.822521
NC_010443.5	137764320	intergenic_region	IGF1R-SYNM	C	T	0.848837	0.0263158	0.822521
NC_010443.5	137764778	intergenic_region	IGF1R-SYNM	G	C	0.897436	0	0.897436
NC_010443.5	137765258	intergenic_region	IGF1R-SYNM	T	C	0.920455	0.0263158	0.894139
NC_010443.5	137765319	intergenic_region	IGF1R-SYNM	C	A	0.863636	0.0263158	0.83732
NC_010443.5	137765444	intergenic_region	IGF1R-SYNM	T	G	0.829268	0.0263158	0.802952
NC_010443.5	137765486	intergenic_region	IGF1R-SYNM	C	T	0.841463	0.0263158	0.815147
NC_010443.5	137765768	intergenic_region	IGF1R-SYNM	T	C	0.787879	0	0.787879
NC_010443.5	137766447	intergenic_region	IGF1R-SYNM	G	A	0.845238	0.0263158	0.818922
NC_010443.5	137766476	intergenic_region	IGF1R-SYNM	G	T	0.852273	0.0263158	0.825957
NC_010443.5	137766942	intergenic_region	IGF1R-SYNM	C	T	0.837209	0.0263158	0.810893
NC_010443.5	137766980	intergenic_region	IGF1R-SYNM	T	C	0.837209	0.0263158	0.810893
NC_010443.5	137767207	intergenic_region	IGF1R-SYNM	G	T	0.841463	0.0263158	0.815147
NC_010443.5	137767229	intergenic_region	IGF1R-SYNM	C	T	0.85	0.0263158	0.823684
NC_010443.5	137767242	intergenic_region	IGF1R-SYNM	A	G	0.825	0.0263158	0.798684
NC_010443.5	137767298	intergenic_region	IGF1R-SYNM	A	G	0.820513	0.0263158	0.794197
NC_010443.5	137767467	intergenic_region	IGF1R-SYNM	C	T	0.828947	0.0526316	0.776315
NC_010443.5	137767577	intergenic_region	IGF1R-SYNM	C	A	0.841463	0.0277778	0.813685
NC_010443.5	137767634	intergenic_region	IGF1R-SYNM	T	G	0.845238	0.0263158	0.818922
NC_010443.5	137768154	intergenic_region	IGF1R-SYNM	T	C	0.852273	0	0.852273
NC_010443.5	137768480	intergenic_region	IGF1R-SYNM	C	T	0.848837	0.0263158	0.822521
NC_010443.5	137768994	intergenic_region	IGF1R-SYNM	T	A	0.848837	0.0526316	0.796205
NC_010443.5	137769019	intergenic_region	IGF1R-SYNM	C	A	0.569767	0.0526316	0.517135
NC_010443.5	137769200	intergenic_region	IGF1R-SYNM	T	G	0.878049	0	0.878049
NC_010443.5	137769202	intergenic_region	IGF1R-SYNM	A	C	0.878049	0	0.878049
NC_010443.5	137769203	intergenic_region	IGF1R-SYNM	G	A	0.853659	0	0.853659
NC_010443.5	137769583	intergenic_region	IGF1R-SYNM	A	G	0.848837	0.0526316	0.796205
NC_010443.5	137770086	intergenic_region	IGF1R-SYNM	T	C	0.813953	0.0263158	0.787637
NC_010443.5	137770318	intergenic_region	IGF1R-SYNM	A	G	0.852273	0	0.852273
NC_010443.5	137770387	intergenic_region	IGF1R-SYNM	G	T	0.852273	0.0263158	0.825957
NC_010443.5	137770441	intergenic_region	IGF1R-SYNM	G	A	0.852273	0.0263158	0.825957
NC_010443.5	137770461	intergenic_region	IGF1R-SYNM	G	C	0.852273	0.0526316	0.799641
NC_010443.5	137770663	intergenic_region	IGF1R-SYNM	T	C	0.852273	0.0263158	0.825957
NC_010443.5	137770681	intergenic_region	IGF1R-SYNM	T	C	0.852273	0.0263158	0.825957
NC_010443.5	137770887	intergenic_region	IGF1R-SYNM	C	G	0.848837	0.0263158	0.822521
NC_010443.5	137770924	intergenic_region	IGF1R-SYNM	G	A	0.852273	0.0263158	0.825957
NC_010443.5	137771586	intergenic_region	IGF1R-SYNM	C	G	0.797619	0.0263158	0.771303
NC_010443.5	137772330	intergenic_region	IGF1R-SYNM	C	T	0.8375	0.0263158	0.811184
NC_010443.5	137772475	intergenic_region	IGF1R-SYNM	T	G	0.829268	0.0263158	0.802952
NC_010443.5	137772734	intergenic_region	IGF1R-SYNM	A	G	0.829268	0.0277778	0.80149
NC_010443.5	137773178	intergenic_region	IGF1R-SYNM	G	A	0.806818	0.0263158	0.780502
NC_010443.5	137773650	intergenic_region	IGF1R-SYNM	C	T	0.569767	0.0263158	0.543451
NC_010443.5	137774305	intergenic_region	IGF1R-SYNM	T	C	0.852273	0.0277778	0.824495
NC_010443.5	137774345	intergenic_region	IGF1R-SYNM	T	C	0.906977	0.0263158	0.880661
NC_010443.5	137774440	intergenic_region	IGF1R-SYNM	C	G	0.852273	0.0263158	0.825957
NC_010443.5	137774911	intergenic_region	IGF1R-SYNM	G	T	0.884615	0	0.884615
NC_010443.5	137775008	intergenic_region	IGF1R-SYNM	T	G	0.821429	0	0.821429
NC_010443.5	137775770	intergenic_region	IGF1R-SYNM	T	C	0.837209	0.0263158	0.810893
NC_010443.5	137776720	intergenic_region	IGF1R-SYNM	T	C	0.944444	0.388889	0.555555
NC_010443.5	137777364	intergenic_region	IGF1R-SYNM	A	C	0.818182	0.0263158	0.791866
NC_010443.5	137777987	intergenic_region	IGF1R-SYNM	A	G	0.818182	0.0263158	0.791866
NC_010443.5	137778030	intergenic_region	IGF1R-SYNM	C	G	0.792683	0.0263158	0.766367
NC_010443.5	137778079	intergenic_region	IGF1R-SYNM	A	C	0.848837	0.0263158	0.822521
NC_010443.5	137778316	intergenic_region	IGF1R-SYNM	C	T	0.818182	0.0263158	0.791866
NC_010443.5	137778346	intergenic_region	IGF1R-SYNM	G	A	0.818182	0.0263158	0.791866
NC_010443.5	137778452	intergenic_region	IGF1R-SYNM	T	A	0.852273	0.0263158	0.825957
NC_010443.5	137778773	intergenic_region	IGF1R-SYNM	C	T	0.852273	0.0263158	0.825957
NC_010443.5	137779079	intergenic_region	IGF1R-SYNM	A	G	0.840909	0	0.840909
NC_010443.5	137779171	intergenic_region	IGF1R-SYNM	T	C	0.852273	0	0.852273
NC_010443.5	137779580	intergenic_region	IGF1R-SYNM	C	A	0.848837	0.0263158	0.822521
NC_010443.5	137779708	intergenic_region	IGF1R-SYNM	A	G	0.860465	0.0263158	0.834149
NC_010443.5	137779824	intergenic_region	IGF1R-SYNM	A	C	0.852273	0.0263158	0.825957
NC_010443.5	137779932	intergenic_region	IGF1R-SYNM	T	A	0.848837	0.0263158	0.822521
NC_010443.5	137779973	intergenic_region	IGF1R-SYNM	T	C	0.852273	0	0.852273
NC_010443.5	137780070	intergenic_region	IGF1R-SYNM	T	G	0.852273	0.0263158	0.825957
NC_010443.5	137780156	intergenic_region	IGF1R-SYNM	C	T	0.840909	0.0263158	0.814593
NC_010443.5	137780320	intergenic_region	IGF1R-SYNM	A	C	0.841463	0.0263158	0.815147
NC_010443.5	137780842	intergenic_region	IGF1R-SYNM	A	T	0.817073	0.0263158	0.790757
NC_010443.5	137780883	intergenic_region	IGF1R-SYNM	G	T	0.821429	0.0263158	0.795113
NC_010443.5	137780923	intergenic_region	IGF1R-SYNM	T	C	0.845238	0.0263158	0.818922
NC_010443.5	137781125	intergenic_region	IGF1R-SYNM	C	G	0.595238	0.0277778	0.56746
NC_010443.5	137786737	intergenic_region	IGF1R-SYNM	A	G	0.75	0.0263158	0.723684
NC_010443.5	137786760	intergenic_region	IGF1R-SYNM	T	C	0.77381	0.0263158	0.747494
NC_010443.5	137788963	intergenic_region	IGF1R-SYNM	A	G	0.75	0.0263158	0.723684
NC_010443.5	137789213	intergenic_region	IGF1R-SYNM	T	C	0.755814	0	0.755814
NC_010443.5	137790263	intergenic_region	IGF1R-SYNM	T	C	0.761905	0.0263158	0.735589
NC_010443.5	137790925	intergenic_region	IGF1R-SYNM	T	G	0.534884	0.0263158	0.508568
NC_010443.5	137790993	intergenic_region	IGF1R-SYNM	C	T	0.588235	0	0.588235
NC_010443.5	137791279	intergenic_region	IGF1R-SYNM	G	A	0.546512	0.0263158	0.520196
NC_010443.5	137791439	intergenic_region	IGF1R-SYNM	T	C	0.857143	0.0277778	0.829365
NC_010443.5	137791545	intergenic_region	IGF1R-SYNM	G	A	0.837209	0.0263158	0.810893
NC_010443.5	137792062	intergenic_region	IGF1R-SYNM	G	C	0.756098	0.0526316	0.703466
NC_010443.5	137792063	intergenic_region	IGF1R-SYNM	A	G	0.756098	0.0526316	0.703466
NC_010443.5	137792099	intergenic_region	IGF1R-SYNM	T	C	0.560976	0.0555556	0.50542
NC_010443.5	137792104	intergenic_region	IGF1R-SYNM	G	C	0.560976	0.0555556	0.50542
NC_010443.5	137792162	intergenic_region	IGF1R-SYNM	G	A	0.512195	0	0.512195
NC_010443.5	137792164	intergenic_region	IGF1R-SYNM	G	A	0.512195	0	0.512195
NC_010443.5	137792255	intergenic_region	IGF1R-SYNM	T	C	0.545455	0	0.545455
NC_010443.5	137792891	intergenic_region	IGF1R-SYNM	T	C	0.772727	0.0263158	0.746411
NC_010443.5	137792905	intergenic_region	IGF1R-SYNM	G	A	0.534091	0.0277778	0.506313
NC_010443.5	137793162	intergenic_region	IGF1R-SYNM	T	C	0.837209	0.0263158	0.810893
NC_010443.5	137794768	intergenic_region	IGF1R-SYNM	G	T	0.523256	0	0.523256
NC_010443.5	137796730	intergenic_region	IGF1R-SYNM	T	C	0.772727	0.0263158	0.746411
NC_010443.5	137796738	intergenic_region	IGF1R-SYNM	G	A	0.545455	0.0263158	0.519139
NC_010443.5	137797211	intergenic_region	IGF1R-SYNM	A	G	0.772727	0.0263158	0.746411
NC_010443.5	137797311	intergenic_region	IGF1R-SYNM	G	A	0.545455	0	0.545455
NC_010443.5	137797714	intergenic_region	IGF1R-SYNM	T	C	0.772727	0	0.772727
NC_010443.5	137798113	intergenic_region	IGF1R-SYNM	C	T	0.670732	0	0.670732
NC_010443.5	137798500	intergenic_region	IGF1R-SYNM	A	G	0.829268	0	0.829268
NC_010443.5	137799310	intergenic_region	IGF1R-SYNM	T	C	0.77907	0	0.77907
NC_010443.5	137799314	intergenic_region	IGF1R-SYNM	T	C	0.77907	0	0.77907
NC_010443.5	137800082	intergenic_region	IGF1R-SYNM	T	C	0.744186	0.0277778	0.716408
NC_010443.5	137800158	intergenic_region	IGF1R-SYNM	C	G	0.743902	0.0263158	0.717586
NC_010443.5	137800972	intergenic_region	IGF1R-SYNM	T	G	0.852273	0	0.852273
NC_010443.5	137801698	intergenic_region	IGF1R-SYNM	T	C	0.772727	0.0263158	0.746411
NC_010443.5	137802796	intergenic_region	IGF1R-SYNM	C	A	0.761364	0.0263158	0.735048
NC_010443.5	137803964	intergenic_region	IGF1R-SYNM	G	C	0.75	0.0277778	0.722222
NC_010443.5	137804789	intergenic_region	IGF1R-SYNM	G	A	0.963415	0.184211	0.779204
NC_010443.5	137804928	intergenic_region	IGF1R-SYNM	G	A	0.931818	0	0.931818
NC_010443.5	137805035	intergenic_region	IGF1R-SYNM	G	A	0.77381	0.0263158	0.747494
NC_010443.5	137805578	intergenic_region	IGF1R-SYNM	A	T	0.767442	0.0263158	0.741126
NC_010443.5	137806295	intergenic_region	IGF1R-SYNM	G	C	0.772727	0.0263158	0.746411
NC_010443.5	137806513	intergenic_region	IGF1R-SYNM	T	A	0.767442	0.0625	0.704942
NC_010443.5	137806901	intergenic_region	IGF1R-SYNM	A	C	0.772727	0	0.772727
NC_010443.5	137807277	intergenic_region	IGF1R-SYNM	G	C	0.77907	0	0.77907
NC_010443.5	137807451	intergenic_region	IGF1R-SYNM	T	C	0.802326	0.0263158	0.77601
NC_010443.5	137807603	intergenic_region	IGF1R-SYNM	G	T	0.77907	0	0.77907
NC_010443.5	137807848	intergenic_region	IGF1R-SYNM	G	C	0.761905	0	0.761905
NC_010443.5	137807982	intergenic_region	IGF1R-SYNM	A	G	0.767442	0.0277778	0.739664
NC_010443.5	137808243	intergenic_region	IGF1R-SYNM	A	C	0.772727	0	0.772727
NC_010443.5	137808525	intergenic_region	IGF1R-SYNM	G	A	0.761364	0	0.761364
NC_010443.5	137808589	intergenic_region	IGF1R-SYNM	A	G	0.761364	0.0263158	0.735048
NC_010443.5	137808694	intergenic_region	IGF1R-SYNM	C	A	0.75	0.0263158	0.723684
NC_010443.5	137808856	intergenic_region	IGF1R-SYNM	T	C	0.77381	0.0263158	0.747494
NC_010443.5	137809258	intergenic_region	IGF1R-SYNM	A	C	0.819444	0	0.819444
NC_010443.5	137809394	intergenic_region	IGF1R-SYNM	T	C	0.775	0	0.775
NC_010443.5	137810083	intergenic_region	IGF1R-SYNM	A	G	0.784091	0.0263158	0.757775
NC_010443.5	137810152	intergenic_region	IGF1R-SYNM	G	T	0.772727	0.0555556	0.717171
NC_010443.5	137810463	intergenic_region	IGF1R-SYNM	A	T	0.77381	0.0263158	0.747494
NC_010443.5	137810877	intergenic_region	IGF1R-SYNM	T	G	0.772727	0.0263158	0.746411
NC_010443.5	137811049	intergenic_region	IGF1R-SYNM	G	A	0.784091	0.0263158	0.757775
NC_010443.5	137811220	intergenic_region	IGF1R-SYNM	G	C	0.761364	0.0263158	0.735048
NC_010443.5	137811565	intergenic_region	IGF1R-SYNM	A	G	0.8	0.0263158	0.773684
NC_010443.5	137811646	intergenic_region	IGF1R-SYNM	G	A	0.8375	0	0.8375
NC_010443.5	137811726	intergenic_region	IGF1R-SYNM	A	G	0.807692	0.0277778	0.779914
NC_010443.5	137811835	intergenic_region	IGF1R-SYNM	G	A	0.686047	0.0263158	0.659731
NC_010443.5	137811856	intergenic_region	IGF1R-SYNM	A	C	0.709302	0.0263158	0.682986
NC_010443.5	137811921	intergenic_region	IGF1R-SYNM	T	C	0.702381	0	0.702381
NC_010443.5	137811980	intergenic_region	IGF1R-SYNM	A	G	0.702381	0.0263158	0.676065
NC_010443.5	137812111	intergenic_region	IGF1R-SYNM	T	C	0.715909	0.0263158	0.689593
NC_010443.5	137812222	intergenic_region	IGF1R-SYNM	T	C	0.704545	0.0263158	0.678229
NC_010443.5	137812314	intergenic_region	IGF1R-SYNM	C	T	0.702381	0.0263158	0.676065
NC_010443.5	137812418	intergenic_region	IGF1R-SYNM	G	A	0.704545	0	0.704545
NC_010443.5	137812526	intergenic_region	IGF1R-SYNM	C	T	0.72093	0	0.72093
NC_010443.5	137812527	intergenic_region	IGF1R-SYNM	G	A	0.686047	0	0.686047
NC_010443.5	137812702	intergenic_region	IGF1R-SYNM	T	C	0.659091	0.0263158	0.632775
NC_010443.5	137812730	intergenic_region	IGF1R-SYNM	A	T	0.704545	0	0.704545
NC_010443.5	137812764	intergenic_region	IGF1R-SYNM	T	C	0.686047	0	0.686047
NC_010443.5	137812928	intergenic_region	IGF1R-SYNM	A	G	0.659091	0.0263158	0.632775
NC_010443.5	137813212	intergenic_region	IGF1R-SYNM	G	A	0.690476	0.0277778	0.662698
NC_010443.5	137813563	intergenic_region	IGF1R-SYNM	A	G	0.662791	0.0263158	0.636475
NC_010443.5	137814562	intergenic_region	IGF1R-SYNM	C	T	0.630952	0	0.630952
NC_010443.5	137814841	intergenic_region	IGF1R-SYNM	A	G	0.690476	0	0.690476
NC_010443.5	137814887	intergenic_region	IGF1R-SYNM	A	G	0.761905	0.0263158	0.735589
NC_010443.5	137815142	intergenic_region	IGF1R-SYNM	G	A	0.651163	0	0.651163
NC_010443.5	137815351	intergenic_region	IGF1R-SYNM	C	T	0.72093	0.0555556	0.665374
NC_010443.5	137816261	intergenic_region	IGF1R-SYNM	T	C	0.693182	0.0263158	0.666866
NC_010443.5	137816899	intergenic_region	IGF1R-SYNM	A	G	0.684211	0.0263158	0.657895
NC_010443.5	137817351	intergenic_region	IGF1R-SYNM	T	C	0.707317	0.0263158	0.681001
NC_010443.5	137819449	intergenic_region	IGF1R-SYNM	T	C	0.674419	0	0.674419
NC_010443.5	137820038	intergenic_region	IGF1R-SYNM	A	T	0.931818	0.0263158	0.905502
NC_010443.5	137820179	intergenic_region	IGF1R-SYNM	G	A	0.686047	0.0263158	0.659731
NC_010443.5	137820322	intergenic_region	IGF1R-SYNM	G	A	0.639535	0.0263158	0.613219
NC_010443.5	137820369	intergenic_region	IGF1R-SYNM	G	A	0.634146	0.0263158	0.60783
NC_010443.5	137821640	intergenic_region	IGF1R-SYNM	T	C	0.731707	0.0277778	0.703929
NC_010443.5	137821827	intergenic_region	IGF1R-SYNM	G	C	0.75	0	0.75
NC_010443.5	137822633	intergenic_region	IGF1R-SYNM	T	C	0.964286	0.184211	0.780075
NC_010443.5	137829077	intergenic_region	IGF1R-SYNM	A	G	0.714286	0	0.714286
NC_010443.5	137829609	intergenic_region	IGF1R-SYNM	T	C	0.930233	0.157895	0.772338
NC_010443.5	137830889	intergenic_region	IGF1R-SYNM	T	G	0.943182	0.0263158	0.916866
NC_010443.5	137831228	intergenic_region	IGF1R-SYNM	G	A	0.625	0	0.625
NC_010443.5	137833692	intergenic_region	IGF1R-SYNM	G	A	0.534091	0	0.534091
NC_010443.5	137833738	intergenic_region	IGF1R-SYNM	A	T	0.607143	0	0.607143
NC_010443.5	137834901	intergenic_region	IGF1R-SYNM	T	C	0.943182	0	0.943182
NC_010443.5	137835354	intergenic_region	IGF1R-SYNM	G	A	0.534884	0	0.534884
NC_010443.5	137835915	intergenic_region	IGF1R-SYNM	C	T	0.523256	0	0.523256
NC_010443.5	137836038	intergenic_region	IGF1R-SYNM	A	G	0.952381	0.184211	0.76817
NC_010443.5	137837256	intergenic_region	IGF1R-SYNM	A	G	0.909091	0.0263158	0.882775
NC_010443.5	137839554	intergenic_region	IGF1R-SYNM	G	A	0.511628	0	0.511628
NC_010443.5	137839563	intergenic_region	IGF1R-SYNM	G	A	0.883721	0	0.883721
NC_010443.5	137841661	intergenic_region	IGF1R-SYNM	G	A	0.55	0	0.55
NC_010443.5	137842206	intergenic_region	IGF1R-SYNM	C	T	0.511628	0	0.511628
NC_010443.5	137843359	intergenic_region	IGF1R-SYNM	G	A	0.534091	0	0.534091
NC_010443.5	137843492	intergenic_region	IGF1R-SYNM	T	C	0.511364	0	0.511364
NC_010443.5	137845728	intergenic_region	IGF1R-SYNM	T	C	0.534884	0.0263158	0.508568
NC_010443.5	137846344	intergenic_region	IGF1R-SYNM	G	T	0.52381	0	0.52381
NC_010443.5	137846385	intergenic_region	IGF1R-SYNM	G	A	0.904762	0	0.904762
NC_010443.5	137847749	intergenic_region	IGF1R-SYNM	C	T	0.523256	0	0.523256
NC_010443.5	137848692	intergenic_region	IGF1R-SYNM	G	A	0.534884	0.0263158	0.508568
NC_010443.5	137849004	intergenic_region	IGF1R-SYNM	A	C	0.511628	0	0.511628
NC_010443.5	137849352	intergenic_region	IGF1R-SYNM	C	T	0.554054	0	0.554054
NC_010443.5	137849435	intergenic_region	IGF1R-SYNM	C	T	0.55	0	0.55
NC_010443.5	137851791	intergenic_region	IGF1R-SYNM	G	A	0.523256	0	0.523256
NC_010443.5	137852069	intergenic_region	IGF1R-SYNM	C	T	0.511364	0	0.511364
NC_010443.5	137853045	intergenic_region	IGF1R-SYNM	T	C	0.522727	0	0.522727
NC_010443.5	137854210	intergenic_region	IGF1R-SYNM	T	C	0.9	0.0294118	0.870588
NC_010443.5	159418461	intergenic_region	PIGN-RNF152	T	A	0.931818	0.166667	0.765151
NC_010443.5	159419344	intergenic_region	PIGN-RNF152	A	G	0.670732	0.138889	0.531843
NC_010443.5	159422875	intergenic_region	PIGN-RNF152	T	C	0.818182	0.157895	0.660287
NC_010443.5	159423177	intergenic_region	PIGN-RNF152	C	T	0.943182	0.194444	0.748738
NC_010443.5	159428505	intergenic_region	PIGN-RNF152	T	C	0.590909	0.0833333	0.507576
NC_010443.5	159431883	intergenic_region	PIGN-RNF152	T	C	0.948718	0.157895	0.790823
NC_010443.5	159432329	intergenic_region	PIGN-RNF152	A	G	0.813953	0.157895	0.656058
NC_010443.5	159433296	intergenic_region	PIGN-RNF152	T	C	0.934211	0.15625	0.777961
NC_010443.5	159437092	intergenic_region	PIGN-RNF152	A	G	0.954545	0.210526	0.744019
NC_010443.5	159437339	intergenic_region	PIGN-RNF152	A	G	0.825581	0.131579	0.694002
NC_010443.5	159438806	intergenic_region	PIGN-RNF152	T	C	0.666667	0.0526316	0.614035
NC_010443.5	159438925	intergenic_region	PIGN-RNF152	T	G	0.857143	0.0833333	0.77381
NC_010443.5	159439318	intergenic_region	PIGN-RNF152	T	A	0.72093	0.157895	0.563035
NC_010443.5	159439334	intergenic_region	PIGN-RNF152	A	G	0.704545	0.157895	0.54665
NC_010443.5	159440116	intergenic_region	PIGN-RNF152	T	G	0.693182	0.157895	0.535287
NC_010443.5	159440550	intergenic_region	PIGN-RNF152	T	C	0.704545	0.184211	0.520334
NC_010443.5	159440922	intergenic_region	PIGN-RNF152	A	G	0.792683	0.157895	0.634788
NC_010443.5	159441958	intergenic_region	PIGN-RNF152	G	A	0.670455	0.105263	0.565192
NC_010443.5	159443378	intergenic_region	PIGN-RNF152	T	C	0.825	0.111111	0.713889
NC_010443.5	159448663	intergenic_region	PIGN-RNF152	C	T	0.825581	0.157895	0.667686
NC_010443.5	159448907	intergenic_region	PIGN-RNF152	G	A	0.817073	0.157895	0.659178
NC_010443.5	159449870	intergenic_region	PIGN-RNF152	A	C	0.654762	0.0263158	0.628446
NC_010443.5	159453232	intergenic_region	PIGN-RNF152	T	C	0.837209	0.131579	0.70563
NC_010443.5	159454582	intergenic_region	PIGN-RNF152	G	T	0.860465	0.117647	0.742818
NC_010443.5	159457004	intergenic_region	PIGN-RNF152	C	A	0.736842	0.0833333	0.653509
NC_010443.5	159457978	intergenic_region	PIGN-RNF152	G	A	0.738095	0.105263	0.632832
NC_010443.5	159458625	intergenic_region	PIGN-RNF152	A	G	0.857143	0.342105	0.515038
NC_010443.5	159461400	intergenic_region	PIGN-RNF152	G	T	0.848837	0.342105	0.506732
NC_010443.5	159461701	intergenic_region	PIGN-RNF152	A	G	0.853659	0.342105	0.511554
NC_010443.5	159461800	intergenic_region	PIGN-RNF152	C	T	0.717949	0.210526	0.507423
NC_010443.5	159463812	intergenic_region	PIGN-RNF152	A	G	0.797619	0.210526	0.587093
NC_010443.5	159465311	intergenic_region	PIGN-RNF152	T	C	0.845238	0.315789	0.529449
NC_010443.5	159468073	intergenic_region	PIGN-RNF152	A	G	0.840909	0.315789	0.52512
NC_010443.5	159469724	intergenic_region	PIGN-RNF152	G	A	0.853659	0.315789	0.53787
NC_010443.5	159470494	intergenic_region	PIGN-RNF152	T	C	0.863636	0.28125	0.582386
NC_010443.5	159470560	intergenic_region	PIGN-RNF152	T	C	0.883721	0.28125	0.602471
NC_010443.5	159472984	intergenic_region	PIGN-RNF152	G	A	0.829268	0.289474	0.539794
NC_010443.5	159474522	intergenic_region	PIGN-RNF152	A	C	0.590909	0.0526316	0.538277
NC_010443.5	159476533	intergenic_region	PIGN-RNF152	A	C	0.593023	0	0.593023
NC_010443.5	159478724	intergenic_region	PIGN-RNF152	G	T	0.545455	0	0.545455
NC_010443.5	159479109	intergenic_region	PIGN-RNF152	T	C	0.546512	0.0263158	0.520196
NC_010443.5	159479399	intergenic_region	PIGN-RNF152	T	C	0.670732	0.157895	0.512837
NC_010443.5	159479438	intergenic_region	PIGN-RNF152	A	G	0.693182	0.157895	0.535287
NC_010443.5	159479581	intergenic_region	PIGN-RNF152	A	G	0.658537	0.131579	0.526958
NC_010443.5	159479786	intergenic_region	PIGN-RNF152	C	G	0.697674	0.131579	0.566095
NC_010443.5	159480469	intergenic_region	PIGN-RNF152	C	T	0.525	0	0.525
NC_010443.5	159480555	intergenic_region	PIGN-RNF152	T	C	0.833333	0.305556	0.527777
NC_010443.5	159482611	intergenic_region	PIGN-RNF152	A	G	0.845238	0.315789	0.529449
NC_010443.5	159485074	intergenic_region	PIGN-RNF152	A	G	0.825581	0.315789	0.509792
NC_010443.5	159485452	intergenic_region	PIGN-RNF152	T	A	0.809524	0.289474	0.52005
NC_010443.5	159486739	intergenic_region	PIGN-RNF152	T	C	0.817073	0.315789	0.501284
NC_010443.5	159490453	intergenic_region	PIGN-RNF152	T	C	0.818182	0.315789	0.502393
NC_010443.5	159491956	intergenic_region	PIGN-RNF152	A	G	0.865854	0.315789	0.550065
NC_010443.5	159495466	intergenic_region	PIGN-RNF152	G	A	0.8625	0.333333	0.529167
NC_010443.5	159495936	intergenic_region	PIGN-RNF152	A	G	0.833333	0.289474	0.543859
NC_010443.5	159497660	intergenic_region	PIGN-RNF152	T	C	0.805556	0.294118	0.511438
NC_010443.5	159497661	intergenic_region	PIGN-RNF152	G	C	0.805556	0.294118	0.511438
NC_010443.5	159499747	intergenic_region	PIGN-RNF152	T	C	0.884615	0.222222	0.662393
NC_010443.5	159500733	intergenic_region	PIGN-RNF152	T	C	0.848837	0.342105	0.506732
NC_010443.5	159502351	intergenic_region	PIGN-RNF152	C	T	0.651163	0.0263158	0.624847
NC_010443.5	159503935	intergenic_region	PIGN-RNF152	A	C	0.634146	0	0.634146
NC_010443.5	159504074	intergenic_region	PIGN-RNF152	C	T	0.653846	0	0.653846
NC_010443.5	159505343	intergenic_region	PIGN-RNF152	C	T	0.604651	0	0.604651
NC_010443.5	159507170	intergenic_region	PIGN-RNF152	T	C	0.659091	0	0.659091
NC_010443.5	159507200	intergenic_region	PIGN-RNF152	A	G	0.647727	0	0.647727
NC_010443.5	159508206	intergenic_region	PIGN-RNF152	C	T	0.630952	0	0.630952
NC_010443.5	159508249	intergenic_region	PIGN-RNF152	G	A	0.625	0	0.625
NC_010443.5	159508269	intergenic_region	PIGN-RNF152	A	G	0.625	0	0.625
NC_010443.5	159508321	intergenic_region	PIGN-RNF152	A	G	0.662791	0	0.662791
NC_010443.5	159508716	intergenic_region	PIGN-RNF152	A	G	0.634146	0	0.634146
NC_010443.5	159509002	intergenic_region	PIGN-RNF152	A	G	0.636364	0	0.636364
NC_010443.5	159509306	intergenic_region	PIGN-RNF152	A	C	0.670732	0	0.670732
NC_010443.5	159509440	intergenic_region	PIGN-RNF152	T	C	0.607143	0	0.607143
NC_010443.5	159509672	intergenic_region	PIGN-RNF152	A	G	0.604651	0	0.604651
NC_010443.5	159509887	intergenic_region	PIGN-RNF152	A	G	0.642857	0	0.642857
NC_010443.5	159510002	intergenic_region	PIGN-RNF152	T	G	0.639535	0	0.639535
NC_010443.5	159510151	intergenic_region	PIGN-RNF152	C	G	0.607143	0	0.607143
NC_010443.5	159510157	intergenic_region	PIGN-RNF152	A	T	0.619048	0	0.619048
NC_010443.5	159510171	intergenic_region	PIGN-RNF152	A	G	0.597561	0	0.597561
NC_010443.5	159510197	intergenic_region	PIGN-RNF152	T	C	0.578947	0	0.578947
NC_010443.5	159510211	intergenic_region	PIGN-RNF152	G	A	0.565789	0	0.565789
NC_010443.5	159510373	intergenic_region	PIGN-RNF152	G	T	0.609756	0	0.609756
NC_010443.5	159510478	intergenic_region	PIGN-RNF152	T	C	0.619048	0	0.619048
NC_010443.5	159510679	intergenic_region	PIGN-RNF152	A	T	0.666667	0	0.666667
NC_010443.5	159510681	intergenic_region	PIGN-RNF152	A	G	0.987805	0.3	0.687805
NC_010443.5	159510774	intergenic_region	PIGN-RNF152	T	C	0.616279	0	0.616279
NC_010443.5	159510875	intergenic_region	PIGN-RNF152	C	T	0.642857	0	0.642857
NC_010443.5	159511005	intergenic_region	PIGN-RNF152	T	A	0.675	0	0.675
NC_010443.5	159511012	intergenic_region	PIGN-RNF152	G	A	0.675	0	0.675
NC_010443.5	159511134	intergenic_region	PIGN-RNF152	C	T	0.634146	0	0.634146
NC_010443.5	159511220	intergenic_region	PIGN-RNF152	T	A	0.658537	0	0.658537
NC_010443.5	159511351	intergenic_region	PIGN-RNF152	A	G	0.604651	0	0.604651
NC_010443.5	159511515	intergenic_region	PIGN-RNF152	C	T	0.686047	0	0.686047
NC_010443.5	159513541	intergenic_region	PIGN-RNF152	A	G	0.634146	0	0.634146
NC_010443.5	159513642	intergenic_region	PIGN-RNF152	T	A	0.583333	0	0.583333
NC_010443.5	159514078	intergenic_region	PIGN-RNF152	A	T	0.636364	0	0.636364
NC_010443.5	159514315	intergenic_region	PIGN-RNF152	C	T	0.72093	0	0.72093
NC_010443.5	159514744	intergenic_region	PIGN-RNF152	A	G	0.732558	0.0263158	0.706242
NC_010443.5	159514825	intergenic_region	PIGN-RNF152	G	T	0.829545	0.0263158	0.803229
NC_010443.5	159515590	intergenic_region	PIGN-RNF152	G	T	0.780488	0	0.780488
NC_010443.5	159516510	intergenic_region	PIGN-RNF152	G	A	0.785714	0	0.785714
NC_010443.5	159516906	intergenic_region	PIGN-RNF152	C	G	0.845238	0.342105	0.503133
NC_010443.5	159516935	intergenic_region	PIGN-RNF152	G	A	0.797619	0.0277778	0.769841
NC_010443.5	159517136	intergenic_region	PIGN-RNF152	G	A	0.8	0.0263158	0.773684
NC_010443.5	159517379	intergenic_region	PIGN-RNF152	C	T	0.783784	0.0263158	0.757468
NC_010443.5	159518048	intergenic_region	PIGN-RNF152	T	C	0.848837	0.0263158	0.822521
NC_010443.5	159525611	intergenic_region	PIGN-RNF152	T	C	0.802326	0.105263	0.697063
NC_010443.5	159525857	intergenic_region	PIGN-RNF152	T	G	0.8125	0.263158	0.549342
NC_010443.5	159526206	intergenic_region	PIGN-RNF152	C	T	0.795455	0.0833333	0.712122
NC_010443.5	159532767	upstream_gene_variant	RNF152	C	T	0.784091	0.111111	0.67298
NC_010443.5	159533465	5_prime_UTR_variant	RNF152	C	A	0.837209	0.305556	0.531653
NC_010443.5	159533486	5_prime_UTR_variant	RNF152	T	G	0.840909	0.105263	0.735646
NC_010443.5	159536532	5_prime_UTR_variant	RNF152	C	A	0.821429	0.105263	0.716166
NC_010443.5	159540970	intron_variant	RNF152	G	A	0.707317	0.105263	0.602054
NC_010443.5	159553869	intron_variant	RNF152	G	A	0.8	0.157895	0.642105
NC_010443.5	159574221	splice_region_variant&intron_variant	RNF152	A	G	0.802326	0.184211	0.618115
NC_010443.5	159574628	intron_variant	RNF152	C	T	0.829545	0.157895	0.67165
NC_010443.5	159575131	intron_variant	RNF152	G	A	0.704545	0.184211	0.520334
NC_010443.5	159575520	intron_variant	RNF152	T	G	0.715909	0.111111	0.604798
NC_010443.5	159576018	intron_variant	RNF152	A	G	0.841463	0.131579	0.709884
NC_010443.5	159577778	intron_variant	RNF152	G	A	0.790698	0.105263	0.685435
NC_010443.5	159577841	intron_variant	RNF152	T	C	0.802326	0.0277778	0.774548
NC_010443.5	159577964	intron_variant	RNF152	T	C	0.790698	0.184211	0.606487
NC_010443.5	159578103	intron_variant	RNF152	G	A	0.790698	0.157895	0.632803
NC_010443.5	159578342	intron_variant	RNF152	C	T	0.840909	0.157895	0.683014
NC_010443.5	159578358	intron_variant	RNF152	T	C	0.829545	0.131579	0.697966
NC_010443.5	159578643	intron_variant	RNF152	T	G	0.795455	0.131579	0.663876
NC_010443.5	159579007	intron_variant	RNF152	C	T	0.651163	0	0.651163
NC_010443.5	159579318	intron_variant	RNF152	A	G	0.818182	0.131579	0.686603
NC_010443.5	159579684	intron_variant	RNF152	G	A	0.522727	0	0.522727
NC_010443.5	159583457	5_prime_UTR_premature_start_codon_gain_variant	RNF152	T	C	0.568182	0.0263158	0.541866
NC_010443.5	159583529	5_prime_UTR_variant	RNF152	T	C	0.545455	0	0.545455
NC_010443.5	159583674	5_prime_UTR_variant	RNF152	G	A	0.511364	0	0.511364
NC_010443.5	159586566	5_prime_UTR_variant	RNF152	G	A	0.851351	0.264706	0.586645
NC_010443.5	159588128	5_prime_UTR_variant	RNF152	A	G	0.840909	0.315789	0.52512
NC_010443.5	159588202	5_prime_UTR_variant	RNF152	A	G	0.821429	0.315789	0.50564
NC_010443.5	159588651	5_prime_UTR_variant	RNF152	A	C	0.846154	0.305556	0.540598
NC_010443.5	159594658	intron_variant	RNF152	C	A	0.627907	0	0.627907
NC_010443.5	159596275	intron_variant	RNF152	A	G	0.95122	0.394737	0.556483
NC_010443.5	159597044	intron_variant	RNF152	T	C	0.819444	0.277778	0.541666
NC_010443.5	159601073	intron_variant	RNF152	G	C	0.840909	0.289474	0.551435
NC_010443.5	159601222	5_prime_UTR_variant	RNF152	G	T	0.6375	0	0.6375
NC_010443.5	159602625	3_prime_UTR_variant	RNF152	G	A	0.988636	0.416667	0.571969
NC_010443.5	159602810	3_prime_UTR_variant	RNF152	G	A	0.818182	0.210526	0.607656
NC_010443.5	159603352	3_prime_UTR_variant	RNF152	G	A	0.988636	0.421053	0.567583
NC_010443.5	159605398	3_prime_UTR_variant	RNF152	T	C	0.988636	0.394737	0.593899
NC_010443.5	159605894	3_prime_UTR_variant	RNF152	A	G	0.662791	0	0.662791
NC_010443.5	159609283	intergenic_region	RNF152-CDH20	T	G	0.971429	0.441176	0.530253
NC_010443.5	159609437	intergenic_region	RNF152-CDH20	T	C	0.642857	0	0.642857
NC_010443.5	159610323	intergenic_region	RNF152-CDH20	A	C	0.860465	0.210526	0.649939
NC_010443.5	159611572	intergenic_region	RNF152-CDH20	A	T	0.988636	0.447368	0.541268
NC_010443.5	159611894	intergenic_region	RNF152-CDH20	G	T	0.976744	0.447368	0.529376
NC_010443.5	159612368	intergenic_region	RNF152-CDH20	A	G	0.977273	0.472222	0.505051
NC_010443.5	159613473	intergenic_region	RNF152-CDH20	A	G	0.987805	0.368421	0.619384
NC_010443.5	159613531	intergenic_region	RNF152-CDH20	T	C	1	0.342105	0.657895
NC_010443.5	159616327	intergenic_region	RNF152-CDH20	C	T	0.988636	0.447368	0.541268
NC_010443.5	159617562	intergenic_region	RNF152-CDH20	T	A	0.853659	0.342105	0.511554
NC_010443.5	159618050	intergenic_region	RNF152-CDH20	G	C	0.976744	0.447368	0.529376
NC_010443.5	159618261	intergenic_region	RNF152-CDH20	A	G	0.8875	0.368421	0.519079
NC_010443.5	159619011	intergenic_region	RNF152-CDH20	G	T	0.855263	0.125	0.730263
NC_010443.5	159619083	intergenic_region	RNF152-CDH20	C	G	0.871795	0.361111	0.510684
NC_010443.5	159619134	intergenic_region	RNF152-CDH20	A	G	0.914634	0.233333	0.681301
NC_010443.5	159619150	intergenic_region	RNF152-CDH20	A	T	0.846154	0.166667	0.679487
NC_010443.5	159619155	intergenic_region	RNF152-CDH20	C	T	0.846154	0.166667	0.679487
NC_010443.5	159619322	intergenic_region	RNF152-CDH20	C	T	0.616279	0	0.616279
NC_010443.5	159619329	intergenic_region	RNF152-CDH20	G	C	0.616279	0	0.616279
NC_010443.5	159619593	intergenic_region	RNF152-CDH20	C	T	0.930233	0.416667	0.513566
NC_010443.5	159622953	intergenic_region	RNF152-CDH20	A	G	0.9875	0.392857	0.594643
NC_010443.5	159624495	intergenic_region	RNF152-CDH20	G	T	0.802326	0.236842	0.565484
NC_010443.5	159624661	intergenic_region	RNF152-CDH20	C	T	0.642857	0	0.642857
NC_010443.5	159624724	intergenic_region	RNF152-CDH20	G	T	0.639535	0	0.639535
NC_010443.5	159624938	intergenic_region	RNF152-CDH20	A	C	0.783784	0	0.783784
NC_010443.5	159624960	intergenic_region	RNF152-CDH20	T	C	0.652778	0	0.652778
NC_010443.5	159625312	intergenic_region	RNF152-CDH20	G	A	0.693182	0.105263	0.587919
NC_010443.5	159625379	intergenic_region	RNF152-CDH20	C	T	0.670732	0.105263	0.565469
NC_010443.5	159625384	intergenic_region	RNF152-CDH20	G	T	0.607143	0	0.607143
NC_010443.5	159625430	intergenic_region	RNF152-CDH20	C	A	0.630952	0.0555556	0.575396
NC_010443.5	159625492	intergenic_region	RNF152-CDH20	G	T	0.642857	0.0526316	0.590225
NC_010443.5	159625630	intergenic_region	RNF152-CDH20	C	A	0.647727	0.0789474	0.56878
NC_010443.5	159625670	intergenic_region	RNF152-CDH20	T	A	0.625	0.0789474	0.546053
NC_010443.5	159625770	intergenic_region	RNF152-CDH20	G	A	0.647727	0.0789474	0.56878
NC_010443.5	159626030	intergenic_region	RNF152-CDH20	A	G	0.662791	0.0833333	0.579458
NC_010443.5	159626052	intergenic_region	RNF152-CDH20	A	T	0.639535	0.0833333	0.556202
NC_010443.5	159626073	intergenic_region	RNF152-CDH20	G	A	0.666667	0.0833333	0.583334
NC_010443.5	159626076	intergenic_region	RNF152-CDH20	C	T	0.658537	0.0833333	0.575204
NC_010443.5	159626135	intergenic_region	RNF152-CDH20	T	C	0.837209	0.0526316	0.784577
NC_010443.5	159626143	intergenic_region	RNF152-CDH20	A	G	0.662791	0.0526316	0.610159
NC_010443.5	159626323	intergenic_region	RNF152-CDH20	T	C	0.651163	0.0588235	0.59234
NC_010443.5	159626345	intergenic_region	RNF152-CDH20	G	T	0.666667	0.0625	0.604167
NC_010443.5	159626806	intergenic_region	RNF152-CDH20	G	A	0.604651	0	0.604651
NC_010443.5	159627286	intergenic_region	RNF152-CDH20	G	C	0.616279	0	0.616279
NC_010443.5	159627452	intergenic_region	RNF152-CDH20	T	A	0.75	0.0789474	0.671053
NC_010443.5	159627465	intergenic_region	RNF152-CDH20	G	C	0.790698	0.0789474	0.711751
NC_010443.5	159627685	intergenic_region	RNF152-CDH20	G	C	0.604651	0	0.604651
NC_010443.5	159629098	intergenic_region	RNF152-CDH20	G	A	0.988372	0.441176	0.547196
[truncated: 21,928 more rows]
