# Supplementary material for: Whole-genome SNP allele frequency differences between Tibetan and Large white pigs reveal genes associated with skeletal muscle growth
Source: BMC Genomics. 2024 Jun 12;25:588. doi: 10.1186/s12864-024-10508-7 (PMC11167949; doi:10.1186/s12864-024-10508-7)
Supplement: Supplementary file 7 — Supplementary Material 7 [file 12864_2024_10508_MOESM7_ESM.xlsx]

## Sheet: Sheet1
Table S9. List of genes in the selected overlapping regions of top 5% Fst and Pai ratio (LW/TIB).
Chrom	Starting position	Ending position	Number of variants	Fst	Pai(LW/TIB)	Gene name
NC_010443.5	4100001	4150000	11	0.680813	5.17468	LOC106508791, LOC102165158
NC_010443.5	62800001	62850000	270	0.578243	1.98642	LOC110256960, MANEA
NC_010443.5	62810001	62860000	275	0.580344	1.54266	LOC110256960, MANEA
NC_010443.5	65110001	65160000	290	0.585535	1.53339	LOC102160801
NC_010443.5	65120001	65170000	238	0.588446	1.43945	LOC102160801
NC_010443.5	65200001	65250000	394	0.586354	1.28478	LOC102160801
NC_010443.5	65210001	65260000	359	0.603976	1.33277	LOC102160801
NC_010443.5	65220001	65270000	302	0.625356	1.51927	LOC102160801
NC_010443.5	65230001	65280000	251	0.591657	1.4805	LOC102160801
NC_010443.5	101270001	101320000	222	0.602053	1.21013	LOC110259482, DCC
NC_010443.5	101280001	101330000	205	0.604447	1.26835	LOC110259482, DCC
NC_010443.5	112380001	112430000	121	0.596073	1.25311	GTF2A2
NC_010443.5	117690001	117740000	239	0.611855	1.23211	UNC13C
NC_010443.5	117700001	117750000	201	0.587454	2.09719	UNC13C
NC_010443.5	133040001	133090000	143	0.655761	1.20733	LOC106506784
NC_010443.5	133050001	133100000	153	0.643038	1.42353	LOC106506784
NC_010443.5	133060001	133110000	151	0.616897	1.83444	LOC106506784
NC_010443.5	133070001	133120000	138	0.615496	2.26572	LOC106506784
NC_010443.5	133080001	133130000	113	0.621818	2.2666	LOC106506784
NC_010443.5	133090001	133140000	85	0.622651	2.05247	LOC106506784
NC_010443.5	133100001	133150000	106	0.611184	1.75431	LOC106506784
NC_010443.5	133110001	133160000	119	0.614403	1.66516	LOC106506784
NC_010443.5	133120001	133170000	158	0.608386	1.73313	LOC106506784
NC_010443.5	133130001	133180000	204	0.614185	1.64807	LOC106506784
NC_010443.5	133140001	133190000	238	0.593298	1.41523	LOC106506784, TMCO5A
NC_010443.5	133150001	133200000	256	0.585461	1.24556	LOC106506784, TMCO5A
NC_010443.5	133640001	133690000	53	0.676953	1.27531	TMCO5A, LOC110259520
NC_010443.5	133650001	133700000	58	0.630761	1.58198	TMCO5A, LOC110259520
NC_010443.5	133660001	133710000	50	0.602848	1.56928	TMCO5A, LOC110259520
NC_010443.5	141470001	141520000	58	0.722465	#N/A	TRNAE-UUC-3, ATP10A
NC_010443.5	149700001	149750000	254	0.713693	1.22541	C1H18orf63
NC_010443.5	149710001	149760000	249	0.716046	1.23477	C1H18orf63
NC_010443.5	149720001	149770000	226	0.705355	1.19917	C1H18orf63
NC_010443.5	201330001	201380000	13	0.596111	1.37965	IFN-OMEGA-4, IFN-DELTA-6
NC_010443.5	212190001	212240000	193	0.605479	1.21242	PTPRD
NC_010443.5	212200001	212250000	210	0.579123	1.31426	PTPRD
NC_010443.5	255220001	255270000	298	0.616192	1.47452	TEX48, TNFSF15
NC_010443.5	255230001	255280000	269	0.625773	1.47664	TEX48, TNFSF15
NC_010443.5	260640001	260690000	517	0.595307	1.50558	CDK5RAP2
NC_010443.5	260650001	260700000	524	0.598346	1.46175	CDK5RAP2, MEGF9
NC_010443.5	260660001	260710000	530	0.587374	1.37903	CDK5RAP2, MEGF9
NC_010444.4	1480001	1530000	46	0.645849	#N/A	IGF2
NC_010444.4	44390001	44440000	188	0.607706	1.40641	CYP2R1
NC_010444.4	44400001	44450000	237	0.622652	1.45702	CYP2R1, PDE3B
NC_010444.4	44410001	44460000	277	0.63702	1.48205	CYP2R1, PDE3B
NC_010444.4	44420001	44470000	295	0.647198	1.50911	PDE3B
NC_010444.4	44430001	44480000	284	0.640266	1.34498	PDE3B
NC_010444.4	60310001	60360000	15	0.659367	2.76162	BST2, PLVAP
NC_010444.4	60320001	60370000	4	0.625558	1.72517	GTPBP3
NC_010444.4	62010001	62060000	49	0.663798	1.32222	LOC102167481
NC_010444.4	64630001	64680000	62	0.648395	1.63806	ADGRE3
NC_010444.4	64640001	64690000	125	0.586486	2.04151	ADGRE3
NC_010444.4	64690001	64740000	129	0.594986	1.48986	CLEC17A
NC_010444.4	64730001	64780000	90	0.69679	1.23622	TECR
NC_010444.4	64740001	64790000	94	0.692249	1.26859	TECR
NC_010444.4	64750001	64800000	97	0.694487	1.33018	TECR
NC_010444.4	64760001	64810000	105	0.700613	1.45175	DNAJB1
NC_010444.4	64770001	64820000	103	0.6956	1.46674	DNAJB1, GIPC1
NC_010444.4	64780001	64830000	96	0.682132	1.45973	GIPC1
NC_010444.4	64790001	64840000	94	0.651657	1.26222	GIPC1
NC_010445.4	23110001	23160000	521	0.609841	1.63477	USP31
NC_010445.4	23120001	23170000	572	0.626634	2.09784	USP31
NC_010445.4	23130001	23180000	534	0.643894	2.6976	USP31, HS3ST2
NC_010445.4	23140001	23190000	537	0.624276	2.9775	USP31, HS3ST2
NC_010445.4	25170001	25220000	293	0.658377	1.28634	DCUN1D3
NC_010445.4	25180001	25230000	291	0.659619	1.33749	DCUN1D3
NC_010445.4	25190001	25240000	312	0.638672	1.20424	DCUN1D3
NC_010445.4	38170001	38220000	56	0.590545	1.52001	ADCY9
NC_010445.4	38180001	38230000	53	0.607797	1.51843	ADCY9
NC_010445.4	38190001	38240000	56	0.626823	1.83557	ADCY9
NC_010445.4	38200001	38250000	57	0.636696	1.96324	ADCY9
NC_010445.4	38210001	38260000	53	0.647391	2.04623	ADCY9
NC_010445.4	38220001	38270000	47	0.627099	2.13381	ADCY9
NC_010445.4	38230001	38280000	52	0.595592	2.58844	ADCY9
NC_010445.4	38670001	38720000	96	0.583907	1.32886	LOC106509711
NC_010445.4	38680001	38730000	96	0.647208	1.50138	NLRC3
NC_010445.4	38690001	38740000	89	0.690427	1.67436	NLRC3
NC_010445.4	38700001	38750000	82	0.731099	1.34769	NLRC3
NC_010445.4	38710001	38760000	61	0.795875	1.34163	NLRC3
NC_010445.4	38720001	38770000	55	0.818295	1.63457	CLUAP1
NC_010445.4	38730001	38780000	44	0.803536	1.43056	CLUAP1
NC_010445.4	38740001	38790000	42	0.792841	1.57234	CLUAP1
NC_010445.4	38750001	38800000	39	0.786666	2.4976	CLUAP1
NC_010445.4	38760001	38810000	51	0.779026	2.20067	NAA60
NC_010445.4	38770001	38820000	49	0.753993	2.42946	NAA60
NC_010445.4	38780001	38830000	56	0.753417	2.08135	NAA60
NC_010445.4	38790001	38840000	63	0.753035	1.9318	ZNF597
NC_010445.4	38800001	38850000	65	0.745846	1.66462	NAA60
NC_010445.4	38810001	38860000	53	0.724068	1.77167	ZNF174
NC_010445.4	38820001	38870000	55	0.731073	1.7146	ZNF174, LOC100516428
NC_010445.4	38830001	38880000	55	0.741273	1.71375	LOC100516428
NC_010445.4	38840001	38890000	45	0.74577	1.77058	LOC100516428, LOC110260093
NC_010445.4	38850001	38900000	45	0.773765	1.6914	LOC100516428, LOC110260093
NC_010445.4	38860001	38910000	47	0.77029	1.8824	LOC110260093
NC_010445.4	38870001	38920000	48	0.783266	1.63787	LOC110260093
NC_010445.4	38880001	38930000	51	0.782688	1.91354	LOC100517149
NC_010445.4	38890001	38940000	62	0.758741	2.33068	LOC100517149
NC_010445.4	38900001	38950000	67	0.757473	2.3046	LOC110260094
NC_010445.4	38910001	38960000	66	0.767193	2.13982	ZNF263
NC_010445.4	38920001	38970000	65	0.748846	2.33514	ZNF263
NC_010445.4	38930001	38980000	64	0.739054	2.09385	ZNF263
NC_010445.4	38940001	38990000	56	0.774053	1.55538	ZNF263
NC_010445.4	38950001	39000000	49	0.771576	1.54662	ZNF263
NC_010445.4	38960001	39010000	55	0.758014	1.41941	ZNF200
NC_010445.4	38970001	39020000	55	0.774185	1.44104	ZNF200, LOC100516963
NC_010445.4	38980001	39030000	52	0.781191	1.42629	ZNF200, LOC100516963
NC_010445.4	38990001	39040000	63	0.750896	1.77197	ZNF200, LOC100516963
NC_010445.4	39000001	39050000	70	0.75965	1.49742	LOC100516963
NC_010445.4	39010001	39060000	73	0.769851	1.60672	LOC100516963
NC_010445.4	39020001	39070000	74	0.776319	1.46353	LOC100516963
NC_010445.4	39030001	39080000	72	0.781019	1.62502	TRNAP-AGG
NC_010445.4	39040001	39090000	59	0.796135	1.24917	TRNAR-CCU-2
NC_010445.4	39050001	39100000	51	0.807222	1.20173	TRNAK-CUU-9, TRNAK-CUU0
NC_010445.4	41390001	41440000	53	0.773122	1.223	RGS11
NC_010445.4	41400001	41450000	56	0.782899	1.39953	RGS11
NC_010445.4	41410001	41460000	66	0.788593	1.30278	FAM234A
NC_010445.4	41420001	41470000	57	0.798552	1.44798	FAM234A
NC_010445.4	41430001	41480000	47	0.799787	1.36448	FAM234A
NC_010445.4	41440001	41490000	37	0.790346	1.31236	FAM234A, LUC7L
NC_010445.4	42000001	42050000	78	0.719846	1.83203	IARS
NC_010445.4	42010001	42060000	67	0.67031	2.56279	IARS
NC_010445.4	42020001	42070000	80	0.657826	2.38337	NOL8
NC_010445.4	42030001	42080000	90	0.660121	2.32899	NOL8
NC_010445.4	42040001	42090000	76	0.687889	2.01862	NOL8
NC_010445.4	42050001	42100000	76	0.717073	1.34574	NOL8
NC_010445.4	42060001	42110000	89	0.729631	1.21083	CENPP
NC_010445.4	42120001	42170000	84	0.744869	1.46795	CENPP
NC_010445.4	42130001	42180000	75	0.736802	1.50263	CENPP
NC_010445.4	42140001	42190000	77	0.739705	1.4349	CENPP
NC_010445.4	42150001	42200000	73	0.748249	1.31301	CENPP
NC_010445.4	42160001	42210000	74	0.756524	1.38075	CENPP
NC_010445.4	42170001	42220000	65	0.763594	1.403	CENPP
NC_010445.4	42180001	42230000	77	0.782628	1.3488	CENPP
NC_010445.4	42190001	42240000	75	0.783827	1.32875	CENPP
NC_010445.4	42200001	42250000	78	0.80639	1.35958	CENPP
NC_010445.4	42430001	42480000	44	0.785175	1.49425	FGD3
NC_010445.4	60520001	60570000	597	0.594825	1.83524	LOC100525159, LOC110260136
NC_010445.4	84180001	84230000	461	0.633441	1.99214	LOC110260097, LOC110260096
NC_010445.4	84190001	84240000	519	0.626678	1.92142	LOC110260097, LOC110260096
NC_010445.4	84200001	84250000	561	0.577962	1.51975	LOC110260097, LOC110260096
NC_010446.5	45630001	45680000	80	0.646167	1.37071	SLC26A7
NC_010446.5	45640001	45690000	43	0.699564	5.0047	SLC26A7, OTUD6B
NC_010446.5	45650001	45700000	43	0.699564	5.0047	SLC26A7, OTUD6B
NC_010446.5	45660001	45710000	38	0.614527	3.63173	SLC26A7, OTUD6B
NC_010446.5	46260001	46310000	70	0.650501	1.23043	NECAB1, TMEM64
NC_010446.5	46270001	46320000	52	0.670497	1.34487	NECAB1, TMEM64
NC_010446.5	46280001	46330000	54	0.670063	2.21351	NECAB1, TMEM64
NC_010446.5	46290001	46340000	44	0.582475	2.01272	NECAB1, TMEM64
NC_010446.5	46380001	46430000	77	0.583841	4.46501	TMEM64, LOC100517758
NC_010446.5	46390001	46440000	64	0.587723	4.31815	TMEM64, LOC100517758
NC_010446.5	46740001	46790000	197	0.602898	3.86277	DECR1
NC_010446.5	46750001	46800000	174	0.606333	3.18289	DECR1
NC_010446.5	46760001	46810000	147	0.596535	2.60392	DECR1
NC_010446.5	46770001	46820000	126	0.584426	2.4584	DECR1, NBN
NC_010446.5	46880001	46930000	119	0.581433	3.45045	NBN, OSGIN2
NC_010446.5	47260001	47310000	67	0.594311	4.51582	LOC110260264, LOC106510034
NC_010446.5	47270001	47320000	90	0.599328	5.10412	LOC110260264, LOC106510034
NC_010446.5	47280001	47330000	112	0.590364	4.39286	LOC110260264, LOC106510034
NC_010446.5	47290001	47340000	129	0.589987	4.01114	LOC110260264, LOC106510034
NC_010446.5	47850001	47900000	35	0.722309	1.20265	LOC110260264, LOC106510034
NC_010446.5	47940001	47990000	103	0.817004	1.3374	LOC110260264, LOC106510034
NC_010446.5	47950001	48000000	142	0.837494	1.52392	LOC110260264, LOC106510034
NC_010446.5	47960001	48010000	173	0.844956	1.60058	LOC110260264, LOC106510034
NC_010446.5	47970001	48020000	188	0.858344	1.70098	LOC110260264, LOC106510034
NC_010446.5	47980001	48030000	197	0.858249	1.66555	LOC110260264, LOC106510034
NC_010446.5	47990001	48040000	183	0.840276	1.4582	LOC110260264, LOC106510034
NC_010446.5	48000001	48050000	152	0.826207	1.32483	LOC110260264, LOC106510034
NC_010446.5	48010001	48060000	128	0.80441	1.3048	LOC110260264, LOC106510034
NC_010446.5	48020001	48070000	119	0.799782	1.28119	LOC110260264, LOC106510034
NC_010446.5	48030001	48080000	127	0.80565	1.36114	LOC110260264, LOC106510034
NC_010446.5	48040001	48090000	121	0.838819	1.61662	LOC110260264, LOC106510034
NC_010446.5	48050001	48100000	99	0.845317	1.70955	LOC110260264, LOC106510034
NC_010446.5	48060001	48110000	99	0.844983	1.51725	LOC110260264, LOC106510034
NC_010446.5	48070001	48120000	104	0.829114	1.50163	LOC110260264, LOC106510034
NC_010446.5	48080001	48130000	85	0.816497	1.40917	LOC110260264, LOC106510034
NC_010446.5	48090001	48140000	88	0.807351	1.28804	LOC110260264, LOC106510034
NC_010446.5	48100001	48150000	93	0.807757	1.28418	LOC110260264, LOC106510034
NC_010446.5	48110001	48160000	74	0.806705	1.30326	LOC110260264, LOC106510034
NC_010446.5	48120001	48170000	60	0.831601	1.3634	LOC110260264, LOC106510034
NC_010446.5	48130001	48180000	38	0.832357	1.23965	LOC110260264, LOC106510034
NC_010446.5	48150001	48200000	47	0.810763	1.31011	LOC110260264, LOC106510034
NC_010446.5	48160001	48210000	68	0.802746	1.45223	LOC110260264, LOC106510034
NC_010446.5	48170001	48220000	89	0.818051	1.46783	LOC110260264, LOC106510034
NC_010446.5	48180001	48230000	119	0.821023	1.4906	LOC110260264, LOC106510034
NC_010446.5	48190001	48240000	126	0.823426	1.51873	LOC110260264, LOC106510034
NC_010446.5	48200001	48250000	146	0.826943	1.53721	LOC110260264, LOC106510034
NC_010446.5	48210001	48260000	172	0.807769	1.21484	LOC110260264, LOC106510034
NC_010446.5	48220001	48270000	155	0.804597	1.23598	LOC110260264, LOC106510034
NC_010446.5	48230001	48280000	150	0.801239	1.26423	LOC110260264, LOC106510034
NC_010446.5	48240001	48290000	163	0.804275	1.26157	LOC110260264, LOC106510034
NC_010446.5	48250001	48300000	154	0.797488	1.25724	LOC110260264, LOC106510034
NC_010446.5	48260001	48310000	134	0.825473	1.47834	LOC110260264, LOC106510034
NC_010446.5	53490001	53540000	118	0.625361	1.47511	LOC110260479, LOC110260267
NC_010446.5	53740001	53790000	231	0.612771	1.2384	LOC110260479, LOC110260267
NC_010446.5	55150001	55200000	319	0.582769	2.32499	PMP2, LOC106510037
NC_010446.5	55160001	55210000	339	0.610209	4.78402	PMP2, LOC106510037
NC_010446.5	55170001	55220000	366	0.62992	6.86375	PMP2, LOC106510037
NC_010446.5	55180001	55230000	332	0.666263	4.62984	PMP2, LOC106510037
NC_010446.5	55190001	55240000	295	0.702836	3.07119	PMP2, LOC106510037
NC_010446.5	55200001	55250000	264	0.738381	2.23337	PMP2, LOC106510037
NC_010446.5	56980001	57030000	508	0.613241	1.37053	STMN2
NC_010446.5	59990001	60040000	256	0.611434	1.93984	LOC110260271, LOC102160555
NC_010446.5	60000001	60050000	234	0.649708	2.3998	LOC110260271, LOC102160555
NC_010446.5	60010001	60060000	257	0.667703	2.25926	LOC110260271, LOC102160555
NC_010446.5	60020001	60070000	261	0.694523	2.33224	LOC110260271, LOC102160555
NC_010446.5	60030001	60080000	257	0.686645	2.74657	LOC110260271, LOC102160555
NC_010446.5	60040001	60090000	221	0.68969	2.65982	LOC110260271, LOC102160555
NC_010446.5	60050001	60100000	211	0.706969	2.82213	LOC102160555
NC_010446.5	60060001	60110000	177	0.695106	3.45495	LOC102160555
NC_010446.5	60070001	60120000	151	0.671858	4.30052	LOC102160555
NC_010446.5	60080001	60130000	105	0.651489	3.61073	LOC102160555
NC_010446.5	60090001	60140000	122	0.655688	2.04182	LOC102160555
NC_010446.5	60100001	60150000	118	0.636613	1.64699	LOC102160555
NC_010446.5	63290001	63340000	407	0.589609	1.25047	KCNB2
NC_010446.5	67610001	67660000	172	0.650625	1.23365	ARFGEF1
NC_010446.5	67630001	67680000	175	0.590282	1.23341	CSPP1
NC_010446.5	67640001	67690000	179	0.578347	1.33515	CSPP1
NC_010446.5	67690001	67740000	144	0.581269	1.89306	CSPP1
NC_010446.5	75030001	75080000	196	0.728276	#N/A	LOC110260291, LOC110260292
NC_010446.5	75620001	75670000	306	0.594497	#N/A	SDR16C5, CHCHD7
NC_010446.5	75630001	75680000	227	0.655935	#N/A	SDR16C5, CHCHD7
NC_010446.5	75640001	75690000	221	0.650792	#N/A	CHCHD7
NC_010446.5	75650001	75700000	256	0.621101	#N/A	PLAG1
NC_010446.5	75820001	75870000	319	0.586178	#N/A	LYN
NC_010446.5	81260001	81310000	463	0.58694	1.37659	LOC106510097, LOC100157988
NC_010446.5	81270001	81320000	401	0.604835	1.43625	LOC106510097, LOC100157988
NC_010446.5	82630001	82680000	442	0.668483	1.2212	LOC106510109
NC_010446.5	82640001	82690000	563	0.72603	1.60603	LOC106510109
NC_010446.5	82650001	82700000	692	0.752137	1.82218	LOC106510109, TBX19
NC_010446.5	82660001	82710000	712	0.778551	2.07691	LOC106510109, TBX19
NC_010446.5	82670001	82720000	665	0.797176	2.13067	TBX19
NC_010446.5	82680001	82730000	782	0.797047	2.05901	TBX19
NC_010446.5	82690001	82740000	690	0.789061	1.9233	TBX19
NC_010446.5	82700001	82750000	596	0.767368	1.59839	TBX19
NC_010446.5	86800001	86850000	224	0.658854	1.39106	PBX1, LOC106507442
NC_010446.5	89740001	89790000	332	0.593344	1.54801	LOC100156074
NC_010446.5	89750001	89800000	289	0.655298	1.79484	LOC100156074
NC_010446.5	89760001	89810000	290	0.664097	1.75304	LOC100156074, LOC100154053
NC_010446.5	89770001	89820000	290	0.622032	1.49478	LOC100154053
NC_010446.5	115150001	115200000	118	0.635404	1.78669	LOC106510214, AMY2
NC_010447.5	7070001	7120000	8	0.595914	1.28755	ACO2
NC_010447.5	101480001	101530000	590	0.66244	1.41639	OTOGL, PPP1R12A
NC_010447.5	101490001	101540000	659	0.656516	1.48106	PPP1R12A
NC_010447.5	101500001	101550000	668	0.610776	1.42405	PPP1R12A
NC_010447.5	101510001	101560000	649	0.585946	1.64504	PPP1R12A
NC_010448.4	44130001	44180000	1	0.778355	#N/A	UBA2
NC_010448.4	48160001	48210000	371	0.713303	1.21205	DLL3, SELENOV
NC_010448.4	48170001	48220000	415	0.72859	1.25387	SELENOV, LOC100520248
NC_010448.4	48780001	48830000	12	0.707403	1.4526	SHKBP1
NC_010448.4	48790001	48840000	18	0.717554	1.23344	SHKBP1
NC_010448.4	49090001	49140000	157	0.639002	1.29249	LOC110260991
NC_010448.4	49100001	49150000	109	0.665189	1.69766	LOC110260991
NC_010448.4	49120001	49170000	22	0.62001	1.42063	LOC106510548
NC_010448.4	49620001	49670000	53	0.695282	1.32305	TMEM145
NC_010448.4	49630001	49680000	72	0.692894	1.42213	PRR19
NC_010448.4	49640001	49690000	91	0.70612	1.5267	CIC
NC_010448.4	49650001	49700000	118	0.703715	1.55392	CIC
NC_010448.4	49660001	49710000	116	0.707134	1.62928	CIC, ERF
NC_010448.4	49670001	49720000	105	0.698489	1.54903	CIC, ERF
NC_010448.4	49680001	49730000	94	0.668905	1.52926	ERF
NC_010448.4	49690001	49740000	85	0.628586	1.38494	GSK3A
NC_010448.4	49700001	49750000	64	0.584442	1.39912	GSK3A
NC_010448.4	50080001	50130000	5	0.59483	1.89042	LOC102158679
NC_010448.4	50110001	50160000	11	0.633693	1.60702	LOC110260994
NC_010448.4	50120001	50170000	13	0.602446	1.2435	LOC110260994
NC_010448.4	50410001	50460000	130	0.615708	1.30008	XRCC1
NC_010448.4	50420001	50470000	86	0.617837	1.25166	XRCC1
NC_010448.4	50470001	50520000	101	0.591702	1.25988	CADM4
NC_010448.4	50480001	50530000	104	0.59427	1.26428	CADM4, PLAUR
NC_010448.4	51390001	51440000	162	0.593089	1.51183	APOE, APOC4
NC_010448.4	51400001	51450000	203	0.59161	1.63182	APOC4
NC_010448.4	51410001	51460000	176	0.60248	1.74534	APOC2, CLPTM1
NC_010448.4	51420001	51470000	151	0.604761	1.72239	CLPTM1
NC_010448.4	51430001	51480000	117	0.585074	1.58247	CLPTM1
NC_010448.4	51590001	51640000	2	0.674905	2.48116	EXOC3L2
NC_010448.4	58560001	58610000	1	0.591393	11.1697	LOC110261044, LOC100622160
NC_010448.4	85090001	85140000	455	0.615979	1.3711	XKR8
NC_010448.4	85100001	85150000	433	0.632404	1.43293	EYA3
NC_010448.4	85110001	85160000	447	0.634076	1.31196	EYA3
NC_010448.4	105970001	106020000	3	0.708275	#N/A	LOC110261178
NC_010448.4	105980001	106030000	7	0.630965	#N/A	LOC110261178
NC_010449.5	33920001	33970000	3	0.579553	2.11765	BTBD9
NC_010449.5	33930001	33980000	3	0.579553	2.11765	BTBD9
NC_010449.5	33940001	33990000	3	0.579553	2.11765	BTBD9
NC_010449.5	33950001	34000000	3	0.579553	2.11765	BTBD9
NC_010449.5	33960001	34010000	3	0.579553	2.11765	BTBD9
NC_010449.5	61890001	61940000	240	0.634466	1.30431	SSTR1
NC_010449.5	61900001	61950000	254	0.660334	1.43574	SSTR1
NC_010449.5	89330001	89380000	11	0.741488	1.35303	LOC102158121, FUT8
NC_010449.5	90980001	91030000	304	0.775431	1.28153	MPP5
NC_010449.5	90990001	91040000	306	0.777397	1.22475	MPP5
NC_010450.4	23410001	23460000	374	0.589525	1.9459	LOC100519852, PCDH7
NC_010450.4	25560001	25610000	492	0.595282	2.67114	LOC102162681, LOC110261943
NC_010450.4	31710001	31760000	6	0.713939	1.60134	RBM47, NSUN7
NC_010450.4	31720001	31770000	7	0.655497	1.31143	RBM47, NSUN7
NC_010450.4	31730001	31780000	7	0.655497	1.31143	RBM47, NSUN7
NC_010450.4	31740001	31790000	7	0.655497	1.31143	RBM47, NSUN7
NC_010450.4	31750001	31800000	7	0.655497	1.31143	RBM47, NSUN7
NC_010450.4	42420001	42470000	1	0.906053	#N/A	LOC110262022
NC_010450.4	47220001	47270000	303	0.8542	#N/A	TMEM144, LOC110261947
NC_010450.4	47230001	47280000	246	0.856191	#N/A	TMEM144, LOC110261947
NC_010450.4	47240001	47290000	203	0.858821	#N/A	TMEM144, LOC110261947
NC_010450.4	47250001	47300000	170	0.865019	#N/A	TMEM144, LOC110261947
NC_010450.4	47260001	47310000	114	0.861797	#N/A	TMEM144, LOC110261947
NC_010450.4	47270001	47320000	12	0.950159	#N/A	LOC110261947
NC_010450.4	47280001	47330000	21	0.930452	#N/A	LOC110261947
NC_010450.4	47290001	47340000	21	0.930452	#N/A	LOC110261947
NC_010450.4	47910001	47960000	266	0.579307	1.90644	FNIP2, LOC110262100
NC_010450.4	48060001	48110000	294	0.590845	1.59927	LOC110262100
NC_010450.4	48070001	48120000	335	0.623578	1.34566	LOC110262100
NC_010450.4	53280001	53330000	67	0.592195	2.05145	MARCH1, LOC110261948
NC_010450.4	53290001	53340000	86	0.611949	2.10631	MARCH1, LOC110261948
NC_010450.4	53300001	53350000	105	0.6166	1.96647	MARCH1, LOC110261948
NC_010450.4	53310001	53360000	109	0.594408	1.6988	MARCH1, LOC110261948
NC_010450.4	53320001	53370000	107	0.584346	1.68199	MARCH1, LOC110261948
NC_010450.4	53330001	53380000	120	0.583013	1.41153	MARCH1, LOC110261948
NC_010450.4	53520001	53570000	11	0.70629	4.93453	LOC110261948, LOC100519670
NC_010450.4	53530001	53580000	22	0.651251	3.01472	LOC110261948, LOC100519670
NC_010450.4	53540001	53590000	39	0.628593	1.89229	LOC110261948, LOC100519670
NC_010450.4	53550001	53600000	42	0.62843	2.12911	LOC110261948, LOC100519670
NC_010450.4	53560001	53610000	60	0.666218	2.3965	LOC110261948, LOC100519670
NC_010450.4	53570001	53620000	69	0.629073	1.70316	LOC100519670, LOC100519499
NC_010450.4	53580001	53630000	76	0.593611	1.28147	LOC100519499
NC_010450.4	54210001	54260000	2	0.616214	#N/A	LOC110261953, LOC110261954
NC_010450.4	54660001	54710000	39	0.769643	1.22586	LOC110261958, LOC100523077
NC_010450.4	57360001	57410000	46	0.81649	1.86203	IGFBP7, LOC110262010
NC_010450.4	57370001	57420000	84	0.813772	1.69804	IGFBP7, LOC110262010
NC_010450.4	57380001	57430000	134	0.826819	2.01921	IGFBP7, LOC110262010
NC_010450.4	57390001	57440000	174	0.822789	1.84009	IGFBP7, LOC110262010
NC_010450.4	57400001	57450000	202	0.81663	1.81512	IGFBP7, LOC110262010
NC_010450.4	57410001	57460000	193	0.808229	1.71085	IGFBP7, LOC110262010
NC_010450.4	57420001	57470000	179	0.798303	1.61981	IGFBP7, LOC110262010
NC_010450.4	57430001	57480000	166	0.759134	1.25327	IGFBP7, LOC110262010
NC_010450.4	57440001	57490000	149	0.743982	1.34997	IGFBP7, LOC110262010
NC_010450.4	57450001	57500000	144	0.719891	1.25449	IGFBP7, LOC110262010
NC_010450.4	57480001	57530000	92	0.68284	1.21975	IGFBP7, LOC110262010
NC_010450.4	59850001	59900000	227	0.615254	1.37376	LOC110262110
NC_010450.4	59860001	59910000	221	0.636692	1.48388	LOC110262110
NC_010450.4	59870001	59920000	198	0.673999	1.19899	LOC110262110, ADGRL3
NC_010450.4	62140001	62190000	210	0.585192	3.36047	LOC110262111, TECRL
NC_010450.4	62150001	62200000	197	0.597634	1.99196	LOC110262111, TECRL
NC_010450.4	62160001	62210000	165	0.605462	1.58486	LOC110262111, TECRL
NC_010450.4	62360001	62410000	47	0.687273	1.25272	LOC110262111, TECRL
NC_010450.4	62370001	62420000	30	0.698114	1.26337	LOC110262111, TECRL
NC_010450.4	62380001	62430000	12	0.800338	3.63141	LOC110262111, TECRL
NC_010450.4	62390001	62440000	13	0.726164	2.0817	LOC110262111, TECRL
NC_010450.4	65000001	65050000	173	0.585135	1.57443	LOC110262012, CENPC
NC_010450.4	65010001	65060000	129	0.595048	1.2337	LOC110262012, CENPC
NC_010450.4	66480001	66530000	59	0.683355	1.66762	LOC100515222
NC_010450.4	66490001	66540000	38	0.664294	1.60649	LOC100515222
NC_010450.4	66500001	66550000	35	0.656144	1.38717	LOC110261961
NC_010450.4	66510001	66560000	46	0.636139	1.32611	LOC110261961
NC_010450.4	66520001	66570000	42	0.663752	1.44875	LOC110261961
NC_010450.4	66650001	66700000	289	0.748309	1.34221	LOC100624788
NC_010450.4	66660001	66710000	290	0.722657	1.69504	LOC100624788
NC_010450.4	66670001	66720000	296	0.67539	1.97695	LOC100624788
NC_010450.4	66680001	66730000	279	0.652261	2.15289	LOC100624788
NC_010450.4	66690001	66740000	257	0.601062	2.64877	LOC100624788
NC_010450.4	66870001	66920000	250	0.648908	1.30497	LOC110262014
NC_010450.4	66880001	66930000	277	0.700442	2.48035	LOC110262014, CSN1S1
NC_010450.4	66890001	66940000	288	0.688982	2.75134	CSN1S1
NC_010450.4	66900001	66950000	323	0.655662	2.9262	CSN1S1
NC_010450.4	66910001	66960000	352	0.58208	2.32321	CSN1S1, CSN2
NC_010450.4	66980001	67030000	230	0.610019	3.36792	CSN1S2
NC_010450.4	66990001	67040000	267	0.625837	3.24733	CSN1S2
NC_010450.4	67000001	67050000	268	0.69792	3.32272	CSN1S2
NC_010450.4	67010001	67060000	224	0.747454	3.09072	CSN1S2
NC_010450.4	67020001	67070000	201	0.756807	2.78459	CSN1S2, PRR27
NC_010450.4	67030001	67080000	163	0.753755	2.41081	PRR27, ODAM
NC_010450.4	67040001	67090000	133	0.759971	2.2552	PRR27, ODAM
NC_010450.4	67050001	67100000	122	0.682064	1.94453	PRR27, ODAM
NC_010450.4	67060001	67110000	153	0.616984	2.96362	ODAM
NC_010450.4	67110001	67160000	87	0.588186	2.0569	CSN3
NC_010450.4	67120001	67170000	53	0.612215	2.05649	CSN3, LOC110262119
NC_010450.4	67130001	67180000	37	0.629528	1.68545	LOC110262119
NC_010450.4	67140001	67190000	25	0.632201	2.0473	LOC110262119, CABS1
NC_010450.4	67150001	67200000	10	0.620829	2.74549	LOC110262119, CABS1
NC_010450.4	67860001	67910000	135	0.74442	1.53058	SLC4A4
NC_010450.4	67870001	67920000	165	0.73631	1.41065	SLC4A4
NC_010450.4	69240001	69290000	205	0.608295	1.20769	ADAMTS3, LOC100520317
NC_010450.4	69250001	69300000	215	0.591637	1.33336	ADAMTS3, LOC100520317
NC_010450.4	69260001	69310000	243	0.609855	1.42176	ADAMTS3, LOC100520317
NC_010450.4	69270001	69320000	238	0.617914	1.47348	ADAMTS3, LOC100520317
NC_010450.4	69280001	69330000	226	0.613868	1.50023	LOC100520317
NC_010450.4	69290001	69340000	210	0.627342	1.58687	LOC100520317
NC_010450.4	69300001	69350000	195	0.645009	1.65784	LOC100520317
NC_010450.4	69310001	69360000	172	0.646218	1.69213	LOC100520317
NC_010450.4	69320001	69370000	158	0.648696	1.6427	LOC100520317
NC_010450.4	69330001	69380000	124	0.667173	1.72438	LOC100520317
NC_010450.4	69340001	69390000	110	0.663742	1.85787	LOC100520317
NC_010450.4	69350001	69400000	103	0.659581	2.04004	LOC100520317
NC_010450.4	69360001	69410000	94	0.667847	2.31652	ANKRD17
NC_010450.4	69370001	69420000	98	0.684421	2.63162	ANKRD17
NC_010450.4	69380001	69430000	95	0.669275	2.36141	ANKRD17
NC_010450.4	69390001	69440000	103	0.668581	2.21017	ANKRD17
NC_010450.4	69400001	69450000	116	0.689633	2.30364	ANKRD17
NC_010450.4	69410001	69460000	121	0.678878	2.24801	ANKRD17
NC_010450.4	69420001	69470000	122	0.680264	2.172	ANKRD17
NC_010450.4	69430001	69480000	138	0.688777	2.27972	ANKRD17
NC_010450.4	69440001	69490000	134	0.691433	2.23293	ANKRD17
NC_010450.4	69450001	69500000	122	0.684365	2.1018	ANKRD17
NC_010450.4	69460001	69510000	127	0.686264	1.97723	ANKRD17
NC_010450.4	69470001	69520000	122	0.675188	1.91719	ANKRD17
NC_010450.4	69480001	69530000	108	0.677909	1.87548	ANKRD17
NC_010450.4	69490001	69540000	101	0.647137	1.86118	ANKRD17
NC_010450.4	69500001	69550000	97	0.59194	1.48221	ANKRD17
NC_010450.4	74310001	74360000	579	0.599945	1.49484	LOC100515153, RBM46
NC_010450.4	74320001	74370000	549	0.680257	2.32505	LOC100515153, RBM46
NC_010450.4	74330001	74380000	496	0.7526	4.38765	LOC100515153, RBM46
NC_010450.4	74340001	74390000	482	0.740206	3.95017	RBM46
NC_010450.4	74350001	74400000	598	0.671288	2.10086	RBM46
NC_010450.4	74360001	74410000	688	0.590943	1.37707	RBM46
NC_010450.4	116930001	116980000	620	0.585497	1.32686	LOC110262180, CXXC4
NC_010450.4	116940001	116990000	652	0.626213	1.70518	LOC110262180, CXXC4
NC_010450.4	116950001	117000000	620	0.633381	1.69706	LOC110262180, CXXC4
NC_010451.4	72180001	72230000	111	0.591148	1.8689	KRIT1
NC_010451.4	72190001	72240000	116	0.605027	2.02547	ANKIB1
NC_010451.4	72200001	72250000	114	0.614315	2.10207	ANKIB1
NC_010451.4	72210001	72260000	107	0.628794	2.20416	ANKIB1
NC_010451.4	72220001	72270000	103	0.624703	2.16764	ANKIB1
NC_010451.4	72230001	72280000	101	0.632081	2.13315	ANKIB1
NC_010451.4	72240001	72290000	94	0.630035	2.06422	ANKIB1
NC_010451.4	72250001	72300000	88	0.634132	2.12738	ANKIB1
NC_010451.4	72260001	72310000	90	0.627992	2.01603	ANKIB1
NC_010451.4	72270001	72320000	91	0.640093	2.27798	ANKIB1
NC_010451.4	72280001	72330000	88	0.645388	2.35764	ANKIB1
NC_010451.4	72290001	72340000	118	0.656116	2.56316	ANKIB1
NC_010451.4	80400001	80450000	20	0.608026	2.58758	LOC110262298, NDUFA4
NC_010451.4	80410001	80460000	70	0.684523	3.39731	LOC110262298, NDUFA4
NC_010451.4	80420001	80470000	103	0.660583	2.87206	LOC110262298, NDUFA4
NC_010451.4	80430001	80480000	124	0.62455	2.43843	LOC110262298, NDUFA4
NC_010451.4	80440001	80490000	143	0.593011	2.34558	LOC110262298, NDUFA4
NC_010451.4	92030001	92080000	63	0.579501	1.51178	LOC110255489, GPNMB
NC_010451.4	92070001	92120000	20	0.803645	#N/A	GPNMB
NC_010451.4	116230001	116280000	291	0.587929	1.23418	RC3H1
NC_010451.4	116240001	116290000	306	0.598256	1.44221	RC3H1
NC_010455.5	38180001	38230000	245	0.584637	1.60941	ERC2
NC_010455.5	38190001	38240000	207	0.59915	1.29549	ERC2
NC_010455.5	38200001	38250000	210	0.59179	1.31822	ERC2
NC_010455.5	38220001	38270000	279	0.596296	1.40865	ERC2
NC_010455.5	48770001	48820000	266	0.597232	1.9556	SUCLG2
NC_010455.5	48780001	48830000	245	0.607128	2.13035	SUCLG2
NC_010455.5	48790001	48840000	297	0.614453	2.33079	SUCLG2
NC_010455.5	48800001	48850000	328	0.607826	2.64672	SUCLG2
NC_010455.5	72120001	72170000	258	0.585671	4.96714	EEFSEC
NC_010455.5	72130001	72180000	230	0.588331	5.35824	EEFSEC
NC_010455.5	72140001	72190000	203	0.590384	5.37705	EEFSEC
NC_010455.5	72150001	72200000	174	0.583618	4.72689	EEFSEC
NC_010455.5	75190001	75240000	140	0.596712	2.24469	SLCO2A1, RYK
NC_010455.5	75200001	75250000	171	0.578054	1.99007	SLCO2A1, RYK
NC_010455.5	75210001	75260000	198	0.58628	2.09927	SLCO2A1, RYK
NC_010455.5	90710001	90760000	122	0.58029	1.33654	TSC22D2, SERP1
NC_010455.5	90730001	90780000	103	0.600665	1.61189	TSC22D2, SERP1
NC_010455.5	90740001	90790000	108	0.637333	1.61495	TSC22D2, SERP1
NC_010455.5	90750001	90800000	89	0.662718	1.71325	TSC22D2, SERP1
NC_010455.5	90760001	90810000	93	0.638429	1.46369	SERP1
NC_010455.5	90770001	90820000	91	0.631037	1.2845	EIF2A
NC_010455.5	90810001	90860000	68	0.608589	2.15776	EIF2A, LOC102163661
NC_010455.5	90820001	90870000	93	0.638463	2.38799	SELENOT
NC_010455.5	90830001	90880000	116	0.65295	2.31073	SELENOT
NC_010455.5	90840001	90890000	146	0.660109	2.17937	SELENOT, ERICH6
NC_010455.5	90850001	90900000	179	0.603252	1.73033	SELENOT, ERICH6
NC_010455.5	92240001	92290000	99	0.67504	1.21634	SUCNR1, LOC106505712
NC_010455.5	92250001	92300000	91	0.683606	1.24519	SUCNR1, LOC106505712
NC_010455.5	92340001	92390000	139	0.700371	1.20949	SUCNR1, LOC106505712
NC_010455.5	92350001	92400000	143	0.705744	1.28204	SUCNR1, LOC106505712
NC_010455.5	92360001	92410000	124	0.6988	1.20866	SUCNR1, LOC106505712
NC_010455.5	92380001	92430000	139	0.653048	1.22282	SUCNR1, LOC106505712
NC_010455.5	92390001	92440000	138	0.643416	1.21461	SUCNR1, LOC106505712
NC_010455.5	92470001	92520000	1	0.961253	#N/A	LOC100155999, MBNL1
NC_010455.5	92610001	92660000	44	0.628675	1.67921	MBNL1
NC_010455.5	92620001	92670000	46	0.628337	1.54921	MBNL1
NC_010455.5	92630001	92680000	42	0.644312	1.77216	MBNL1
NC_010455.5	92640001	92690000	47	0.640913	1.5232	MBNL1
NC_010455.5	92650001	92700000	46	0.662546	1.61195	MBNL1
NC_010455.5	92660001	92710000	44	0.668135	1.55384	MBNL1
NC_010455.5	92670001	92720000	63	0.691972	1.62129	MBNL1
NC_010455.5	92680001	92730000	84	0.710235	1.40045	MBNL1
NC_010455.5	92690001	92740000	80	0.720482	1.44337	MBNL1
NC_010455.5	92700001	92750000	91	0.721952	1.42262	MBNL1, LOC106505714
NC_010455.5	92710001	92760000	102	0.720591	1.35493	MBNL1, LOC106505714
NC_010455.5	92720001	92770000	110	0.716484	1.31317	MBNL1, LOC106505714
NC_010455.5	94200001	94250000	121	0.595731	1.98537	ARHGEF26
NC_010455.5	94210001	94260000	155	0.659609	1.73546	ARHGEF26
NC_010455.5	94220001	94270000	182	0.698396	1.45852	ARHGEF26
NC_010455.5	94230001	94280000	242	0.678364	1.23652	ARHGEF26
NC_010455.5	94240001	94290000	288	0.641142	1.55106	ARHGEF26
NC_010455.5	94250001	94300000	339	0.593407	1.82489	ARHGEF26
NC_010455.5	94910001	94960000	201	0.600762	1.73205	GPR149, LOC100511901
NC_010455.5	94920001	94970000	191	0.588433	1.83194	GPR149, LOC100511901
NC_010455.5	95810001	95860000	188	0.587291	1.31382	GMPS
NC_010455.5	95820001	95870000	190	0.623068	1.45238	GMPS
NC_010455.5	95830001	95880000	187	0.628007	1.51963	GMPS, LOC110256324
NC_010455.5	95840001	95890000	174	0.594493	1.29985	GMPS, LOC110256324
NC_010455.5	106540001	106590000	140	0.578731	1.34202	PDCD10
NC_010455.5	107650001	107700000	368	0.654541	1.33613	LOC100153543, LOC102159375
NC_010455.5	107660001	107710000	381	0.679578	1.43997	LOC100153543, LOC102159375
NC_010455.5	107670001	107720000	387	0.642859	1.23222	LOC100153543, LOC102159375
NC_010455.5	107680001	107730000	389	0.579592	1.29314	LOC100153543, LOC102159375
NC_010455.5	108790001	108840000	148	0.614385	1.66492	GPR160
NC_010455.5	108800001	108850000	151	0.592826	1.33712	PHC3
NC_010455.5	108810001	108860000	153	0.587122	1.24242	PHC3
NC_010455.5	108820001	108870000	165	0.582788	1.23127	PHC3
NC_010455.5	108850001	108900000	217	0.599306	1.53342	PHC3
NC_010455.5	108860001	108910000	250	0.613732	1.61417	PHC3
NC_010455.5	108870001	108920000	236	0.612686	1.61559	PHC3
NC_010455.5	108880001	108930000	225	0.618187	1.67063	PHC3
NC_010455.5	108890001	108940000	197	0.622345	1.62071	PHC3, PRKCI
NC_010455.5	111080001	111130000	115	0.742787	1.39445	TNFSF10
NC_010455.5	111090001	111140000	122	0.681166	2.35544	TNFSF10
NC_010455.5	111100001	111150000	105	0.601344	3.04718	TNFSF10
NC_010455.5	111120001	111170000	79	0.625778	2.92641	TNFSF10, NCEH1
NC_010455.5	111130001	111180000	59	0.673572	2.29761	TNFSF10, NCEH1
NC_010455.5	111140001	111190000	40	0.728525	1.49025	TNFSF10, NCEH1
NC_010455.5	111150001	111200000	32	0.728901	1.9963	NCEH1
NC_010455.5	111160001	111210000	25	0.706837	2.82581	NCEH1
NC_010455.5	111170001	111220000	17	0.686917	3.4545	NCEH1
NC_010455.5	111180001	111230000	6	0.632607	4.64208	NCEH1
NC_010455.5	123860001	123910000	310	0.606307	2.05075	LOC110256379, ETV5
NC_010455.5	123870001	123920000	353	0.63707	2.18891	LOC110256379, ETV5
NC_010455.5	123880001	123930000	343	0.633184	1.95408	ETV5
NC_010455.5	123890001	123940000	327	0.617246	1.45217	ETV5
NC_010455.5	127280001	127330000	161	0.60434	#N/A	TP63
NC_010455.5	134470001	134520000	304	0.583207	1.40212	LRCH3
NC_010455.5	134480001	134530000	316	0.593521	1.58647	LRCH3
NC_010455.5	134490001	134540000	344	0.607351	1.6734	LRCH3
NC_010455.5	134500001	134550000	357	0.588158	1.43867	LRCH3
NC_010455.5	146940001	146990000	98	0.598329	1.40562	GTPBP8, CD200R1
NC_010455.5	146950001	147000000	99	0.643843	1.39572	GTPBP8, CD200R1
NC_010455.5	146960001	147010000	116	0.638324	1.81094	CD200R1
NC_010455.5	146970001	147020000	152	0.594895	2.2699	CD200R1
NC_010455.5	153510001	153560000	270	0.586154	1.33945	CBLB
NC_010455.5	153520001	153570000	293	0.607637	1.6871	CBLB
NC_010455.5	153530001	153580000	310	0.610484	1.8832	CBLB
NC_010455.5	153540001	153590000	288	0.599568	1.94564	CBLB
NC_010455.5	153550001	153600000	267	0.581231	1.70808	CBLB
NC_010456.5	37490001	37540000	438	0.598448	1.21627	LOC110256790, LOC110256791
NC_010456.5	40970001	41020000	193	0.610689	1.19988	ANKRD13A
NC_010456.5	40990001	41040000	193	0.592993	1.22791	ANKRD13A
NC_010456.5	41000001	41050000	227	0.605294	1.41623	GIT2
NC_010456.5	41010001	41060000	259	0.610672	1.54382	GIT2
NC_010456.5	41020001	41070000	244	0.588104	1.3774	GIT2
NC_010456.5	46360001	46410000	137	0.637632	1.24351	EMID1
NC_010456.5	46370001	46420000	130	0.689907	1.67094	EMID1
NC_010456.5	46380001	46430000	139	0.720849	2.08871	EMID1
NC_010456.5	46390001	46440000	136	0.741137	2.4797	EMID1
NC_010456.5	46400001	46450000	130	0.738006	2.72189	EMID1
NC_010456.5	46410001	46460000	119	0.729761	2.59469	RHBDD3
NC_010456.5	46420001	46470000	118	0.707774	2.05949	EWSR1
NC_010456.5	46430001	46480000	113	0.69994	1.96282	EWSR1
NC_010456.5	46440001	46490000	120	0.686244	1.73595	EWSR1
NC_010456.5	46450001	46500000	107	0.670344	1.48654	GAS2L1
NC_010456.5	46460001	46510000	119	0.670142	1.42827	RASL10A, AP1B1
NC_010456.5	46470001	46520000	128	0.678319	1.42857	AP1B1
NC_010456.5	47200001	47250000	185	0.651137	1.22348	LOC106505966, LIF
NC_010456.5	47290001	47340000	124	0.734833	1.28588	TBC1D10A
NC_010456.5	47300001	47350000	111	0.752184	1.63169	TBC1D10A
NC_010456.5	47310001	47360000	120	0.764925	1.68797	TBC1D10A, SF3A1
NC_010456.5	47320001	47370000	121	0.759388	1.40379	SF3A1
NC_010456.5	47330001	47380000	140	0.694476	1.32575	SF3A1
NC_010456.5	47510001	47560000	70	0.601853	1.42713	TCN2
NC_010456.5	47520001	47570000	81	0.679658	1.8846	SLC35E4
NC_010456.5	47530001	47580000	105	0.735494	2.12036	DUSP18
NC_010456.5	47540001	47590000	169	0.706701	1.90796	DUSP18
NC_010456.5	47550001	47600000	180	0.686512	1.5575	DUSP18
NC_010456.5	47560001	47610000	204	0.690246	1.38496	OSBP2
NC_010456.5	47620001	47670000	304	0.637431	1.23356	OSBP2
NC_010456.5	47630001	47680000	222	0.637505	1.21609	OSBP2
NC_010456.5	47640001	47690000	222	0.651907	1.21347	OSBP2
NC_010456.5	47650001	47700000	190	0.706461	1.48058	OSBP2
NC_010456.5	47660001	47710000	175	0.673829	1.31438	OSBP2
NC_010456.5	47670001	47720000	198	0.676619	1.38886	OSBP2
NC_010456.5	47680001	47730000	216	0.690436	1.63839	OSBP2
NC_010456.5	47690001	47740000	205	0.710439	1.87958	OSBP2
NC_010456.5	47700001	47750000	221	0.713438	1.8506	OSBP2
NC_010456.5	47710001	47760000	240	0.703195	1.72609	OSBP2
NC_010456.5	47720001	47770000	230	0.695997	1.63021	OSBP2
NC_010456.5	47730001	47780000	213	0.688877	1.54149	OSBP2
NC_010456.5	47740001	47790000	218	0.696182	1.60923	OSBP2, MORC2
NC_010456.5	47750001	47800000	209	0.702711	1.65005	OSBP2, MORC2
NC_010456.5	47760001	47810000	167	0.71453	1.75621	MORC2
NC_010456.5	47770001	47820000	163	0.739534	2.09425	MORC2
NC_010456.5	47780001	47830000	160	0.749255	2.11296	MORC2
NC_010456.5	47790001	47840000	161	0.759968	2.30888	MORC2
NC_010456.5	47800001	47850000	177	0.763958	2.44398	MORC2
NC_010456.5	47810001	47860000	221	0.7702	2.49421	LOC100525309
NC_010456.5	47820001	47870000	263	0.773437	2.63191	LOC100525309, SMTN
NC_010456.5	47830001	47880000	250	0.771944	2.63624	LOC100525309, SMTN
NC_010456.5	47840001	47890000	224	0.770322	2.55384	LOC100525309, SMTN
NC_010456.5	47850001	47900000	184	0.774517	2.63292	LOC100525309, SMTN
NC_010456.5	47860001	47910000	146	0.768672	2.56058	LOC100525309, SMTN
NC_010456.5	47870001	47920000	87	0.758494	2.21159	LOC100525309, SMTN
NC_010456.5	47880001	47930000	87	0.786936	3.2169	SMTN
NC_010456.5	47890001	47940000	94	0.780755	2.95522	SMTN
NC_010456.5	47900001	47950000	116	0.798514	3.36072	SMTN
NC_010456.5	47910001	47960000	136	0.807895	3.84487	SELENOM, INPP5J
NC_010456.5	47920001	47970000	174	0.806855	3.78118	INPP5J
NC_010456.5	47930001	47980000	188	0.802863	3.72517	PLA2G3, RNF185
NC_010456.5	47940001	47990000	188	0.796801	3.51527	PLA2G3, RNF185
NC_010456.5	47950001	48000000	159	0.78616	3.18613	RNF185
NC_010456.5	47960001	48010000	132	0.768992	2.689	RNF185
NC_010456.5	47970001	48020000	87	0.748675	2.3465	RNF185
NC_010456.5	47980001	48030000	72	0.737602	2.18052	RNF185
NC_010456.5	47990001	48040000	64	0.751303	2.36209	LIMK2
NC_010456.5	48000001	48050000	65	0.754414	2.50264	LIMK2
NC_010456.5	48010001	48060000	66	0.734586	2.14059	LIMK2
NC_010456.5	48020001	48070000	81	0.714993	1.69016	LIMK2
NC_010456.5	48030001	48080000	73	0.697268	1.44222	LIMK2
NC_010456.5	48040001	48090000	75	0.675207	1.53861	PIK3IP1
NC_010456.5	48050001	48100000	75	0.657237	1.4473	PIK3IP1
NC_010456.5	48060001	48110000	68	0.649881	1.54347	LOC110256709
NC_010456.5	48070001	48120000	56	0.594311	1.68181	LOC110256709
NC_010456.5	48320001	48370000	57	0.6371	4.87609	PISD
NC_010456.5	48330001	48380000	41	0.691162	2.9158	PISD
NC_010456.5	48340001	48390000	46	0.688727	2.58149	PISD
NC_010456.5	48350001	48400000	43	0.701714	2.73024	LOC110256845
NC_010456.5	48360001	48410000	39	0.704002	2.83597	PRR14L
NC_010456.5	48370001	48420000	36	0.685061	2.5395	PRR14L
NC_010456.5	48380001	48430000	43	0.65981	2.47135	PRR14L
NC_010456.5	48390001	48440000	46	0.657132	2.5384	PRR14L
NC_010456.5	48400001	48450000	47	0.646931	2.29036	PRR14L
NC_010456.5	48410001	48460000	56	0.583988	1.64591	PRR14L
NC_010456.5	48840001	48890000	147	0.613812	4.3497	LOC102158332
NC_010456.5	48850001	48900000	115	0.629679	5.34754	LOC102158332
NC_010456.5	48860001	48910000	87	0.631929	5.69779	LOC102158332
NC_010456.5	48870001	48920000	53	0.655987	8.12056	LOC102158332
NC_010456.5	48880001	48930000	29	0.706652	4.82283	LOC102158332
NC_010456.5	48890001	48940000	23	0.699461	3.02838	LOC102158332
NC_010456.5	48900001	48950000	23	0.699461	3.02838	LOC102158332
NC_010456.5	48910001	48960000	24	0.699027	3.10773	LOC102158332
NC_010456.5	48920001	48970000	25	0.693912	2.95694	LOC102158332
NC_010456.5	48940001	48990000	39	0.611872	1.65873	LOC110256714
NC_010456.5	48950001	49000000	67	0.645351	1.94057	LOC110256714
NC_010456.5	48960001	49010000	66	0.644713	1.91404	LOC110256714
NC_010456.5	48970001	49020000	98	0.662725	2.06505	LOC110256714
NC_010456.5	48980001	49030000	130	0.677102	2.2223	LOC110256714
NC_010456.5	48990001	49040000	123	0.666993	1.90369	LOC102158332
NC_010456.5	49000001	49050000	108	0.643283	1.55161	LOC110256717, LOC110256698
NC_010456.5	49010001	49060000	126	0.623514	1.35536	LOC110256717, LOC110256698
NC_010456.5	49150001	49200000	87	0.633652	2.10585	GNAZ
NC_010456.5	49160001	49210000	80	0.659598	2.3092	RSPH14
NC_010456.5	49170001	49220000	80	0.648428	1.99824	RSPH14
NC_010456.5	49180001	49230000	73	0.638926	1.84601	RSPH14
NC_010456.5	49190001	49240000	73	0.625866	1.7731	RAB36
NC_010456.5	49200001	49250000	64	0.608242	1.58966	RAB36, BCR
NC_010456.5	49210001	49260000	80	0.61987	1.60096	BCR
NC_010456.5	49220001	49270000	69	0.628234	1.70013	BCR
NC_010456.5	49230001	49280000	111	0.646806	1.71067	BCR
NC_010456.5	49240001	49290000	152	0.667729	1.80128	BCR
NC_010456.5	49250001	49300000	197	0.668729	1.77538	BCR
NC_010456.5	49260001	49310000	239	0.661632	1.68618	BCR
NC_010456.5	49270001	49320000	248	0.657431	1.685	BCR
NC_010456.5	49280001	49330000	220	0.647115	1.6385	BCR
NC_010456.5	49290001	49340000	173	0.632909	1.57542	BCR
NC_010456.5	49300001	49350000	121	0.613007	1.51345	BCR
NC_010456.5	49310001	49360000	61	0.60053	1.68542	BCR
NC_010456.5	49320001	49370000	50	0.591321	1.45194	BCR
NC_010456.5	49330001	49380000	33	0.601265	1.41152	SPECC1L
NC_010456.5	49390001	49440000	37	0.619158	1.96849	SPECC1L
NC_010456.5	49400001	49450000	32	0.619001	2.13871	SPECC1L
NC_010456.5	49410001	49460000	32	0.61744	2.27526	SPECC1L
NC_010456.5	49420001	49470000	29	0.608251	2.36246	SPECC1L
NC_010456.5	49430001	49480000	34	0.60959	2.42226	SPECC1L
NC_010456.5	49450001	49500000	37	0.605531	1.74141	SPECC1L
NC_010456.5	49460001	49510000	53	0.630652	1.78434	SPECC1L
NC_010456.5	49470001	49520000	76	0.640832	1.81437	ADORA2A
NC_010456.5	49480001	49530000	85	0.65354	1.8767	ADORA2A
NC_010456.5	49490001	49540000	120	0.65226	1.81738	ADORA2A, UPB1
NC_010456.5	49500001	49550000	145	0.641179	2.11785	ADORA2A, UPB1
NC_010456.5	49510001	49560000	183	0.629407	2.87781	ADORA2A, UPB1
NC_010456.5	49520001	49570000	218	0.61359	3.5247	ADORA2A, UPB1
NC_010456.5	49530001	49580000	261	0.586848	3.59007	ADORA2A, UPB1
NC_010456.5	49570001	49620000	291	0.579257	4.75877	UPB1, GUCD1
NC_010456.5	49580001	49630000	304	0.596849	5.53844	GUCD1
NC_010456.5	49590001	49640000	308	0.622723	5.26867	SNRPD3
NC_010456.5	49600001	49650000	280	0.624215	4.58284	SNRPD3, LRRC75B
NC_010456.5	49610001	49660000	239	0.627366	3.80048	LRRC75B
NC_010456.5	49620001	49670000	206	0.620569	2.45552	GGT1
NC_010456.5	49630001	49680000	161	0.612861	1.37231	GGT1
NC_010456.5	49930001	49980000	139	0.591927	1.52419	ZNF70
NC_010456.5	49940001	49990000	151	0.607188	1.37161	ZNF70, LOC100523213
NC_010456.5	49950001	50000000	153	0.616055	1.32943	LOC100523213
NC_010456.5	49960001	50010000	112	0.673591	1.37022	LOC100523213
NC_010456.5	53540001	53590000	400	0.587606	1.41085	LOC110256805, ZP4
NC_010456.5	53960001	54010000	582	0.597897	1.26812	RYR2
NC_010456.5	53970001	54020000	654	0.621742	1.42558	RYR2
NC_010456.5	53980001	54030000	583	0.639888	1.40098	RYR2
NC_010456.5	66140001	66190000	151	0.584594	1.68503	LOC110256699, ADO
NC_010456.5	66150001	66200000	148	0.603306	1.84071	LOC110256699, ADO
NC_010456.5	66160001	66210000	136	0.582924	1.63512	LOC110256699, ADO
NC_010456.5	67440001	67490000	95	0.649687	2.1806	LOC102165048
NC_010456.5	67450001	67500000	33	0.657269	2.39611	LOC102165048
NC_010456.5	67460001	67510000	41	0.627755	2.35632	LOC102165048
NC_010456.5	70250001	70300000	321	0.597834	1.92458	CTNNA3
NC_010456.5	73240001	73290000	575	0.591049	1.33722	LRRC20
NC_010456.5	102000001	102050000	217	0.594229	2.62905	LOC102166772, LOC110256667
NC_010456.5	121340001	121390000	315	0.700754	1.49541	BBIP1
NC_010456.5	121350001	121400000	316	0.73857	1.91434	SHOC2
NC_010456.5	121360001	121410000	318	0.720488	1.95472	SHOC2
NC_010456.5	121370001	121420000	308	0.7283	1.85054	SHOC2
NC_010456.5	121380001	121430000	308	0.737391	1.96864	SHOC2
NC_010456.5	121390001	121440000	287	0.730033	1.7784	SHOC2
NC_010456.5	121400001	121450000	274	0.713239	1.43547	SHOC2
NC_010456.5	124180001	124230000	588	0.604029	1.23029	NHLRC2
NC_010456.5	124190001	124240000	540	0.645433	1.55753	NHLRC2
NC_010456.5	124200001	124250000	542	0.65828	1.57723	NHLRC2
NC_010456.5	124210001	124260000	592	0.650758	1.54558	NHLRC2
NC_010456.5	124220001	124270000	645	0.609146	1.2547	NHLRC2
NC_010457.5	51400001	51450000	131	0.614529	2.26359	UNC5D, LOC102162238
NC_010457.5	57880001	57930000	37	0.77843	#N/A	PLEKHB2, LOC106506243
NC_010457.5	57890001	57940000	40	0.737991	#N/A	PLEKHB2, LOC106506243
NC_010457.5	57900001	57950000	37	0.638734	#N/A	PLEKHB2, LOC106506243
NC_010457.5	57910001	57960000	33	0.642967	#N/A	PLEKHB2, LOC106506243
NC_010457.5	57920001	57970000	67	0.699923	#N/A	PLEKHB2, LOC106506243
NC_010457.5	63890001	63940000	11	0.662498	#N/A	LOC110257020, LOC110257164
NC_010457.5	65110001	65160000	253	0.622153	2.50028	CCDC148
NC_010457.5	65120001	65170000	222	0.65923	2.65382	CCDC148
NC_010457.5	65130001	65180000	157	0.716756	2.26832	CCDC148
NC_010457.5	65140001	65190000	130	0.740142	2.25543	CCDC148
NC_010457.5	65150001	65200000	109	0.714247	1.89329	CCDC148
NC_010457.5	65190001	65240000	321	0.593246	1.2427	CCDC148
NC_010457.5	65210001	65260000	281	0.580461	1.29992	CCDC148
NC_010457.5	65230001	65280000	119	0.646534	1.929	CCDC148
NC_010457.5	65240001	65290000	73	0.656435	1.28801	CCDC148
NC_010457.5	65250001	65300000	79	0.699881	1.20452	CCDC148
NC_010457.5	70470001	70520000	262	0.7023	1.24338	FIGN, LOC102163767
NC_010457.5	70480001	70530000	223	0.723251	1.32467	FIGN, LOC102163767
NC_010457.5	70490001	70540000	197	0.73192	1.37062	FIGN, LOC102163767
NC_010457.5	70500001	70550000	153	0.760763	1.54769	FIGN, LOC102163767
NC_010457.5	73880001	73930000	279	0.828103	1.23723	B3GALT1
NC_010457.5	78360001	78410000	49	0.697425	2.94444	LOC110257106, ITGA6
NC_010457.5	83770001	83820000	214	0.694681	1.27066	PDE11A
NC_010457.5	83780001	83830000	267	0.730005	1.98126	PDE11A
NC_010457.5	83790001	83840000	322	0.677766	1.6451	PDE11A, RBM45
NC_010457.5	83800001	83850000	344	0.624842	1.46021	RBM45
NC_010457.5	83810001	83860000	322	0.585005	1.32775	RBM45
NC_010457.5	88120001	88170000	12	0.742969	1.24439	LOC102158086, LOC110257183
NC_010457.5	89790001	89840000	153	0.614823	1.26394	NUP35, ZNF804A
NC_010457.5	92870001	92920000	42	0.666221	#N/A	LOC106507094
NC_010457.5	94270001	94320000	13	0.838457	1.3921	ANKAR
NC_010457.5	94280001	94330000	19	0.827328	1.27247	ANKAR
NC_010457.5	94290001	94340000	30	0.817935	1.25276	ANKAR
NC_010457.5	94310001	94360000	52	0.811356	1.26084	ANKAR
NC_010457.5	94490001	94540000	324	0.856977	1.30922	PMS1, LOC110257019
NC_010457.5	94500001	94550000	324	0.835239	1.8362	PMS1, LOC110257019
NC_010457.5	94510001	94560000	302	0.815858	2.2689	LOC110257019
NC_010457.5	94520001	94570000	231	0.793778	3.50923	LOC110257019, MSTN
NC_010457.5	94530001	94580000	190	0.767245	4.68604	LOC110257019, MSTN
NC_010457.5	94540001	94590000	114	0.773756	3.58931	LOC110257019, MSTN
NC_010457.5	94550001	94600000	72	0.790978	2.55187	LOC110257019, MSTN
NC_010457.5	94560001	94610000	40	0.738224	4.07692	LOC110257019, MSTN
NC_010457.5	94570001	94620000	44	0.760301	3.27484	LOC110257019, MSTN
NC_010457.5	94580001	94630000	51	0.769919	2.86965	LOC110257019, MSTN
NC_010457.5	94640001	94690000	152	0.87834	1.78859	C15H2orf88
NC_010457.5	94650001	94700000	205	0.802945	3.32594	C15H2orf88
NC_010457.5	94660001	94710000	252	0.693633	4.69609	C15H2orf88
NC_010457.5	94670001	94720000	225	0.622893	5.64915	C15H2orf88
NC_010457.5	94700001	94750000	252	0.650621	2.36383	C15H2orf88
NC_010457.5	94710001	94760000	206	0.720324	1.58928	C15H2orf88
NC_010457.5	94720001	94770000	251	0.72274	1.66479	C15H2orf88
NC_010457.5	94730001	94780000	252	0.732359	1.70888	C15H2orf88
NC_010457.5	118480001	118530000	592	0.594809	1.36584	MARCH4
NC_010457.5	118900001	118950000	408	0.592182	1.70542	IGFBP5, TNP1
NC_010457.5	118940001	118990000	505	0.583473	2.92992	IGFBP5, TNP1
NC_010457.5	118950001	119000000	546	0.611279	3.10567	IGFBP5, TNP1
NC_010457.5	118960001	119010000	532	0.641767	3.13226	IGFBP5, TNP1
NC_010457.5	118970001	119020000	510	0.694655	4.08963	IGFBP5, TNP1
NC_010457.5	118980001	119030000	502	0.645386	2.23016	IGFBP5, TNP1
NC_010457.5	118990001	119040000	484	0.618562	1.41994	IGFBP5, TNP1
NC_010458.4	19040001	19090000	452	0.593683	3.267	LOC102162488
NC_010458.4	19060001	19110000	543	0.582184	3.40058	LOC102162488
NC_010458.4	19070001	19120000	501	0.5849	3.40924	LOC102162488
NC_010458.4	19080001	19130000	535	0.58683	3.68731	LOC102162488
NC_010458.4	19120001	19170000	370	0.585408	3.42112	LOC102162488
NC_010458.4	19200001	19250000	456	0.587389	3.01264	LOC102162488
NC_010458.4	19210001	19260000	539	0.596326	3.35329	LOC102162488
NC_010458.4	19220001	19270000	671	0.610743	3.5076	LOC102162488
NC_010458.4	19230001	19280000	738	0.616942	3.53606	LOC102162488
NC_010458.4	19240001	19290000	712	0.615659	3.52892	LOC102162488
NC_010458.4	19250001	19300000	647	0.614707	3.49789	LOC102162488
NC_010458.4	19260001	19310000	635	0.610058	3.43701	LOC102162488
NC_010458.4	19270001	19320000	531	0.594224	3.21587	LOC102162488
NC_010458.4	19280001	19330000	481	0.612214	3.62959	LOC102162488
NC_010458.4	19290001	19340000	446	0.614564	3.43649	LOC102162488
NC_010458.4	19300001	19350000	386	0.620193	3.33383	LOC102162488
NC_010458.4	19310001	19360000	305	0.61349	2.69733	LOC102162488
NC_010458.4	19320001	19370000	292	0.597124	2.32833	LOC102162488
NC_010458.4	19360001	19410000	274	0.583316	1.94173	LOC102162488, LOC110257332
NC_010458.4	19370001	19420000	249	0.592085	1.99474	LOC102162488, LOC110257332
NC_010458.4	50270001	50320000	29	0.585348	#N/A	LOC110257325, LOC100738087
NC_010458.4	79880001	79930000	7	0.728382	#N/A	LRRC14B
NC_010459.5	23830001	23880000	568	0.583681	1.34199	MACROD2
NC_010459.5	23840001	23890000	564	0.584794	1.26262	MACROD2
NC_010460.4	1840001	1890000	436	0.607769	1.25041	LMBR1
NC_010460.4	48450001	48500000	21	0.615769	#N/A	SUN3
NC_010461.5	12410001	12460000	207	0.639161	1.198	LOC106506905
NC_010461.5	12420001	12470000	212	0.658833	1.44317	LOC106506905
NC_010461.5	12430001	12480000	220	0.682133	1.82334	LOC106506905
NC_010461.5	12440001	12490000	232	0.69485	1.959	LOC106506905
NC_010461.5	12450001	12500000	218	0.688577	2.00622	LOC106506905
NC_010461.5	12460001	12510000	222	0.692357	2.00064	LOC106506905
NC_010461.5	12470001	12520000	199	0.677745	1.75491	LOC106506905
NC_010461.5	12480001	12530000	159	0.644942	1.33955	LOC106506905
NC_010461.5	14480001	14530000	107	0.622381	2.79102	RAI2
NC_010461.5	14490001	14540000	106	0.624026	2.58362	RAI2
NC_010461.5	14500001	14550000	101	0.643244	1.69639	RAI2
NC_010461.5	19580001	19630000	79	0.837545	1.47929	PTCHD1, LOC102165967
NC_010461.5	19590001	19640000	95	0.838888	1.68366	PTCHD1, LOC102165967
NC_010461.5	19600001	19650000	113	0.832003	1.45337	PTCHD1, LOC102165967
NC_010461.5	19610001	19660000	147	0.847449	1.5623	PTCHD1, LOC102165967
NC_010461.5	19620001	19670000	205	0.863616	1.95481	PTCHD1, LOC102165967
NC_010461.5	19630001	19680000	235	0.872359	2.01956	PTCHD1, LOC102165967
NC_010461.5	19640001	19690000	254	0.881166	1.96389	PTCHD1, LOC102165967
NC_010461.5	19650001	19700000	255	0.874551	1.69799	PTCHD1, LOC102165967
NC_010461.5	19660001	19710000	243	0.87041	1.59647	PTCHD1, LOC102165967
NC_010461.5	19930001	19980000	77	0.773483	1.54634	SAT1, APOO
NC_010461.5	19940001	19990000	82	0.79339	2.46656	SAT1, APOO
NC_010461.5	19950001	20000000	85	0.82305	3.02782	SAT1, APOO
NC_010461.5	19960001	20010000	89	0.847143	2.78766	APOO
NC_010461.5	19970001	20020000	98	0.83274	2.42484	APOO
NC_010461.5	19980001	20030000	101	0.819348	2.00122	APOO
NC_010461.5	19990001	20040000	86	0.825835	1.64274	APOO
NC_010461.5	20050001	20100000	26	0.638948	2.14445	CXHXorf58
NC_010461.5	20060001	20110000	18	0.657676	3.82662	CXHXorf58, KLHL15
NC_010461.5	20070001	20120000	21	0.653889	3.99611	CXHXorf58, KLHL15
NC_010461.5	20080001	20130000	22	0.758891	3.95369	CXHXorf58, KLHL15
NC_010461.5	20090001	20140000	39	0.846638	3.51428	KLHL15
NC_010461.5	20100001	20150000	52	0.868965	2.72856	KLHL15
NC_010461.5	20110001	20160000	59	0.860276	2.34551	KLHL15
NC_010461.5	20120001	20170000	60	0.858938	1.90568	KLHL15
NC_010461.5	20130001	20180000	69	0.867967	1.52479	KLHL15
NC_010461.5	20140001	20190000	57	0.829582	1.27373	EIF2S3
NC_010461.5	20150001	20200000	50	0.769146	1.44328	EIF2S3
NC_010461.5	20160001	20210000	48	0.752108	1.29749	EIF2S3
NC_010461.5	21750001	21800000	304	0.58192	1.96883	LOC100512510, LOC110257722
NC_010461.5	21760001	21810000	327	0.628589	2.2702	LOC100512510, LOC110257722
NC_010461.5	21770001	21820000	305	0.668813	2.43068	LOC100512510, LOC110257722
NC_010461.5	21780001	21830000	276	0.670506	1.69873	LOC100512510, LOC110257722
NC_010461.5	21790001	21840000	249	0.648944	1.3663	LOC110257722
NC_010461.5	22010001	22060000	234	0.653709	1.38879	LOC110257722, LOC100737023
NC_010461.5	22020001	22070000	235	0.667262	1.28484	LOC110257722, LOC100737023
NC_010461.5	22170001	22220000	89	0.71739	2.75374	LOC110257844
NC_010461.5	22180001	22230000	146	0.649609	1.317	LOC110257844, LOC100513636
NC_010461.5	23350001	23400000	197	0.586054	1.56891	LOC100515114, LOC100515291
NC_010461.5	23360001	23410000	209	0.633001	1.87255	LOC100515114, LOC100515291
NC_010461.5	23370001	23420000	236	0.604768	1.50307	LOC100515114, LOC100515291
NC_010461.5	23380001	23430000	237	0.613606	1.66364	LOC100515114, LOC100515291
NC_010461.5	23390001	23440000	222	0.59594	1.62718	LOC100515291, LOC100515983
NC_010461.5	23680001	23730000	147	0.593659	1.4028	LOC100156962, IL1RAPL1
NC_010461.5	23690001	23740000	138	0.602104	1.39731	LOC100156962, IL1RAPL1
NC_010461.5	23700001	23750000	136	0.607192	1.41619	LOC100156962, IL1RAPL1
NC_010461.5	23720001	23770000	150	0.580164	1.39039	LOC100156962, IL1RAPL1
NC_010461.5	23730001	23780000	175	0.581651	1.91562	LOC100156962, IL1RAPL1
NC_010461.5	23740001	23790000	228	0.618021	1.70292	LOC100156962, IL1RAPL1
NC_010461.5	23750001	23800000	224	0.616433	1.70553	LOC100156962, IL1RAPL1
NC_010461.5	23760001	23810000	234	0.629394	1.59886	LOC100156962, IL1RAPL1
NC_010461.5	23770001	23820000	208	0.66198	1.33781	LOC100156962, IL1RAPL1
NC_010461.5	23810001	23860000	165	0.632405	1.2559	LOC100156962, IL1RAPL1
NC_010461.5	23820001	23870000	174	0.623751	1.22161	LOC100156962, IL1RAPL1
NC_010461.5	23830001	23880000	253	0.61856	1.56894	LOC100156962, IL1RAPL1
NC_010461.5	23840001	23890000	297	0.616478	1.79848	LOC100156962, IL1RAPL1
NC_010461.5	23850001	23900000	356	0.60384	1.9187	LOC100156962, IL1RAPL1
NC_010461.5	23860001	23910000	351	0.601779	1.95428	LOC100156962, IL1RAPL1
NC_010461.5	23870001	23920000	300	0.594138	2.13369	LOC100156962, IL1RAPL1
NC_010461.5	23880001	23930000	210	0.589944	2.12009	LOC100156962, IL1RAPL1
NC_010461.5	23890001	23940000	148	0.580608	1.9926	LOC100156962, IL1RAPL1
NC_010461.5	23900001	23950000	52	0.595698	2.12487	LOC100156962, IL1RAPL1
NC_010461.5	23960001	24010000	8	0.580322	3.73364	LOC100156962, IL1RAPL1
NC_010461.5	23990001	24040000	65	0.589472	2.86148	LOC100156962, IL1RAPL1
NC_010461.5	24000001	24050000	145	0.585568	3.13409	LOC100156962, IL1RAPL1
NC_010461.5	24010001	24060000	187	0.593098	2.87115	LOC100156962, IL1RAPL1
NC_010461.5	24020001	24070000	278	0.611702	2.52025	LOC100156962, IL1RAPL1
NC_010461.5	24030001	24080000	360	0.621583	2.53947	LOC100156962, IL1RAPL1
NC_010461.5	24040001	24090000	346	0.631997	2.50664	LOC100156962, IL1RAPL1
NC_010461.5	24050001	24100000	286	0.644133	2.32288	LOC100156962, IL1RAPL1
NC_010461.5	24060001	24110000	307	0.650113	2.39577	LOC100156962, IL1RAPL1
NC_010461.5	24070001	24120000	296	0.657622	2.45655	LOC100156962, IL1RAPL1
NC_010461.5	24080001	24130000	285	0.671549	2.7941	LOC100156962, IL1RAPL1
NC_010461.5	24090001	24140000	345	0.687786	3.16341	LOC100156962, IL1RAPL1
NC_010461.5	24100001	24150000	394	0.697358	3.23524	LOC100156962, IL1RAPL1
NC_010461.5	24110001	24160000	352	0.718341	3.31246	LOC100156962, IL1RAPL1
NC_010461.5	24120001	24170000	320	0.74228	4.50967	LOC100156962, IL1RAPL1
NC_010461.5	24130001	24180000	311	0.749873	4.6496	LOC100156962, IL1RAPL1
NC_010461.5	24140001	24190000	311	0.748078	4.10515	LOC100156962, IL1RAPL1
NC_010461.5	24150001	24200000	273	0.746458	4.06539	LOC100156962, IL1RAPL1
NC_010461.5	24160001	24210000	267	0.724202	3.86381	LOC100156962, IL1RAPL1
NC_010461.5	24170001	24220000	288	0.731936	4.13644	LOC100156962, IL1RAPL1
NC_010461.5	24180001	24230000	317	0.723813	3.83759	LOC100156962, IL1RAPL1
NC_010461.5	24190001	24240000	301	0.733051	4.97518	LOC100156962, IL1RAPL1
NC_010461.5	24200001	24250000	308	0.739494	5.62834	LOC100156962, IL1RAPL1
NC_010461.5	24210001	24260000	376	0.74644	6.74563	LOC100156962, IL1RAPL1
NC_010461.5	24220001	24270000	325	0.743172	6.79753	LOC100156962, IL1RAPL1
NC_010461.5	24230001	24280000	310	0.75225	8.60566	LOC100156962, IL1RAPL1
NC_010461.5	24240001	24290000	308	0.746294	8.21771	LOC100156962, IL1RAPL1
NC_010461.5	24250001	24300000	353	0.740156	7.69521	LOC100156962, IL1RAPL1
NC_010461.5	24260001	24310000	350	0.727774	5.90431	LOC100156962, IL1RAPL1
NC_010461.5	24270001	24320000	415	0.708008	5.22412	LOC100156962, IL1RAPL1
NC_010461.5	24280001	24330000	433	0.695806	5.18293	LOC100156962, IL1RAPL1
NC_010461.5	24290001	24340000	448	0.685199	5.25745	LOC100156962, IL1RAPL1
NC_010461.5	24300001	24350000	459	0.685071	5.23764	LOC100156962, IL1RAPL1
NC_010461.5	24310001	24360000	475	0.703263	6.31476	LOC100156962, IL1RAPL1
NC_010461.5	24320001	24370000	449	0.718474	7.16141	LOC100156962, IL1RAPL1
NC_010461.5	24330001	24380000	475	0.720636	6.19798	LOC100156962, IL1RAPL1
NC_010461.5	24340001	24390000	474	0.717542	5.44206	LOC100156962, IL1RAPL1
NC_010461.5	24350001	24400000	455	0.714817	5.34282	LOC100156962, IL1RAPL1
NC_010461.5	24360001	24410000	400	0.69743	4.7606	LOC100156962, IL1RAPL1
NC_010461.5	24370001	24420000	395	0.688905	4.52637	LOC100156962, IL1RAPL1
NC_010461.5	24380001	24430000	367	0.681563	4.45622	LOC100156962, IL1RAPL1
NC_010461.5	24390001	24440000	337	0.686454	4.12149	LOC100156962, IL1RAPL1
NC_010461.5	24400001	24450000	273	0.684648	3.72449	LOC100156962, IL1RAPL1
NC_010461.5	24410001	24460000	288	0.692288	3.86626	IL1RAPL1
NC_010461.5	24420001	24470000	320	0.715678	4.12864	IL1RAPL1
NC_010461.5	24430001	24480000	326	0.733889	4.61845	IL1RAPL1
NC_010461.5	24440001	24490000	356	0.742286	5.35257	IL1RAPL1
NC_010461.5	24450001	24500000	352	0.742905	5.5098	IL1RAPL1
NC_010461.5	24460001	24510000	333	0.753116	5.94794	IL1RAPL1
NC_010461.5	24470001	24520000	338	0.752162	6.17859	IL1RAPL1
NC_010461.5	24480001	24530000	362	0.761871	5.63825	IL1RAPL1
NC_010461.5	24490001	24540000	374	0.771402	5.40623	IL1RAPL1
NC_010461.5	24500001	24550000	468	0.767283	5.80536	IL1RAPL1
NC_010461.5	24510001	24560000	454	0.770415	5.73769	IL1RAPL1
NC_010461.5	24520001	24570000	479	0.774359	6.6468	IL1RAPL1
NC_010461.5	24530001	24580000	435	0.771936	7.77087	IL1RAPL1
NC_010461.5	24540001	24590000	363	0.772739	8.67655	IL1RAPL1
NC_010461.5	24550001	24600000	303	0.794367	8.23139	IL1RAPL1
NC_010461.5	24560001	24610000	360	0.805263	7.64473	IL1RAPL1
NC_010461.5	24570001	24620000	283	0.822068	5.34272	IL1RAPL1
NC_010461.5	24580001	24630000	257	0.826967	4.5194	IL1RAPL1
NC_010461.5	24590001	24640000	331	0.799961	5.2705	IL1RAPL1
NC_010461.5	24600001	24650000	367	0.77891	6.01434	IL1RAPL1
NC_010461.5	24610001	24660000	369	0.748099	6.37113	IL1RAPL1
NC_010461.5	24620001	24670000	394	0.74	6.26809	IL1RAPL1
NC_010461.5	24630001	24680000	431	0.732567	6.10889	IL1RAPL1
NC_010461.5	24640001	24690000	415	0.726178	5.59536	IL1RAPL1
NC_010461.5	24650001	24700000	425	0.718642	5.83311	IL1RAPL1
NC_010461.5	24660001	24710000	444	0.711062	5.71193	IL1RAPL1
NC_010461.5	24670001	24720000	461	0.695768	5.80808	IL1RAPL1
NC_010461.5	24680001	24730000	481	0.695178	6.39063	IL1RAPL1
NC_010461.5	24690001	24740000	519	0.689457	6.38646	IL1RAPL1
NC_010461.5	24700001	24750000	540	0.686737	5.50421	IL1RAPL1
NC_010461.5	24710001	24760000	518	0.686518	5.21058	IL1RAPL1
NC_010461.5	24720001	24770000	543	0.688877	5.06257	IL1RAPL1
NC_010461.5	24730001	24780000	547	0.69026	4.14574	IL1RAPL1
NC_010461.5	24740001	24790000	522	0.698508	4.0047	IL1RAPL1
NC_010461.5	24750001	24800000	526	0.710501	4.26858	IL1RAPL1
NC_010461.5	24760001	24810000	566	0.714635	4.61998	IL1RAPL1
NC_010461.5	24770001	24820000	561	0.714246	4.79544	IL1RAPL1
NC_010461.5	24780001	24830000	579	0.704013	5.51218	IL1RAPL1
NC_010461.5	24790001	24840000	596	0.702458	6.09564	IL1RAPL1
NC_010461.5	24800001	24850000	578	0.694671	6.21747	IL1RAPL1
NC_010461.5	24810001	24860000	572	0.685265	6.27443	IL1RAPL1
NC_010461.5	24820001	24870000	580	0.68628	6.01799	IL1RAPL1
NC_010461.5	24830001	24880000	539	0.698154	5.75657	IL1RAPL1
NC_010461.5	24840001	24890000	534	0.731772	4.48499	IL1RAPL1
NC_010461.5	24850001	24900000	544	0.784778	3.25525	IL1RAPL1
NC_010461.5	24860001	24910000	544	0.837045	2.0268	IL1RAPL1
NC_010461.5	25180001	25230000	25	0.914666	#N/A	IL1RAPL1
NC_010461.5	26170001	26220000	61	0.591288	1.24704	LOC110257744
NC_010461.5	26210001	26260000	100	0.6853	1.26464	LOC110257744
NC_010461.5	26230001	26280000	153	0.7435	1.54985	LOC110257744
NC_010461.5	26240001	26290000	170	0.746081	1.63189	LOC110257744
NC_010461.5	26250001	26300000	210	0.746093	2.22946	LOC110257744
NC_010461.5	26260001	26310000	215	0.681767	2.91984	LOC110257744
NC_010461.5	26430001	26480000	104	0.656907	4.30799	LOC110257833
NC_010461.5	26440001	26490000	67	0.730773	4.06075	LOC110257833
NC_010461.5	26450001	26500000	65	0.72817	3.42009	LOC110257833, GK
NC_010461.5	26460001	26510000	61	0.691809	3.42884	LOC110257833, GK
NC_010461.5	26470001	26520000	61	0.621786	2.69486	GK
NC_010461.5	26500001	26550000	75	0.605383	2.28791	GK
NC_010461.5	26510001	26560000	80	0.648489	2.10927	GK
NC_010461.5	26520001	26570000	130	0.717107	1.69397	GK
NC_010461.5	26530001	26580000	166	0.694128	2.06854	GK
NC_010461.5	26540001	26590000	216	0.652726	1.91513	GK
NC_010461.5	26550001	26600000	239	0.617906	2.03337	GK
NC_010461.5	26560001	26610000	287	0.590133	1.72897	GK, TAB3
NC_010461.5	26590001	26640000	235	0.585992	1.49723	GK, TAB3
NC_010461.5	26600001	26650000	219	0.616251	1.27193	GK, TAB3
NC_010461.5	26610001	26660000	180	0.655736	1.30573	GK, TAB3
NC_010461.5	26620001	26670000	150	0.677889	1.37144	GK, TAB3
NC_010461.5	26630001	26680000	123	0.687772	1.21207	GK, TAB3
NC_010461.5	26640001	26690000	117	0.677436	1.34704	TAB3
NC_010461.5	26650001	26700000	122	0.693067	1.302	TAB3
NC_010461.5	26660001	26710000	112	0.671302	1.3491	TAB3
NC_010461.5	26670001	26720000	114	0.676838	1.32176	TAB3
NC_010461.5	26700001	26750000	147	0.662409	1.24739	TAB3
NC_010461.5	26710001	26760000	156	0.653552	1.47984	TAB3
NC_010461.5	26720001	26770000	182	0.623497	1.43724	TAB3
NC_010461.5	27030001	27080000	113	0.618884	2.00673	DMD
NC_010461.5	27040001	27090000	114	0.646217	2.1356	DMD
NC_010461.5	27050001	27100000	110	0.664126	2.00939	DMD
NC_010461.5	27060001	27110000	109	0.682358	2.53141	DMD
NC_010461.5	27070001	27120000	117	0.683888	3.2264	DMD
NC_010461.5	27080001	27130000	114	0.687984	3.77928	DMD
NC_010461.5	27090001	27140000	123	0.667661	3.62562	DMD
NC_010461.5	27100001	27150000	128	0.653392	3.48169	DMD
NC_010461.5	27110001	27160000	136	0.615602	2.80706	DMD
NC_010461.5	27120001	27170000	130	0.601421	2.35903	DMD
NC_010461.5	28810001	28860000	127	0.614555	2.88993	DMD
NC_010461.5	28820001	28870000	117	0.653102	3.69893	DMD
NC_010461.5	28830001	28880000	126	0.662156	3.69087	DMD
NC_010461.5	28840001	28890000	142	0.648048	2.94838	DMD
NC_010461.5	28850001	28900000	143	0.63295	2.4098	DMD
NC_010461.5	28860001	28910000	121	0.613214	2.07045	DMD
NC_010461.5	28870001	28920000	141	0.625603	2.32804	DMD
NC_010461.5	28880001	28930000	138	0.620544	2.26229	DMD
NC_010461.5	28890001	28940000	142	0.628521	2.57019	DMD
NC_010461.5	28900001	28950000	148	0.634912	2.64624	DMD
NC_010461.5	28910001	28960000	157	0.639607	2.8726	DMD
NC_010461.5	28920001	28970000	143	0.614534	2.45195	DMD
NC_010461.5	28930001	28980000	137	0.590184	2.26153	DMD
NC_010461.5	39940001	39990000	98	0.581321	1.82522	DUSP21, KDM6A
NC_010461.5	40000001	40050000	238	0.585783	3.85002	KDM6A
NC_010461.5	40010001	40060000	262	0.583607	3.84217	KDM6A
NC_010461.5	40020001	40070000	288	0.597881	3.78262	KDM6A
NC_010461.5	40030001	40080000	276	0.591234	3.57377	KDM6A
NC_010461.5	40040001	40090000	269	0.578973	3.28303	KDM6A
NC_010461.5	40050001	40100000	239	0.583611	3.26785	KDM6A
NC_010461.5	40060001	40110000	217	0.587292	3.33717	KDM6A
NC_010461.5	40930001	40980000	88	0.870581	#N/A	LOC102166369, LOC102167122
NC_010461.5	54020001	54070000	10	0.633951	#N/A	OPHN1
NC_010461.5	57250001	57300000	172	0.977494	#N/A	GJB1
NC_010461.5	57260001	57310000	125	0.978995	#N/A	GJB1, ZMYM3
NC_010461.5	57440001	57490000	19	0.955029	#N/A	TAF1
NC_010461.5	58770001	58820000	31	0.974115	#N/A	PHKA1, LOC100525442
NC_010461.5	58780001	58830000	31	0.974115	#N/A	PHKA1, LOC100525442
NC_010461.5	59890001	59940000	68	0.977974	#N/A	RLIM, KIAA2022
NC_010461.5	59970001	60020000	29	0.973169	#N/A	KIAA2022
NC_010461.5	60700001	60750000	6	0.978284	#N/A	MAGEE2, LOC110257681
NC_010461.5	60710001	60760000	15	0.98166	#N/A	MAGEE2, LOC110257681
NC_010461.5	60720001	60770000	68	0.972178	1.24433	MAGEE2, LOC110257681
NC_010461.5	60770001	60820000	47	0.981163	#N/A	MAGEE2, LOC110257681
NC_010461.5	60800001	60850000	28	0.973325	1.27428	MAGEE2, LOC110257681
NC_010461.5	60810001	60860000	28	0.973325	1.27428	MAGEE2, LOC110257681
NC_010461.5	60820001	60870000	28	0.973325	1.27428	MAGEE2, LOC110257681
NC_010461.5	60860001	60910000	30	0.974952	#N/A	LOC100515118
NC_010461.5	60870001	60920000	101	0.978224	#N/A	LOC100515118
NC_010461.5	61180001	61230000	45	0.976357	#N/A	MIR325, LOC100625414
NC_010461.5	61320001	61370000	89	0.960929	#N/A	LOC100625414, FGF16
NC_010461.5	61330001	61380000	168	0.970299	#N/A	LOC100625414, FGF16
NC_010461.5	62310001	62360000	34	0.966905	#N/A	LOC100518286, LOC110257778
NC_010461.5	62320001	62370000	35	0.966891	#N/A	LOC100518286, LOC110257778
NC_010461.5	62330001	62380000	32	0.973942	#N/A	LOC110257778, CYSLTR1
NC_010461.5	62410001	62460000	69	0.976304	#N/A	CYSLTR1, LOC102159967
NC_010461.5	62420001	62470000	14	0.978772	#N/A	CYSLTR1, LOC102159967
NC_010461.5	62530001	62580000	39	0.970214	1.85338	CYSLTR1, LOC102159967
NC_010461.5	63690001	63740000	22	0.97662	#N/A	LOC100519697, TBX22
NC_010461.5	63910001	63960000	41	0.959816	#N/A	TBX22, LOC100519348
NC_010461.5	63920001	63970000	19	0.978373	#N/A	TBX22, LOC100519348
NC_010461.5	65080001	65130000	16	0.969311	#N/A	LOC106508236, LOC100155259
NC_010461.5	65090001	65140000	8	0.96883	#N/A	LOC106508236, LOC100155259
NC_010461.5	65440001	65490000	26	0.957713	1.28982	LOC106508236, LOC100155259
NC_010461.5	65450001	65500000	23	0.960615	1.29534	LOC106508236, LOC100155259
NC_010461.5	65490001	65540000	17	0.983527	#N/A	LOC106508236, LOC100155259
NC_010461.5	66280001	66330000	23	0.974514	#N/A	LOC100155259, POU3F4
NC_010461.5	67640001	67690000	58	0.979	#N/A	HDX
NC_010461.5	67850001	67900000	53	0.976263	#N/A	HDX, APOOL
NC_010461.5	69020001	69070000	43	0.981045	#N/A	CHM
NC_010461.5	69030001	69080000	45	0.979603	#N/A	CHM
NC_010461.5	69040001	69090000	38	0.978217	#N/A	CHM
NC_010461.5	70100001	70150000	13	0.976536	#N/A	LOC100738162, LOC100738249
NC_010461.5	70130001	70180000	23	0.981815	#N/A	LOC100738249, LOC100525022
NC_010461.5	70140001	70190000	142	0.957191	#N/A	LOC100738249, LOC100525022
NC_010461.5	71190001	71240000	11	0.982644	#N/A	LOC100525904, LOC110257729
NC_010461.5	71730001	71780000	8	0.960513	#N/A	LOC100510883, CPXCR1
NC_010461.5	72560001	72610000	19	0.970412	#N/A	LOC100624147, LOC110257780
NC_010461.5	74410001	74460000	25	0.976534	#N/A	LOC110257846, PCDH11X
NC_010461.5	74420001	74470000	23	0.977852	#N/A	LOC110257846, PCDH11X
NC_010461.5	75240001	75290000	77	0.984051	#N/A	LOC110257718, LOC110257802
NC_010461.5	75390001	75440000	63	0.97454	#N/A	LOC110257718, LOC110257802
NC_010461.5	75400001	75450000	8	0.978612	#N/A	LOC110257718, LOC110257802
NC_010461.5	76690001	76740000	15	0.975818	#N/A	LOC100155098, LOC100511612
NC_010461.5	76700001	76750000	50	0.977492	#N/A	LOC100155098, LOC100511612
NC_010461.5	76890001	76940000	13	0.959705	#N/A	LOC100155098, LOC100511612
NC_010461.5	77410001	77460000	37	0.975968	#N/A	LOC100155098, LOC100511612
NC_010461.5	79350001	79400000	344	0.967014	#N/A	DIAPH2
NC_010461.5	79870001	79920000	202	0.970312	#N/A	LOC100625147, LOC100514208
NC_010461.5	79880001	79930000	118	0.970129	#N/A	LOC100625147, LOC100514208
NC_010461.5	79890001	79940000	141	0.956746	#N/A	LOC100514208, LOC100152837
NC_010461.5	79900001	79950000	152	0.955948	#N/A	LOC100514208, LOC100152837
NC_010461.5	80030001	80080000	50	0.963344	#N/A	LOC100514208, LOC100152837
NC_010461.5	80040001	80090000	12	0.931522	#N/A	LOC100514208, LOC100152837
NC_010461.5	80060001	80110000	11	0.990256	#N/A	LOC100514208, LOC100152837
NC_010461.5	80070001	80120000	63	0.915317	#N/A	LOC100514208, LOC100152837
NC_010461.5	80080001	80130000	76	0.926696	#N/A	LOC100514208, LOC100152837
NC_010461.5	80090001	80140000	115	0.947385	#N/A	LOC100514208, LOC100152837
NC_010461.5	80250001	80300000	132	0.971539	#N/A	LOC100152837, LOC100514556
NC_010461.5	80490001	80540000	129	0.966547	#N/A	LOC100152837, LOC100514556
NC_010461.5	80500001	80550000	234	0.968996	#N/A	LOC100152837, LOC100514556
NC_010461.5	80510001	80560000	275	0.969781	#N/A	LOC100152837, LOC100514556
NC_010461.5	80520001	80570000	362	0.970716	#N/A	LOC100152837, LOC100514556
NC_010461.5	80530001	80580000	314	0.972619	#N/A	LOC100152837, LOC100514556
NC_010461.5	80540001	80590000	280	0.973204	#N/A	LOC100152837, LOC100514556
NC_010461.5	80550001	80600000	270	0.970641	#N/A	LOC100152837, LOC100514556
NC_010461.5	80780001	80830000	101	0.969879	#N/A	LOC100152837, LOC100514556
NC_010461.5	80790001	80840000	21	0.956548	#N/A	LOC100152837, LOC100514556
NC_010461.5	81250001	81300000	214	0.970337	#N/A	LOC100514556, LOC110257759
NC_010461.5	81260001	81310000	106	0.966094	#N/A	LOC100514556, LOC110257759
NC_010461.5	81280001	81330000	78	0.976234	#N/A	LOC100514556, LOC110257759
NC_010461.5	81620001	81670000	16	0.967867	#N/A	LOC110257759, PCDH19
NC_010461.5	81890001	81940000	279	0.973142	#N/A	LOC110257759, PCDH19
NC_010461.5	81900001	81950000	216	0.972381	#N/A	LOC110257759, PCDH19
NC_010461.5	81910001	81960000	166	0.9685	#N/A	LOC110257759, PCDH19
NC_010461.5	81920001	81970000	138	0.966836	#N/A	LOC110257759, PCDH19
NC_010461.5	81930001	81980000	88	0.965286	#N/A	LOC110257759, PCDH19
NC_010461.5	81940001	81990000	73	0.966976	#N/A	LOC110257759, PCDH19
NC_010461.5	81950001	82000000	61	0.965762	#N/A	LOC110257759, PCDH19
NC_010461.5	81960001	82010000	87	0.973454	#N/A	LOC110257759, PCDH19
NC_010461.5	83080001	83130000	70	0.952046	#N/A	ARMCX4
NC_010461.5	83950001	84000000	96	0.963838	#N/A	BHLHB9, LOC102164431
NC_010461.5	83960001	84010000	25	0.974811	#N/A	BHLHB9, LOC102164431
NC_010461.5	84080001	84130000	13	0.913591	#N/A	LOC110257687, BEX4
NC_010461.5	84090001	84140000	76	0.964551	#N/A	LOC110257687, BEX4
NC_010461.5	84660001	84710000	257	0.976626	#N/A	GLRA4, PLP1
NC_010461.5	84670001	84720000	200	0.975506	#N/A	GLRA4, PLP1
NC_010461.5	84680001	84730000	194	0.976436	#N/A	PLP1
NC_010461.5	84690001	84740000	185	0.975719	#N/A	PLP1, RAB9B
NC_010461.5	84700001	84750000	223	0.974194	#N/A	PLP1, RAB9B
NC_010461.5	84710001	84760000	316	0.973994	#N/A	PLP1, RAB9B
NC_010461.5	84810001	84860000	183	0.974959	#N/A	RAB9B, TMSB15B
NC_010461.5	84870001	84920000	233	0.971926	#N/A	ZCCHC18
NC_010461.5	84880001	84930000	157	0.967118	#N/A	ZCCHC18, LOC100739062
NC_010461.5	84890001	84940000	70	0.967669	#N/A	ZCCHC18, LOC100739062
NC_010461.5	85100001	85150000	221	0.973898	#N/A	LOC110257688, IL1RAPL2
NC_010461.5	85110001	85160000	279	0.975677	#N/A	LOC110257688, IL1RAPL2
NC_010461.5	85120001	85170000	354	0.974875	#N/A	LOC110257688, IL1RAPL2
NC_010461.5	85130001	85180000	387	0.969836	#N/A	LOC110257688, IL1RAPL2
NC_010461.5	85140001	85190000	403	0.972673	#N/A	LOC110257688, IL1RAPL2
NC_010461.5	85930001	85980000	184	0.975225	#N/A	IL1RAPL2
NC_010461.5	85940001	85990000	87	0.976645	#N/A	IL1RAPL2
NC_010461.5	85950001	86000000	97	0.980176	#N/A	IL1RAPL2
NC_010461.5	85960001	86010000	158	0.976507	#N/A	IL1RAPL2
NC_010461.5	85970001	86020000	249	0.975594	#N/A	IL1RAPL2
NC_010461.5	85980001	86030000	330	0.976585	#N/A	IL1RAPL2
NC_010461.5	85990001	86040000	321	0.976479	#N/A	IL1RAPL2
NC_010461.5	86000001	86050000	249	0.975112	#N/A	IL1RAPL2
NC_010461.5	86010001	86060000	185	0.976478	#N/A	IL1RAPL2
NC_010461.5	86020001	86070000	113	0.977136	#N/A	IL1RAPL2
NC_010461.5	86030001	86080000	29	0.970225	#N/A	IL1RAPL2
NC_010461.5	86040001	86090000	29	0.970225	#N/A	IL1RAPL2
NC_010461.5	86050001	86100000	24	0.968825	#N/A	IL1RAPL2
NC_010461.5	86060001	86110000	33	0.969631	#N/A	IL1RAPL2
NC_010461.5	86070001	86120000	105	0.979234	#N/A	IL1RAPL2
NC_010461.5	86560001	86610000	381	0.97594	#N/A	NRK
NC_010461.5	86570001	86620000	365	0.976545	#N/A	NRK
NC_010461.5	87320001	87370000	130	0.945085	2.33516	RIPPLY1
NC_010461.5	87330001	87380000	36	0.927189	5.19284	RIPPLY1, CLDN2
NC_010461.5	90570001	90620000	362	0.641167	1.23902	RTL9, CHRDL1
NC_010461.5	90580001	90630000	294	0.660454	1.44179	RTL9, CHRDL1
NC_010461.5	92140001	92190000	14	0.705611	9.38667	RTL4
NC_010461.5	99060001	99110000	128	0.584842	1.46607	LOC100517444
NC_010461.5	101300001	101350000	331	0.595249	2.46289	THOC2, LOC110257776
NC_010461.5	101310001	101360000	307	0.598233	2.4205	LOC110257776
NC_010461.5	101320001	101370000	263	0.60353	2.89405	LOC110257776, LOC100520597
NC_010461.5	101330001	101380000	252	0.613916	3.51102	LOC110257776, LOC100520597
NC_010461.5	101340001	101390000	228	0.591693	2.91241	LOC100520597
NC_010461.5	101350001	101400000	207	0.580951	2.79374	LOC100520597, LOC110257848
NC_010461.5	107410001	107460000	44	0.726662	#N/A	ARHGAP36
NC_010461.5	107420001	107470000	38	0.743083	#N/A	ARHGAP36
NC_010461.5	111080001	111130000	461	0.601358	1.26499	INTS6L, LOC100157667
NC_010461.5	111090001	111140000	329	0.697592	1.97709	INTS6L, LOC100157667
NC_010461.5	111100001	111150000	283	0.722805	2.32139	LOC100157667
NC_010461.5	111110001	111160000	238	0.727441	2.49128	LOC100157667
NC_010461.5	111120001	111170000	218	0.645555	3.03241	LOC100157667, MMGT1
NC_010461.5	111130001	111180000	208	0.615532	2.90015	LOC100157667, MMGT1
NC_010461.5	111140001	111190000	212	0.661755	2.45732	LOC100157667, MMGT1
NC_010461.5	111150001	111200000	214	0.68648	2.07762	MMGT1
NC_010461.5	111160001	111210000	207	0.682222	1.68424	MMGT1, SLC9A6
NC_010461.5	111560001	111610000	37	0.699334	#N/A	LOC110257821, BRS3
NC_010461.5	111570001	111620000	71	0.7281	#N/A	LOC110257821, BRS3
NC_010461.5	111580001	111630000	93	0.748157	#N/A	LOC110257821, BRS3
NC_010461.5	112030001	112080000	252	0.815784	#N/A	LOC102165590
NC_010461.5	112040001	112090000	179	0.82992	#N/A	LOC102165590
NC_010461.5	112050001	112100000	47	0.647445	#N/A	LOC102165590
NC_010461.5	112080001	112130000	51	0.57869	#N/A	LOC110257774
NC_010462.3	7060001	7110000	20	0.606212	#N/A	LOC110257941, LOC102160243
NC_010462.3	7070001	7120000	20	0.606212	#N/A	LOC110257941, LOC102160243
NC_010462.3	7080001	7130000	23	0.599137	#N/A	LOC110257941, LOC102160243
NC_010462.3	7090001	7140000	23	0.599137	#N/A	LOC110257941, LOC102160243
NC_010462.3	7100001	7150000	19	0.657	#N/A	LOC110257941, LOC102160243
