# Supplementary material for: Whole-genome SNP allele frequency differences between Tibetan and Large white pigs reveal genes associated with skeletal muscle growth
Source: BMC Genomics. 2024 Jun 12;25:588. doi: 10.1186/s12864-024-10508-7 (PMC11167949; doi:10.1186/s12864-024-10508-7)
Supplement: Supplementary file 9 — Supplementary Material 9 [file 12864_2024_10508_MOESM9_ESM.xlsx]

## Sheet: Sheet1
Table S1. The sample and sequence information.
Breed	Phenotype	SRA ID	Raw_Reads	Raw_Bases (G)	Mapped	Mean Depth (X)	Data origin
Large White pig	fast growth	SRR25203553	244657468	36.7	0.9743	13.1	New sequenced
Large White pig	fast growth	SRR25203552	146439708	21.97	0.9754	7.68	New sequenced
Large White pig	fast growth	SRR25203551	172343484	25.85	0.9736	9.11	New sequenced
Large White pig	fast growth	SRR25203550	151390276	22.71	0.9696	7.89	New sequenced
Large White pig	fast growth	SRR25203549	213320572	32	0.9669	11.02	New sequenced
Large White pig	fast growth	SRR25203564	210307106	31.55	96.21%	8.82	New sequenced
Large White pig	fast growth	SRR25203563	209252176	31.39	96.13%	8.81	New sequenced
Large White pig	fast growth	SRR25203562	195070558	29.26	95.70%	7.68	New sequenced
Large White pig	fast growth	SRR25203561	202207976	30.33	96.01%	8.33	New sequenced
Large White pig	fast growth	SRR25203560	228297228	34.24	95.87%	9	New sequenced
Large White pig	fast growth	SRR25203558	202939546	30.44	96.38%	8.76	New sequenced
Large White pig	fast growth	SRR25203557	201548828	30.23	95.70%	7.95	New sequenced
Large White pig	fast growth	SRR25203556	194361978	29.15	96.56%	8.58	New sequenced
Large White pig	fast growth	SRR25203555	255997728	38.4	96.73%	11.42	New sequenced
Large White pig	fast growth	SRR25203554	202986610	30.45	96.30%	8.74	New sequenced
Large White pig	fast growth	ERR173185	119377938	10.89	0.9984	4.33	Downloaded
Large White pig	fast growth	ERR173186	212726068	19.98	0.9986	7.96	Downloaded
Large White pig	fast growth	ERR173187	211679866	19.98	0.9987	7.96	Downloaded
Large White pig	fast growth	ERR173188	208022608	19.96	0.9986	7.95	Downloaded
Large White pig	fast growth	ERR173189	192125736	18.47	0.9986	7.35	Downloaded
Large White pig	fast growth	ERR173190	245354794	22.72	0.9986	9.05	Downloaded
Large White pig	fast growth	ERR173191	203219740	18.57	0.9985	7.4	Downloaded
Large White pig	fast growth	ERR173192	205752300	18.99	0.9987	7.55	Downloaded
Large White pig	fast growth	ERR173193	202826768	19.44	0.9986	7.74	Downloaded
Large White pig	fast growth	ERR173194	171230136	16.65	0.9989	6.63	Downloaded
Large White pig	fast growth	ERR173195	178390080	17.38	0.9989	6.93	Downloaded
Large White pig	fast growth	ERR173196	188642680	18.52	0.999	7.38	Downloaded
Large White pig	fast growth	ERR173197	170659716	16.73	0.9989	6.67	Downloaded
Large White pig	fast growth	ERR173198	174228218	17.02	0.9989	6.78	Downloaded
Diqing Tibetan pig	slow growth	SRR25203570	275064320	41.26	0.9803	14.67	New sequenced
Diqing Tibetan pig	slow growth	SRR25203559	180531746	27.08	0.9781	9.81	New sequenced
Diqing Tibetan pig	slow growth	SRR25203547	194547436	29.18	0.9799	10.47	New sequenced
Diqing Tibetan pig	slow growth	SRR25203544	240848018	36.13	0.9803	12.75	New sequenced
Diqing Tibetan pig	slow growth	SRR25203543	201470912	30.22	0.978	10.78	New sequenced
Tibet Tibetan pig	slow growth	SRR652262	160484226	16.05	0.9918	6.26	Downloaded
Tibet Tibetan pig	slow growth	SRR652264	116672738	11.78	0.9919	4.59	Downloaded
Tibet Tibetan pig	slow growth	SRR652265	176129024	17.61	0.9918	6.9	Downloaded
Tibet Tibetan pig	slow growth	SRR652268	190398892	19.04	0.9915	7.4	Downloaded
Tibet Tibetan pig	slow growth	SRR652302	178695304	17.87	0.9919	6.98	Downloaded
Tibet Tibetan pig	slow growth	SRR652327	155627930	15.56	0.9921	6.08	Downloaded
Tibet Tibetan pig	slow growth	SRR652340	129444282	12.94	0.9922	5.04	Downloaded
Tibet Tibetan pig	slow growth	SRR652341	123617310	12.49	0.9929	4.88	Downloaded
Tibet Tibetan pig	slow growth	SRR652342	115607598	11.68	0.993	4.55	Downloaded
Tibet Tibetan pig	slow growth	SRR652343	114658264	11.47	0.9924	4.48	Downloaded
Tibet Tibetan pig	slow growth	SRR949670	348777100	34.88	0.989	13.5	Downloaded
Tibet Tibetan pig	slow growth	SRR949672	326407388	32.64	0.9898	12.71	Downloaded
Tibet Tibetan pig	slow growth	SRR949678	315317626	28.38	0.9893	10.94	Downloaded
Tibet Tibetan pig	slow growth	SRR949680	340535628	29.97	0.9883	11.44	Downloaded
Tibet Tibetan pig	slow growth	SRR949682	354570072	35.46	0.9888	13.75	Downloaded
Sichuan Tibetan pig	slow growth	SRR949696	338544640	33.85	0.9905	13.16	Downloaded
Sichuan Tibetan pig	slow growth	SRR949698	354800700	35.48	0.9889	13.69	Downloaded
Sichuan Tibetan pig	slow growth	SRR949700	336629356	33.66	0.9898	13.09	Downloaded
Sichuan Tibetan pig	slow growth	SRR949702	350225180	35.02	0.9887	13.58	Downloaded
Sichuan Tibetan pig	slow growth	SRR949704	368140582	36.81	0.9881	14.26	Downloaded
Sichuan Tibetan pig	slow growth	SRR949706	364380956	36.44	0.99	14.18	Downloaded
Sichuan Tibetan pig	slow growth	SRR652344	185832898	18.58	0.9919	7.26	Downloaded
Sichuan Tibetan pig	slow growth	SRR652345	144564178	14.46	0.9918	5.64	Downloaded
Sichuan Tibetan pig	slow growth	SRR652346	185198962	18.52	0.9921	7.21	Downloaded
Sichuan Tibetan pig	slow growth	SRR652347	150856630	15.09	0.9908	5.85	Downloaded
Sichuan Tibetan pig	slow growth	SRR652257	118793070	12	0.9929	4.69	Downloaded
Sichuan Tibetan pig	slow growth	SRR652258	121527990	12.15	0.9895	4.74	Downloaded
Sichuan Tibetan pig	slow growth	SRR652259	106355728	10.64	0.9902	4.16	Downloaded
Sichuan Tibetan pig	slow growth	SRR652260	142929146	14.29	0.9899	5.58	Downloaded
Sichuan Tibetan pig	slow growth	SRR652261	142269914	14.23	0.9891	5.55	Downloaded
Gansu Tibetan pig	slow growth	SRR949708	328540358	32.85	0.9901	12.65	Downloaded
Gansu Tibetan pig	slow growth	SRR949710	320267790	32.03	0.9891	12.43	Downloaded
Gansu Tibetan pig	slow growth	SRR949712	327576498	32.76	0.9886	12.65	Downloaded
Gansu Tibetan pig	slow growth	SRR949714	338525042	33.85	0.9903	13.2	Downloaded
Diqing Tibetan pig	slow growth	SRR949684	367961554	36.8	0.989	14.29	Downloaded
Diqing Tibetan pig	slow growth	SRR949686	368926764	30.25	0.9796	11.12	Downloaded
Diqing Tibetan pig	slow growth	SRR949688	350929372	35.09	0.9828	13.47	Downloaded
Diqing Tibetan pig	slow growth	SRR949690	369416228	36.94	0.9881	14.29	Downloaded
Diqing Tibetan pig	slow growth	SRR949692	340609652	34.06	0.9892	13.15	Downloaded
Total			16478566892	1827.51	0.989619	9.12932
