# Supplementary material for: Whole-genome SNP allele frequency differences between Tibetan and Large white pigs reveal genes associated with skeletal muscle growth
Source: BMC Genomics. 2024 Jun 12;25:588. doi: 10.1186/s12864-024-10508-7 (PMC11167949; doi:10.1186/s12864-024-10508-7)
Supplement: Supplementary file 10 — Supplementary Material 10 [file 12864_2024_10508_MOESM10_ESM.xlsx]

## Sheet: Sheet1
Table S2. Information of SNP categories by type.
type	Count	Percent
intron_variant	11236120	0.516178
intergenic_region	9512291	0.436986
upstream_gene_variant	323460	0.0148595
3_prime_UTR_variant	194056	0.00891477
downstream_gene_variant	161647	0.00742592
intragenic_variant	86062	0.00395361
5_prime_UTR_variant	74409	0.00341829
synonymous_variant	78287	0.00359644
missense_variant	42142	0.00193597
non_coding_transcript_exon_variant	23123	0.00106225
5_prime_UTR_premature_start_codon_gain_variant	16073	0.00073838
splice_region_variant&intron_variant	13831	0.000635384
splice_region_variant&synonymous_variant	1697	7.79587e-05
splice_region_variant&non_coding_transcript_exon_variant	1206	5.54026e-05
splice_region_variant	807	3.70729e-05
missense_variant&splice_region_variant	802	3.68432e-05
splice_donor_variant&intron_variant	442	2.03051e-05
splice_acceptor_variant&intron_variant	373	1.71353e-05
stop_gained	430	1.97538e-05
start_lost	129	5.92615e-06
stop_lost	107	4.91549e-06
initiator_codon_variant	13	5.97209e-07
splice_acceptor_variant&splice_donor_variant&intron_variant	24	1.10254e-06
stop_lost&splice_region_variant	13	5.97209e-07
stop_gained&splice_region_variant	12	5.5127e-07
start_lost&splice_region_variant	6	2.75635e-07
stop_retained_variant	69	3.1698e-06
non_coding_transcript_variant	299	1.37358e-05
Total	21767930	1
